# Supplementary material for: ﻿Unveiling fungal diversity associated with coffee trees in China using a polyphasic approach and a global review of coffee saprobic fungi
Source: IMA Fungus. 2025 Mar 10;16:e144874. doi: 10.3897/imafungus.16.144874 (PMC11915015; doi:10.3897/imafungus.16.144874)
Supplement: XML Treatment for Leucaenicola coffeae [file imafungus.16.144874-treatment2.xml]

<!DOCTYPE tp:taxon-treatment
  PUBLIC "-//TaxonX//DTD Taxonomic Treatment Publishing DTD v0 20100105//EN" "tax-treatment-NSO.dtd">
<tp:taxon-treatment xmlns:tp="http://www.plazi.org/taxpub"><tp:treatment-meta><kwd-group><label>Taxon classification</label><kwd>
                    <named-content content-type="kingdom">Fungi</named-content>
                  </kwd><kwd>
                    <named-content content-type="order">Pleosporales</named-content>
                  </kwd><kwd>
                    <named-content content-type="family">Bambusicolaceae</named-content>
                  </kwd></kwd-group><mixed-citation publication-type="journal"><person-group><name><surname>Lu</surname><given-names>Li</given-names></name><name><surname>Karunarathna</surname><given-names>Samantha C.</given-names></name><name><surname>Rajeshkumar</surname><given-names>Kunhiraman C.</given-names></name><name><surname>Elgorban</surname><given-names>Abdallah M.</given-names></name><name><surname>Jayawardena</surname><given-names>Ruvishika S.</given-names></name><name><surname>Hongsanan</surname><given-names>Sinang</given-names></name><name><surname>Suwannarach</surname><given-names>Nakarin</given-names></name><name><surname>Kumla</surname><given-names>Jaturong</given-names></name><name><surname>Xiong</surname><given-names>Yin-Ru</given-names></name><name><surname>Hyde</surname><given-names>Kevin D.</given-names></name><name><surname>Han</surname><given-names>Mei-Yan</given-names></name><name><surname>Zheng</surname><given-names>De-Ge</given-names></name><name><surname>Li</surname><given-names>Qiang</given-names></name><name><surname>Dai</surname><given-names>Dong-Qin</given-names></name><name><surname>Tibpromma</surname><given-names>Saowaluck</given-names></name></person-group><article-title>﻿Unveiling fungal diversity associated with coffee trees in China using a polyphasic approach and a global review of coffee saprobic fungi</article-title><source>IMA Fungus</source><day>10</day><month>03</month><year>2025</year><volume>16</volume><pub-id pub-id-type="doi">10.3897/imafungus.16.144874</pub-id></mixed-citation></tp:treatment-meta><tp:nomenclature><label>﻿</label><tp:taxon-name>
                  <object-id xmlns:xlink="http://www.w3.org/1999/xlink" content-type="arpha" xlink:type="simple">E306F86C-A8F5-5F0C-99AC-553C61B33021</object-id>
                  <tp:taxon-name-part taxon-name-part-type="genus" reg="Leucaenicola">Leucaenicola</tp:taxon-name-part>
                  <tp:taxon-name-part taxon-name-part-type="species" reg="coffeae">coffeae</tp:taxon-name-part>
                  <object-id xmlns:xlink="http://www.w3.org/1999/xlink" xlink:type="simple">Index Fungorum number: IF90099</object-id>
                  <object-id xmlns:xlink="http://www.w3.org/1999/xlink" xlink:type="simple">Facesofungi number: FoF14724</object-id>
                </tp:taxon-name><tp:taxon-authority>L. Lu &amp; Tibpromma</tp:taxon-authority><tp:taxon-status xmlns:xlink="http://www.w3.org/1999/xlink" xlink:type="simple">sp. nov.</tp:taxon-status><xref ref-type="fig" rid="F2">Fig. 2</xref></tp:nomenclature><tp:treatment-sec sec-type="etymology" id="SECID0EDRAE"><title>Etymology.</title><p>The species epithet “<italic>coffeae</italic>” refers to the host plant genus “<italic>Coffea</italic>” from which the fungus was isolated.</p></tp:treatment-sec><tp:treatment-sec sec-type="diagnosis" id="SECID0E1RAE"><title>Diagnosis.</title><p>Differs from <italic><tp:taxon-name><tp:taxon-name-part taxon-name-part-type="genus" reg="Leucaenicola">L.</tp:taxon-name-part><tp:taxon-name-part taxon-name-part-type="species" reg="phraeana">phraeana</tp:taxon-name-part></tp:taxon-name></italic> Jayasiri, E.B.G. Jones &amp; K.D. Hyde, by the brown and large conidia (5–6 × 2.5–3.5 μm vs. 3–4 × 1.5–2 μm) and distinct guttules.</p></tp:treatment-sec><tp:treatment-sec sec-type="Holotype" id="SECID0ELSAE"><title>Holotype.</title><p><named-content xmlns:xlink="http://www.w3.org/1999/xlink" content-type="dwc:institutional_code" xlink:title="Cryptogamic Herbarium of Kunming Institute of Botany" xlink:href="http://grbio.org/institution/cryptogamic-herbarium-kunming-institute-botany" xlink:type="simple">HKAS</named-content> 137605.</p></tp:treatment-sec><tp:treatment-sec sec-type="description" id="SECID0EWSAE"><title>Description.</title><p><bold><italic>Saprobic</italic></bold> on decaying branch of <italic><tp:taxon-name><tp:taxon-name-part taxon-name-part-type="genus" reg="Coffea">C.</tp:taxon-name-part><tp:taxon-name-part taxon-name-part-type="species" reg="arabica">arabica</tp:taxon-name-part></tp:taxon-name></italic>. Teleomorph: <bold><italic>Ascomata</italic></bold> 200–350 high × 200–300 µm diam. (x− = 239 × 273 µm), solitary or scattered, immersed, raised as brown to black spots on the substrate, globose to subglobose, coriaceous, uniloculate with ostioles. <bold><italic>Peridium</italic></bold> 25–35 μm wide (x− = 30 μm, n = 20), thin-walled, composed of dark brown and 2–4 layers of <bold><italic>textura angularis</italic></bold> cells, with the basal part composed of thinner, hyaline, smaller cells. <bold><italic>Hamathecium</italic></bold> 1.5–3.5 µm wide (x− = 2.7 µm, n = 20), dense, comprising numerous pseudoparaphyses, filamentous, hyaline, cellular, branched, with distinct septa. <bold><italic>Asci</italic></bold> 40–80 × 8–15 µm (x− = 57 × 9.6 µm, n = 20), 4–8-spored, bitunicate, fissitunicate, cylindrical, long-stalked with club-shape, apically rounded, with a shallow ocular chamber. <bold><italic>Ascospores</italic></bold> 15–25 × 4–8 µm (x− = 21 × 6 µm, n = 30), overlapping, uniseriate to biseriate, fusiform to ellipsoidal, straight, hyaline, mainly 1-septate, sometimes 2–3 septate, constricted at the centre septa, conical at both ends, upper cell wider than the lower cell, guttulate, mucilaginous sheath. Anamorph on <abbrev xmlns:xlink="http://www.w3.org/1999/xlink" xlink:title="potato dextrose agar" id="ABBRID0E5TAE" xlink:type="simple">PDA</abbrev>: <bold><italic>Mycelium</italic></bold> 1.5–2.5 μm broad (x− = 2.2 μm, n = 20), hyaline, septate, branched. <bold><italic>Conidia</italic></bold> 5–6 × 2.5–3.5 μm (x− = 5.6 × 3.1 μm, n = 30), ellipsoidal to cylindrical, hyaline when young, brown when mature, thin and smooth-walled, aseptate, with 1–2-guttules.</p></tp:treatment-sec><tp:treatment-sec sec-type="description" id="SECID0EIUAE"><title>Culture characteristics.</title><p>Ascospores germinating on <abbrev xmlns:xlink="http://www.w3.org/1999/xlink" xlink:title="potato dextrose agar" id="ABBRID0EOUAE" xlink:type="simple">PDA</abbrev> within 24 h. Colonies reached 3.5 cm in diameter after one month at 25 °C. Colonies circular, slightly fluffy with an entire margin, white; the reverse is white to yellowish. After four months, conidia mass formed as globose to subglobose, dark brown to black spots in culture.</p></tp:treatment-sec><tp:treatment-sec sec-type="material" id="SECID0ESUAE"><title>Materials examined.</title><p>China • Yunnan Province, Pu’er, on a decaying branch of <italic><tp:taxon-name><tp:taxon-name-part taxon-name-part-type="genus" reg="Coffea">Coffea</tp:taxon-name-part><tp:taxon-name-part taxon-name-part-type="species" reg="arabica">arabica</tp:taxon-name-part></tp:taxon-name></italic> (<italic><tp:taxon-name><tp:taxon-name-part taxon-name-part-type="genus" reg="Rubiaceae">Rubiaceae</tp:taxon-name-part></tp:taxon-name></italic>) (<named-content xmlns:xlink="http://www.w3.org/1999/xlink" content-type="dwc:verbatimCoordinates" xlink:type="simple"><named-content content-type="geo-json" specific-use="{&#34;type&#34;:&#34;Point&#34;,&#34;coordinates&#34;:[102.241667,23.716944]}" id="NCID0ENVAE" xlink:type="simple">23°43'01"N, 101°73'90"E</named-content></named-content>, 1085 m alt.), 18 November 2020, LiLu, MJ-C8 (<named-content xmlns:xlink="http://www.w3.org/1999/xlink" content-type="dwc:institutional_code" xlink:title="Cryptogamic Herbarium of Kunming Institute of Botany" xlink:href="http://grbio.org/institution/cryptogamic-herbarium-kunming-institute-botany" xlink:type="simple">HKAS</named-content> 137605, holotype), isotype <abbrev xmlns:xlink="http://www.w3.org/1999/xlink" content-type="institution" xlink:title="Mycological Herbarium of Zhongkai University of Agriculture and Engineering" id="ABBRID0EXVAE" xlink:type="simple">MHZU</abbrev> 23-0058, ex-type living culture <abbrev xmlns:xlink="http://www.w3.org/1999/xlink" content-type="institution" xlink:title="Kunming Institute of Botany Culture Collection" id="ABBRID0E3VAE" xlink:type="simple">KUNCC</abbrev> 24-18335 = <abbrev xmlns:xlink="http://www.w3.org/1999/xlink" content-type="institution" xlink:title="Kunming Institute of Botany Culture Collection" id="ABBRID0EBWAE" xlink:type="simple">KUNCC</abbrev> 24-18336, ex-isotype living culture <abbrev xmlns:xlink="http://www.w3.org/1999/xlink" content-type="institution" xlink:title="Zhongkai University of Agriculture and Engineering" id="ABBRID0EGWAE" xlink:type="simple">ZHKUCC</abbrev> 23-0626 = <abbrev xmlns:xlink="http://www.w3.org/1999/xlink" content-type="institution" xlink:title="Zhongkai University of Agriculture and Engineering" id="ABBRID0ELWAE" xlink:type="simple">ZHKUCC</abbrev> 23-0627.</p></tp:treatment-sec><tp:treatment-sec sec-type="notes" id="SECID0EQWAE"><title>Notes.</title><p>Based on the multi-gene sequence analysis, <italic><tp:taxon-name><tp:taxon-name-part taxon-name-part-type="genus" reg="Leucaenicola">Leucaenicola</tp:taxon-name-part><tp:taxon-name-part taxon-name-part-type="species" reg="coffeae">coffeae</tp:taxon-name-part></tp:taxon-name></italic> forms an independent lineage allied to <italic><tp:taxon-name><tp:taxon-name-part taxon-name-part-type="genus" reg="Leucaenicola">L.</tp:taxon-name-part><tp:taxon-name-part taxon-name-part-type="species" reg="phraeana">phraeana</tp:taxon-name-part></tp:taxon-name></italic> (Fig. <xref ref-type="fig" rid="F3">3</xref>). In the NCBI BLASTn searches, the ITS, LSU, SSU and <italic>TEF</italic>1-α sequences are similar to <italic><tp:taxon-name><tp:taxon-name-part taxon-name-part-type="genus" reg="Leucaenicola">L.</tp:taxon-name-part><tp:taxon-name-part taxon-name-part-type="species" reg="camelliae">camelliae</tp:taxon-name-part></tp:taxon-name></italic> Ariyaw., I. Tsai &amp; Thambugala, (<ext-link xmlns:xlink="http://www.w3.org/1999/xlink" xlink:href="MT112301" ext-link-type="gen" xlink:type="simple">MT112301</ext-link>, 98%), (<ext-link xmlns:xlink="http://www.w3.org/1999/xlink" xlink:href="MT071278" ext-link-type="gen" xlink:type="simple">MT071278</ext-link>, 90%), (<ext-link xmlns:xlink="http://www.w3.org/1999/xlink" xlink:href="MT071229" ext-link-type="gen" xlink:type="simple">MT071229</ext-link>, 99.9%) and (<ext-link xmlns:xlink="http://www.w3.org/1999/xlink" xlink:href="MT374091" ext-link-type="gen" xlink:type="simple">MT374091</ext-link>, 97%), respectively, while <italic>RPB</italic>2 is 97% similar to <italic><tp:taxon-name><tp:taxon-name-part taxon-name-part-type="genus" reg="Leucaenicola">L.</tp:taxon-name-part><tp:taxon-name-part taxon-name-part-type="species" reg="osmanthi">osmanthi</tp:taxon-name-part></tp:taxon-name></italic> Ariyaw., I. Tsai &amp; Thambugala, (<ext-link xmlns:xlink="http://www.w3.org/1999/xlink" xlink:href="MN915020" ext-link-type="gen" xlink:type="simple">MN915020</ext-link>). <italic><tp:taxon-name><tp:taxon-name-part taxon-name-part-type="genus" reg="Leucaenicola">Leucaenicola</tp:taxon-name-part><tp:taxon-name-part taxon-name-part-type="species" reg="coffeae">coffeae</tp:taxon-name-part></tp:taxon-name></italic> is the first species with a teleomorph known in <italic><tp:taxon-name><tp:taxon-name-part taxon-name-part-type="genus" reg="Leucaenicola">Leucaenicola</tp:taxon-name-part></tp:taxon-name></italic>. The teleomorph characteristics of <italic><tp:taxon-name><tp:taxon-name-part taxon-name-part-type="genus" reg="Leucaenicola">L.</tp:taxon-name-part><tp:taxon-name-part taxon-name-part-type="species" reg="coffeae">coffeae</tp:taxon-name-part></tp:taxon-name></italic> conform to the basic concept of <italic><tp:taxon-name><tp:taxon-name-part taxon-name-part-type="genus" reg="Bambusicolaceae">Bambusicolaceae</tp:taxon-name-part></tp:taxon-name></italic>. The anamorph can be distinguished from <italic><tp:taxon-name><tp:taxon-name-part taxon-name-part-type="genus" reg="Leucaenicola">L.</tp:taxon-name-part><tp:taxon-name-part taxon-name-part-type="species" reg="phraeana">phraeana</tp:taxon-name-part></tp:taxon-name></italic> by the brown and large conidia (5–6 × 2.5–3.5 μm vs. 3–4 × 1.5–2 μm) and distinct guttules (Fig. <xref ref-type="fig" rid="F2">2</xref>; <xref ref-type="bibr" rid="B43">Jayasiri et al. (2019)</xref>). Based on nucleotide comparisons, <italic><tp:taxon-name><tp:taxon-name-part taxon-name-part-type="genus" reg="Leucaenicola">L.</tp:taxon-name-part><tp:taxon-name-part taxon-name-part-type="species" reg="coffeae">coffeae</tp:taxon-name-part></tp:taxon-name></italic> (<abbrev xmlns:xlink="http://www.w3.org/1999/xlink" content-type="institution" xlink:title="Zhongkai University of Agriculture and Engineering" id="ABBRID0EF2AE" xlink:type="simple">ZHKUCC</abbrev> 23-0626) differs from <italic><tp:taxon-name><tp:taxon-name-part taxon-name-part-type="genus" reg="Leucaenicola">L.</tp:taxon-name-part><tp:taxon-name-part taxon-name-part-type="species" reg="phraeana">phraeana</tp:taxon-name-part></tp:taxon-name></italic> (MFLUCC 18-0472) by 102/418 bp (24%, 3 gaps) in ITS, 80/844 bp (9%, without gaps) in LSU, 2/1017 bp (0.2%, without gaps) in SSU, 16/920 bp (1.7%, without gaps) in <italic>TEF</italic>1-α and 30/1036 bp (2.9%, without gaps) in <italic>RPB</italic>2; and differs from <italic><tp:taxon-name><tp:taxon-name-part taxon-name-part-type="genus" reg="Leucaenicola">L.</tp:taxon-name-part><tp:taxon-name-part taxon-name-part-type="species" reg="osmanthi">osmanthi</tp:taxon-name-part></tp:taxon-name></italic> (NTUCC 18-101-3) by 10/620 bp (1.6%, without gaps) in ITS, 78/756 bp (10%, without gaps) in LSU, 2/780 bp (0.2%, without gaps) in SSU, 21/816 bp (2.5%, without gaps) in <italic>TEF</italic>1-α and 26/818 bp (3%, without gaps) in <italic>RPB</italic>2. In addition, the <abbrev xmlns:xlink="http://www.w3.org/1999/xlink" xlink:title="pairwise homoplasy index" id="ABBRID0EI3AE" xlink:type="simple">PHI</abbrev> test results (Fig. <xref ref-type="fig" rid="F22">22a</xref>) revealed no significant recombination relationships between <italic><tp:taxon-name><tp:taxon-name-part taxon-name-part-type="genus" reg="Leucaenicola">L.</tp:taxon-name-part><tp:taxon-name-part taxon-name-part-type="species" reg="coffeae">coffeae</tp:taxon-name-part></tp:taxon-name></italic> and its phylogenetically related taxa within the dataset. Therefore, we introduce <italic><tp:taxon-name><tp:taxon-name-part taxon-name-part-type="genus" reg="Leucaenicola">L.</tp:taxon-name-part><tp:taxon-name-part taxon-name-part-type="species" reg="coffeae">coffeae</tp:taxon-name-part></tp:taxon-name></italic> as a new species in <italic><tp:taxon-name><tp:taxon-name-part taxon-name-part-type="genus" reg="Leucaenicola">Leucaenicola</tp:taxon-name-part></tp:taxon-name></italic> with the first record of a teleomorph associated with the decaying branch of <italic><tp:taxon-name><tp:taxon-name-part taxon-name-part-type="genus" reg="Coffea">C.</tp:taxon-name-part><tp:taxon-name-part taxon-name-part-type="species" reg="arabica">arabica</tp:taxon-name-part></tp:taxon-name></italic>.</p><fig id="F2" position="float" orientation="portrait"><object-id xmlns:xlink="http://www.w3.org/1999/xlink" content-type="doi" xlink:type="simple">10.3897/imafungus.16.144874.figure2</object-id><object-id xmlns:xlink="http://www.w3.org/1999/xlink" content-type="arpha" xlink:type="simple">6AD93113-D1DA-5EC6-B9DF-2EC0E9F24408</object-id><label>Figure 2.</label><caption><p><italic><tp:taxon-name><tp:taxon-name-part taxon-name-part-type="genus" reg="Leucaenicola">Leucaenicola</tp:taxon-name-part><tp:taxon-name-part taxon-name-part-type="species" reg="coffeae">coffeae</tp:taxon-name-part></tp:taxon-name></italic> (<named-content xmlns:xlink="http://www.w3.org/1999/xlink" content-type="dwc:institutional_code" xlink:title="Cryptogamic Herbarium of Kunming Institute of Botany" xlink:href="http://grbio.org/institution/cryptogamic-herbarium-kunming-institute-botany" xlink:type="simple">HKAS</named-content> 137605, holotype). <bold>A, B</bold> appearance of ascomata on a decaying branch of <italic><tp:taxon-name><tp:taxon-name-part taxon-name-part-type="genus" reg="Coffea">C.</tp:taxon-name-part><tp:taxon-name-part taxon-name-part-type="species" reg="arabica">arabica</tp:taxon-name-part></tp:taxon-name></italic>; <bold>C, D</bold> longitudinal section of ascomata; <bold>E</bold> peridium <tp:taxon-name><tp:taxon-name-part taxon-name-part-type="genus" reg="Conidiomatal"/><tp:taxon-name-part taxon-name-part-type="species" reg="wall">wall</tp:taxon-name-part></tp:taxon-name>; <bold>F</bold> pseudoparaphyses; <bold>G–J</bold> asci; <bold>K</bold> germinated ascospores; <bold>L–O</bold> ascospores; <bold>P</bold> ascospores stained with Indian ink; <bold>Q</bold> conidia mass in culture after four months; <bold>R</bold> conidia; <bold>S</bold> culture on <abbrev xmlns:xlink="http://www.w3.org/1999/xlink" xlink:title="potato dextrose agar" id="ABBRID0ELAAM" xlink:type="simple">PDA</abbrev> from obverse and reverse. Scale bars: 150 μm (<bold>C, D</bold>); 50 μm (<bold>E</bold>); 100 μm (<bold>F</bold>); 20 μm (<bold>G–K</bold>); 10 μm (<bold>L–P, R</bold>).</p></caption><graphic xmlns:xlink="http://www.w3.org/1999/xlink" xlink:href="imafungus-16-e144874-g002.jpg" position="float" orientation="portrait" xlink:type="simple" id="oo_1276979.jpg"><uri content-type="original_file" xlink:type="simple">https://binary.pensoft.net/fig/1276979</uri></graphic></fig><fig id="F3" position="float" orientation="portrait"><object-id xmlns:xlink="http://www.w3.org/1999/xlink" content-type="doi" xlink:type="simple">10.3897/imafungus.16.144874.figure3</object-id><object-id xmlns:xlink="http://www.w3.org/1999/xlink" content-type="arpha" xlink:type="simple">B067F675-CD5E-51E7-A834-411E77C238CA</object-id><label>Figure 3.</label><caption><p>Phylogram generated from the best scoring RAxML tree, based on a combined ITS LSU, SSU, <italic>RPB</italic>2 and <italic>TEF</italic>1-α sequence dataset. <italic><tp:taxon-name><tp:taxon-name-part taxon-name-part-type="genus" reg="Sulcatispora">Sulcatispora</tp:taxon-name-part><tp:taxon-name-part taxon-name-part-type="species" reg="acerina">acerina</tp:taxon-name-part></tp:taxon-name></italic> Kaz. Tanaka &amp; K. Hiray., (KT 2982) and <italic><tp:taxon-name><tp:taxon-name-part taxon-name-part-type="genus" reg="Sulcatispora">S.</tp:taxon-name-part><tp:taxon-name-part taxon-name-part-type="species" reg="berchemiae">berchemiae</tp:taxon-name-part></tp:taxon-name></italic> Kaz. Tanaka &amp; K. Hiray., (KT 1607) are selected as the outgroup taxa. Bootstrap support values for <abbrev xmlns:xlink="http://www.w3.org/1999/xlink" xlink:title="Maximum Likelihood" id="ABBRID0EACAM" xlink:type="simple">ML</abbrev> equal to or greater than 70% and <abbrev xmlns:xlink="http://www.w3.org/1999/xlink" xlink:title="posterior probabilities" id="ABBRID0EECAM" xlink:type="simple">PP</abbrev> equal to or greater than 0.90 are indicated at the nodes as <abbrev xmlns:xlink="http://www.w3.org/1999/xlink" xlink:title="Maximum Likelihood" id="ABBRID0EICAM" xlink:type="simple">ML</abbrev>/<abbrev xmlns:xlink="http://www.w3.org/1999/xlink" xlink:title="posterior probabilities" id="ABBRID0EMCAM" xlink:type="simple">PP</abbrev>. All type strains are in bold and newly-generated sequences are in red.</p></caption><graphic xmlns:xlink="http://www.w3.org/1999/xlink" xlink:href="imafungus-16-e144874-g003.jpg" position="float" orientation="portrait" xlink:type="simple" id="oo_1276980.jpg"><uri content-type="original_file" xlink:type="simple">https://binary.pensoft.net/fig/1276980</uri></graphic></fig></tp:treatment-sec><tp:treatment-sec><!--Section generated to contain objects referenced in tp:taxon-treatment.--><fig id="F22" position="float" orientation="portrait"><object-id xmlns:xlink="http://www.w3.org/1999/xlink" content-type="doi" xlink:type="simple">10.3897/imafungus.16.144874.figure22</object-id><object-id xmlns:xlink="http://www.w3.org/1999/xlink" content-type="arpha" xlink:type="simple">3CA92C61-67CC-570C-8C46-B9CA755B620F</object-id><label>Figure 22.</label><caption><p>Split graphs showing the results of the pairwise homoplasy index (<abbrev xmlns:xlink="http://www.w3.org/1999/xlink" xlink:title="pairwise homoplasy index" id="ABBRID0ETEBM" xlink:type="simple">PHI</abbrev>) test of the new taxa and closely-related taxa using LogDet transformation and splits decomposition. <bold>a</bold><italic><tp:taxon-name><tp:taxon-name-part taxon-name-part-type="genus" reg="Leucaenicola">Leucaenicola</tp:taxon-name-part><tp:taxon-name-part taxon-name-part-type="species" reg="coffeae">coffeae</tp:taxon-name-part></tp:taxon-name></italic>; <bold>b</bold><italic><tp:taxon-name><tp:taxon-name-part taxon-name-part-type="genus" reg="Montagnula">Montagnula</tp:taxon-name-part><tp:taxon-name-part taxon-name-part-type="species" reg="coffeae">coffeae</tp:taxon-name-part></tp:taxon-name></italic>; <bold>c</bold><italic><tp:taxon-name><tp:taxon-name-part taxon-name-part-type="genus" reg="Xenodidymella">Xenodidymella</tp:taxon-name-part><tp:taxon-name-part taxon-name-part-type="species" reg="coffeae">coffeae</tp:taxon-name-part></tp:taxon-name></italic>; <bold>d</bold><italic><tp:taxon-name><tp:taxon-name-part taxon-name-part-type="genus" reg="Flabellascoma">Flabellascoma</tp:taxon-name-part><tp:taxon-name-part taxon-name-part-type="species" reg="coffeae">coffeae</tp:taxon-name-part></tp:taxon-name></italic>; <bold>e</bold><italic><tp:taxon-name><tp:taxon-name-part taxon-name-part-type="genus" reg="Longiostiolum">Longiostiolum</tp:taxon-name-part><tp:taxon-name-part taxon-name-part-type="species" reg="coffeae">coffeae</tp:taxon-name-part></tp:taxon-name></italic>; <bold>f</bold><italic><tp:taxon-name><tp:taxon-name-part taxon-name-part-type="genus" reg="Helminthosporium">Helminthosporium</tp:taxon-name-part><tp:taxon-name-part taxon-name-part-type="species" reg="puerensis">puerensis</tp:taxon-name-part></tp:taxon-name></italic>; <bold>g</bold><italic><tp:taxon-name><tp:taxon-name-part taxon-name-part-type="genus" reg="Neomassaria">Neomassaria</tp:taxon-name-part><tp:taxon-name-part taxon-name-part-type="species" reg="coffeae">coffeae</tp:taxon-name-part></tp:taxon-name></italic>; <bold>h</bold><italic><tp:taxon-name><tp:taxon-name-part taxon-name-part-type="genus" reg="Neooccultibambusa">Neooccultibambusa</tp:taxon-name-part><tp:taxon-name-part taxon-name-part-type="species" reg="coffeae">coffeae</tp:taxon-name-part></tp:taxon-name></italic>; <bold>i</bold><italic><tp:taxon-name><tp:taxon-name-part taxon-name-part-type="genus" reg="Pararoussoella">Pararoussoella</tp:taxon-name-part><tp:taxon-name-part taxon-name-part-type="species" reg="coffeae">coffeae</tp:taxon-name-part></tp:taxon-name></italic>; <bold>j</bold><italic><tp:taxon-name><tp:taxon-name-part taxon-name-part-type="genus" reg="Cycasicola">Cycasicola</tp:taxon-name-part><tp:taxon-name-part taxon-name-part-type="species" reg="coffeae">coffeae</tp:taxon-name-part></tp:taxon-name></italic>. <abbrev xmlns:xlink="http://www.w3.org/1999/xlink" xlink:title="pairwise homoplasy index" id="ABBRID0EZIBM" xlink:type="simple">PHI</abbrev> test result P‐value (Φw) ≤ 0.05 indicates that there is significant recombination between the isolates included in the alignment. The new taxa are in red, “T” indicate the type species and each <abbrev xmlns:xlink="http://www.w3.org/1999/xlink" xlink:title="pairwise homoplasy index" id="ABBRID0E4IBM" xlink:type="simple">PHI</abbrev> test value and scale bars are given in the bottom right corner.</p></caption><graphic xmlns:xlink="http://www.w3.org/1999/xlink" xlink:href="imafungus-16-e144874-g022.jpg" position="float" orientation="portrait" xlink:type="simple" id="oo_1277000.jpg"><uri content-type="original_file" xlink:type="simple">https://binary.pensoft.net/fig/1277000</uri></graphic></fig></tp:treatment-sec><ref-list><ref id="B43"><mixed-citation xmlns:xlink="http://www.w3.org/1999/xlink" xlink:type="simple"><person-group><name name-style="western"><surname>Jayasiri</surname><given-names>SC</given-names></name><name name-style="western"><surname>Hyde</surname><given-names>KD</given-names></name><name name-style="western"><surname>Jones</surname><given-names>EBG</given-names></name><name name-style="western"><surname>McKenzie</surname><given-names>EHC</given-names></name><name name-style="western"><surname>Jeewon</surname><given-names>R</given-names></name><name name-style="western"><surname>Phillips</surname><given-names>AJL</given-names></name><name name-style="western"><surname>Bhat</surname><given-names>DJ</given-names></name><name name-style="western"><surname>Wanasinghe</surname><given-names>DN</given-names></name><name name-style="western"><surname>Liu</surname><given-names>JK</given-names></name><name name-style="western"><surname>Lu</surname><given-names>YZ</given-names></name><name name-style="western"><surname>Kang</surname><given-names>JC</given-names></name><name name-style="western"><surname>Xu</surname><given-names>J</given-names></name><name name-style="western"><surname>Karunarathna</surname><given-names>SC</given-names></name></person-group> (<year>2019</year>) <article-title>Diversity, morphology and molecular phylogeny of <italic><tp:taxon-name><tp:taxon-name-part taxon-name-part-type="genus">Dothideomycetes</tp:taxon-name-part></tp:taxon-name></italic> on decaying wild seed pods and fruits.</article-title><source>Mycosphere</source><volume>10</volume>: <fpage>1</fpage>–<lpage>186</lpage>. <ext-link xlink:href="10.5943/mycosphere/10/1/1" ext-link-type="doi" xlink:type="simple">https://doi.org/10.5943/mycosphere/10/1/1</ext-link></mixed-citation></ref></ref-list></tp:taxon-treatment>
