# Supplementary material for: ﻿Unveiling fungal diversity associated with coffee trees in China using a polyphasic approach and a global review of coffee saprobic fungi
Source: IMA Fungus. 2025 Mar 10;16:e144874. doi: 10.3897/imafungus.16.144874 (PMC11915015; doi:10.3897/imafungus.16.144874)
Supplement: XML Treatment for Montagnula [file imafungus.16.144874-treatment3.xml]

<!DOCTYPE tp:taxon-treatment
  PUBLIC "-//TaxonX//DTD Taxonomic Treatment Publishing DTD v0 20100105//EN" "tax-treatment-NSO.dtd">
<tp:taxon-treatment xmlns:tp="http://www.plazi.org/taxpub"><tp:treatment-meta><kwd-group><label>Taxon classification</label><kwd>
                    <named-content content-type="kingdom">Fungi</named-content>
                  </kwd><kwd>
                    <named-content content-type="order">Pleosporales</named-content>
                  </kwd><kwd>
                    <named-content content-type="family">Didymosphaeriaceae</named-content>
                  </kwd></kwd-group><mixed-citation publication-type="journal"><person-group><name><surname>Lu</surname><given-names>Li</given-names></name><name><surname>Karunarathna</surname><given-names>Samantha C.</given-names></name><name><surname>Rajeshkumar</surname><given-names>Kunhiraman C.</given-names></name><name><surname>Elgorban</surname><given-names>Abdallah M.</given-names></name><name><surname>Jayawardena</surname><given-names>Ruvishika S.</given-names></name><name><surname>Hongsanan</surname><given-names>Sinang</given-names></name><name><surname>Suwannarach</surname><given-names>Nakarin</given-names></name><name><surname>Kumla</surname><given-names>Jaturong</given-names></name><name><surname>Xiong</surname><given-names>Yin-Ru</given-names></name><name><surname>Hyde</surname><given-names>Kevin D.</given-names></name><name><surname>Han</surname><given-names>Mei-Yan</given-names></name><name><surname>Zheng</surname><given-names>De-Ge</given-names></name><name><surname>Li</surname><given-names>Qiang</given-names></name><name><surname>Dai</surname><given-names>Dong-Qin</given-names></name><name><surname>Tibpromma</surname><given-names>Saowaluck</given-names></name></person-group><article-title>﻿Unveiling fungal diversity associated with coffee trees in China using a polyphasic approach and a global review of coffee saprobic fungi</article-title><source>IMA Fungus</source><day>10</day><month>03</month><year>2025</year><volume>16</volume><pub-id pub-id-type="doi">10.3897/imafungus.16.144874</pub-id></mixed-citation></tp:treatment-meta><tp:nomenclature><label>﻿</label><tp:taxon-name>
                  <object-id xmlns:xlink="http://www.w3.org/1999/xlink" content-type="arpha" xlink:type="simple">4BA23DEB-447B-550B-9D36-CF20C5AD1CF7</object-id>
                  <tp:taxon-name-part taxon-name-part-type="genus" reg="Montagnula">Montagnula</tp:taxon-name-part>
                </tp:taxon-name><tp:taxon-authority>Berl., Icones Fungorum. Pyrenomycetes 2: 68 (1896).</tp:taxon-authority></tp:nomenclature><tp:treatment-sec sec-type="notes" id="SECID0EP6AE"><title>Notes.</title><p><xref ref-type="bibr" rid="B11">Berlese (1896)</xref> introduced <italic><tp:taxon-name><tp:taxon-name-part taxon-name-part-type="genus" reg="Montagnula">Montagnula</tp:taxon-name-part></tp:taxon-name></italic> typified by <italic><tp:taxon-name><tp:taxon-name-part taxon-name-part-type="genus" reg="Montagnula">M.</tp:taxon-name-part><tp:taxon-name-part taxon-name-part-type="species" reg="infernalis">infernalis</tp:taxon-name-part></tp:taxon-name></italic> (Niessl) Berl. Most species of <italic><tp:taxon-name><tp:taxon-name-part taxon-name-part-type="genus" reg="Montagnula">Montagnula</tp:taxon-name-part></tp:taxon-name></italic> have been found on dead leaves and twigs by their teleomorph with a wide geographical and host distribution (<xref ref-type="bibr" rid="B72">Tibpromma et al. 2018</xref>; <xref ref-type="bibr" rid="B57">Mapook et al. 2020</xref>; <xref ref-type="bibr" rid="B26">Du et al. 2021</xref>). Only <italic><tp:taxon-name><tp:taxon-name-part taxon-name-part-type="genus" reg="Montagnula">M.</tp:taxon-name-part><tp:taxon-name-part taxon-name-part-type="species" reg="cylindrospora">cylindrospora</tp:taxon-name-part></tp:taxon-name></italic> Valenz.-Lopez, Cano, Guarro &amp; Stchigel, has been reported as a coelomycete (<xref ref-type="bibr" rid="B18">Crous et al. 2020</xref>). This study introduces a novel species from an Arabica coffee plant in Yunnan Province, China.</p></tp:treatment-sec><ref-list><ref id="B11"><mixed-citation xmlns:xlink="http://www.w3.org/1999/xlink" xlink:type="simple"><person-group><name name-style="western"><surname>Berlese</surname><given-names>AN</given-names></name></person-group> (<year>1896</year>) <source>Icones Fungorum. <italic><tp:taxon-name><tp:taxon-name-part taxon-name-part-type="genus">Pyrenomycetes</tp:taxon-name-part></tp:taxon-name></italic>, vol 2.</source><publisher-name>Kessinger Publishing</publisher-name>, <publisher-loc>LLC, Whitefish, MT, USA</publisher-loc>, <size units="page">216 pp</size>.</mixed-citation></ref><ref id="B72"><mixed-citation xmlns:xlink="http://www.w3.org/1999/xlink" xlink:type="simple"><person-group><name name-style="western"><surname>Tibpromma</surname><given-names>S</given-names></name><name name-style="western"><surname>Hyde</surname><given-names>KD</given-names></name><name name-style="western"><surname>McKenzie</surname><given-names>EHC</given-names></name><name name-style="western"><surname>Bhat</surname><given-names>DJ</given-names></name><name name-style="western"><surname>Phillips</surname><given-names>AJL</given-names></name><name name-style="western"><surname>Wanasinghe</surname><given-names>DN</given-names></name><name name-style="western"><surname>Samarakoon</surname><given-names>MC</given-names></name><name name-style="western"><surname>Jayawardena</surname><given-names>RS</given-names></name><name name-style="western"><surname>Dissanayake</surname><given-names>AJ</given-names></name><name name-style="western"><surname>Tennakoon</surname><given-names>DS</given-names></name><name name-style="western"><surname>Doilom</surname><given-names>M</given-names></name><name name-style="western"><surname>Phookamsak</surname><given-names>R</given-names></name><name name-style="western"><surname>Tang</surname><given-names>AMC</given-names></name><name name-style="western"><surname>Xu</surname><given-names>J</given-names></name><name name-style="western"><surname>Mortimer</surname><given-names>PE</given-names></name><name name-style="western"><surname>Promputtha</surname><given-names>I</given-names></name><name name-style="western"><surname>Maharachchikumbura</surname><given-names>SSN</given-names></name><name name-style="western"><surname>Khan</surname><given-names>S</given-names></name><name name-style="western"><surname>Karunarathna</surname><given-names>SC</given-names></name></person-group> (<year>2018</year>) <article-title>Fungal diversity notes 840–928: micro-fungi associated with <italic><tp:taxon-name><tp:taxon-name-part taxon-name-part-type="family">Pandanaceae</tp:taxon-name-part></tp:taxon-name></italic>.</article-title><source>Fungal Diversity</source><volume>93</volume>: <fpage>1</fpage>–<lpage>160</lpage>. <ext-link xlink:href="10.1007/s13225-018-0408-6" ext-link-type="doi" xlink:type="simple">https://doi.org/10.1007/s13225-018-0408-6</ext-link></mixed-citation></ref><ref id="B57"><mixed-citation xmlns:xlink="http://www.w3.org/1999/xlink" xlink:type="simple"><person-group><name name-style="western"><surname>Mapook</surname><given-names>A</given-names></name><name name-style="western"><surname>Hyde</surname><given-names>KD</given-names></name><name name-style="western"><surname>McKenzie</surname><given-names>EHC</given-names></name><name name-style="western"><surname>Jones</surname><given-names>EB Gareth</given-names></name><name name-style="western"><surname>Bhat</surname><given-names>DJ</given-names></name><name name-style="western"><surname>Jeewon</surname><given-names>R</given-names></name><name name-style="western"><surname>Stadler</surname><given-names>M</given-names></name><name name-style="western"><surname>Samarakoon</surname><given-names>MC</given-names></name><name name-style="western"><surname>Malaithong</surname><given-names>M</given-names></name><name name-style="western"><surname>Tanunchai</surname><given-names>B</given-names></name><name name-style="western"><surname>Buscot</surname><given-names>F</given-names></name><name name-style="western"><surname>Wubet</surname><given-names>T</given-names></name><name name-style="western"><surname>Purahong</surname><given-names>W</given-names></name></person-group> (<year>2020</year>) <article-title>Taxonomic and phylogenetic contributions to fungi associated with the invasive weed <italic><tp:taxon-name><tp:taxon-name-part taxon-name-part-type="genus">Chromolaena</tp:taxon-name-part><tp:taxon-name-part taxon-name-part-type="species">odorata</tp:taxon-name-part></tp:taxon-name></italic> (Siam weed).</article-title><source>Fungal Diversity</source><volume>101</volume>: <fpage>1</fpage>–<lpage>175</lpage>. <ext-link xlink:href="10.1007/s13225-020-00444-8" ext-link-type="doi" xlink:type="simple">https://doi.org/10.1007/s13225-020-00444-8</ext-link></mixed-citation></ref><ref id="B26"><mixed-citation xmlns:xlink="http://www.w3.org/1999/xlink" xlink:type="simple"><person-group><name name-style="western"><surname>Du</surname><given-names>T</given-names></name><name name-style="western"><surname>Hyde</surname><given-names>KD</given-names></name><name name-style="western"><surname>Mapook</surname><given-names>A</given-names></name><name name-style="western"><surname>Mortimer</surname><given-names>PE</given-names></name><name name-style="western"><surname>Xu</surname><given-names>J</given-names></name><name name-style="western"><surname>Karunarathna</surname><given-names>SC</given-names></name><name name-style="western"><surname>Tibpromma</surname><given-names>S</given-names></name></person-group> (<year>2021</year>) <article-title>Morphology and phylogenetic analyses reveal <italic><tp:taxon-name><tp:taxon-name-part taxon-name-part-type="genus">Montagnula</tp:taxon-name-part><tp:taxon-name-part taxon-name-part-type="species">puerensis</tp:taxon-name-part></tp:taxon-name></italic> sp. nov. (<italic><tp:taxon-name><tp:taxon-name-part taxon-name-part-type="genus">Didymosphaeriaceae</tp:taxon-name-part></tp:taxon-name></italic>, <italic><tp:taxon-name><tp:taxon-name-part taxon-name-part-type="genus">Pleosporales</tp:taxon-name-part></tp:taxon-name></italic>) from southwest China.</article-title><source>Phytotaxa</source><volume>514</volume>: <fpage>1</fpage>–<lpage>25</lpage>. <ext-link xlink:href="10.11646/phytotaxa.514.1.1" ext-link-type="doi" xlink:type="simple">https://doi.org/10.11646/phytotaxa.514.1.1</ext-link></mixed-citation></ref><ref id="B18"><mixed-citation xmlns:xlink="http://www.w3.org/1999/xlink" xlink:type="simple"><person-group><name name-style="western"><surname>Crous</surname><given-names>PW</given-names></name><name name-style="western"><surname>Wingfield</surname><given-names>MJ</given-names></name><name name-style="western"><surname>Chooi</surname><given-names>YH</given-names></name><name name-style="western"><surname>Gilchrist</surname><given-names>CL</given-names></name><name name-style="western"><surname>Lacey</surname><given-names>E</given-names></name><name name-style="western"><surname>Pitt</surname><given-names>JI</given-names></name><name name-style="western"><surname>Venzhik</surname><given-names>AS</given-names></name></person-group> (<year>2020</year>) <article-title>Fungal Planet description sheets: 1042–1111.</article-title><source>Persoonia: Molecular Phylogeny and Evolution of <tp:taxon-name><tp:taxon-name-part taxon-name-part-type="genus">Fungi</tp:taxon-name-part></tp:taxon-name></source><volume>44</volume>: <fpage>301</fpage>–<lpage>459</lpage>. <ext-link xlink:href="10.3767/persoonia.2020.44.11" ext-link-type="doi" xlink:type="simple">https://doi.org/10.3767/persoonia.2020.44.11</ext-link></mixed-citation></ref></ref-list></tp:taxon-treatment>
