# Supplementary material for: ﻿Unveiling fungal diversity associated with coffee trees in China using a polyphasic approach and a global review of coffee saprobic fungi
Source: IMA Fungus. 2025 Mar 10;16:e144874. doi: 10.3897/imafungus.16.144874 (PMC11915015; doi:10.3897/imafungus.16.144874)
Supplement: XML Treatment for Montagnula coffeae [file imafungus.16.144874-treatment4.xml]

<!DOCTYPE tp:taxon-treatment
  PUBLIC "-//TaxonX//DTD Taxonomic Treatment Publishing DTD v0 20100105//EN" "tax-treatment-NSO.dtd">
<tp:taxon-treatment xmlns:tp="http://www.plazi.org/taxpub"><tp:treatment-meta><kwd-group><label>Taxon classification</label><kwd>
                    <named-content content-type="kingdom">Fungi</named-content>
                  </kwd><kwd>
                    <named-content content-type="order">Pleosporales</named-content>
                  </kwd><kwd>
                    <named-content content-type="family">Didymosphaeriaceae</named-content>
                  </kwd></kwd-group><mixed-citation publication-type="journal"><person-group><name><surname>Lu</surname><given-names>Li</given-names></name><name><surname>Karunarathna</surname><given-names>Samantha C.</given-names></name><name><surname>Rajeshkumar</surname><given-names>Kunhiraman C.</given-names></name><name><surname>Elgorban</surname><given-names>Abdallah M.</given-names></name><name><surname>Jayawardena</surname><given-names>Ruvishika S.</given-names></name><name><surname>Hongsanan</surname><given-names>Sinang</given-names></name><name><surname>Suwannarach</surname><given-names>Nakarin</given-names></name><name><surname>Kumla</surname><given-names>Jaturong</given-names></name><name><surname>Xiong</surname><given-names>Yin-Ru</given-names></name><name><surname>Hyde</surname><given-names>Kevin D.</given-names></name><name><surname>Han</surname><given-names>Mei-Yan</given-names></name><name><surname>Zheng</surname><given-names>De-Ge</given-names></name><name><surname>Li</surname><given-names>Qiang</given-names></name><name><surname>Dai</surname><given-names>Dong-Qin</given-names></name><name><surname>Tibpromma</surname><given-names>Saowaluck</given-names></name></person-group><article-title>﻿Unveiling fungal diversity associated with coffee trees in China using a polyphasic approach and a global review of coffee saprobic fungi</article-title><source>IMA Fungus</source><day>10</day><month>03</month><year>2025</year><volume>16</volume><pub-id pub-id-type="doi">10.3897/imafungus.16.144874</pub-id></mixed-citation></tp:treatment-meta><tp:nomenclature><label>﻿</label><tp:taxon-name>
                  <object-id xmlns:xlink="http://www.w3.org/1999/xlink" content-type="arpha" xlink:type="simple">34CAA4C4-DC5E-5F03-8ACF-EF437007DC07</object-id>
                  <tp:taxon-name-part taxon-name-part-type="genus" reg="Montagnula">Montagnula</tp:taxon-name-part>
                  <tp:taxon-name-part taxon-name-part-type="species" reg="coffeae">coffeae</tp:taxon-name-part>
                  <object-id xmlns:xlink="http://www.w3.org/1999/xlink" xlink:type="simple">Index Fungorum number: IF900999</object-id>
                  <object-id xmlns:xlink="http://www.w3.org/1999/xlink" xlink:type="simple">Facesofungi number: FoF14725</object-id>
                </tp:taxon-name><tp:taxon-authority>L. Lu &amp; Tibpromma</tp:taxon-authority><tp:taxon-status xmlns:xlink="http://www.w3.org/1999/xlink" xlink:type="simple">sp. nov.</tp:taxon-status><xref ref-type="fig" rid="F4">Fig. 4</xref></tp:nomenclature><tp:treatment-sec sec-type="etymology" id="SECID0E5CAG"><title>Etymology.</title><p>The species epithet “<italic>coffeae</italic>” refers to the host plant genus “<italic>Coffea</italic>” from which the fungus was isolated.</p></tp:treatment-sec><tp:treatment-sec sec-type="diagnosis" id="SECID0EVDAG"><title>Diagnosis.</title><p>Differs from <italic><tp:taxon-name><tp:taxon-name-part taxon-name-part-type="genus" reg="Montagnula">M.</tp:taxon-name-part><tp:taxon-name-part taxon-name-part-type="species" reg="appendiculata">appendiculata</tp:taxon-name-part></tp:taxon-name></italic> (Aptroot) Wanas., E.B.G. Jones &amp; K.D. Hyde, by 6–8-spored asci, differing from <italic><tp:taxon-name><tp:taxon-name-part taxon-name-part-type="genus" reg="Montagnula">M.</tp:taxon-name-part><tp:taxon-name-part taxon-name-part-type="species" reg="chromolaenae">chromolaenae</tp:taxon-name-part></tp:taxon-name></italic> Mapook &amp; K.D. Hyde, by guttulate ascospores and differing from <italic><tp:taxon-name><tp:taxon-name-part taxon-name-part-type="genus" reg="Montagnula">M.</tp:taxon-name-part><tp:taxon-name-part taxon-name-part-type="species" reg="chiangraiensis">chiangraiensis</tp:taxon-name-part></tp:taxon-name></italic> Mapook &amp; K.D. Hyde, by the presence of appendages on its ascospores.</p></tp:treatment-sec><tp:treatment-sec sec-type="Holotype" id="SECID0E3EAG"><title>Holotype.</title><p><named-content xmlns:xlink="http://www.w3.org/1999/xlink" content-type="dwc:institutional_code" xlink:title="Cryptogamic Herbarium of Kunming Institute of Botany" xlink:href="http://grbio.org/institution/cryptogamic-herbarium-kunming-institute-botany" xlink:type="simple">HKAS</named-content> 137611.</p></tp:treatment-sec><tp:treatment-sec sec-type="description" id="SECID0EHFAG"><title>Description.</title><p><bold><italic>Saprobic</italic></bold> on decaying branch of <italic><tp:taxon-name><tp:taxon-name-part taxon-name-part-type="genus" reg="Coffea">C.</tp:taxon-name-part><tp:taxon-name-part taxon-name-part-type="species" reg="arabica">arabica</tp:taxon-name-part></tp:taxon-name></italic>. Teleomorph: <bold><italic>Ascomata</italic></bold> 120–180 µm high × 150–220 µm diam. (x− = 150 × 183 µm, n = 15), immersed, separate beneath a clypeus or sometimes gregarious beneath fused clypei, visible as black, solitary or scattered, globose to subglobose, unilocular, black, with ostioles. <bold><italic>Ostioles</italic></bold> papillate, central. <bold><italic>Clypeus</italic></bold> brown or sometimes with a halo around the central pore, margin indistinct, consisting of dark, thick-walled hyphae in both epidermal and subepidermal cells. <bold><italic>Peridium</italic></bold> 7–11 µm wide (x− = 8.8 µm, n = 15), fused with host tissue, comprising 2–3 layers of pale brown to brown cells of <bold><italic>textura prismatica</italic></bold>. <bold><italic>Hamathecium</italic></bold> 3–6 µm wide (x− = 4 µm, n = 20) µm wide, branched, hyaline, septate, numerous pseudoparaphyses. <bold><italic>Asci</italic></bold> 60–75 × 6–10 µm (x− = 65 × 8.5 µm, n = 20), bitunicate, fissitunicate, 6–8-spored, clavate, long-stalked with club-shape, straight. <bold><italic>Ascospores</italic></bold> 12–16 × 3–6 µm (x− = 14 × 4.8 µm, n = 30), hyaline to yellowish when immature, brown to red-brown when mature, overlapping uniseriate or biseriate, fusiform to ellipsoid, 1-septate, guttulate, constricted at the septum, upper cell wider and shorter than lower cell and tapering towards ends, sheath drawn out to form polar appendages 4–9 µm long × 1.5–2.5 µm wide (x− = 6 × 1.9 µm, n = 30), from both ends of the ascospores, straight. Anamorph: Not observed.</p></tp:treatment-sec><tp:treatment-sec sec-type="description" id="SECID0E1GAG"><title>Culture characteristics.</title><p>Ascospores germinating on <abbrev xmlns:xlink="http://www.w3.org/1999/xlink" xlink:title="potato dextrose agar" id="ABBRID0EAHAG" xlink:type="simple">PDA</abbrev> within 24 h, colonies reached 3.5–4 cm in diameter after one month at 25 °C. Colonies on <abbrev xmlns:xlink="http://www.w3.org/1999/xlink" xlink:title="potato dextrose agar" id="ABBRID0EEHAG" xlink:type="simple">PDA</abbrev> irregular, flat or slightly raised, filamentous, smooth, with undulate margin, from above, hyaline, from below, yellowish at the centre, hyaline at the edge.</p></tp:treatment-sec><tp:treatment-sec sec-type="material" id="SECID0EIHAG"><title>Materials examined.</title><p>China • Yunnan Province, Lincang, on a decaying branch of <italic><tp:taxon-name><tp:taxon-name-part taxon-name-part-type="genus" reg="Coffea">Coffea</tp:taxon-name-part><tp:taxon-name-part taxon-name-part-type="species" reg="arabica">arabica</tp:taxon-name-part></tp:taxon-name></italic> (<italic><tp:taxon-name><tp:taxon-name-part taxon-name-part-type="family" reg="Rubiaceae">Rubiaceae</tp:taxon-name-part></tp:taxon-name></italic>) (<named-content xmlns:xlink="http://www.w3.org/1999/xlink" content-type="dwc:verbatimCoordinates" xlink:type="simple"><named-content content-type="geo-json" specific-use="{&#34;type&#34;:&#34;Point&#34;,&#34;coordinates&#34;:[100.650000,24.283333]}" id="NCID0EDIAG" xlink:type="simple">24°17'N, 99°99'E</named-content></named-content>, 960 m alt.), 28 July 2022, LiLu, LC1-C5 (<named-content xmlns:xlink="http://www.w3.org/1999/xlink" content-type="dwc:institutional_code" xlink:title="Cryptogamic Herbarium of Kunming Institute of Botany" xlink:href="http://grbio.org/institution/cryptogamic-herbarium-kunming-institute-botany" xlink:type="simple">HKAS</named-content> 137611, holotype), isotype <abbrev xmlns:xlink="http://www.w3.org/1999/xlink" content-type="institution" xlink:title="Mycological Herbarium of Zhongkai University of Agriculture and Engineering" id="ABBRID0ENIAG" xlink:type="simple">MHZU</abbrev> 23-0060, ex-type living culture <abbrev xmlns:xlink="http://www.w3.org/1999/xlink" content-type="institution" xlink:title="Kunming Institute of Botany Culture Collection" id="ABBRID0ESIAG" xlink:type="simple">KUNCC</abbrev> 24-18337 = <abbrev xmlns:xlink="http://www.w3.org/1999/xlink" content-type="institution" xlink:title="Kunming Institute of Botany Culture Collection" id="ABBRID0EXIAG" xlink:type="simple">KUNCC</abbrev> 24-18338, ex-isotype living culture <abbrev xmlns:xlink="http://www.w3.org/1999/xlink" content-type="institution" xlink:title="Zhongkai University of Agriculture and Engineering" id="ABBRID0E3IAG" xlink:type="simple">ZHKUCC</abbrev> 23-0630 = <abbrev xmlns:xlink="http://www.w3.org/1999/xlink" content-type="institution" xlink:title="Zhongkai University of Agriculture and Engineering" id="ABBRID0EBJAG" xlink:type="simple">ZHKUCC</abbrev> 23-0631.</p></tp:treatment-sec><tp:treatment-sec sec-type="notes" id="SECID0EGJAG"><title>Notes.</title><p>In the concatenated phylogenetic analysis, <italic><tp:taxon-name><tp:taxon-name-part taxon-name-part-type="genus" reg="Montagnula">Montagnula</tp:taxon-name-part><tp:taxon-name-part taxon-name-part-type="species" reg="coffeae">coffeae</tp:taxon-name-part></tp:taxon-name></italic> forms a distinct lineage and is basal to <italic><tp:taxon-name><tp:taxon-name-part taxon-name-part-type="genus" reg="Montagnula">M.</tp:taxon-name-part><tp:taxon-name-part taxon-name-part-type="species" reg="appendiculata">appendiculata</tp:taxon-name-part></tp:taxon-name></italic>, <italic><tp:taxon-name><tp:taxon-name-part taxon-name-part-type="genus" reg="Montagnula">M.</tp:taxon-name-part><tp:taxon-name-part taxon-name-part-type="species" reg="chromolaenae">chromolaenae</tp:taxon-name-part></tp:taxon-name></italic> and <italic><tp:taxon-name><tp:taxon-name-part taxon-name-part-type="genus" reg="Montagnula">M.</tp:taxon-name-part><tp:taxon-name-part taxon-name-part-type="species" reg="chiangraiensis">chiangraiensis</tp:taxon-name-part></tp:taxon-name></italic> (Fig. <xref ref-type="fig" rid="F5">5</xref>). Based on nucleotide comparisons, <italic><tp:taxon-name><tp:taxon-name-part taxon-name-part-type="genus" reg="Montagnula">M.</tp:taxon-name-part><tp:taxon-name-part taxon-name-part-type="species" reg="coffeae">coffeae</tp:taxon-name-part></tp:taxon-name></italic> (<abbrev xmlns:xlink="http://www.w3.org/1999/xlink" content-type="institution" xlink:title="Zhongkai University of Agriculture and Engineering" id="ABBRID0EHLAG" xlink:type="simple">ZHKUCC</abbrev> 23-0630) differs from <italic><tp:taxon-name><tp:taxon-name-part taxon-name-part-type="genus" reg="Montagnula">M.</tp:taxon-name-part><tp:taxon-name-part taxon-name-part-type="species" reg="appendiculata">appendiculata</tp:taxon-name-part></tp:taxon-name></italic> (CBS 109027) by 30/497 bp (6%, without gaps) in ITS and 14/833 bp (1.7%, without gaps) in LSU; differs from <italic><tp:taxon-name><tp:taxon-name-part taxon-name-part-type="genus" reg="Montagnula">M.</tp:taxon-name-part><tp:taxon-name-part taxon-name-part-type="species" reg="chromolaenae">chromolaenae</tp:taxon-name-part></tp:taxon-name></italic> (MFLUCC 17-1435) by 24/497 bp (4.8%, without gaps) in ITS, 12/903 bp (1.3%, without gaps) in LSU and 15/1006 bp (1.5%, without gaps) in SSU; differs from <italic><tp:taxon-name><tp:taxon-name-part taxon-name-part-type="genus" reg="Montagnula">M.</tp:taxon-name-part><tp:taxon-name-part taxon-name-part-type="species" reg="chiangraiensis">chiangraiensis</tp:taxon-name-part></tp:taxon-name></italic> (MFLUCC 17-1420) by 20/498 bp (4%, without gaps) in ITS, 13/903 bp (1.4%, without gaps) in LSU and 10/1006 bp (1%, without gaps) in SSU. The morphology of <italic><tp:taxon-name><tp:taxon-name-part taxon-name-part-type="genus" reg="Montagnula">M.</tp:taxon-name-part><tp:taxon-name-part taxon-name-part-type="species" reg="coffeae">coffeae</tp:taxon-name-part></tp:taxon-name></italic> is similar to <italic><tp:taxon-name><tp:taxon-name-part taxon-name-part-type="genus" reg="Montagnula">M.</tp:taxon-name-part><tp:taxon-name-part taxon-name-part-type="species" reg="appendiculata">appendiculata</tp:taxon-name-part></tp:taxon-name></italic> and <italic><tp:taxon-name><tp:taxon-name-part taxon-name-part-type="genus" reg="Montagnula">M.</tp:taxon-name-part><tp:taxon-name-part taxon-name-part-type="species" reg="chromolaenae">chromolaenae</tp:taxon-name-part></tp:taxon-name></italic> in having fusiform, brown and fusiform ascospores with appendages. However, <italic><tp:taxon-name><tp:taxon-name-part taxon-name-part-type="genus" reg="Montagnula">M.</tp:taxon-name-part><tp:taxon-name-part taxon-name-part-type="species" reg="coffeae">coffeae</tp:taxon-name-part></tp:taxon-name></italic> has 6–8-spored asci, while <italic><tp:taxon-name><tp:taxon-name-part taxon-name-part-type="genus" reg="Montagnula">M.</tp:taxon-name-part><tp:taxon-name-part taxon-name-part-type="species" reg="appendiculata">appendiculata</tp:taxon-name-part></tp:taxon-name></italic> has 8-spored asci (Fig. <xref ref-type="fig" rid="F4">4</xref>; <xref ref-type="bibr" rid="B5">Aptroot (2004)</xref>). <italic><tp:taxon-name><tp:taxon-name-part taxon-name-part-type="genus" reg="Montagnula">Montagnula</tp:taxon-name-part><tp:taxon-name-part taxon-name-part-type="species" reg="coffeae">coffeae</tp:taxon-name-part></tp:taxon-name></italic> have guttulate ascospores, while no guttules have been observed on the ascospores of <italic><tp:taxon-name><tp:taxon-name-part taxon-name-part-type="genus" reg="Montagnula">M.</tp:taxon-name-part><tp:taxon-name-part taxon-name-part-type="species" reg="chromolaenae">chromolaenae</tp:taxon-name-part></tp:taxon-name></italic> (<xref ref-type="bibr" rid="B57">Mapook et al. 2020</xref>). <italic><tp:taxon-name><tp:taxon-name-part taxon-name-part-type="genus" reg="Montagnula">Montagnula</tp:taxon-name-part><tp:taxon-name-part taxon-name-part-type="species" reg="coffeae">coffeae</tp:taxon-name-part></tp:taxon-name></italic> can be distinguished from <italic><tp:taxon-name><tp:taxon-name-part taxon-name-part-type="genus" reg="Montagnula">M.</tp:taxon-name-part><tp:taxon-name-part taxon-name-part-type="species" reg="chiangraiensis">chiangraiensis</tp:taxon-name-part></tp:taxon-name></italic> by the appendages on its ascospores (<xref ref-type="bibr" rid="B57">Mapook et al. 2020</xref>). In addition, the <abbrev xmlns:xlink="http://www.w3.org/1999/xlink" xlink:title="pairwise homoplasy index" id="ABBRID0EAQAG" xlink:type="simple">PHI</abbrev> test results (Fig. <xref ref-type="fig" rid="F22">22b</xref>) revealed no significant recombination relationships between <italic><tp:taxon-name><tp:taxon-name-part taxon-name-part-type="genus" reg="Montagnula">M.</tp:taxon-name-part><tp:taxon-name-part taxon-name-part-type="species" reg="coffeae">coffeae</tp:taxon-name-part></tp:taxon-name></italic> and its phylogenetically related taxa. The morphological differences and phylogenetic analysis results support the discovery of <italic><tp:taxon-name><tp:taxon-name-part taxon-name-part-type="genus" reg="Montagnula">M.</tp:taxon-name-part><tp:taxon-name-part taxon-name-part-type="species" reg="coffeae">coffeae</tp:taxon-name-part></tp:taxon-name></italic> as a new species.</p><fig id="F4" position="float" orientation="portrait"><object-id xmlns:xlink="http://www.w3.org/1999/xlink" content-type="doi" xlink:type="simple">10.3897/imafungus.16.144874.figure4</object-id><object-id xmlns:xlink="http://www.w3.org/1999/xlink" content-type="arpha" xlink:type="simple">9457214B-1884-5F5A-8CFE-7AE204B87B6A</object-id><label>Figure 4.</label><caption><p><italic><tp:taxon-name><tp:taxon-name-part taxon-name-part-type="genus" reg="Montagnula">Montagnula</tp:taxon-name-part><tp:taxon-name-part taxon-name-part-type="species" reg="coffeae">coffeae</tp:taxon-name-part></tp:taxon-name></italic> (<named-content xmlns:xlink="http://www.w3.org/1999/xlink" content-type="dwc:institutional_code" xlink:title="Cryptogamic Herbarium of Kunming Institute of Botany" xlink:href="http://grbio.org/institution/cryptogamic-herbarium-kunming-institute-botany" xlink:type="simple">HKAS</named-content> 137611, holotype). <bold>A, B</bold> ascomata on a decaying branch of <italic><tp:taxon-name><tp:taxon-name-part taxon-name-part-type="genus" reg="Coffea">C.</tp:taxon-name-part><tp:taxon-name-part taxon-name-part-type="species" reg="arabica">arabica</tp:taxon-name-part></tp:taxon-name></italic>; <bold>C</bold> longitudinal section of an ascoma; <bold>D</bold> peridium <tp:taxon-name><tp:taxon-name-part taxon-name-part-type="genus" reg="Conidiomatal"/><tp:taxon-name-part taxon-name-part-type="species" reg="wall">wall</tp:taxon-name-part></tp:taxon-name>; <bold>E</bold> pseudoparaphyses; <bold>F–J</bold> immature and mature asci; <bold>K</bold> germinated ascospore; <bold>L–Q</bold> ascospores; <bold>R</bold> culture on <abbrev xmlns:xlink="http://www.w3.org/1999/xlink" xlink:title="potato dextrose agar" id="ABBRID0EUEAM" xlink:type="simple">PDA</abbrev> from obverse and reverse. Scale bars: 50 μm (<bold>C</bold>); 20 μm (<bold>D–K</bold>); 10 μm (<bold>L–Q</bold>).</p></caption><graphic xmlns:xlink="http://www.w3.org/1999/xlink" xlink:href="imafungus-16-e144874-g004.jpg" position="float" orientation="portrait" xlink:type="simple" id="oo_1276981.jpg"><uri content-type="original_file" xlink:type="simple">https://binary.pensoft.net/fig/1276981</uri></graphic></fig><fig id="F5" position="float" orientation="portrait"><object-id xmlns:xlink="http://www.w3.org/1999/xlink" content-type="doi" xlink:type="simple">10.3897/imafungus.16.144874.figure5</object-id><object-id xmlns:xlink="http://www.w3.org/1999/xlink" content-type="arpha" xlink:type="simple">F870C1F3-6C96-5C14-8F86-8A77A86E8ED9</object-id><label>Figure 5.</label><caption><p>Phylogram generated from the best scoring RAxML tree, based on a combined ITS, LSU, SSU and <italic>TEF</italic>1-α sequence dataset. <italic><tp:taxon-name><tp:taxon-name-part taxon-name-part-type="genus" reg="Fuscostagonospora">Fuscostagonospora</tp:taxon-name-part><tp:taxon-name-part taxon-name-part-type="species" reg="cytisi">cytisi</tp:taxon-name-part></tp:taxon-name></italic> Jayasiri, Camporesi &amp; K.D. Hyde, (MFLUCC 16-0622) and <italic><tp:taxon-name><tp:taxon-name-part taxon-name-part-type="genus" reg="Fuscostagonospora">F.</tp:taxon-name-part><tp:taxon-name-part taxon-name-part-type="species" reg="sasae">sasae</tp:taxon-name-part></tp:taxon-name></italic> Kaz. Tanaka &amp; K. Hiray., (HHUF 29106) are selected as the outgroup taxa. Bootstrap support values for <abbrev xmlns:xlink="http://www.w3.org/1999/xlink" xlink:title="Maximum Likelihood" id="ABBRID0EDGAM" xlink:type="simple">ML</abbrev> equal to or greater than 70% and <abbrev xmlns:xlink="http://www.w3.org/1999/xlink" xlink:title="posterior probabilities" id="ABBRID0EHGAM" xlink:type="simple">PP</abbrev> equal to or greater than 0.90 are given above the nodes. All type strains are in bold and newly-generated sequences are in red.</p></caption><graphic xmlns:xlink="http://www.w3.org/1999/xlink" xlink:href="imafungus-16-e144874-g005.jpg" position="float" orientation="portrait" xlink:type="simple" id="oo_1276982.jpg"><uri content-type="original_file" xlink:type="simple">https://binary.pensoft.net/fig/1276982</uri></graphic></fig></tp:treatment-sec><tp:treatment-sec><!--Section generated to contain objects referenced in tp:taxon-treatment.--><fig id="F22" position="float" orientation="portrait"><object-id xmlns:xlink="http://www.w3.org/1999/xlink" content-type="doi" xlink:type="simple">10.3897/imafungus.16.144874.figure22</object-id><object-id xmlns:xlink="http://www.w3.org/1999/xlink" content-type="arpha" xlink:type="simple">3CA92C61-67CC-570C-8C46-B9CA755B620F</object-id><label>Figure 22.</label><caption><p>Split graphs showing the results of the pairwise homoplasy index (<abbrev xmlns:xlink="http://www.w3.org/1999/xlink" xlink:title="pairwise homoplasy index" id="ABBRID0ETEBM" xlink:type="simple">PHI</abbrev>) test of the new taxa and closely-related taxa using LogDet transformation and splits decomposition. <bold>a</bold><italic><tp:taxon-name><tp:taxon-name-part taxon-name-part-type="genus" reg="Leucaenicola">Leucaenicola</tp:taxon-name-part><tp:taxon-name-part taxon-name-part-type="species" reg="coffeae">coffeae</tp:taxon-name-part></tp:taxon-name></italic>; <bold>b</bold><italic><tp:taxon-name><tp:taxon-name-part taxon-name-part-type="genus" reg="Montagnula">Montagnula</tp:taxon-name-part><tp:taxon-name-part taxon-name-part-type="species" reg="coffeae">coffeae</tp:taxon-name-part></tp:taxon-name></italic>; <bold>c</bold><italic><tp:taxon-name><tp:taxon-name-part taxon-name-part-type="genus" reg="Xenodidymella">Xenodidymella</tp:taxon-name-part><tp:taxon-name-part taxon-name-part-type="species" reg="coffeae">coffeae</tp:taxon-name-part></tp:taxon-name></italic>; <bold>d</bold><italic><tp:taxon-name><tp:taxon-name-part taxon-name-part-type="genus" reg="Flabellascoma">Flabellascoma</tp:taxon-name-part><tp:taxon-name-part taxon-name-part-type="species" reg="coffeae">coffeae</tp:taxon-name-part></tp:taxon-name></italic>; <bold>e</bold><italic><tp:taxon-name><tp:taxon-name-part taxon-name-part-type="genus" reg="Longiostiolum">Longiostiolum</tp:taxon-name-part><tp:taxon-name-part taxon-name-part-type="species" reg="coffeae">coffeae</tp:taxon-name-part></tp:taxon-name></italic>; <bold>f</bold><italic><tp:taxon-name><tp:taxon-name-part taxon-name-part-type="genus" reg="Helminthosporium">Helminthosporium</tp:taxon-name-part><tp:taxon-name-part taxon-name-part-type="species" reg="puerensis">puerensis</tp:taxon-name-part></tp:taxon-name></italic>; <bold>g</bold><italic><tp:taxon-name><tp:taxon-name-part taxon-name-part-type="genus" reg="Neomassaria">Neomassaria</tp:taxon-name-part><tp:taxon-name-part taxon-name-part-type="species" reg="coffeae">coffeae</tp:taxon-name-part></tp:taxon-name></italic>; <bold>h</bold><italic><tp:taxon-name><tp:taxon-name-part taxon-name-part-type="genus" reg="Neooccultibambusa">Neooccultibambusa</tp:taxon-name-part><tp:taxon-name-part taxon-name-part-type="species" reg="coffeae">coffeae</tp:taxon-name-part></tp:taxon-name></italic>; <bold>i</bold><italic><tp:taxon-name><tp:taxon-name-part taxon-name-part-type="genus" reg="Pararoussoella">Pararoussoella</tp:taxon-name-part><tp:taxon-name-part taxon-name-part-type="species" reg="coffeae">coffeae</tp:taxon-name-part></tp:taxon-name></italic>; <bold>j</bold><italic><tp:taxon-name><tp:taxon-name-part taxon-name-part-type="genus" reg="Cycasicola">Cycasicola</tp:taxon-name-part><tp:taxon-name-part taxon-name-part-type="species" reg="coffeae">coffeae</tp:taxon-name-part></tp:taxon-name></italic>. <abbrev xmlns:xlink="http://www.w3.org/1999/xlink" xlink:title="pairwise homoplasy index" id="ABBRID0EZIBM" xlink:type="simple">PHI</abbrev> test result P‐value (Φw) ≤ 0.05 indicates that there is significant recombination between the isolates included in the alignment. The new taxa are in red, “T” indicate the type species and each <abbrev xmlns:xlink="http://www.w3.org/1999/xlink" xlink:title="pairwise homoplasy index" id="ABBRID0E4IBM" xlink:type="simple">PHI</abbrev> test value and scale bars are given in the bottom right corner.</p></caption><graphic xmlns:xlink="http://www.w3.org/1999/xlink" xlink:href="imafungus-16-e144874-g022.jpg" position="float" orientation="portrait" xlink:type="simple" id="oo_1277000.jpg"><uri content-type="original_file" xlink:type="simple">https://binary.pensoft.net/fig/1277000</uri></graphic></fig></tp:treatment-sec><ref-list><ref id="B5"><mixed-citation xmlns:xlink="http://www.w3.org/1999/xlink" xlink:type="simple"><person-group><name name-style="western"><surname>Aptroot</surname><given-names>A</given-names></name></person-group> (<year>2004</year>) <article-title>Two new ascomycetes with long gelatinous appendages collected from monocots in the tropics.</article-title><source>Studies in Mycology</source><volume>50</volume>: <fpage>307</fpage>–<lpage>311</lpage>.</mixed-citation></ref><ref id="B57"><mixed-citation xmlns:xlink="http://www.w3.org/1999/xlink" xlink:type="simple"><person-group><name name-style="western"><surname>Mapook</surname><given-names>A</given-names></name><name name-style="western"><surname>Hyde</surname><given-names>KD</given-names></name><name name-style="western"><surname>McKenzie</surname><given-names>EHC</given-names></name><name name-style="western"><surname>Jones</surname><given-names>EB Gareth</given-names></name><name name-style="western"><surname>Bhat</surname><given-names>DJ</given-names></name><name name-style="western"><surname>Jeewon</surname><given-names>R</given-names></name><name name-style="western"><surname>Stadler</surname><given-names>M</given-names></name><name name-style="western"><surname>Samarakoon</surname><given-names>MC</given-names></name><name name-style="western"><surname>Malaithong</surname><given-names>M</given-names></name><name name-style="western"><surname>Tanunchai</surname><given-names>B</given-names></name><name name-style="western"><surname>Buscot</surname><given-names>F</given-names></name><name name-style="western"><surname>Wubet</surname><given-names>T</given-names></name><name name-style="western"><surname>Purahong</surname><given-names>W</given-names></name></person-group> (<year>2020</year>) <article-title>Taxonomic and phylogenetic contributions to fungi associated with the invasive weed <italic><tp:taxon-name><tp:taxon-name-part taxon-name-part-type="genus">Chromolaena</tp:taxon-name-part><tp:taxon-name-part taxon-name-part-type="species">odorata</tp:taxon-name-part></tp:taxon-name></italic> (Siam weed).</article-title><source>Fungal Diversity</source><volume>101</volume>: <fpage>1</fpage>–<lpage>175</lpage>. <ext-link xlink:href="10.1007/s13225-020-00444-8" ext-link-type="doi" xlink:type="simple">https://doi.org/10.1007/s13225-020-00444-8</ext-link></mixed-citation></ref></ref-list></tp:taxon-treatment>
