# Supplementary material for: ﻿Unveiling fungal diversity associated with coffee trees in China using a polyphasic approach and a global review of coffee saprobic fungi
Source: IMA Fungus. 2025 Mar 10;16:e144874. doi: 10.3897/imafungus.16.144874 (PMC11915015; doi:10.3897/imafungus.16.144874)
Supplement: XML Treatment for Flabellascoma [file imafungus.16.144874-treatment7.xml]

<!DOCTYPE tp:taxon-treatment
  PUBLIC "-//TaxonX//DTD Taxonomic Treatment Publishing DTD v0 20100105//EN" "tax-treatment-NSO.dtd">
<tp:taxon-treatment xmlns:tp="http://www.plazi.org/taxpub"><tp:treatment-meta><kwd-group><label>Taxon classification</label><kwd>
                    <named-content content-type="kingdom">Fungi</named-content>
                  </kwd><kwd>
                    <named-content content-type="order">Pleosporales</named-content>
                  </kwd><kwd>
                    <named-content content-type="family">Lophiostomataceae</named-content>
                  </kwd></kwd-group><mixed-citation publication-type="journal"><person-group><name><surname>Lu</surname><given-names>Li</given-names></name><name><surname>Karunarathna</surname><given-names>Samantha C.</given-names></name><name><surname>Rajeshkumar</surname><given-names>Kunhiraman C.</given-names></name><name><surname>Elgorban</surname><given-names>Abdallah M.</given-names></name><name><surname>Jayawardena</surname><given-names>Ruvishika S.</given-names></name><name><surname>Hongsanan</surname><given-names>Sinang</given-names></name><name><surname>Suwannarach</surname><given-names>Nakarin</given-names></name><name><surname>Kumla</surname><given-names>Jaturong</given-names></name><name><surname>Xiong</surname><given-names>Yin-Ru</given-names></name><name><surname>Hyde</surname><given-names>Kevin D.</given-names></name><name><surname>Han</surname><given-names>Mei-Yan</given-names></name><name><surname>Zheng</surname><given-names>De-Ge</given-names></name><name><surname>Li</surname><given-names>Qiang</given-names></name><name><surname>Dai</surname><given-names>Dong-Qin</given-names></name><name><surname>Tibpromma</surname><given-names>Saowaluck</given-names></name></person-group><article-title>﻿Unveiling fungal diversity associated with coffee trees in China using a polyphasic approach and a global review of coffee saprobic fungi</article-title><source>IMA Fungus</source><day>10</day><month>03</month><year>2025</year><volume>16</volume><pub-id pub-id-type="doi">10.3897/imafungus.16.144874</pub-id></mixed-citation></tp:treatment-meta><tp:nomenclature><label>﻿</label><tp:taxon-name>
                  <object-id xmlns:xlink="http://www.w3.org/1999/xlink" content-type="arpha" xlink:type="simple">589B3E2B-05CD-55C7-A169-763598CC72B9</object-id>
                  <tp:taxon-name-part taxon-name-part-type="genus" reg="Flabellascoma">Flabellascoma</tp:taxon-name-part>
                </tp:taxon-name><tp:taxon-authority>A. Hashim., K. Hiray. &amp; Kaz. Tanaka, Studies in Mycology 90: 167 (2018).</tp:taxon-authority></tp:nomenclature><tp:treatment-sec sec-type="notes" id="SECID0EPCBG"><title>Notes.</title><p><italic><tp:taxon-name><tp:taxon-name-part taxon-name-part-type="genus" reg="Flabellascoma">Flabellascoma</tp:taxon-name-part></tp:taxon-name></italic> was proposed by <xref ref-type="bibr" rid="B31">Hashimoto et al. (2018)</xref> and was typified by <italic><tp:taxon-name><tp:taxon-name-part taxon-name-part-type="genus" reg="Flabellascoma">F.</tp:taxon-name-part><tp:taxon-name-part taxon-name-part-type="species" reg="minimum">minimum</tp:taxon-name-part></tp:taxon-name></italic> A. Hashim., K. Hiray. &amp; Kaz. Tanaka. <italic><tp:taxon-name><tp:taxon-name-part taxon-name-part-type="genus" reg="Flabellascoma">Flabellascoma</tp:taxon-name-part></tp:taxon-name></italic> species were collected from terrestrial and freshwater habitats with anamorphs and teleomorphs (<xref ref-type="bibr" rid="B31">Hashimoto et al. 2018</xref>; Bao et al. 2019; <xref ref-type="bibr" rid="B82">Yu et al. 2022</xref>). A new species is added to <italic><tp:taxon-name><tp:taxon-name-part taxon-name-part-type="genus" reg="Flabellascoma">Flabellascoma</tp:taxon-name-part></tp:taxon-name></italic> with a teleomorph from the Arabica coffee plant in Yunnan Province, China and this is the first report of <italic><tp:taxon-name><tp:taxon-name-part taxon-name-part-type="genus" reg="Flabellascoma">Flabellascoma</tp:taxon-name-part></tp:taxon-name></italic> from coffee.</p></tp:treatment-sec><ref-list><ref id="B31"><mixed-citation xmlns:xlink="http://www.w3.org/1999/xlink" xlink:type="simple"><person-group><name name-style="western"><surname>Hashimoto</surname><given-names>A</given-names></name><name name-style="western"><surname>Hirayama</surname><given-names>K</given-names></name><name name-style="western"><surname>Takahashi</surname><given-names>H</given-names></name><name name-style="western"><surname>Matsumura</surname><given-names>M</given-names></name><name name-style="western"><surname>Okada</surname><given-names>G</given-names></name><name name-style="western"><surname>Chen</surname><given-names>C</given-names></name><name name-style="western"><surname>Huang</surname><given-names>J</given-names></name><name name-style="western"><surname>Kakishima</surname><given-names>M</given-names></name><name name-style="western"><surname>Ono</surname><given-names>T</given-names></name><name name-style="western"><surname>Tanaka</surname><given-names>K</given-names></name></person-group> (<year>2018</year>) <article-title>Resolving the <italic><tp:taxon-name><tp:taxon-name-part taxon-name-part-type="genus">Lophiostoma</tp:taxon-name-part><tp:taxon-name-part taxon-name-part-type="species">bipolare</tp:taxon-name-part></tp:taxon-name></italic> complex: Generic delimitations within <italic><tp:taxon-name><tp:taxon-name-part taxon-name-part-type="genus">Lophiostomataceae</tp:taxon-name-part></tp:taxon-name></italic>.</article-title><source>Studies in Mycology</source><volume>90</volume>: <fpage>161</fpage>–<lpage>189</lpage>. <ext-link xlink:href="10.1016/j.simyco.2018.03.001" ext-link-type="doi" xlink:type="simple">https://doi.org/10.1016/j.simyco.2018.03.001</ext-link></mixed-citation></ref><ref id="B82"><mixed-citation xmlns:xlink="http://www.w3.org/1999/xlink" xlink:type="simple"><person-group><name name-style="western"><surname>Yu</surname><given-names>XD</given-names></name><name name-style="western"><surname>Zhang</surname><given-names>SN</given-names></name><name name-style="western"><surname>Liu</surname><given-names>JK</given-names></name></person-group> (<year>2022</year>) Morpho-phylogenetic evidence reveals novel Pleosporalean taxa from Sichuan Province, China. Journal of <tp:taxon-name><tp:taxon-name-part taxon-name-part-type="genus">Fungi</tp:taxon-name-part></tp:taxon-name> 8: 720. <ext-link xlink:href="10.3390/jof8070720" ext-link-type="doi" xlink:type="simple">https://doi.org/10.3390/jof8070720</ext-link></mixed-citation></ref></ref-list></tp:taxon-treatment>
