# Supplementary material for: ﻿Unveiling fungal diversity associated with coffee trees in China using a polyphasic approach and a global review of coffee saprobic fungi
Source: IMA Fungus. 2025 Mar 10;16:e144874. doi: 10.3897/imafungus.16.144874 (PMC11915015; doi:10.3897/imafungus.16.144874)
Supplement: XML Treatment for Longiostiolum [file imafungus.16.144874-treatment9.xml]

<!DOCTYPE tp:taxon-treatment
  PUBLIC "-//TaxonX//DTD Taxonomic Treatment Publishing DTD v0 20100105//EN" "tax-treatment-NSO.dtd">
<tp:taxon-treatment xmlns:tp="http://www.plazi.org/taxpub"><tp:treatment-meta><kwd-group><label>Taxon classification</label><kwd>
                    <named-content content-type="kingdom">Fungi</named-content>
                  </kwd><kwd>
                    <named-content content-type="order">Pleosporales</named-content>
                  </kwd><kwd>
                    <named-content content-type="family">Longiostiolaceae</named-content>
                  </kwd></kwd-group><mixed-citation publication-type="journal"><person-group><name><surname>Lu</surname><given-names>Li</given-names></name><name><surname>Karunarathna</surname><given-names>Samantha C.</given-names></name><name><surname>Rajeshkumar</surname><given-names>Kunhiraman C.</given-names></name><name><surname>Elgorban</surname><given-names>Abdallah M.</given-names></name><name><surname>Jayawardena</surname><given-names>Ruvishika S.</given-names></name><name><surname>Hongsanan</surname><given-names>Sinang</given-names></name><name><surname>Suwannarach</surname><given-names>Nakarin</given-names></name><name><surname>Kumla</surname><given-names>Jaturong</given-names></name><name><surname>Xiong</surname><given-names>Yin-Ru</given-names></name><name><surname>Hyde</surname><given-names>Kevin D.</given-names></name><name><surname>Han</surname><given-names>Mei-Yan</given-names></name><name><surname>Zheng</surname><given-names>De-Ge</given-names></name><name><surname>Li</surname><given-names>Qiang</given-names></name><name><surname>Dai</surname><given-names>Dong-Qin</given-names></name><name><surname>Tibpromma</surname><given-names>Saowaluck</given-names></name></person-group><article-title>﻿Unveiling fungal diversity associated with coffee trees in China using a polyphasic approach and a global review of coffee saprobic fungi</article-title><source>IMA Fungus</source><day>10</day><month>03</month><year>2025</year><volume>16</volume><pub-id pub-id-type="doi">10.3897/imafungus.16.144874</pub-id></mixed-citation></tp:treatment-meta><tp:nomenclature><label>﻿</label><tp:taxon-name>
                  <object-id xmlns:xlink="http://www.w3.org/1999/xlink" content-type="arpha" xlink:type="simple">7F0AA999-61DC-58BE-A496-44FBCA452713</object-id>
                  <tp:taxon-name-part taxon-name-part-type="genus" reg="Longiostiolum">Longiostiolum</tp:taxon-name-part>
                </tp:taxon-name><tp:taxon-authority>Doilom, Ariyaw. &amp; K.D. Hyde, Fungal Diversity 78: 55 (2016).</tp:taxon-authority></tp:nomenclature><tp:treatment-sec sec-type="notes" id="SECID0EDTBG"><title>Notes.</title><p><italic><tp:taxon-name><tp:taxon-name-part taxon-name-part-type="genus" reg="Longiostiolum">Longiostiolum</tp:taxon-name-part></tp:taxon-name></italic> was introduced by <xref ref-type="bibr" rid="B48">Li et al. (2016)</xref> in <italic><tp:taxon-name><tp:taxon-name-part taxon-name-part-type="genus" reg="Pleosporales">Pleosporales</tp:taxon-name-part></tp:taxon-name></italic> suborder <italic><tp:taxon-name><tp:taxon-name-part taxon-name-part-type="genus" reg="Massarineae">Massarineae</tp:taxon-name-part></tp:taxon-name></italic> M.E. Barr, <italic>incertae sedis</italic>, with <italic><tp:taxon-name><tp:taxon-name-part taxon-name-part-type="genus" reg="Longiostiolum">L.</tp:taxon-name-part><tp:taxon-name-part taxon-name-part-type="species" reg="tectonae">tectonae</tp:taxon-name-part></tp:taxon-name></italic> Doilom, D.J. Bhat &amp; K.D. Hyde, as the type species. Later, <xref ref-type="bibr" rid="B63">Phukhamsakda et al. (2020)</xref> introduced the new family <italic><tp:taxon-name><tp:taxon-name-part taxon-name-part-type="family" reg="Longiostiolaceae">Longiostiolaceae</tp:taxon-name-part></tp:taxon-name></italic> to accommodate this distinct lineage, based on morphology and phylogenetic analysis. <italic><tp:taxon-name><tp:taxon-name-part taxon-name-part-type="genus" reg="Longiostiolum">Longiostiolum</tp:taxon-name-part></tp:taxon-name></italic> is a monotypic genus with anamorphs and teleomorphs (<xref ref-type="bibr" rid="B48">Li et al. 2016</xref>). In this study, <italic><tp:taxon-name><tp:taxon-name-part taxon-name-part-type="genus" reg="Longiostiolum">L.</tp:taxon-name-part><tp:taxon-name-part taxon-name-part-type="species" reg="coffeae">coffeae</tp:taxon-name-part></tp:taxon-name></italic> is introduced with a teleomorph from an Arabica coffee plant in Yunnan, China. This is the first report of <italic><tp:taxon-name><tp:taxon-name-part taxon-name-part-type="genus" reg="Longiostiolum">Longiostiolum</tp:taxon-name-part></tp:taxon-name></italic> from a coffee host.</p></tp:treatment-sec><ref-list><ref id="B48"><mixed-citation xmlns:xlink="http://www.w3.org/1999/xlink" xlink:type="simple"><person-group><name name-style="western"><surname>Li</surname><given-names>GJ</given-names></name><name name-style="western"><surname>Hyde</surname><given-names>KD</given-names></name><name name-style="western"><surname>Zhao</surname><given-names>RL</given-names></name><name name-style="western"><surname>Hongsanan</surname><given-names>S</given-names></name><name name-style="western"><surname>Abdel-Aziz</surname><given-names>FA</given-names></name><name name-style="western"><surname>Abdel-Wahab</surname><given-names>MA</given-names></name><name name-style="western"><surname>Alvarado</surname><given-names>P</given-names></name><name name-style="western"><surname>Alves-Silva</surname><given-names>G</given-names></name><name name-style="western"><surname>Ammirati</surname><given-names>JF</given-names></name><name name-style="western"><surname>Ariyawansa</surname><given-names>HA</given-names></name><name name-style="western"><surname>Baghela</surname><given-names>A</given-names></name><name name-style="western"><surname>Bahkali</surname><given-names>AH</given-names></name><name name-style="western"><surname>Beug</surname><given-names>M</given-names></name><name name-style="western"><surname>Bhat</surname><given-names>DJ</given-names></name><name name-style="western"><surname>Bojantchev</surname><given-names>D</given-names></name><name name-style="western"><surname>Boonpratuang</surname><given-names>T</given-names></name><name name-style="western"><surname>Bulgakov</surname><given-names>TS</given-names></name><name name-style="western"><surname>Camporesi</surname><given-names>E</given-names></name><name name-style="western"><surname>Boro</surname><given-names>MC</given-names></name><name name-style="western"><surname>Ceska</surname><given-names>O</given-names></name><name name-style="western"><surname>Chakraborty</surname><given-names>D</given-names></name><name name-style="western"><surname>Chen</surname><given-names>JJ</given-names></name><name name-style="western"><surname>Chethana</surname><given-names>KWT</given-names></name><name name-style="western"><surname>Chomnunti</surname><given-names>P</given-names></name><name name-style="western"><surname>Consiglio</surname><given-names>G</given-names></name><name name-style="western"><surname>Cui</surname><given-names>BK</given-names></name><name name-style="western"><surname>Dai</surname><given-names>DQ</given-names></name><name name-style="western"><surname>Dai</surname><given-names>YC</given-names></name><name name-style="western"><surname>Daranagama</surname><given-names>DA</given-names></name><name name-style="western"><surname>Das</surname><given-names>K</given-names></name><name name-style="western"><surname>Dayarathne</surname><given-names>MC</given-names></name><name name-style="western"><surname>De Crop</surname><given-names>E</given-names></name><name name-style="western"><surname>De Oliveira</surname><given-names>RJV</given-names></name><name name-style="western"><surname>Fragoso</surname><given-names>de Souza CA</given-names></name><name name-style="western"><surname>De Souza</surname><given-names>JI</given-names></name><name name-style="western"><surname>Dentinger</surname><given-names>BTM</given-names></name><name name-style="western"><surname>Dissanayake</surname><given-names>AJ</given-names></name><name name-style="western"><surname>Doilom</surname><given-names>M</given-names></name><name name-style="western"><surname>Drechsler-Santos</surname><given-names>ER</given-names></name><name name-style="western"><surname>Ghobad-Nejhad</surname><given-names>M</given-names></name><name name-style="western"><surname>Gilmore</surname><given-names>SP</given-names></name><name name-style="western"><surname>Góes-Neto</surname><given-names>A</given-names></name></person-group> (<year>2016</year>) <article-title>Fungal diversity notes 253–366: taxonomic and phylogenetic contributions to fungal taxa.</article-title><source>Fungal Diversity</source><volume>78</volume>: <fpage>1</fpage>–<lpage>237</lpage>. <ext-link xlink:href="10.1007/s13225-016-0366-9" ext-link-type="doi" xlink:type="simple">https://doi.org/10.1007/s13225-016-0366-9</ext-link></mixed-citation></ref><ref id="B63"><mixed-citation xmlns:xlink="http://www.w3.org/1999/xlink" xlink:type="simple"><person-group><name name-style="western"><surname>Phukhamsakda</surname><given-names>C</given-names></name><name name-style="western"><surname>McKenzie</surname><given-names>EHC</given-names></name><name name-style="western"><surname>Phillips</surname><given-names>AJL</given-names></name><name name-style="western"><surname>Jones</surname><given-names>EBG</given-names></name><name name-style="western"><surname>Bhat</surname><given-names>DJ</given-names></name><name name-style="western"><surname>Stadler</surname><given-names>M</given-names></name><name name-style="western"><surname>Bhunjun</surname><given-names>CS</given-names></name><name name-style="western"><surname>Wanasinghe</surname><given-names>DN</given-names></name><name name-style="western"><surname>Thongbai</surname><given-names>B</given-names></name><name name-style="western"><surname>Camporesi</surname><given-names>E</given-names></name><name name-style="western"><surname>Ertz</surname><given-names>D</given-names></name><name name-style="western"><surname>Jayawardena</surname><given-names>RS</given-names></name><name name-style="western"><surname>Perera</surname><given-names>RH</given-names></name><name name-style="western"><surname>Ekanayake</surname><given-names>AH</given-names></name><name name-style="western"><surname>Tibpromma</surname><given-names>S</given-names></name><name name-style="western"><surname>Doilom</surname><given-names>M</given-names></name><name name-style="western"><surname>Xu</surname><given-names>J</given-names></name><name name-style="western"><surname>Hyde</surname><given-names>KD</given-names></name></person-group> (<year>2020</year>) <article-title>Microfungi associated with <tp:taxon-name><tp:taxon-name-part taxon-name-part-type="genus">Clematis</tp:taxon-name-part> (<tp:taxon-name-part taxon-name-part-type="subgenus">Ranunculaceae</tp:taxon-name-part>)</tp:taxon-name> with an integrated approach to delimiting species boundaries.</article-title><source>Fungal Diversity</source><volume>102</volume>: <fpage>1</fpage>–<lpage>203</lpage>. <ext-link xlink:href="10.1007/s13225-020-00448-4" ext-link-type="doi" xlink:type="simple">https://doi.org/10.1007/s13225-020-00448-4</ext-link></mixed-citation></ref></ref-list></tp:taxon-treatment>
