# Supplementary material for: ﻿Unveiling fungal diversity associated with coffee trees in China using a polyphasic approach and a global review of coffee saprobic fungi
Source: IMA Fungus. 2025 Mar 10;16:e144874. doi: 10.3897/imafungus.16.144874 (PMC11915015; doi:10.3897/imafungus.16.144874)
Supplement: XML Treatment for Neomassaria coffeae [file imafungus.16.144874-treatment14.xml]

<!DOCTYPE tp:taxon-treatment
  PUBLIC "-//TaxonX//DTD Taxonomic Treatment Publishing DTD v0 20100105//EN" "tax-treatment-NSO.dtd">
<tp:taxon-treatment xmlns:tp="http://www.plazi.org/taxpub"><tp:treatment-meta><kwd-group><label>Taxon classification</label><kwd>
                    <named-content content-type="kingdom">Fungi</named-content>
                  </kwd><kwd>
                    <named-content content-type="order">Pleosporales</named-content>
                  </kwd><kwd>
                    <named-content content-type="family">Neomassariaceae</named-content>
                  </kwd></kwd-group><mixed-citation publication-type="journal"><person-group><name><surname>Lu</surname><given-names>Li</given-names></name><name><surname>Karunarathna</surname><given-names>Samantha C.</given-names></name><name><surname>Rajeshkumar</surname><given-names>Kunhiraman C.</given-names></name><name><surname>Elgorban</surname><given-names>Abdallah M.</given-names></name><name><surname>Jayawardena</surname><given-names>Ruvishika S.</given-names></name><name><surname>Hongsanan</surname><given-names>Sinang</given-names></name><name><surname>Suwannarach</surname><given-names>Nakarin</given-names></name><name><surname>Kumla</surname><given-names>Jaturong</given-names></name><name><surname>Xiong</surname><given-names>Yin-Ru</given-names></name><name><surname>Hyde</surname><given-names>Kevin D.</given-names></name><name><surname>Han</surname><given-names>Mei-Yan</given-names></name><name><surname>Zheng</surname><given-names>De-Ge</given-names></name><name><surname>Li</surname><given-names>Qiang</given-names></name><name><surname>Dai</surname><given-names>Dong-Qin</given-names></name><name><surname>Tibpromma</surname><given-names>Saowaluck</given-names></name></person-group><article-title>﻿Unveiling fungal diversity associated with coffee trees in China using a polyphasic approach and a global review of coffee saprobic fungi</article-title><source>IMA Fungus</source><day>10</day><month>03</month><year>2025</year><volume>16</volume><pub-id pub-id-type="doi">10.3897/imafungus.16.144874</pub-id></mixed-citation></tp:treatment-meta><tp:nomenclature><label>﻿</label><tp:taxon-name>
                  <object-id xmlns:xlink="http://www.w3.org/1999/xlink" content-type="arpha" xlink:type="simple">28F3DF64-E5C4-5242-A224-BB5340C0CA5D</object-id>
                  <tp:taxon-name-part taxon-name-part-type="genus" reg="Neomassaria">Neomassaria</tp:taxon-name-part>
                  <tp:taxon-name-part taxon-name-part-type="species" reg="coffeae">coffeae</tp:taxon-name-part>
                  <object-id xmlns:xlink="http://www.w3.org/1999/xlink" xlink:type="simple">Index Fungorum number: IF901004</object-id>
                  <object-id xmlns:xlink="http://www.w3.org/1999/xlink" xlink:type="simple">Facesofungi number: FoF14730</object-id>
                </tp:taxon-name><tp:taxon-authority>L. Lu &amp; Tibpromma</tp:taxon-authority><tp:taxon-status xmlns:xlink="http://www.w3.org/1999/xlink" xlink:type="simple">sp. nov.</tp:taxon-status><xref ref-type="fig" rid="F14">Fig. 14</xref></tp:nomenclature><tp:treatment-sec sec-type="etymology" id="SECID0EK3AI"><title>Etymology.</title><p>The species epithet “<italic>coffeae</italic>” refers to the host plant genus “<italic>Coffea</italic>” from which the fungus was isolated.</p></tp:treatment-sec><tp:treatment-sec sec-type="diagnosis" id="SECID0EB4AI"><title>Diagnosis.</title><p>Differs from <italic><tp:taxon-name><tp:taxon-name-part taxon-name-part-type="genus" reg="Neomassaria">N.</tp:taxon-name-part><tp:taxon-name-part taxon-name-part-type="species" reg="fabacearum">fabacearum</tp:taxon-name-part></tp:taxon-name></italic> by having guttulate ascospores with mucilaginous sheath and <bold><italic>textura prismatica</italic></bold> peridium.</p></tp:treatment-sec><tp:treatment-sec sec-type="Holotype" id="SECID0EV4AI"><title>Holotype.</title><p><named-content xmlns:xlink="http://www.w3.org/1999/xlink" content-type="dwc:institutional_code" xlink:title="Cryptogamic Herbarium of Kunming Institute of Botany" xlink:href="http://grbio.org/institution/cryptogamic-herbarium-kunming-institute-botany" xlink:type="simple">HKAS</named-content> 137608.</p></tp:treatment-sec><tp:treatment-sec sec-type="description" id="SECID0EA5AI"><title>Description.</title><p><bold><italic>Saprobic</italic></bold> on a decaying branch of <italic><tp:taxon-name><tp:taxon-name-part taxon-name-part-type="genus" reg="Coffea">C.</tp:taxon-name-part><tp:taxon-name-part taxon-name-part-type="species" reg="arabica">arabica</tp:taxon-name-part></tp:taxon-name></italic>. Teleomorph: <bold><italic>Ascomata</italic></bold> 150–220 µm high × 150–250 µm diam. (x− = 191 × 210 µm, n = 15), solitary to gregarious, semi-immersed to immersed, coriaceous, visible as black dots on the substrate, unilocular, globose or subglobose, ostioles central. <bold><italic>Peridium</italic></bold> 10–20 µm wide (x− = 14 µm, n = 15), outer walls comprising 3–4 layers of <bold><italic>textura prismatica</italic></bold> cells, brown to dark brown, inner walls thin, hyaline and density. <bold><italic>Hamathecium</italic></bold> 1.5–2.5 µm wide (x− = 2 µm, n = 20), hyaline, filiform, septate, branched, cellular, numerous pseudoparaphyses. <bold><italic>Asci</italic></bold> 80–110 × 10–15 µm (x− = 93 × 13 µm, n = 20), 8-spored, bitunicate, fissitunicate, oblong to cylindrical, straight, sometimes with short pedicellate, with ocular chamber. <bold><italic>Ascospores</italic></bold> 15–18 × 5–7 µm (x− = 16.5 × 5.6 µm, n = 30), uniseriate to biseriate, hyaline, yellowish when mature, ellipsoid to broadly fusiform, 1-septate in the middle, constricted at the septum, guttulate, surrounded by mucilaginous sheath observed clearly when mature. Anamorph: Not observed.</p></tp:treatment-sec><tp:treatment-sec sec-type="description" id="SECID0EI6AI"><title>Culture characteristics.</title><p>Ascospore germinating within 24 h on <abbrev xmlns:xlink="http://www.w3.org/1999/xlink" xlink:title="potato dextrose agar" id="ABBRID0EO6AI" xlink:type="simple">PDA</abbrev>. Colonies reached 4 cm in diameter after two months at 25 °C. Colonies obverse: circular, flat to slightly raised, fluffy, with filiform margin, white; reverse: brown in centre with yellowish to white edges.</p></tp:treatment-sec><tp:treatment-sec sec-type="material" id="SECID0ES6AI"><title>Materials examined.</title><p>China, Yunnan Province, Baoshan, on a decaying branch of <italic><tp:taxon-name><tp:taxon-name-part taxon-name-part-type="genus" reg="Coffea">Coffea</tp:taxon-name-part><tp:taxon-name-part taxon-name-part-type="species" reg="arabica">arabica</tp:taxon-name-part></tp:taxon-name></italic> (<italic><tp:taxon-name><tp:taxon-name-part taxon-name-part-type="family" reg="Rubiaceae">Rubiaceae</tp:taxon-name-part></tp:taxon-name></italic>) (<named-content xmlns:xlink="http://www.w3.org/1999/xlink" content-type="dwc:verbatimCoordinates" xlink:type="simple"><named-content content-type="geo-json" specific-use="{&#34;type&#34;:&#34;Point&#34;,&#34;coordinates&#34;:[98.133333,24.150000]}" id="NCID0ENABI" xlink:type="simple">24°9'N, 98°8'E</named-content></named-content>, 1210 m alt.), 30 July 2022, LiLu, BS2-C19 (<named-content xmlns:xlink="http://www.w3.org/1999/xlink" content-type="dwc:institutional_code" xlink:title="Cryptogamic Herbarium of Kunming Institute of Botany" xlink:href="http://grbio.org/institution/cryptogamic-herbarium-kunming-institute-botany" xlink:type="simple">HKAS</named-content> 137608, holotype), isotype <abbrev xmlns:xlink="http://www.w3.org/1999/xlink" content-type="institution" xlink:title="Mycological Herbarium of Zhongkai University of Agriculture and Engineering" id="ABBRID0EXABI" xlink:type="simple">MHZU</abbrev> 23-0066, ex-type living culture <abbrev xmlns:xlink="http://www.w3.org/1999/xlink" content-type="institution" xlink:title="Kunming Institute of Botany Culture Collection" id="ABBRID0E3ABI" xlink:type="simple">KUNCC</abbrev> 24-18349 = <abbrev xmlns:xlink="http://www.w3.org/1999/xlink" content-type="institution" xlink:title="Kunming Institute of Botany Culture Collection" id="ABBRID0EBBBI" xlink:type="simple">KUNCC</abbrev> 24-18350, ex-isotype living culture <abbrev xmlns:xlink="http://www.w3.org/1999/xlink" content-type="institution" xlink:title="Zhongkai University of Agriculture and Engineering" id="ABBRID0EGBBI" xlink:type="simple">ZHKUCC</abbrev> 23-0642 = <abbrev xmlns:xlink="http://www.w3.org/1999/xlink" content-type="institution" xlink:title="Zhongkai University of Agriculture and Engineering" id="ABBRID0ELBBI" xlink:type="simple">ZHKUCC</abbrev> 23-0643.</p></tp:treatment-sec><tp:treatment-sec sec-type="notes" id="SECID0EQBBI"><title>Notes.</title><p>According to the multi-gene phylogeny, <italic><tp:taxon-name><tp:taxon-name-part taxon-name-part-type="genus" reg="Neomassaria">Neomassaria</tp:taxon-name-part><tp:taxon-name-part taxon-name-part-type="species" reg="coffeae">coffeae</tp:taxon-name-part></tp:taxon-name></italic> forms a sister lineage to <italic><tp:taxon-name><tp:taxon-name-part taxon-name-part-type="genus" reg="Neomassaria">N.</tp:taxon-name-part><tp:taxon-name-part taxon-name-part-type="species" reg="fabacearum">fabacearum</tp:taxon-name-part></tp:taxon-name></italic> (Fig. <xref ref-type="fig" rid="F15">15</xref>). Morphologically, <italic><tp:taxon-name><tp:taxon-name-part taxon-name-part-type="genus" reg="Neomassaria">N.</tp:taxon-name-part><tp:taxon-name-part taxon-name-part-type="species" reg="coffeae">coffeae</tp:taxon-name-part></tp:taxon-name></italic> can be distinguished from <italic><tp:taxon-name><tp:taxon-name-part taxon-name-part-type="genus" reg="Neomassaria">N.</tp:taxon-name-part><tp:taxon-name-part taxon-name-part-type="species" reg="fabacearum">fabacearum</tp:taxon-name-part></tp:taxon-name></italic> by having guttulate ascospores with mucilaginous sheath and <bold><italic>textura prismatica</italic></bold> peridium (Fig. <xref ref-type="fig" rid="F14">14</xref>; <xref ref-type="bibr" rid="B35">Hyde et al. (2016)</xref>). Based on nucleotide comparisons, <italic><tp:taxon-name><tp:taxon-name-part taxon-name-part-type="genus" reg="Neomassaria">N.</tp:taxon-name-part><tp:taxon-name-part taxon-name-part-type="species" reg="coffeae">coffeae</tp:taxon-name-part></tp:taxon-name></italic> (<abbrev xmlns:xlink="http://www.w3.org/1999/xlink" content-type="institution" xlink:title="Zhongkai University of Agriculture and Engineering" id="ABBRID0E3DBI" xlink:type="simple">ZHKUCC</abbrev> 23-0642) is different from the type species <italic><tp:taxon-name><tp:taxon-name-part taxon-name-part-type="genus" reg="Neomassaria">N.</tp:taxon-name-part><tp:taxon-name-part taxon-name-part-type="species" reg="fabacearum">fabacearum</tp:taxon-name-part></tp:taxon-name></italic> (MFLU 16-1875) by 18/883 bp (2%, without gaps) of the LSU, 5/868 bp (0.6%, without gaps) of the SSU and 46/843 bp (5.5%, without gaps) of the <italic>TEF</italic>1-α. In addition, the <abbrev xmlns:xlink="http://www.w3.org/1999/xlink" xlink:title="pairwise homoplasy index" id="ABBRID0EOEBI" xlink:type="simple">PHI</abbrev> test results (Fig. <xref ref-type="fig" rid="F22">22g</xref>) revealed no significant recombination relationships between <italic><tp:taxon-name><tp:taxon-name-part taxon-name-part-type="genus" reg="Neomassaria">N.</tp:taxon-name-part><tp:taxon-name-part taxon-name-part-type="species" reg="coffeae">coffeae</tp:taxon-name-part></tp:taxon-name></italic> and its phylogenetically related taxa. Therefore, based on morphological characteristics and phylogenetic analyses, we introduce our strains as a new species, <italic><tp:taxon-name><tp:taxon-name-part taxon-name-part-type="genus" reg="Neomassaria">N.</tp:taxon-name-part><tp:taxon-name-part taxon-name-part-type="species" reg="coffeae">coffeae</tp:taxon-name-part></tp:taxon-name></italic>.</p><fig id="F14" position="float" orientation="portrait"><object-id xmlns:xlink="http://www.w3.org/1999/xlink" content-type="doi" xlink:type="simple">10.3897/imafungus.16.144874.figure14</object-id><object-id xmlns:xlink="http://www.w3.org/1999/xlink" content-type="arpha" xlink:type="simple">7DD6664A-FB81-519F-B55A-880C336E0885</object-id><label>Figure 14.</label><caption><p><italic><tp:taxon-name><tp:taxon-name-part taxon-name-part-type="genus" reg="Neomassaria">Neomassaria</tp:taxon-name-part><tp:taxon-name-part taxon-name-part-type="species" reg="coffeae">coffeae</tp:taxon-name-part></tp:taxon-name></italic> (<named-content xmlns:xlink="http://www.w3.org/1999/xlink" content-type="dwc:institutional_code" xlink:title="Cryptogamic Herbarium of Kunming Institute of Botany" xlink:href="http://grbio.org/institution/cryptogamic-herbarium-kunming-institute-botany" xlink:type="simple">HKAS</named-content> 137608, holotype). <bold>A, B</bold> ascomata on a decaying branch of <italic><tp:taxon-name><tp:taxon-name-part taxon-name-part-type="genus" reg="Coffea">C.</tp:taxon-name-part><tp:taxon-name-part taxon-name-part-type="species" reg="arabica">arabica</tp:taxon-name-part></tp:taxon-name></italic>; <bold>C</bold> longitudinal section of an ascoma; <bold>D</bold> peridium <tp:taxon-name><tp:taxon-name-part taxon-name-part-type="genus" reg="Conidiomatal"/><tp:taxon-name-part taxon-name-part-type="species" reg="wall">wall</tp:taxon-name-part></tp:taxon-name>; <bold>E</bold> pseudoparaphyses; <bold>F–J</bold> asci; <bold>K</bold> germinated ascospore; <bold>L–P</bold> ascospores; <bold>Q</bold> an ascospore stained with Indian ink; <bold>R</bold> culture on <abbrev xmlns:xlink="http://www.w3.org/1999/xlink" xlink:title="potato dextrose agar" id="ABBRID0EWXAM" xlink:type="simple">PDA</abbrev> from obverse and reverse. Scale bars: 50 μm (<bold>C</bold>); 10 μm (<bold>D, E, L–Q</bold>); 20 μm (<bold>F–K</bold>).</p></caption><graphic xmlns:xlink="http://www.w3.org/1999/xlink" xlink:href="imafungus-16-e144874-g014.jpg" position="float" orientation="portrait" xlink:type="simple" id="oo_1276992.jpg"><uri content-type="original_file" xlink:type="simple">https://binary.pensoft.net/fig/1276992</uri></graphic></fig><fig id="F15" position="float" orientation="portrait"><object-id xmlns:xlink="http://www.w3.org/1999/xlink" content-type="doi" xlink:type="simple">10.3897/imafungus.16.144874.figure15</object-id><object-id xmlns:xlink="http://www.w3.org/1999/xlink" content-type="arpha" xlink:type="simple">C65B430E-6A9E-5A4F-9F2B-132844DBE558</object-id><label>Figure 15.</label><caption><p>Phylogram generated from the best scoring RAxML tree, based on a combined ITS LSU, SSU, <italic>RPB</italic>2 and <italic>TEF</italic>1-α sequence dataset. <italic><tp:taxon-name><tp:taxon-name-part taxon-name-part-type="genus" reg="Berkleasmium">Berkleasmium</tp:taxon-name-part><tp:taxon-name-part taxon-name-part-type="species" reg="longisporum">longisporum</tp:taxon-name-part></tp:taxon-name></italic> Y.Z. Lu, J.C. Kang &amp; K.D. Hyde, (MFLUCC 17-1999) and <italic><tp:taxon-name><tp:taxon-name-part taxon-name-part-type="genus" reg="Berkleasmium">B.</tp:taxon-name-part><tp:taxon-name-part taxon-name-part-type="species" reg="thailandicum">thailandicum</tp:taxon-name-part></tp:taxon-name></italic> (Tanney &amp; A.N. Mill.) Y.Z. Lu &amp; K.D. Hyde, (MFLUCC 17-2000) are selected as the outgroup taxa. Bootstrap support values for <abbrev xmlns:xlink="http://www.w3.org/1999/xlink" xlink:title="Maximum Likelihood" id="ABBRID0EHZAM" xlink:type="simple">ML</abbrev> equal to or greater than 70% and <abbrev xmlns:xlink="http://www.w3.org/1999/xlink" xlink:title="posterior probabilities" id="ABBRID0ELZAM" xlink:type="simple">PP</abbrev> equal to or greater than 0.90 are given above the nodes. All type strains are in bold and newly-generated sequences are in red.</p></caption><graphic xmlns:xlink="http://www.w3.org/1999/xlink" xlink:href="imafungus-16-e144874-g015.jpg" position="float" orientation="portrait" xlink:type="simple" id="oo_1276993.jpg"><uri content-type="original_file" xlink:type="simple">https://binary.pensoft.net/fig/1276993</uri></graphic></fig></tp:treatment-sec><tp:treatment-sec><!--Section generated to contain objects referenced in tp:taxon-treatment.--><fig id="F22" position="float" orientation="portrait"><object-id xmlns:xlink="http://www.w3.org/1999/xlink" content-type="doi" xlink:type="simple">10.3897/imafungus.16.144874.figure22</object-id><object-id xmlns:xlink="http://www.w3.org/1999/xlink" content-type="arpha" xlink:type="simple">3CA92C61-67CC-570C-8C46-B9CA755B620F</object-id><label>Figure 22.</label><caption><p>Split graphs showing the results of the pairwise homoplasy index (<abbrev xmlns:xlink="http://www.w3.org/1999/xlink" xlink:title="pairwise homoplasy index" id="ABBRID0ETEBM" xlink:type="simple">PHI</abbrev>) test of the new taxa and closely-related taxa using LogDet transformation and splits decomposition. <bold>a</bold><italic><tp:taxon-name><tp:taxon-name-part taxon-name-part-type="genus" reg="Leucaenicola">Leucaenicola</tp:taxon-name-part><tp:taxon-name-part taxon-name-part-type="species" reg="coffeae">coffeae</tp:taxon-name-part></tp:taxon-name></italic>; <bold>b</bold><italic><tp:taxon-name><tp:taxon-name-part taxon-name-part-type="genus" reg="Montagnula">Montagnula</tp:taxon-name-part><tp:taxon-name-part taxon-name-part-type="species" reg="coffeae">coffeae</tp:taxon-name-part></tp:taxon-name></italic>; <bold>c</bold><italic><tp:taxon-name><tp:taxon-name-part taxon-name-part-type="genus" reg="Xenodidymella">Xenodidymella</tp:taxon-name-part><tp:taxon-name-part taxon-name-part-type="species" reg="coffeae">coffeae</tp:taxon-name-part></tp:taxon-name></italic>; <bold>d</bold><italic><tp:taxon-name><tp:taxon-name-part taxon-name-part-type="genus" reg="Flabellascoma">Flabellascoma</tp:taxon-name-part><tp:taxon-name-part taxon-name-part-type="species" reg="coffeae">coffeae</tp:taxon-name-part></tp:taxon-name></italic>; <bold>e</bold><italic><tp:taxon-name><tp:taxon-name-part taxon-name-part-type="genus" reg="Longiostiolum">Longiostiolum</tp:taxon-name-part><tp:taxon-name-part taxon-name-part-type="species" reg="coffeae">coffeae</tp:taxon-name-part></tp:taxon-name></italic>; <bold>f</bold><italic><tp:taxon-name><tp:taxon-name-part taxon-name-part-type="genus" reg="Helminthosporium">Helminthosporium</tp:taxon-name-part><tp:taxon-name-part taxon-name-part-type="species" reg="puerensis">puerensis</tp:taxon-name-part></tp:taxon-name></italic>; <bold>g</bold><italic><tp:taxon-name><tp:taxon-name-part taxon-name-part-type="genus" reg="Neomassaria">Neomassaria</tp:taxon-name-part><tp:taxon-name-part taxon-name-part-type="species" reg="coffeae">coffeae</tp:taxon-name-part></tp:taxon-name></italic>; <bold>h</bold><italic><tp:taxon-name><tp:taxon-name-part taxon-name-part-type="genus" reg="Neooccultibambusa">Neooccultibambusa</tp:taxon-name-part><tp:taxon-name-part taxon-name-part-type="species" reg="coffeae">coffeae</tp:taxon-name-part></tp:taxon-name></italic>; <bold>i</bold><italic><tp:taxon-name><tp:taxon-name-part taxon-name-part-type="genus" reg="Pararoussoella">Pararoussoella</tp:taxon-name-part><tp:taxon-name-part taxon-name-part-type="species" reg="coffeae">coffeae</tp:taxon-name-part></tp:taxon-name></italic>; <bold>j</bold><italic><tp:taxon-name><tp:taxon-name-part taxon-name-part-type="genus" reg="Cycasicola">Cycasicola</tp:taxon-name-part><tp:taxon-name-part taxon-name-part-type="species" reg="coffeae">coffeae</tp:taxon-name-part></tp:taxon-name></italic>. <abbrev xmlns:xlink="http://www.w3.org/1999/xlink" xlink:title="pairwise homoplasy index" id="ABBRID0EZIBM" xlink:type="simple">PHI</abbrev> test result P‐value (Φw) ≤ 0.05 indicates that there is significant recombination between the isolates included in the alignment. The new taxa are in red, “T” indicate the type species and each <abbrev xmlns:xlink="http://www.w3.org/1999/xlink" xlink:title="pairwise homoplasy index" id="ABBRID0E4IBM" xlink:type="simple">PHI</abbrev> test value and scale bars are given in the bottom right corner.</p></caption><graphic xmlns:xlink="http://www.w3.org/1999/xlink" xlink:href="imafungus-16-e144874-g022.jpg" position="float" orientation="portrait" xlink:type="simple" id="oo_1277000.jpg"><uri content-type="original_file" xlink:type="simple">https://binary.pensoft.net/fig/1277000</uri></graphic></fig></tp:treatment-sec><ref-list><ref id="B35"><mixed-citation xmlns:xlink="http://www.w3.org/1999/xlink" xlink:type="simple"><person-group><name name-style="western"><surname>Hyde</surname><given-names>KD</given-names></name><name name-style="western"><surname>Tennakoon</surname><given-names>DS</given-names></name><name name-style="western"><surname>Jeewon</surname><given-names>R</given-names></name><name name-style="western"><surname>Bhat</surname><given-names>DJ</given-names></name><name name-style="western"><surname>Maharachchikumbura</surname><given-names>SSN</given-names></name><name name-style="western"><surname>Rossi</surname><given-names>W</given-names></name><name name-style="western"><surname>Leonardi</surname><given-names>M</given-names></name><name name-style="western"><surname>Lee</surname><given-names>HB</given-names></name><name name-style="western"><surname>Mun</surname><given-names>HY</given-names></name><name name-style="western"><surname>Houbraken</surname><given-names>J</given-names></name><name name-style="western"><surname>Nguyen</surname><given-names>TTT</given-names></name><name name-style="western"><surname>Jeon</surname><given-names>SJ</given-names></name><name name-style="western"><surname>Frisvad</surname><given-names>JC</given-names></name><name name-style="western"><surname>Wanasinghe</surname><given-names>DN</given-names></name><name name-style="western"><surname>Lücking</surname><given-names>R</given-names></name><name name-style="western"><surname>Aptroot</surname><given-names>A</given-names></name><name name-style="western"><surname>Cáceres</surname><given-names>MES</given-names></name><name name-style="western"><surname>Karunarathna</surname><given-names>SC</given-names></name><name name-style="western"><surname>Hongsanan</surname><given-names>S</given-names></name><name name-style="western"><surname>Phookamsak</surname><given-names>R</given-names></name><name name-style="western"><surname>de Silva</surname><given-names>NI</given-names></name><name name-style="western"><surname>Thambugala</surname><given-names>KM</given-names></name><name name-style="western"><surname>Jayawardena</surname><given-names>RS</given-names></name><name name-style="western"><surname>Senanayake</surname><given-names>IC</given-names></name><name name-style="western"><surname>Boonmee</surname><given-names>S</given-names></name><name name-style="western"><surname>Chen</surname><given-names>J</given-names></name><name name-style="western"><surname>Luo</surname><given-names>ZL</given-names></name><name name-style="western"><surname>Phukhamsakda</surname><given-names>C</given-names></name><name name-style="western"><surname>Pereira</surname><given-names>OL</given-names></name><name name-style="western"><surname>Abreu</surname><given-names>VP</given-names></name><name name-style="western"><surname>Rosado</surname><given-names>AWC</given-names></name><name name-style="western"><surname>Bart</surname><given-names>B</given-names></name><name name-style="western"><surname>Randrianjohany</surname><given-names>E</given-names></name><name name-style="western"><surname>Hofstetter</surname><given-names>V</given-names></name><name name-style="western"><surname>Gibertoni</surname><given-names>TB</given-names></name><name name-style="western"><surname>Soares</surname><given-names>AMS</given-names></name><name name-style="western"><surname>Plautz</surname><given-names>Jr HL</given-names></name><name name-style="western"><surname>Sotão</surname><given-names>HMP</given-names></name><name name-style="western"><surname>Xavier</surname><given-names>WKS</given-names></name><name name-style="western"><surname>Bezerra</surname><given-names>JDP</given-names></name><name name-style="western"><surname>Oliveira</surname><given-names>TGL</given-names></name><name name-style="western"><surname>de Souza-Motta</surname><given-names>CM</given-names></name><name name-style="western"><surname>Magalhães</surname><given-names>OMC</given-names></name><name name-style="western"><surname>Bundhun</surname><given-names>D</given-names></name><name name-style="western"><surname>Harishchandra</surname><given-names>D</given-names></name><name name-style="western"><surname>Manawasinghe</surname><given-names>IS</given-names></name><name name-style="western"><surname>Dong</surname><given-names>W</given-names></name><name name-style="western"><surname>Zhang</surname><given-names>SN</given-names></name><name name-style="western"><surname>Bao</surname><given-names>DF</given-names></name><name name-style="western"><surname>Samarakoon</surname><given-names>MC</given-names></name><name name-style="western"><surname>Pem</surname><given-names>D</given-names></name><name name-style="western"><surname>Karunarathna</surname><given-names>A</given-names></name><name name-style="western"><surname>Lin</surname><given-names>CG</given-names></name><name name-style="western"><surname>Yang</surname><given-names>J</given-names></name><name name-style="western"><surname>Perera</surname><given-names>RH</given-names></name><name name-style="western"><surname>Kumar</surname><given-names>V</given-names></name><name name-style="western"><surname>Huang</surname><given-names>SK</given-names></name><name name-style="western"><surname>Dayarathne</surname><given-names>MC</given-names></name><name name-style="western"><surname>Ekanayaka</surname><given-names>AH</given-names></name><name name-style="western"><surname>Jayasiri</surname><given-names>SC</given-names></name><name name-style="western"><surname>Xiao</surname><given-names>Y</given-names></name><name name-style="western"><surname>Konta</surname><given-names>S</given-names></name><name name-style="western"><surname>Niskanen</surname><given-names>T</given-names></name><name name-style="western"><surname>Liimatainen</surname><given-names>K</given-names></name><name name-style="western"><surname>Dai</surname><given-names>YC</given-names></name><name name-style="western"><surname>Ji</surname><given-names>XH</given-names></name><name name-style="western"><surname>Tian</surname><given-names>XM</given-names></name><name name-style="western"><surname>Mešić</surname><given-names>A</given-names></name><name name-style="western"><surname>Singh</surname><given-names>SK</given-names></name><name name-style="western"><surname>Phutthacharoen</surname><given-names>K</given-names></name><name name-style="western"><surname>Cai</surname><given-names>L</given-names></name><name name-style="western"><surname>Sorvongxay</surname><given-names>T</given-names></name><name name-style="western"><surname>Thiyagaraja</surname><given-names>V</given-names></name><name name-style="western"><surname>Norphanphoun</surname><given-names>C</given-names></name><name name-style="western"><surname>Chaiwan</surname><given-names>N</given-names></name><name name-style="western"><surname>Lu</surname><given-names>YZ</given-names></name><name name-style="western"><surname>Jiang</surname><given-names>HB</given-names></name><name name-style="western"><surname>Zhang</surname><given-names>JF</given-names></name><name name-style="western"><surname>Abeywickrama</surname><given-names>PD</given-names></name><name name-style="western"><surname>Aluthmuhandiram</surname><given-names>JVS</given-names></name><name name-style="western"><surname>Brahmanage</surname><given-names>RS</given-names></name><name name-style="western"><surname>Zeng</surname><given-names>M</given-names></name><name name-style="western"><surname>Chethana</surname><given-names>T</given-names></name><name name-style="western"><surname>Wei</surname><given-names>D</given-names></name><name name-style="western"><surname>Réblová</surname><given-names>M</given-names></name><name name-style="western"><surname>Fournier</surname><given-names>J</given-names></name><name name-style="western"><surname>Nekvindová</surname><given-names>J</given-names></name><name name-style="western"><surname>Barbosa</surname><given-names>RN</given-names></name><name name-style="western"><surname>dos</surname><given-names>Santos JEF</given-names></name><name name-style="western"><surname>Oliveira</surname><given-names>NT</given-names></name><name name-style="western"><surname>Li</surname><given-names>GJ</given-names></name><name name-style="western"><surname>Ertz</surname><given-names>D</given-names></name><name name-style="western"><surname>Shang</surname><given-names>QJ</given-names></name><name name-style="western"><surname>Phillips</surname><given-names>AJL</given-names></name><name name-style="western"><surname>Kuo</surname><given-names>CH</given-names></name><name name-style="western"><surname>Camporesi</surname><given-names>E</given-names></name><name name-style="western"><surname>Bulgakov</surname><given-names>TS</given-names></name><name name-style="western"><surname>Lumyong</surname><given-names>S</given-names></name><name name-style="western"><surname>Jones</surname><given-names>EBG</given-names></name><name name-style="western"><surname>Chomnunti</surname><given-names>P</given-names></name><name name-style="western"><surname>Gentekaki</surname><given-names>E</given-names></name><name name-style="western"><surname>Bungartz</surname><given-names>F</given-names></name><name name-style="western"><surname>Zeng</surname><given-names>XY</given-names></name><name name-style="western"><surname>Fryar</surname><given-names>S</given-names></name><name name-style="western"><surname>Tkalčec</surname><given-names>Z</given-names></name><name name-style="western"><surname>Liang</surname><given-names>J</given-names></name><name name-style="western"><surname>Li</surname><given-names>G</given-names></name><name name-style="western"><surname>Wen</surname><given-names>TC</given-names></name><name name-style="western"><surname>Singh</surname><given-names>PN</given-names></name><name name-style="western"><surname>Gafforov</surname><given-names>Y</given-names></name><name name-style="western"><surname>Promputtha</surname><given-names>I</given-names></name><name name-style="western"><surname>Yasanthika</surname><given-names>E</given-names></name><name name-style="western"><surname>Goonasekara</surname><given-names>ID</given-names></name><name name-style="western"><surname>Zhao</surname><given-names>RL</given-names></name><name name-style="western"><surname>Zhao</surname><given-names>Q</given-names></name><name name-style="western"><surname>Kirk</surname><given-names>PM</given-names></name><name name-style="western"><surname>Liu</surname><given-names>JK</given-names></name><name name-style="western"><surname>Yan</surname><given-names>J</given-names></name><name name-style="western"><surname>Mortimer</surname><given-names>PE</given-names></name><name name-style="western"><surname>Xu</surname><given-names>J</given-names></name><name name-style="western"><surname>Doilom</surname><given-names>M</given-names></name></person-group> (<year>2016</year>) <article-title>Fungal diversity notes 367–490: taxonomic and phylogenetic contributions to fungal taxa.</article-title><source>Fungal Diversity</source><volume>80</volume>(<issue>1</issue>): <fpage>1</fpage>–<lpage>270</lpage>. <ext-link xlink:href="10.1007/s13225-016-0373-x" ext-link-type="doi" xlink:type="simple">https://doi.org/10.1007/s13225-016-0373-x</ext-link></mixed-citation></ref></ref-list></tp:taxon-treatment>
