# Supplementary material for: ﻿Unveiling fungal diversity associated with coffee trees in China using a polyphasic approach and a global review of coffee saprobic fungi
Source: IMA Fungus. 2025 Mar 10;16:e144874. doi: 10.3897/imafungus.16.144874 (PMC11915015; doi:10.3897/imafungus.16.144874)
Supplement: XML Treatment for Pararoussoella coffeae [file imafungus.16.144874-treatment18.xml]

<!DOCTYPE tp:taxon-treatment
  PUBLIC "-//TaxonX//DTD Taxonomic Treatment Publishing DTD v0 20100105//EN" "tax-treatment-NSO.dtd">
<tp:taxon-treatment xmlns:tp="http://www.plazi.org/taxpub"><tp:treatment-meta><kwd-group><label>Taxon classification</label><kwd>
                    <named-content content-type="kingdom">Fungi</named-content>
                  </kwd><kwd>
                    <named-content content-type="order">Pleosporales</named-content>
                  </kwd><kwd>
                    <named-content content-type="family">Roussoellaceae</named-content>
                  </kwd></kwd-group><mixed-citation publication-type="journal"><person-group><name><surname>Lu</surname><given-names>Li</given-names></name><name><surname>Karunarathna</surname><given-names>Samantha C.</given-names></name><name><surname>Rajeshkumar</surname><given-names>Kunhiraman C.</given-names></name><name><surname>Elgorban</surname><given-names>Abdallah M.</given-names></name><name><surname>Jayawardena</surname><given-names>Ruvishika S.</given-names></name><name><surname>Hongsanan</surname><given-names>Sinang</given-names></name><name><surname>Suwannarach</surname><given-names>Nakarin</given-names></name><name><surname>Kumla</surname><given-names>Jaturong</given-names></name><name><surname>Xiong</surname><given-names>Yin-Ru</given-names></name><name><surname>Hyde</surname><given-names>Kevin D.</given-names></name><name><surname>Han</surname><given-names>Mei-Yan</given-names></name><name><surname>Zheng</surname><given-names>De-Ge</given-names></name><name><surname>Li</surname><given-names>Qiang</given-names></name><name><surname>Dai</surname><given-names>Dong-Qin</given-names></name><name><surname>Tibpromma</surname><given-names>Saowaluck</given-names></name></person-group><article-title>﻿Unveiling fungal diversity associated with coffee trees in China using a polyphasic approach and a global review of coffee saprobic fungi</article-title><source>IMA Fungus</source><day>10</day><month>03</month><year>2025</year><volume>16</volume><pub-id pub-id-type="doi">10.3897/imafungus.16.144874</pub-id></mixed-citation></tp:treatment-meta><tp:nomenclature><label>﻿</label><tp:taxon-name>
                  <object-id xmlns:xlink="http://www.w3.org/1999/xlink" content-type="arpha" xlink:type="simple">A1C97988-2DA5-5D04-B162-A06E676361ED</object-id>
                  <tp:taxon-name-part taxon-name-part-type="genus" reg="Pararoussoella">Pararoussoella</tp:taxon-name-part>
                  <tp:taxon-name-part taxon-name-part-type="species" reg="coffeae">coffeae</tp:taxon-name-part>
                  <object-id xmlns:xlink="http://www.w3.org/1999/xlink" xlink:type="simple">Index Fungorum number: IF901006</object-id>
                  <object-id xmlns:xlink="http://www.w3.org/1999/xlink" xlink:type="simple">Facesofungi number: FoF14732</object-id>
                </tp:taxon-name><tp:taxon-authority>L. Lu &amp; Tibpromma</tp:taxon-authority><tp:taxon-status xmlns:xlink="http://www.w3.org/1999/xlink" xlink:type="simple">sp. nov.</tp:taxon-status><xref ref-type="fig" rid="F18">Fig. 18</xref></tp:nomenclature><tp:treatment-sec sec-type="etymology" id="SECID0ES4BI"><title>Etymology.</title><p>The species epithet “<italic>coffeae</italic>” refers to the host plant genus “<italic>Coffea</italic>” from which the fungus was isolated.</p></tp:treatment-sec><tp:treatment-sec sec-type="diagnosis" id="SECID0EJ5BI"><title>Diagnosis.</title><p>Differs from other <italic><tp:taxon-name><tp:taxon-name-part taxon-name-part-type="genus" reg="Pararoussoella">Pararoussoella</tp:taxon-name-part></tp:taxon-name></italic> species by the subcylindrical to ellipsoid or, sometimes, ovoid conidia.</p></tp:treatment-sec><tp:treatment-sec sec-type="Holotype" id="SECID0EW5BI"><title>Holotype.</title><p><named-content xmlns:xlink="http://www.w3.org/1999/xlink" content-type="dwc:institutional_code" xlink:title="Cryptogamic Herbarium of Kunming Institute of Botany" xlink:href="http://grbio.org/institution/cryptogamic-herbarium-kunming-institute-botany" xlink:type="simple">HKAS</named-content> 137609.</p></tp:treatment-sec><tp:treatment-sec sec-type="description" id="SECID0EB6BI"><title>Description.</title><p><bold><italic>Saprobic</italic></bold> on decaying branch of <italic><tp:taxon-name><tp:taxon-name-part taxon-name-part-type="genus" reg="Coffea">C.</tp:taxon-name-part><tp:taxon-name-part taxon-name-part-type="species" reg="arabica">arabica</tp:taxon-name-part></tp:taxon-name></italic>. Teleomorph: Not observed. Anamorph: <bold><italic>Conidiomata</italic></bold> 60–120 µm high × 100–160 µm diam. (x− = 92 × 121 µm, n = 15), pycnidial, immersed, globose to subglobose, brown, with central ostioles. <bold><italic><tp:taxon-name><tp:taxon-name-part taxon-name-part-type="genus" reg="Conidiomatal">Conidiomatal</tp:taxon-name-part><tp:taxon-name-part taxon-name-part-type="species" reg="wall">wall</tp:taxon-name-part></tp:taxon-name></italic></bold> 15–25 µm wide (x− = 19 µm, n = 20), hyaline to light brown, thick, 4–6 layers, outer layer composed of brown cells of <bold><italic>textura angularis</italic></bold>, lined with a hyaline layer bearing conidiogenous cells. <bold><italic>Conidiophores</italic></bold> inconspicuous or micronematous, often reduced to conidiogenous cells. <bold><italic>Conidiogenous cells</italic></bold> lining the inner cavity, hyaline, smooth, oval to obpyriform or doliiform, phialidic with periclinal thickening at apex, 3–5 × 2–5 µm (x− = 4 × 3.5 µm, n = 30). <bold><italic>Conidia</italic></bold> 3.5–5 × 2–3 µm (x− = 4.4 × 2.4 µm, n = 30), aseptate, solitary, guttulate, subcylindrical to ellipsoid or, sometimes, ovoid, smooth, apex bluntly rounded, base truncate, hyaline when young, becoming light brown when mature.</p></tp:treatment-sec><tp:treatment-sec sec-type="description" id="SECID0ESACI"><title>Culture characteristics.</title><p>Conidia germinating on <abbrev xmlns:xlink="http://www.w3.org/1999/xlink" xlink:title="potato dextrose agar" id="ABBRID0EYACI" xlink:type="simple">PDA</abbrev> within 24 h, colonies reached 2.5–3 cm in diameter after one month at 25 °C, filamentous, with entire margin, flat to raised, with many white aerial mycelia, from above, white at the centre, yellowish at the edge, from below, yellowish.</p></tp:treatment-sec><tp:treatment-sec sec-type="material" id="SECID0E3ACI"><title>Materials examined.</title><p>China, Yunnan Province, Lincang, on a decaying branch of <italic><tp:taxon-name><tp:taxon-name-part taxon-name-part-type="genus" reg="Coffea">Coffea</tp:taxon-name-part><tp:taxon-name-part taxon-name-part-type="species" reg="arabica">arabica</tp:taxon-name-part></tp:taxon-name></italic> (<italic><tp:taxon-name><tp:taxon-name-part taxon-name-part-type="family" reg="Rubiaceae">Rubiaceae</tp:taxon-name-part></tp:taxon-name></italic>) (<named-content xmlns:xlink="http://www.w3.org/1999/xlink" content-type="dwc:verbatimCoordinates" xlink:type="simple"><named-content content-type="geo-json" specific-use="{&#34;type&#34;:&#34;Point&#34;,&#34;coordinates&#34;:[100.650000,24.283333]}" id="NCID0EXBCI" xlink:type="simple">24°17'N, 99°99'E</named-content></named-content>, 960 m alt.), 28 July 2022, LiLu, LC1-C3 (<named-content xmlns:xlink="http://www.w3.org/1999/xlink" content-type="dwc:institutional_code" xlink:title="Cryptogamic Herbarium of Kunming Institute of Botany" xlink:href="http://grbio.org/institution/cryptogamic-herbarium-kunming-institute-botany" xlink:type="simple">HKAS</named-content> 137609, holotype), isotype <abbrev xmlns:xlink="http://www.w3.org/1999/xlink" content-type="institution" xlink:title="Mycological Herbarium of Zhongkai University of Agriculture and Engineering" id="ABBRID0EBCCI" xlink:type="simple">MHZU</abbrev> 23-0061, ex-type living culture <abbrev xmlns:xlink="http://www.w3.org/1999/xlink" content-type="institution" xlink:title="Kunming Institute of Botany Culture Collection" id="ABBRID0EGCCI" xlink:type="simple">KUNCC</abbrev> 24-18355 = <abbrev xmlns:xlink="http://www.w3.org/1999/xlink" content-type="institution" xlink:title="Kunming Institute of Botany Culture Collection" id="ABBRID0ELCCI" xlink:type="simple">KUNCC</abbrev> 24-18356, ex-isotype living culture <abbrev xmlns:xlink="http://www.w3.org/1999/xlink" content-type="institution" xlink:title="Zhongkai University of Agriculture and Engineering" id="ABBRID0EQCCI" xlink:type="simple">ZHKUCC</abbrev> 23-0632 = <abbrev xmlns:xlink="http://www.w3.org/1999/xlink" content-type="institution" xlink:title="Zhongkai University of Agriculture and Engineering" id="ABBRID0EVCCI" xlink:type="simple">ZHKUCC</abbrev> 23-0633.</p></tp:treatment-sec><tp:treatment-sec sec-type="notes" id="SECID0E1CCI"><title>Notes.</title><p>In the concatenated phylogenetic analysis, <italic><tp:taxon-name><tp:taxon-name-part taxon-name-part-type="genus" reg="Pararoussoella">Pararoussoella</tp:taxon-name-part><tp:taxon-name-part taxon-name-part-type="species" reg="coffeae">coffeae</tp:taxon-name-part></tp:taxon-name></italic> forms a sister branch basal to <italic><tp:taxon-name><tp:taxon-name-part taxon-name-part-type="genus" reg="Pararoussoella">P.</tp:taxon-name-part><tp:taxon-name-part taxon-name-part-type="species" reg="mangrovei">mangrovei</tp:taxon-name-part></tp:taxon-name></italic> (Phukhams. &amp; K.D. Hyde) Phukhams. &amp; K.D. Hyde (Fig. <xref ref-type="fig" rid="F19">19</xref>). Since <italic><tp:taxon-name><tp:taxon-name-part taxon-name-part-type="genus" reg="Pararoussoella">P.</tp:taxon-name-part><tp:taxon-name-part taxon-name-part-type="species" reg="mangrovei">mangrovei</tp:taxon-name-part></tp:taxon-name></italic> has only been reported as teleomorph, we performed nucleotide comparisons; <italic><tp:taxon-name><tp:taxon-name-part taxon-name-part-type="genus" reg="Pararoussoella">P.</tp:taxon-name-part><tp:taxon-name-part taxon-name-part-type="species" reg="coffeae">coffeae</tp:taxon-name-part></tp:taxon-name></italic> (<abbrev xmlns:xlink="http://www.w3.org/1999/xlink" content-type="institution" xlink:title="Zhongkai University of Agriculture and Engineering" id="ABBRID0EQECI" xlink:type="simple">ZHKUCC</abbrev> 23-0632) is different from <italic><tp:taxon-name><tp:taxon-name-part taxon-name-part-type="genus" reg="Pararoussoella">P.</tp:taxon-name-part><tp:taxon-name-part taxon-name-part-type="species" reg="mangrovei">mangrovei</tp:taxon-name-part></tp:taxon-name></italic> (MFLUCC 16-0424) by 20/434 bp (4.6%, without gaps) of the ITS, 14/805 bp (1.7%, without gaps) of the LSU, 99/796 bp (12%, without gaps) of the <italic>RPB</italic>2 and 28/718 bp (3.8%, without gaps) of the <italic>TEF</italic>1-α. Based on morphology, our novel taxon in <italic><tp:taxon-name><tp:taxon-name-part taxon-name-part-type="genus" reg="Pararoussoella">Pararoussoella</tp:taxon-name-part></tp:taxon-name></italic> is similar to the species <italic><tp:taxon-name><tp:taxon-name-part taxon-name-part-type="genus" reg="Pararoussoella">P.</tp:taxon-name-part><tp:taxon-name-part taxon-name-part-type="species" reg="juglandicola">juglandicola</tp:taxon-name-part></tp:taxon-name></italic> Crous &amp; R.K. Schumach. in aseptate and brown conidia, but differs in the shape of conidia. The conidia of our new species are subcylindrical to ellipsoid, sometimes ovoid, while the conidia of <italic><tp:taxon-name><tp:taxon-name-part taxon-name-part-type="genus" reg="Pararoussoella">P.</tp:taxon-name-part><tp:taxon-name-part taxon-name-part-type="species" reg="juglandicola">juglandicola</tp:taxon-name-part></tp:taxon-name></italic> are subcylindrical; besides, the characteristics of guttulate in our species are more distinct than <italic><tp:taxon-name><tp:taxon-name-part taxon-name-part-type="genus" reg="Pararoussoella">P.</tp:taxon-name-part><tp:taxon-name-part taxon-name-part-type="species" reg="juglandicola">juglandicola</tp:taxon-name-part></tp:taxon-name></italic> (Fig. <xref ref-type="fig" rid="F18">18</xref>; <xref ref-type="bibr" rid="B17">Crous et al. (2019)</xref>). In addition, the <abbrev xmlns:xlink="http://www.w3.org/1999/xlink" xlink:title="pairwise homoplasy index" id="ABBRID0EUGCI" xlink:type="simple">PHI</abbrev> test results (Fig. <xref ref-type="fig" rid="F22">22i</xref>) revealed no significant recombination relationships between <italic><tp:taxon-name><tp:taxon-name-part taxon-name-part-type="genus" reg="Pararoussoella">P.</tp:taxon-name-part><tp:taxon-name-part taxon-name-part-type="species" reg="coffeae">coffeae</tp:taxon-name-part></tp:taxon-name></italic> and its phylogenetically related taxa. Therefore, the morphological differences and phylogenetic analyses support the introduction of <italic><tp:taxon-name><tp:taxon-name-part taxon-name-part-type="genus" reg="Pararoussoella">P.</tp:taxon-name-part><tp:taxon-name-part taxon-name-part-type="species" reg="coffeae">coffeae</tp:taxon-name-part></tp:taxon-name></italic> as a new species.</p><fig id="F18" position="float" orientation="portrait"><object-id xmlns:xlink="http://www.w3.org/1999/xlink" content-type="doi" xlink:type="simple">10.3897/imafungus.16.144874.figure18</object-id><object-id xmlns:xlink="http://www.w3.org/1999/xlink" content-type="arpha" xlink:type="simple">702A896A-5E72-5078-BA66-8E72F15173B6</object-id><label>Figure 18.</label><caption><p><italic><tp:taxon-name><tp:taxon-name-part taxon-name-part-type="genus" reg="Pararoussoella">Pararoussoella</tp:taxon-name-part><tp:taxon-name-part taxon-name-part-type="species" reg="coffeae">coffeae</tp:taxon-name-part></tp:taxon-name></italic> (<named-content xmlns:xlink="http://www.w3.org/1999/xlink" content-type="dwc:institutional_code" xlink:title="Cryptogamic Herbarium of Kunming Institute of Botany" xlink:href="http://grbio.org/institution/cryptogamic-herbarium-kunming-institute-botany" xlink:type="simple">HKAS</named-content> 137609, holotype). <bold>A, B</bold> appearance of conidiomata on a decaying branch of <italic><tp:taxon-name><tp:taxon-name-part taxon-name-part-type="genus" reg="Coffea">C.</tp:taxon-name-part><tp:taxon-name-part taxon-name-part-type="species" reg="arabica">arabica</tp:taxon-name-part></tp:taxon-name></italic>; <bold>C, D</bold> longitudinal section of conidiomata; <bold>E</bold> conidiomata <tp:taxon-name><tp:taxon-name-part taxon-name-part-type="genus" reg="Conidiomatal"/><tp:taxon-name-part taxon-name-part-type="species" reg="wall">wall</tp:taxon-name-part></tp:taxon-name>; <bold>F</bold> conidiogenous cells and conidia; <bold>G</bold> conidia; <bold>H</bold> germinated conidium; <bold>I</bold> culture on <abbrev xmlns:xlink="http://www.w3.org/1999/xlink" xlink:title="potato dextrose agar" id="ABBRID0EF6AM" xlink:type="simple">PDA</abbrev> from the obverse and reverse. Scale bars: 20 μm (<bold>C–F</bold>); 5 μm (<bold>G, H</bold>).</p></caption><graphic xmlns:xlink="http://www.w3.org/1999/xlink" xlink:href="imafungus-16-e144874-g018.jpg" position="float" orientation="portrait" xlink:type="simple" id="oo_1276996.jpg"><uri content-type="original_file" xlink:type="simple">https://binary.pensoft.net/fig/1276996</uri></graphic></fig><fig id="F19" position="float" orientation="portrait"><object-id xmlns:xlink="http://www.w3.org/1999/xlink" content-type="doi" xlink:type="simple">10.3897/imafungus.16.144874.figure19</object-id><object-id xmlns:xlink="http://www.w3.org/1999/xlink" content-type="arpha" xlink:type="simple">E47F1F51-D65F-5D83-8B61-A5FA1D2370AF</object-id><label>Figure 19.</label><caption><p>Phylogram generated from the best scoring RAxML tree. based on a combined ITS LSU, SSU, <italic>RPB</italic>2 and <italic>TEF</italic>1-α sequence dataset. <italic><tp:taxon-name><tp:taxon-name-part taxon-name-part-type="genus" reg="Torula">Torula</tp:taxon-name-part><tp:taxon-name-part taxon-name-part-type="species" reg="herbarum">herbarum</tp:taxon-name-part></tp:taxon-name></italic> (Pers.) Link, (CBS 111855) and <italic><tp:taxon-name><tp:taxon-name-part taxon-name-part-type="genus" reg="Torula">T.</tp:taxon-name-part><tp:taxon-name-part taxon-name-part-type="species" reg="hollandica">hollandica</tp:taxon-name-part></tp:taxon-name></italic> Crous, (CBS 220.69) are selected as the outgroup taxa. Bootstrap support values for <abbrev xmlns:xlink="http://www.w3.org/1999/xlink" xlink:title="Maximum Likelihood" id="ABBRID0EUABM" xlink:type="simple">ML</abbrev> equal to or greater than 70% and <abbrev xmlns:xlink="http://www.w3.org/1999/xlink" xlink:title="posterior probabilities" id="ABBRID0EYABM" xlink:type="simple">PP</abbrev> equal to or greater than 0.90 are given above the nodes. All type strains are in bold and newly-generated sequences are in red.</p></caption><graphic xmlns:xlink="http://www.w3.org/1999/xlink" xlink:href="imafungus-16-e144874-g019.jpg" position="float" orientation="portrait" xlink:type="simple" id="oo_1276997.jpg"><uri content-type="original_file" xlink:type="simple">https://binary.pensoft.net/fig/1276997</uri></graphic></fig></tp:treatment-sec><tp:treatment-sec><!--Section generated to contain objects referenced in tp:taxon-treatment.--><fig id="F22" position="float" orientation="portrait"><object-id xmlns:xlink="http://www.w3.org/1999/xlink" content-type="doi" xlink:type="simple">10.3897/imafungus.16.144874.figure22</object-id><object-id xmlns:xlink="http://www.w3.org/1999/xlink" content-type="arpha" xlink:type="simple">3CA92C61-67CC-570C-8C46-B9CA755B620F</object-id><label>Figure 22.</label><caption><p>Split graphs showing the results of the pairwise homoplasy index (<abbrev xmlns:xlink="http://www.w3.org/1999/xlink" xlink:title="pairwise homoplasy index" id="ABBRID0ETEBM" xlink:type="simple">PHI</abbrev>) test of the new taxa and closely-related taxa using LogDet transformation and splits decomposition. <bold>a</bold><italic><tp:taxon-name><tp:taxon-name-part taxon-name-part-type="genus" reg="Leucaenicola">Leucaenicola</tp:taxon-name-part><tp:taxon-name-part taxon-name-part-type="species" reg="coffeae">coffeae</tp:taxon-name-part></tp:taxon-name></italic>; <bold>b</bold><italic><tp:taxon-name><tp:taxon-name-part taxon-name-part-type="genus" reg="Montagnula">Montagnula</tp:taxon-name-part><tp:taxon-name-part taxon-name-part-type="species" reg="coffeae">coffeae</tp:taxon-name-part></tp:taxon-name></italic>; <bold>c</bold><italic><tp:taxon-name><tp:taxon-name-part taxon-name-part-type="genus" reg="Xenodidymella">Xenodidymella</tp:taxon-name-part><tp:taxon-name-part taxon-name-part-type="species" reg="coffeae">coffeae</tp:taxon-name-part></tp:taxon-name></italic>; <bold>d</bold><italic><tp:taxon-name><tp:taxon-name-part taxon-name-part-type="genus" reg="Flabellascoma">Flabellascoma</tp:taxon-name-part><tp:taxon-name-part taxon-name-part-type="species" reg="coffeae">coffeae</tp:taxon-name-part></tp:taxon-name></italic>; <bold>e</bold><italic><tp:taxon-name><tp:taxon-name-part taxon-name-part-type="genus" reg="Longiostiolum">Longiostiolum</tp:taxon-name-part><tp:taxon-name-part taxon-name-part-type="species" reg="coffeae">coffeae</tp:taxon-name-part></tp:taxon-name></italic>; <bold>f</bold><italic><tp:taxon-name><tp:taxon-name-part taxon-name-part-type="genus" reg="Helminthosporium">Helminthosporium</tp:taxon-name-part><tp:taxon-name-part taxon-name-part-type="species" reg="puerensis">puerensis</tp:taxon-name-part></tp:taxon-name></italic>; <bold>g</bold><italic><tp:taxon-name><tp:taxon-name-part taxon-name-part-type="genus" reg="Neomassaria">Neomassaria</tp:taxon-name-part><tp:taxon-name-part taxon-name-part-type="species" reg="coffeae">coffeae</tp:taxon-name-part></tp:taxon-name></italic>; <bold>h</bold><italic><tp:taxon-name><tp:taxon-name-part taxon-name-part-type="genus" reg="Neooccultibambusa">Neooccultibambusa</tp:taxon-name-part><tp:taxon-name-part taxon-name-part-type="species" reg="coffeae">coffeae</tp:taxon-name-part></tp:taxon-name></italic>; <bold>i</bold><italic><tp:taxon-name><tp:taxon-name-part taxon-name-part-type="genus" reg="Pararoussoella">Pararoussoella</tp:taxon-name-part><tp:taxon-name-part taxon-name-part-type="species" reg="coffeae">coffeae</tp:taxon-name-part></tp:taxon-name></italic>; <bold>j</bold><italic><tp:taxon-name><tp:taxon-name-part taxon-name-part-type="genus" reg="Cycasicola">Cycasicola</tp:taxon-name-part><tp:taxon-name-part taxon-name-part-type="species" reg="coffeae">coffeae</tp:taxon-name-part></tp:taxon-name></italic>. <abbrev xmlns:xlink="http://www.w3.org/1999/xlink" xlink:title="pairwise homoplasy index" id="ABBRID0EZIBM" xlink:type="simple">PHI</abbrev> test result P‐value (Φw) ≤ 0.05 indicates that there is significant recombination between the isolates included in the alignment. The new taxa are in red, “T” indicate the type species and each <abbrev xmlns:xlink="http://www.w3.org/1999/xlink" xlink:title="pairwise homoplasy index" id="ABBRID0E4IBM" xlink:type="simple">PHI</abbrev> test value and scale bars are given in the bottom right corner.</p></caption><graphic xmlns:xlink="http://www.w3.org/1999/xlink" xlink:href="imafungus-16-e144874-g022.jpg" position="float" orientation="portrait" xlink:type="simple" id="oo_1277000.jpg"><uri content-type="original_file" xlink:type="simple">https://binary.pensoft.net/fig/1277000</uri></graphic></fig></tp:treatment-sec><ref-list><ref id="B17"><mixed-citation xmlns:xlink="http://www.w3.org/1999/xlink" xlink:type="simple"><person-group><name name-style="western"><surname>Crous</surname><given-names>PW</given-names></name><name name-style="western"><surname>Schumacher</surname><given-names>RK</given-names></name><name name-style="western"><surname>Akulov</surname><given-names>A</given-names></name><name name-style="western"><surname>Thangavel</surname><given-names>R</given-names></name><name name-style="western"><surname>Hernández-Restrepo</surname><given-names>M</given-names></name><name name-style="western"><surname>Carnegie</surname><given-names>AJ</given-names></name><name name-style="western"><surname>Cheewangkoon</surname><given-names>R</given-names></name><name name-style="western"><surname>Wingfield</surname><given-names>MJ</given-names></name><name name-style="western"><surname>Summerell</surname><given-names>BA</given-names></name><name name-style="western"><surname>Quaedvlieg</surname><given-names>W</given-names></name><name name-style="western"><surname>Coutinho</surname><given-names>TA</given-names></name><name name-style="western"><surname>Roux</surname><given-names>J</given-names></name><name name-style="western"><surname>Wood</surname><given-names>AR</given-names></name><name name-style="western"><surname>Giraldo</surname><given-names>A</given-names></name><name name-style="western"><surname>Groenewald</surname><given-names>JZ</given-names></name></person-group> (<year>2019</year>) New and interesting fungi. 2. Fungal Systematics and Evolution 3: 57. <ext-link xlink:href="10.3114/fuse.2019.03.06" ext-link-type="doi" xlink:type="simple">https://doi.org/10.3114/fuse.2019.03.06</ext-link></mixed-citation></ref></ref-list></tp:taxon-treatment>
