# Supplementary material for: ﻿Unveiling fungal diversity associated with coffee trees in China using a polyphasic approach and a global review of coffee saprobic fungi
Source: IMA Fungus. 2025 Mar 10;16:e144874. doi: 10.3897/imafungus.16.144874 (PMC11915015; doi:10.3897/imafungus.16.144874)
Supplement: XML Treatment for Cycasicola [file imafungus.16.144874-treatment19.xml]

<!DOCTYPE tp:taxon-treatment
  PUBLIC "-//TaxonX//DTD Taxonomic Treatment Publishing DTD v0 20100105//EN" "tax-treatment-NSO.dtd">
<tp:taxon-treatment xmlns:tp="http://www.plazi.org/taxpub"><tp:treatment-meta><kwd-group><label>Taxon classification</label><kwd>
                    <named-content content-type="kingdom">Fungi</named-content>
                  </kwd><kwd>
                    <named-content content-type="order">Pleosporales</named-content>
                  </kwd><kwd>
                    <named-content content-type="family">Thyridariaceae</named-content>
                  </kwd></kwd-group><mixed-citation publication-type="journal"><person-group><name><surname>Lu</surname><given-names>Li</given-names></name><name><surname>Karunarathna</surname><given-names>Samantha C.</given-names></name><name><surname>Rajeshkumar</surname><given-names>Kunhiraman C.</given-names></name><name><surname>Elgorban</surname><given-names>Abdallah M.</given-names></name><name><surname>Jayawardena</surname><given-names>Ruvishika S.</given-names></name><name><surname>Hongsanan</surname><given-names>Sinang</given-names></name><name><surname>Suwannarach</surname><given-names>Nakarin</given-names></name><name><surname>Kumla</surname><given-names>Jaturong</given-names></name><name><surname>Xiong</surname><given-names>Yin-Ru</given-names></name><name><surname>Hyde</surname><given-names>Kevin D.</given-names></name><name><surname>Han</surname><given-names>Mei-Yan</given-names></name><name><surname>Zheng</surname><given-names>De-Ge</given-names></name><name><surname>Li</surname><given-names>Qiang</given-names></name><name><surname>Dai</surname><given-names>Dong-Qin</given-names></name><name><surname>Tibpromma</surname><given-names>Saowaluck</given-names></name></person-group><article-title>﻿Unveiling fungal diversity associated with coffee trees in China using a polyphasic approach and a global review of coffee saprobic fungi</article-title><source>IMA Fungus</source><day>10</day><month>03</month><year>2025</year><volume>16</volume><pub-id pub-id-type="doi">10.3897/imafungus.16.144874</pub-id></mixed-citation></tp:treatment-meta><tp:nomenclature><label>﻿</label><tp:taxon-name>
                  <object-id xmlns:xlink="http://www.w3.org/1999/xlink" content-type="arpha" xlink:type="simple">A315A2EC-065B-5A32-8661-9560D53384EF</object-id>
                  <tp:taxon-name-part taxon-name-part-type="genus" reg="Cycasicola">Cycasicola</tp:taxon-name-part>
                </tp:taxon-name><tp:taxon-authority>Wanas., E.B.G. Jones &amp; K.D. Hyde, Fungal Diversity 89: 161 (2018).</tp:taxon-authority></tp:nomenclature><tp:treatment-sec sec-type="notes" id="SECID0ECJCI"><title>Notes.</title><p><italic><tp:taxon-name><tp:taxon-name-part taxon-name-part-type="genus" reg="Cycasicola">Cycasicola</tp:taxon-name-part></tp:taxon-name></italic>, typified by <italic><tp:taxon-name><tp:taxon-name-part taxon-name-part-type="genus" reg="Cycasicola">Cy.</tp:taxon-name-part><tp:taxon-name-part taxon-name-part-type="species" reg="goaensis">goaensis</tp:taxon-name-part></tp:taxon-name></italic> Wanas., E.B.G. Jones &amp; K.D. Hyde, was introduced by <xref ref-type="bibr" rid="B75">Wanasinghe et al. (2018)</xref>, based on multi-gene phylogenetic analyses. This genus consists of only two species: <italic><tp:taxon-name><tp:taxon-name-part taxon-name-part-type="genus" reg="Cycasicola">Cy.</tp:taxon-name-part><tp:taxon-name-part taxon-name-part-type="species" reg="goaensis">goaensis</tp:taxon-name-part></tp:taxon-name></italic> and <italic><tp:taxon-name><tp:taxon-name-part taxon-name-part-type="genus" reg="Cycasicola">Cy.</tp:taxon-name-part><tp:taxon-name-part taxon-name-part-type="species" reg="leucaenae">leucaenae</tp:taxon-name-part></tp:taxon-name></italic> Jayasiri, E.B.G. Jones &amp; K.D. Hyde; both have been reported as saprobic with an anamorph from <italic><tp:taxon-name><tp:taxon-name-part taxon-name-part-type="genus" reg="Cycas">Cycas</tp:taxon-name-part></tp:taxon-name></italic> sp. in India and <italic><tp:taxon-name><tp:taxon-name-part taxon-name-part-type="genus" reg="Leucaena">Leucaena</tp:taxon-name-part></tp:taxon-name></italic> sp. in Thailand, respectively (<xref ref-type="bibr" rid="B75">Wanasinghe et al. 2018</xref>; <xref ref-type="bibr" rid="B43">Jayasiri et al. 2019</xref>). In this study, we provide an updated tree for the family and introduce a new species, <italic><tp:taxon-name><tp:taxon-name-part taxon-name-part-type="genus" reg="Cycasicola">Cy.</tp:taxon-name-part><tp:taxon-name-part taxon-name-part-type="species" reg="coffeae">coffeae</tp:taxon-name-part></tp:taxon-name></italic>, from an Arabica coffee plant. This is the first report of <italic><tp:taxon-name><tp:taxon-name-part taxon-name-part-type="genus" reg="Cycasicola">Cycasicola</tp:taxon-name-part></tp:taxon-name></italic> from a coffee host.</p></tp:treatment-sec><ref-list><ref id="B75"><mixed-citation xmlns:xlink="http://www.w3.org/1999/xlink" xlink:type="simple"><person-group><name name-style="western"><surname>Wanasinghe</surname><given-names>DN</given-names></name><name name-style="western"><surname>Phukhamsakda</surname><given-names>C</given-names></name><name name-style="western"><surname>Hyde</surname><given-names>KD</given-names></name><name name-style="western"><surname>Jeewon</surname><given-names>R</given-names></name><name name-style="western"><surname>Lee</surname><given-names>HB</given-names></name><name name-style="western"><surname>Jones</surname><given-names>EBG</given-names></name><name name-style="western"><surname>Tibpromma</surname><given-names>S</given-names></name><name name-style="western"><surname>Tennakoon</surname><given-names>DS</given-names></name><name name-style="western"><surname>Dissanayake</surname><given-names>AJ</given-names></name><name name-style="western"><surname>Jayasiri</surname><given-names>SC</given-names></name><name name-style="western"><surname>Gafforov</surname><given-names>Y</given-names></name><name name-style="western"><surname>Camporesi</surname><given-names>E</given-names></name><name name-style="western"><surname>Bulgakov</surname><given-names>TS</given-names></name><name name-style="western"><surname>Ekanayake</surname><given-names>AHE</given-names></name><name name-style="western"><surname>Perera</surname><given-names>RH</given-names></name><name name-style="western"><surname>Samarakoon</surname><given-names>MC</given-names></name><name name-style="western"><surname>Goonasekara</surname><given-names>ID</given-names></name><name name-style="western"><surname>Mapook</surname><given-names>A</given-names></name><name name-style="western"><surname>Li</surname><given-names>WJ</given-names></name><name name-style="western"><surname>Senanayake</surname><given-names>IC</given-names></name><name name-style="western"><surname>Li</surname><given-names>J</given-names></name><name name-style="western"><surname>Norphanphoun</surname><given-names>C</given-names></name><name name-style="western"><surname>Doilom</surname><given-names>M</given-names></name><name name-style="western"><surname>Bahkali</surname><given-names>AH</given-names></name><name name-style="western"><surname>Xu</surname><given-names>J</given-names></name><name name-style="western"><surname>Mortimer</surname><given-names>PE</given-names></name><name name-style="western"><surname>Tibell</surname><given-names>L</given-names></name><name name-style="western"><surname>Tibell</surname><given-names>S</given-names></name><name name-style="western"><surname>Karunarathna</surname><given-names>SC</given-names></name></person-group> (<year>2018</year>) <article-title>Fungal diversity notes 709–839: taxonomic and phylogenetic contributions to fungal taxa with an emphasis on fungi on <italic><tp:taxon-name><tp:taxon-name-part taxon-name-part-type="family">Rosaceae</tp:taxon-name-part></tp:taxon-name></italic>.</article-title><source>Fungal Diversity</source><volume>89</volume>: <fpage>1</fpage>–<lpage>236</lpage>. <ext-link xlink:href="10.1007/s13225-018-0395-7" ext-link-type="doi" xlink:type="simple">https://doi.org/10.1007/s13225-018-0395-7</ext-link></mixed-citation></ref><ref id="B43"><mixed-citation xmlns:xlink="http://www.w3.org/1999/xlink" xlink:type="simple"><person-group><name name-style="western"><surname>Jayasiri</surname><given-names>SC</given-names></name><name name-style="western"><surname>Hyde</surname><given-names>KD</given-names></name><name name-style="western"><surname>Jones</surname><given-names>EBG</given-names></name><name name-style="western"><surname>McKenzie</surname><given-names>EHC</given-names></name><name name-style="western"><surname>Jeewon</surname><given-names>R</given-names></name><name name-style="western"><surname>Phillips</surname><given-names>AJL</given-names></name><name name-style="western"><surname>Bhat</surname><given-names>DJ</given-names></name><name name-style="western"><surname>Wanasinghe</surname><given-names>DN</given-names></name><name name-style="western"><surname>Liu</surname><given-names>JK</given-names></name><name name-style="western"><surname>Lu</surname><given-names>YZ</given-names></name><name name-style="western"><surname>Kang</surname><given-names>JC</given-names></name><name name-style="western"><surname>Xu</surname><given-names>J</given-names></name><name name-style="western"><surname>Karunarathna</surname><given-names>SC</given-names></name></person-group> (<year>2019</year>) <article-title>Diversity, morphology and molecular phylogeny of <italic><tp:taxon-name><tp:taxon-name-part taxon-name-part-type="genus">Dothideomycetes</tp:taxon-name-part></tp:taxon-name></italic> on decaying wild seed pods and fruits.</article-title><source>Mycosphere</source><volume>10</volume>: <fpage>1</fpage>–<lpage>186</lpage>. <ext-link xlink:href="10.5943/mycosphere/10/1/1" ext-link-type="doi" xlink:type="simple">https://doi.org/10.5943/mycosphere/10/1/1</ext-link></mixed-citation></ref></ref-list></tp:taxon-treatment>
