# Supplementary material for: ﻿Unveiling fungal diversity associated with coffee trees in China using a polyphasic approach and a global review of coffee saprobic fungi
Source: IMA Fungus. 2025 Mar 10;16:e144874. doi: 10.3897/imafungus.16.144874 (PMC11915015; doi:10.3897/imafungus.16.144874)
Supplement: Supplementary material 2 — Tree alignment [file imafungus-16-e144874-s002.zip]

Archive with 11 entries (10 files):
- Tree alignment/Xenodidymella.fas
- Tree alignment/Pararoussoella.fas
- Tree alignment/Cycasicola.fas
- Tree alignment/Neooccultibambusa.fas
- Tree alignment/
- Tree alignment/Flabellascoma.fas
- Tree alignment/Helminthosporium.fas
- Tree alignment/Leucaenicola.fas
- Tree alignment/Longiostiolum.fas
- Tree alignment/Montagnula.fas
- Tree alignment/Neomassaria.fas
