# Supplementary material for: ﻿Unveiling fungal diversity associated with coffee trees in China using a polyphasic approach and a global review of coffee saprobic fungi
Source: IMA Fungus. 2025 Mar 10;16:e144874. doi: 10.3897/imafungus.16.144874 (PMC11915015; doi:10.3897/imafungus.16.144874)
Supplement: Supplementary material 2 — Tree alignment [file imafungus-16-e144874-s002.zip › Tree alignment/Xenodidymella.fas]

>Ascochyta_nigripycnidia_T_CBS_116_96
ATCATTACCTAGAGTTGTGGGCTTTGCCTGCCATCTCTTACCCATGTCTTTTGAGTACTT
ACGTTTCCTCGGCGGGTCCGCCCGCCGATTGGACAAATCAAACCCTTTGCAATTGAAATC
AGCGTCTGAAAAACATAATAGTTACAACTTTCAACAACGGATCTCTTGGTTCTGGCATCG
ATGAAGAACGCAGCGAAATGCGATAAGTAGTGTGAATTGCAGAATTCAGTGAATCATCGA
ATCTTTGAACGCACATTGCGCCCCTTGGTATTCCATGGGGCATGCCTGTTCGAGCGTCAT
TTGTACCTTCAAGCTTTGCTTGGTGTTGGGTGTTTGTCTCGCCTTTGCGTGCAGACTCAC
CTCAAAACAATTGGCAGCCGGCGTATTGATTTCGGAGCGCAGTACATCTCGCGCTTTGCA
CTCATAACGACGACGTCCAAAAGTACATTTTTACACTCTTGACCTCGGATCAGGTAGGGA
TACCACAGGGATTGCCCTAGTAACGGCGAGTGAAGCGGCAACAGCTCAAATTTGAAATCT
GGCGTCTTTGGCGTCCGAGTTGTAATTTGCAGAGGGCGCTTTGGCATTGGCAGCGGTCCA
AGTTCCTTGGAACAGGACGTCACAGAGGGTGAGAATCCCGTACGTGGTCGCTAGCCTTTA
CCGTGTAAAGCCCCTTCGACGAGTCGAGTTGTTTGGGAATGCAGCTCTAAATGGGAGGTA
AATTTCTTCTAAAGCTAAATACTGGCCAGAGACCGATAGCGCACAAGTAGAGTGATCGAA
AGATGAAAAGCACTTTGGAAAGAGAGTTAAAAAGCACGTGAAATTGTTGAAAGGGAAGCG
CTTGCAGCCAGACTTGCCTGTAGTTGCTCATCCGGGTTTTTACCCGGTGCACTCTTCTAT
AGGCAGGCCAGCATCAGTTTGGGCGGTTGGATAAAGGTCTCTGTCATGTACCTCTCTTCG
GGGAGAACTTATAGGGGAGACGACATGCAACCAGCCTGGACTGAGGTCCGCGCATCTGCT
AGGATGCTGGCGTAATGGCTGTAAGCGGCCCGTCTTGAAACACGGACCAAGGAGTCTAAC
ATCTATGCGAGTGTTTGGGTGTCAAGCCCGAGCGCGTAATGAAAGTGAACGGAGGTGGGA
ACCTTTCGGGGTGCACCATCGACCGATCCTGATGTCTTCGGATGGATTTGAGTAAGAGCA
TAGCTGTTGGGACCCGAAAGATGGTGAACTATGCTTGAATAGGGTGAAGCCAGAGGAAAC
TCTGGTGGAGGCTCGCAGCGGTTCTGACGTGCAAATCGATCGTCAAATTTGGGCATAGGG
GCGAAAGACTAATCGAACTATCTAGTAGCTGGTTCCTGCCGAAGTTTCCCGGTAACCAAA
TTGGTGCCGCCTTCTGGCAAACCATCTCTGGCGAGCATGGCCTCGACGGCTCCGGTGTCT
ACAATGGCACTTCGGACCTCCAGCTCGAGCGCATGAACGTCTACTTCAACGAGGTACTAG
ATATGGCAAGCTCTCCTACGACGGACTGCGAGTGCTGACCTTTGGCAGGCTTCCGGCAAC
AAATTCGTTCCCCGTGCCGTCCTCGTCGATCTGGAGCCCGGTACAATGGACGCTGTCCGT
GCTGGTCCCTTCGGTCAGCTCTTCCGTCCCGGGGTCTTGTGTGCCCTGCCGAGACGCCTG
AGGGACAGGCTTGTGGTCTGGTCAAGAACTTGTCCCTGATGTGCTACGTCAGTGTTGGTA
GTGACGCCGGGCCAATATCCGACTTCATGAGCCAAAGGAACATGCAGCTGCTCGAGGAGT
ACGACCAGAACCAGAACCCTGATGCTACCAAGGTCTTCGTCAACGGTGTATGGGTCGGTG
TCCACTCCAACGCACAGCAGCTTGTGTCAACCGTACAAGAGCTGCGACGAAACGGAACGT
TGTCCTACGAGATGAGTTTGATTCGTGACATTCGCGACCGAGAGTTCAAGATCTTCACAG
ATGCTGGACGTGTCATGAGACCCTTGTTCGTTGTGGAGAGCGATGTCCGCAAGCCTAACC
GCAACCACCTGGTCTTCAGCCAAGACCACTACAACAAGCTGGTCGCAGAACAGCAAGCGC
AAGCCGCGGCTGGTGTTGGTGAGGAAGAGAAGACTGAGCTCACATACGGCTGGAAAGGAC
TTATTCAAGACGGAGTCATCGAGTATCTTGACGCTGAAGAAGAAGAGACCGCCATGATTG
TAATGTCTCCTGAGGACCTTGGCGAG
>Ascochyta_phacae_T_CBS_184_55
ATCATTACCTAGAGTTGTGGGCTTTGCCCGCTACCTCTTACCCATGTCTTTTGAGTACTT
ACGTTTCCTCGGCGGGTCCGCCCGCCGATTGGACAAATTAAACCCTTTGCAGTTGCAATC
AGCGTCTGAAAAACATAATAGTTACAACTTTCAACAACGGATCTCTTGGTTCTGGCATCG
ATGAAGAACGCAGCGAAATGCGATAAGTAGTGTGAATTGCAGAATTCAGTGAATCATCGA
ATCTTTGAACGCACATTGCGCCCCTTGGTATTCCATGGGGCATGCCTGTTCGAGCGTCAT
TTGTACCTTCAAGCTTTGCTTGGTGTTGGGTGTTTGTCTCGCCTTTGCGTGTAGACTCGC
CTTAAAACAATTGGCAGCCGGCGTATTGATTTCGGAGCGCAGTACATCTCGCGCTTTGCA
CTCATAACGACGACGTCCAAAAGTACATTTTTACACTCTTGACCTCGGATCAGGTAGGGA
TACCACAGGGATTGCCCTAGTAACGGCGAGTGAAGCGGCAACAGCTCAAATTTGAAATCT
GGCGTCTTTGGCGTCCGAGTTGTAATTTGCAGAGGGCGCTTTGGCATTGGCAGCGGTCCA
AGTTCCTTGGAACAGGACGTCACAGAGGGTGAGAATCCCGTACGTGGTCGCTAGCCTTTA
CCGTGTAAAGCCCCTTCGACGAGTCGAGTTGTTTGGGAATGCAGCTCTAAATGGGAGGTA
AATTTCTTCTAAAGCTAAATACTGGCCAGAGACCGATAGCGCACAAGTAGAGTGATCGAA
AGATGAAAAGCACTTTGGAAAGAGAGTTAAAAAGCACGTGAAATTGTTGAAAGGGAAGCG
CTTGCAGCCAGACTTGCCTGTAGTTGCTCATCCGGGTTTTTACCCGGTGCACTCTTCTAT
AGGCAGGCCAGCATCAGTTTGGGCGGTTGGATAAAGGTCTCTGTCATGTACCTCTCTTCG
GGGAGAACTTATAGGGGAGACGACATGCAACCAGCCTGGACTGAGGTCCGCGCATCTGCT
AGGATGCTGGCGTAATGGCTGTAAGCGGCCCGTCTTGAAACACGGACCAAGGAGTCTAAC
ATCTATGCGAGTGTTTGGGTGTCAAGCCCGAGCGCGTAATGAAAGTGAACGGAGGTGGGA
ACCTTTCGGGGTGCACCATCGACCGATCCTGATGTCTTCGGATGGATTTGAGTAAGAGCA
TAGCTGTTGGGACCCGAAAGATGGTGAACTATGCTTGAATAGGGTGAAGCCAGAGGAAAC
TCTGGTGGAGGCTCGCAGCGGTTCTGACGTGCAAATCGATCGTCAAATTTGGGCATAGGG
GCGAAAGACTAATCGAACTATCTAGTAGCTGGTTCCTGCCGAAGTTTCCCGGTAACCAAA
TCGGTGCCGCCTTCTGGCAGACCATCTCTGGCGAGCATGGCCTCGATGGCTCCGGTGTCT
ACAATGGCACCTCGGACCTCCAGCTCGAGCGCATGAACGTCTACTTCAACGAGGTACTAG
AAATGGCACGCCTCACTACGACGGACTGCGAGTGCTGACCTACCGCAGGCTTCTGGCAAC
AAGTTCGTTCCCCGTGCCGTCCTCGTCGATTTGGAGCCGGGTACAATGGACGCTGTCCGC
GCTGGCCCCTTCGGTCAGCTCTTCCGTCCCGGGGTCTCGTTTGCCCTGCCGAGACACCTG
AAGGACAGGCTTGCGGTCTGGTCAAGAACTTGTCTTTGATGTGCTACGTCAGTGTTGGTA
GCGACGTTGGACCAATTTCCGACTTCATGAGCCAGAGGAACATGCAGCTCCTCGAGGAGT
ACGACCAGAACCAGAACCCCGATGCCACCAAAGTCTTCGTCAACGGTGTGTGGGTCGGTG
TACACTCCAACGCACAGCAGCTTGTGTCAACCGTGCAAGAACTTCGACGAAACGGAACAC
TTTCCTATGAGATGAGTTTGATTCGTGACATCCGTGACCGAGAGTTCAAGATCTTCACTG
ATGCTGGACGTGTCATGAGACCCTTGTTCGTCGTTGAGAGCGACGTTCGCAAGCCCAACC
GTAACCATCTTGTCTTCAACCAGGATCACTACAATAAGCTGGTTGCTGAACAGCAAGCGC
AAGCTGCGGCCGGTGTTGGCGAGGAAGAGAAGACGGAGCTCACATACGGCTGGAAGGGGC
TTATTCAAGACGGAGTCATCGAATATCTCGATGCTGAAGAAGAAGAGACTGCCATGATTG
TCATGTCGCCCGAAGATCTCGGCGAG
>Ascochyta_pilosella_T_CBS_583_97
------------------------------------CTTACCCATGTCTTTTGAGTACTT
ACGTTTCCTCGGCGGGTTCGCCCGCCGATTGGACAAATTAAACCCTTTGCAGTTGCAATC
AGCGTCTGAAAAACATAATAGTTACAACTTTCAACAACGGATCTCTTGGTTCTGGCATCG
ATGAAGAACGCAGCGAAATGCGATAAGTAGTGTGAATTGCAGAATTCAGTGAATCATCGA
ATCTTTGAACGCACATTGCGCCCCTTGGTATTCCATGGGGCATGCCTGTTCGAGCGTCAT
TTGTACCTTCAAGCTTTGCTTGGTGTTGGGTGTTTGTCTCGCCTCTGCGTGTAGACTCGC
CTTAAAACAATTGGCAGCCGGCGTATTGATTTCGGAGCGCAGTACATCTCGCGCTTTGCA
CTCATAACGACGACGTCCAAAAGTACATTTTTACACTCTTGACCTCGGATCAGGTAGGGA
TACC--------------------------TGAAGCGGCAACAGCTCAAATTTGAAATCT
GGCGTCTTTGGCGTCCGAGTTGTAATTTGCAGAGGGCGCTTTGGCATTGGCAGCGGTCCA
AGTTCCTTGGAACAGGACGTCACAGAGGGTGAGAATCCCGTACGTGGTCGCTAGCCTTTA
CCGTGTAAAGCCCCTTCGACGAGTCGAGTTGTTTGGGAATGCAGCTCTAAATGGGAGGTA
AATTTCTTCTAAAGCTAAATACTGGCCAGAGACCGATAGCGCACAAGTAGAGTGATCGAA
AGATGAAAAGCACTTTGGAAAGAGAGTTAAAAAGCACGTGAAATTGTTGAAAGGGAAGCG
CTTGCAGCCAGACTTGCCTGTAGTTGCTCATCCGGGTTTTTACCCGGTGCACTCTTCTAT
AGGCAGGCCAGCATCAGTTTGGGCGGTTGGATAAAGGTCTCTGTCATGTACCTCTCTTCG
GGGAGAACTTATAGGGGAGACGACATGCAACCAGCCTGGACTGAGGTCCGCGCATCTGCT
AGGATGCTGGCGTAATGGCTGTAAGCGGCCCGTCTTGAAACACGGACCAAGGAGTCTAAC
ATCTATGCGAGTGTTTGGGTGTCAAGCCCGAACGCGTAATGAAAGTGAACGGAGGTGGGA
ACCTTTCGGGGTGCACCATCGACCGATCCTGATGTCTTCGGATGGATTTGAGTAAGAGCA
TAGCTGTTGGGACCCGAAAGATGGTGAACTATGCTTGAATAGGGTGAAGCCAGAGGAAAC
TCTGGTGGAGGCTCGCAGCGGTTCTGACGTGCAAATCGATCGTCAAATTTGGGCATAGGG
GCGAAAGACTAATCGAACTATCTAGTAGCTGGTTCCTGCCGAAGTTTCCCGGTAACCAAA
TTGGTGCCGCCTTCTGGCAGACCATCTCTGGTGAGCATGGCCTCGACGGCTCCGGTGTCT
ACAATGGCACCTCAGACCTCCAGCTCGAGCGCATGAACGTCTACTTCAACGAGGTACTAG
AAATGACACGCTTCACTACGACGGACTGCGAGTGCTGACCTATCGCAGGCTTCTGGCAAC
AAGTTCGTTCCCCGTGCCGTCCTCGTCGATTTGGAGCCCGGTACAATGGACGCTGTCCGC
GCTGGCCCCTTCGGCCAGCTCTTCCGTCCCGGGGTCTCGTTTGCCCTGCCGAGACACCTG
AAGGACAGGCCTGCGGTCTGGTCAAGAACTTGTCTTTGATGTGTTACGTTAGTGTTGGCA
GCGACGCTGGGCCAATCTCCGACTTCATGAGCCAAAGGAATATGCAGCTCCTTGAGGAGT
ACGACCAAAACCAGAACCCTGATGCCACCAAGGTCTTCGTCAACGGTGTATGGGTCGGTG
TCCACTCCAACGCACAGCAGCTCGTATCAACCGTGCAAGAACTACGACGAAACGGAACAC
TGTCCTACGAGATGAGTTTGATTCGTGACATCCGAGACCGAGAATTCAAGATTTTCACAG
ATGCTGGACGTGTCATGAGGCCCTTGTTCGTCGTTGAGAGCGACGTTCGCAAGCCTAACC
GCAACCACCTTGTCTTCAGCCAGGAACACTACAACAAGCTGGTCGCAGAACAGCAAGCGC
AAGCTGCGGCAGGTGTTGGTGAGGAAGAGAAGACCGAGCTCACCTACGGTTGGAAGGGGC
TTATCCAAGACGGAGTCATCGAATATCTCGATGCTGAAGAAGAAGAGACTGCCATGATTG
TCATGTCACCCGAGGATCTCGGCGAA
>Ascochyta_pisi_T_CBS122785
ATCATTACCTAGAGTTGTGGGCTTTGCCTGCTATCTCTTACCCATGTCTTTTGAGTACTT
ACGTTTCCTCGGTGGGCTCGCCCGCCGATTGGACAAATTAAACCCTTTGCAGTTGCAATC
AGCGTCTGAAAAACATAATAGTTACAACTTTCAACAACGGATCTCTTGGTTCTGGCATCG
ATGAAGAACGCAGCGAAATGCGATAAGTAGTGTGAATTGCAGAATTCAGTGAATCATCGA
ATCTTTGAACGCACATTGCGCCCCTTGGTATTCCATGGGGCATGCCTGTTCGAGCGTCAT
TTGTACCTTCAAGCTTTGCTTGGTGTTGGGTGTTTGTCTCGCCTCTGCGTGTAGACTCGC
CTCAAAACAATTGGCAGCCGGCGTATTGATTTCGGAGCGCAGTACATCTCGCGCTTTGCA
CTCATAACGACGACGTCCAAAAGTACATTTTTACACTCTTGACCTCGGATCAGGTAGGGA
TACCACAGGGATTGCCCTAGTAACGGCGAGTGAAGCGGCAACAGCTCAAATTTGAAATCT
GGCGTCTTTGGCGTCCGAGTTGTAATTTGCAGAGGGCGCTTTGGCATTGGCAGCGGTCCA
AGTTCCTTGGAACAGGACGTCACAGAGGGTGAGAATCCCGTACGTGGTCGCTAGCCTTTA
CCGTGTAAAGCCCCTTCGACGAGTCGAGTTGTTTGGGAATGCAGCTCTAAATGGGAGGTA
AATTTCTTCTAAAGCTAAATACTGGCCAGAGACCGATAGCGCACAAGTAGAGTGATCGAA
AGATGAAAAGCACTTTGGAAAGAGAGTTAAAAAGCACGTGAAATTGTTGAAAGGGAAGCG
CTTGCAGCCAGACTTGCCTGTAGTTGCTCATCCGGGTTTCTACCCGGTGCACTCTTCTAT
AGGCAGGCCAGCATCAGTTTGGGCGGTTGGATAAAGGTCTCTGTCATGTACCTCTCTTCG
GGGAGAACTTATAGGGGAGACGACATGCAACCAGCCTGGACTGAGGTCCGCGCATCTGCT
AGGATGCTGGCGTAATGGCTGTAAGCGGCCCGTCTTGAAACACGGACCAAGGAGTCTAAC
ATCTATGCGAGTGTTTGGGTGTCAAGCCCGAGCGCGTAATGAAAGTGAACGGAGGTGGGA
ACCTTTCGGGGTGCACCATCGACCGATCCTGATGTCTTCGGATGGATTTGAGTAAGAGCA
TAGCTGTTGGGACCCGAAAGATGGTGAACTATGCTTGAATAGGGTGAAGCCAGAGGAAAC
TCTGGTGGAGGCTCGCAGCGGTTCTGACGTGCAAATCGATCGTCAAATTTGGGCATAGGG
GCGAAAGACTAATCGAACTATCTAGTAGCTGGTTCCTGCCGAAGTTTCCCGGTAACCAAA
TTGGTGCCGCCTTCTGGCAGACCATCTCCGGCGAGCATGGCCTCGACGGCTCCGGTGTCT
ACAATGGCACCTCGGACCTCCAGCTCGAGCGCATGAACGTCTACTTCAACGAGGTACTAG
AAATGACACGCTCTACTAGGACGGACTGCGAGTGCTGACCATTGGCAGGCTTCTGGTAAC
AAGTTCGTCCCCCGTGCCGTTCTCGTCGATTTGGAGCCCGGTACAATGGACGCTGTCCGT
GCTGGTCCCTTCGGTCAGCTTTTCCGTCCCGGGGTCTTGTTTGCCCTGCTGAGACACCTG
AAGGACAGGCGTGTGGTCTGGTCAAGAACTTATCTTTGATGTGCTACGTCAGTGTTGGTA
GTGACGCTGGGCCAATCTCCGACTTCATGAGCCAGAGGAATATGCAACTCCTCGAGGAGT
ACGACCAGAATCAGAACCCTGATGCAACCAAGGTCTTCGTCAACGGTGTGTGGGTCGGTG
TCCACTCCAACGCGCAGCAGCTTGTATCAACCGTGCAAGAACTGCGACGAAACGGAACAC
TGTCCTACGAGATGAGTTTGATTCGTGACATCCGTGACCGCGAGTTCAAGATCTTCACAG
ATGCTGGACGTGTCATGAGACCCTTGTTCGTCGTTGAGAGCGACGTTCGCAAGCCCAACC
GCAACCACCTTGTCTTCAGCCAGGAACACTACAACAAGCTGGTCGCAGAACAGCAAGCGC
AAGCCGCGGCAGGTGTCGGTGAGGAGGAGAAGACCGAGCTCACCTACGGCTGGAAGGGGC
TTATCCAAGACGGAGTCATCGAATACCTCGACGCTGAAGAAGAAGAGACCGCCATGATTG
TCATGTCTCCCGAGGACCTCGGTGAG
>Microsphaeropsis_fusca_T_CBS_116670
------------------------------------CTTACCCATGTCTTTTGAGTACTT
ACGTTTCCTCGGTGGGTTCGCCCGCCGATTGGACAATTTAAACCCTTTGCAGTTGCAATC
AGCGTCTGAAAAACATAATAGTTACAACTTTCAACAACGGATCTCTTGGTTCTGGCATCG
ATGAAGAACGCAGCGAAATGCGATAAGTAGTGTGAATTGCAGAATTCAGTGAATCATCGA
ATCTTTGAACGCACATTGCGCCCCTTGGTATTCCATGGGGCATGCCTGTTCGAGCGTCAT
TTGTACCTTCAAGCTTTGCTTGGTGTTGGGTGTTTGTCTCGCCTTTGCGTGTAGACTCGC
CTTAAAACAATTGGCAGCCGGCGTATTGATTTCGGAGCGCAGTACATCTCGCGCTTTGCA
CTCATAACGACGACGTCCAAAAGTACATTTTTACACTCTTGACCTCGGATCAGGTAGGGA
TACCACAGGGATTGCCCTAGTAACGGCGAGTGAAGCGGCAACAGCTCAAATTTGAAATCT
GGCGTCTTTGGCGTCCGAGTTGTAATTTGCAGAGGGCGCTTTGGCATTGGCAGCGGTCCA
AGTTCCTTGGAACAGGACGTCACAGAGGGTGAGAATCCCGTACGTGGTCGCTAGCCTTTA
CCGTGTAAAGCCCCTTCGACGAGTCGAGTTGTTTGGGAATGCAGCTCTAAATGGGAGGTA
AATTTCTTCTAAAGCTAAATACTGGCCAGAGACCGATAGCGCACAAGTAGAGTGATCGAA
AGATGAAAAGCACTTTGGAAAGAGAGTTAAAAAGCACGTGAAATTGTTGAAAGGGAAGCG
CTTGCAGCCAGACTTGCCTGTAGTTGCTCATCCGGGTTTTTACCCGGTGCACTCTTCTAT
AGGCAGGCCAGCATCAGTTTGGGCGGTTGGATAAAGGTCTCTGTCATGTACCTCTCTTCG
GGGAGAACTTATAGGGGAGACGACATGCAACCAGCCTGGACTGAGGTCCGCGCATCTGCT
AGGATGCTGGCGTAATGGCTGTAAGCGGCCCGTCTTGAAACACGGACCAAGGAGTCTAAC
ATCTATGCGAGTGTTTGGGTGTCAAGCCCGAGCGCGTAATGAAAGTGAACGGAGGTGGGA
ACCTTTCGGGGTGCACCATCGACCGATCCTGATGTCTTCGGATGGATTTGAGTAAGAGCA
TAGCTGTTGGGACCCGAAAGATGGTGAACTATGCTTGAATAGGGTGAAGCCAGAGGAAAC
TCTGGTGGAGGCTCGCAGCGGTTCTGACGTGCAAATCGATCGTCAAATTTGGGCATAGGG
GCGAAAGACTAATCGAACTATCTAGTAGCTGGTTCCTGCCGAAGTTTCCCGGTAACCAAA
TCGGTGCCGCCTTCTGGCAGACCATCTCTGGCGAGCATGGCCTTGATGGCTCCGGTGTCT
ACAATGGCACCTCGGACCTCCAGCTCGAGCGCATGAATGTGTACTTCAACGAGGTACTAG
AAATGACACGCTATCCTGCGACGGACTGCGAGTGCTGACCTCTAACAGGCCTCTGGCAAC
AAGTTCGTTCCCCGTGCCGTCCTCGTCGATTTGGAGCCCGGTACAATGGACGCTGTCCGC
GCTGGCCCCTTCGGTCAGCTCTTCCGTCCC-----------------GCCGAGACGCCTG
AAGGACAGGCCTGTGGTTTGGTCAAGAACCTGTCTCTGATGTGCTACGTCAGTGTCGGTA
GCGATGCCGGGCCTATCTCCGACTTCATGAGTCAAAGGAATATGCAGCTCCTCGAGGAGT
ACGACCAAAACCAAAATCCCGACGCCACCAAGGTTTTTGTCAACGGTGTGTGGGTGGGTG
TTCACTCAAACGCGCAGCAGCTTGTATCAACCGTGCAAGAACTGCGACGAAACGGAACAT
TATCCTACGAGATGAGTTTGATTCGAGACATTCGTGACCGGGAGTTCAAGATCTTTACCG
ATGCTGGACGTGTCATGCGCCCTTTGTTCGTTGTTGAGAGCGATGTCCGCAAGCCCAACC
GCAACCACCTCGTCTTCAGTCAGGACCATTACAACAAACTTGTAGCCGAACAGCAGGCGC
AGGCTGCGGCAGGTGTCGGCGAAGAGGAGAAGACCGAGCTTACATACGGTTGGAAGGGAC
TCATTCAAGACGGTGTTATCGAATACCTCGATGCAGAAGAAGAGGAGACTGCTATGATCG
TCATGTCACCCGAGGATCTCGGTGAG
>Microsphaeropsis_olivacea_CBS_233_77
ATCATTACCTAGAGTTGTGGGCTTTGCCTGCTATCTCTTACCCATGTCTTTTGAGTACTT
ACGTTTCCTCGGTGGGTTCGCCCGCCGATTGGACAATTTAAACCCTTTGCAGTTGCAATC
AGCGTCTGAAAAACATAATAGTTACAACTTTCAACAACGGATCTCTTGGTTCTGGCATCG
ATGAAGAACGCAGCGAAATGCGATAAGTAGTGTGAATTGCAGAATTCAGTGAATCATCGA
ATCTTTGAACGCACATTGCGCCCCTTGGTATTCCATGGGGCATGCCTGTTCGAGCGTCAT
TTGTACCTTCAAGCTTTGCTTGGTGTTGGGTGTTTGTCTCGCCTTTGCGTGTAGACTCGC
CTTAAAACAATTGGCAGCCGGCGTATTGATTTCGGAGCGCAGTACATCTCGCGCTTTGCA
CTCATAACGACGACGTCCAAAAGTACTTTTTTACACTCTTGACCTCGGATCAGGTAGGGA
TACCACAGGGATTGCCCTAGTAACGGCGAGTGAAGCGGCAACAGCTCAAATTTGAAATCT
GGCGTCTTTGGCGTCCGAGTTGTAATTTGCAGAGGGCGCTTTGGCATTGGCAGCGGTCCA
AGTTCCTTGGAACAGGACGTCACAGAGGGTGAGAATCCCGTACGTGGTCGCTAGCCTTTA
CCGTGTAAAGCCCCTTCGACGAGTCGAGTTGTTTGGGAATGCAGCTCTAAATGGGAGGTA
AATTTCTTCTAAAGCTAAATACTGGCCAGAGACCGATAGCGCACAAGTAGAGTGATCGAA
AGATGAAAAGCACTTTGGAAAGAGAGTTAAAAAGCACGTGAAATTGTTGAAAGGGAAGCG
CTTGCAGCCAGACTTGCCTGTAGTTGCTCATCCGGGTTTTTACCCGGTGCACTCTTCTAT
AGGCAGGCCAGCATCAGTTTGGGCGGTTGGATAAAGGTCTCTGTCATGTACCTCTCTTCG
GGGAGAACTTATAGGGGAGACGACATGCAACCAGCCTGGACTGAGGTCCGCGCATCTGCT
AGGATGCTGGCGTAATGGCTGTAAGCGGCCCGTCTTGAAACACGGACCAAGGAGTCTAAC
ATCTATGCGAGTGTTTGGGTGTCAAGCCCGAGCGCGTAATGAAAGTGAACGGAGGTGGGA
ACCTTTCGGGGTGCACCATCGACCGATCCTGATGTCTTCGGATGGATTTGAGTAAGAGCA
TAGCTGTTGGGACCCGAAAGATGGTGAACTATGCTTGAATAGGGTGAAGCCAGAGGAAAC
TCTGGTGGAGGCTCGCAGCGGTTCTGACGTGCAAATCGATCGTCAAATTTGGGCATAGGG
GCGAAAGACTAATCGAACTATCTAGTAGCTGGTTCCTGCCGAAGTTTCCCGGTAACCAAA
TCGGTGCCGCCTTCTGGCAGACCATCTCCGGCGAGCATGGCCTTGACGGCTCCGGTGTCT
ACAATGGCACCTCAGACCTCCAGCTCGAGCGCATGAACGTGTATTTCAACGAGGTACTAG
AAATGACACGCTTTCCTGCGACGGACTGCGAGTGCTGACCTATAACAGGCCTCTGGCAAC
AAGTTCGTTCCCCGTGCCGTCCTCGTCGATTTGGAGCCCGGTACAATGGACGCTGTCCGC
GCCGGTCCCTTCGGTCAGCTCTTCCGTCCCGGGGTCTTGTCTGCCCCGCCGAAACGCCTG
AAGGACAGGCTTGTGGGTTGGTCAAGAATCTGTCTCTCATGTGCTACGTCAGTGTCGGTA
GCGATGCCGGGCCTATCTCCGACTTTATGAGCCAAAGGAACATGCAGCTCCTTGAGGAGT
ACGATCAAAATCAAAATCCGGATGCTACCAAGGTCTTCGTCAACGGTGTGTGGGTGGGCG
TCCACTCCAACGCGCAGCAGCTTGTATCAACTGTGCAGGAACTGCGACGAAACGGAACAT
TGTCTTACGAGATGAGTTTGATTCGAGACATTCGTGACCGAGAGTTCAAGATCTTCACCG
ATGCTGGACGTGTGATGCGACCCTTGTTCGTTGTTGAGAGCGATGTCCGCAAGCCCAATC
GTAACCACCTCGTCTTCAGCCAGGACCACTACAACAAGCTTGTGGCCGAACAGCAGGCGC
AGGCTGCGGCAGGTGTCGGCGAGGAAGAGAAGACTGAGCTCACATACGGTTGGAAGGGGC
TTATCCAAGATGGTGTTATCGAGTACCTCGATGCAGAGGAAGAGGAAACTGCCATGATTG
TGATGTCACCCGAGGATCTCGGCGAG
>Microsphaeropsis_olivacea_CBS_320_76
------------------------------------CTTACCCATGTCTTTTGAGTACTT
ACGTTTCCTCGGTGGGTTCGCCCGCCGATTGGACAATTTAAACCCTTTGCAGTTGCAATC
AGCGTCTGAAAAACATAATAGTTACAACTTTCAACAACGGATCTCTTGGTTCTGGCATCG
ATGAAGAACGCAGCGAAATGCGATAAGTAGTGTGAATTGCAGAATTCAGTGAATCATCGA
ATCTTTGAACGCACATTGCGCCCCTTGGTATTCCATGGGGCATGCCTGTTCGAGCGTCAT
TTGTACCTTCAAGCTTTGCTTGGTGTTGGGTGTTTGTCTCGCCTTTGCGTGTAGACTCGC
CTTAAAACAATTGGCAGCCGGCGTATTGATTTCGGAGCGCAGTACATCTCGCGCTTTGCA
CTCATAACGACGACGTCCAAAAGTACTTTTTTACACTCTTGACCTCGGATCAGGTAGGGA
TACCACAGGGATTGCCCTAGTAACGGCGAGTGAAGCGGCAACAGCTCAAATTTGAAATCT
GGCGTCTTTGGCGTCCGAGTTGTAATTTGCAGAGGGCGCTTTGGCATTGGCAGCGGTCCA
AGTTCCTTGGAACAGGACGTCACAGAGGGTGAGAATCCCGTACGTGGTCGCTAGCCTTTA
CCGTGTAAAGCCCCTTCGACGAGTCGAGTTGTTTGGGAATGCAGCTCTAAATGGGAGGTA
AATTTCTTCTAAAGCTAAATACTGGCCAGAGACCGATAGCGCACAAGTAGAGTGATCGAA
AGATGAAAAGCACTTTGGAAAGAGAGTTAAAAAGCACGTGAAATTGTTGAAAGGGAAGCG
CTTGCAGCCAGACTTGCCTGTAGTTGCTCATCCGGGTTTTTACCCGGTGCACTCTTCTAT
AGGCAGGCCAGCATCAGTTTGGGCGGTTGGATAAAGGTCTCTGTCATGTACCTCTCTTCG
GGGAGAACTTATAGGGGAGACGACATGCAACCAGCCTGGACTGAGGTCCGCGCATCTGCT
AGGATGCTGGCGTAATGGCTGTAAGCGGCCCGTCTTGAAACACGGACCAAGGAGTCTAAC
ATCTATGCGAGTGTTTGGGTGTCAAGCCCGAGCGCGTAATGAAAGTGAACGGAGGTGGGA
ACCTTTCGGGGTGCACCATCGACCGATCCTGATGTCTTCGGATGGATTTGAGTAAGAGCA
TAGCTGTTGGGACCCGAAAGATGGTGAACTATGCTTGAATAGGGTGAAGCCAGAGGAAAC
TCTGGTGGAGGCTCGCAGCGGTTCTGACGTGCAAATCGATCGTCAAATTTGGGCATAGGG
GCGAAAGACTAATCGAACTATCTAGTAGCTGGTTCCTGCCGAAGTTTCCCGGTAACCAAA
TCGGTGCCGCCTTCTGGCAGACCATCTCCGGCGAGCATGGCCTTGACGGCTCCGGTGTCT
ACAATGGCACCTCAGACCTCCAGCTCGAGCGCATGAACGTGTATTTCAACGAGGTACTAG
AAATGACACGCTTTCCTGCGACGGACTGCGAGTGCTGACCTATAACAGGCCTCTGGCAAC
AAGTTCGTTCCCCGTGCCGTCCTCGTCGATTTGGAGCCCGGTACAATGGACGCTGTCCGC
GCCGGTCCCTTCGGTCAGCTCTTCCGTCCCGGGGTCTTGTCTGCCCCGCCGAAACGCCTG
AAGGACAGGCTTGTGGGTTGGTCAAGAATCTGTCTCTCATGTGCTACGTCAGTGTCGGTA
GCGATGCCGGGCCTATCTCCGACTTTATGAGCCAAAGGAACATGCAGCTCCTTGAGGAGT
ACGATCAAAATCAAAATCCGGATGCTACCAAGGTCTTCGTCAACGGTGTGTGGGTGGGCG
TCCACTCCAACGCGCAGCAGCTTGTATCAACTGTGCAGGAACTGCGACGAAACGGAACAT
TGTCTTACGAGATGAGTTTGATTCGAGACATTCGTGACCGAGAGTTCAAGATCTTCACCG
ATGCTGGACGTGTGATGCGACCCTTGTTCGTTGTTGAGAGCGATGTCCGCAAGCCCAATC
GTAACCACCTCGTCTTCAGCCAGGACCACTACAACAAGCTTGTGGCCGAACAGCAGGCGC
AGGCTGCGGCAGGTGTCGGCGAGGAAGAGAAGACTGAGCTCACATACGGTTGGAAGGGGC
TTATCCAAGATGGTGTTATCGAGTACCTCGATGCAGAGGAAGAGGAAACTGCCATGATTG
TGATGTCACCCGAGGATCTCGGCGAG
>Microsphaeropsis_proteae_CBS_111319
ATCATTACCTAGAGTTGTGGGCTTTGCCTGCTATCTCTTACCCATGTCTTTTGAGTACTT
ACGTTTCCTCGGTGGGCTCGCCCGCCGATTGGACAATTTAAACCCTTTGCAGTTGCAATC
AGCGTCTGAAAAACATAATAGTTACAACTTTCAACAACGGATCTCTTGGTTCTGGCATCG
ATGAAGAACGCAGCGAAATGCGATAAGTAGTGTGAATTGCAGAATTCAGTGAATCATCGA
ATCTTTGAACGCACATTGCGCCCCTTGGTATTCCATGGGGCATGCCTGTTCGAGCGTCAT
TTGTACCTTCAAGCTTTGCTTGGTGTTGGGTGTTTGTCTCGCCTTTGCGTGTAGACTCGC
CTTAAAACAATTGGCAGCCGGCGTATTGATTTCGGAGCGCAGTACATCTCGCGCTTTGCA
CTCATAACGACGACGTCCAAAAGTACATTTTTACACTCTTGACCTCGGATCAGGTAGGGA
TACCACAGGGATTGCCCTAGTAACGGCGAGTGAAGCGGCAACAGCTCAAATTTGAAATCT
GGCGTCTTTGGCGTCCGAGTTGTAATTTGCAGAGGGCGCTTTGGCATTGGCAGCGGTCCA
AGTTCCTTGGAACAGGACGTCACAGAGGGTGAGAATCCCGTACGTGGTCGCTAGCCTTTA
CCGTGTAAAGCCCCTTCGACGAGTCGAGTTGTTTGGGAATGCAGCTCTAAATGGGAGGTA
AATTTCTTCTAAAGCTAAATACTGGCCAGAGACCGATAGCGCACAAGTAGAGTGATCGAA
AGATGAAAAGCACTTTGGAAAGAGAGTTAAAAAGCACGTGAAATTGTTGAAAGGGAAGCG
CTTGCAGCCAGACTTGCCTGTAGTTGCTCATCCGGGTTTTTACCCGGTGCACTCTTCTAT
AGGCAGGCCAGCATCAGTTTGGGCGGTTGGATAAAGGTCTCTGTCATGTACCTCTCTTCG
GGGAGAACTTATAGGGGAGACGACATGCAACCAGCCTGGACTGAGGTCCGCGCATCTGCT
AGGATGCTGGCGTAATGGCTGTAAGCGGCCCGTCTTGAAACACGGACCAAGGAGTCTAAC
ATCTATGCGAGTGTTTGGGTGTCAAGCCCGAGCGCGTAATGAAAGTGAACGGAGGTGGGA
ACCTTTCGGGGTGCACCATCGACCGATCCTGATGTCTTCGGATGGATTTGAGTAAGAGCA
TAGCTGTTGGGACCCGAAAGATGGTGAACTATGCTTGAATAGGGTGAAGCCAGAGGAAAC
TCTGGTGGAGGCTCGCAGCGGTTCTGACGTGCAAATCGATCGTCAAATTTGGGCATAGGG
GCGAAAGACTAATCGAACTATCTAGTAGCTGGT-----------------GGTAACCAAA
TCGGTGCCGCCTTCTGGCAGACCATCTCTGGCGAGCATGGCCTCGATGGCTCCGGTGTCT
ACAATGGCACCTCGGACCTCCAGCTCGAGCGCATGAATGTGTACTTCAACGAGGTACTAA
AAATGACACGCTTTCCTGCGACAGACTGTGAGTGCTGACCTATAACAGGCCTCTGGCAAC
AAGTTCGTTCCTCGTGCCGTCCTCGTCGATTTGGAGCCCGGTACAATGGACGCTGTCCGC
GCTGGTCCCTTCGGTCAGCTCTTCCGTCCCGGGGTCTTGTCTGCCCTGCGGAGACGCCTG
AAGGACAGGCTTGCGGTTTGGTCAAGAACCTGTCTCTGATGTGCTACGTAAGTGTTGGTA
GCGATGCCGGGCCTATCTCCGACTTCATGAGCCAAAGGAACATGCAGCTCCTTGAAGAGT
ACGACCAAAACCAAAATCCCGACGCCACCAAGGTCTTCGTCAACGGTGTGTGGGTGGGTG
TTCACTCAAACGCGCAGCAACTCGTATCAACTGTGCAGGAACTGCGACGAAATGGAACAC
TGTCTTACGAGATGAGTTTGATTCGAGACATTCGTGACCGAGAGTTCAAGATCTTCACCG
ATGCCGGACGTGTCATGCGACCCTTATTCGTTGTTGAGAGCGATGTCCGCAAGCCCAACC
GCAACCACCTCGTCTTCAGCCAGGACCACTACAACAAGCTCGTGGCCGAACAGCAGGCGC
AGGCTGCAGCAGGCGTCGGCGAAGAGGAGAAGACTGAGCTTACGTACGGATGGAAGGGCC
TTATTCAAGATGGTGTTATCGAGTACCTCGATGCAGAGGAAGAGGAGACTGCCATGATCG
TCATGTCACCTGAGGATCTCGGCGAG
>Microsphaeropsis_proteae_T_CBS_111303
ATCATTACCTAGAGTTGTGGGCTTTGCCTGCTATCTCTTACCCATGTCTTTTGAGTACTT
ACGTTTCCTCGGTGGGCTCGCCCGCCGATTGGACAATTTAAACCCTTTGCAGTTGCAATC
AGCGTCTGAAAAACATAATAGTTACAACTTTCAACAACGGATCTCTTGGTTCTGGCATCG
ATGAAGAACGCAGCGAAATGCGATAAGTAGTGTGAATTGCAGAATTCAGTGAATCATCGA
ATCTTTGAACGCACATTGCGCCCCTTGGTATTCCATGGGGCATGCCTGTTCGAGCGTCAT
TTGTACCTTCAAGCTTTGCTTGGTGTTGGGTGTTTGTCTCGCCTTTGCGTGTAGACTCGC
CTTAAAACAATTGGCAGCCGGCGTATTGATTTCGGAGCGCAGTACATCTCGCGCTTTGCA
CTCATAACGACGACGTCCAAAAGTACATTTTTACACTCTTGACCTCGGATCAGGTAGGGA
TACCACAGGGATTGCCCTAGTAACGGCGAGTGAAGCGGCAACAGCTCAAATTTGAAATCT
GGCGTCTTTGGCGTCCGAGTTGTAATTTGCAGAGGGCGCTTTGGCATTGGCAGCGGTCCA
AGTTCCTTGGAACAGGACGTCACAGAGGGTGAGAATCCCGTACGTGGTCGCTAGCCTTTA
CCGTGTAAAGCCCCTTCGACGAGTCGAGTTGTTTGGGAATGCAGCTCTAAATGGGAGGTA
AATTTCTTCTAAAGCTAAATACTGGCCAGAGACCGATAGCGCACAAGTAGAGTGATCGAA
AGATGAAAAGCACTTTGGAAAGAGAGTTAAAAAGCACGTGAAATTGTTGAAAGGGAAGCG
CTTGCAGCCAGACTTGCCTGTAGTTGCTCATCCGGGTTTTTACCCGGTGCACTCTTCTAT
AGGCAGGCCAGCATCAGTTTGGGCGGTTGGATAAAGGTCTCTGTCATGTACCTCTCTTCG
GGGAGAACTTATAGGGGAGACGACATGCAACCAGCCTGGACTGAGGTCCGCGCATCTGCT
AGGATGCTGGCGTAATGGCTGTAAGCGGCCCGTCTTGAAACACGGACCAAGGAGTCTAAC
ATCTATGCGAGTGTTTGGGTGTCAAGCCCGAGCGCGTAATGAAAGTGAACGGAGGTGGGA
ACCTTTCGGGGTGCACCATCGACCGATCCTGATGTCTTCGGATGGATTTGAGTAAGAGCA
TAGCTGTTGGGACCCGAAAGATGGTGAACTATGCTTGAATAGGGTGAAGCCAGAGGAAAC
TCTGGTGGAGGCTCGCAGCGGTTCTGACGTGCAAATCGATCGTCAAATTTGGGCATAGGG
GCGAAAGACTAATCGA----------------------------------GGTAACCAAA
TCGGTGCCGCCTTCTGGCAGACCATCTCTGGCGAGCATGGCCTCGATGGCTCCGGTGTCT
ACAATGGCACCTCGGACCTCCAGCTCGAGCGCATGAATGTGTACTTCAACGAGGTACTAA
AAATGACACGCTTTCCTGCGACAGACTGTGAGTGCTGACCTATAACAGGCCTCTGGCAAC
AAGTTCGTTCCTCGTGCCGTCCTCGTCGATTTGGAGCCCGGTACAATGGACGCTGTCCGC
GCTGGTCCCTTCGGTCAGCTCTTCCGTCCCGGGGTCTTGTCTGCCCTGCGGAGACGCCTG
AAGGACAGGCTTGCGGTTTGGTCAAGAACCTGTCTCTGATGTGCTACGTAAGTGTTGGTA
GCGATGCCGGGCCTATCTCCGACTTCATGAGCCAAAGGAACATGCAGCTCCTTGAAGAGT
ACGACCAAAACCAAAATCCCGACGCCACCAAGGTCTTCGTCAACGGTGTGTGGGTGGGTG
TTCACTCAAACGCGCAGCAACTCGTATCAACTGTGCAGGAACTGCGACGAAATGGAACAC
TGTCTTACGAGATGAGTTTGATTCGAGACATTCGTGACCGAGAGTTCAAGATCTTCACCG
ATGCCGGACGTGTCATGCGACCCTTATTCGTTGTTGAGAGCGATGTCCGCAAGCCCAACC
GCAACCACCTCGTCTTCAGCCAGGACCACTACAACAAGCTCGTGGCCGAACAGCAGGCGC
AGGCTGCAGCAGGCGTCGGCGAAGAGGAGAAGACTGAGCTTACGTACGGATGGAAGGGCC
TTATTCAAGATGGTGTTATCGAGTACCTCGATGCAGAGGAAGAGGAGACTGCCATGATCG
TCATGTCACCTGAGGATCTCGGCGAG
>Microsphaeropsis_taxicola_T_CBS_442_83
ATCATTACCTAGAGTTGTGGGCTTTGCCTGCTATCTCTTACCCATGTCTTTTGAGTACTT
ACGTTTCCTCGGTGGGTTCGCCCGCCGATTGGACAATTTAAACCCTTTGCAGTTGCAATC
AGCGTCTGAAAAACATAATAGTTACAACTTTCAACAACGGATCTCTTGGTTCTGGCATCG
ATGAAGAACGCAGCGAAATGCGATAAGTAGTGTGAATTGCAGAATTCAGTGAATCATCGA
ATCTTTGAACGCACATTGCGCCCCTTGGTATTCCATGGGGCATGCCTGTTCGAGCGTCAT
TTGTACCTTCAAGCTTTGCTTGGTGTTGGGTGTTTGTCTCGCCTCTGCGTGTAGACTCGC
CTTAAAACAATTGGCAGCCGGCGTATTGATTTCGGAGCGCAGTACATCTCGCGCTTTGCA
CTCATAACGACGACGTCCAAAAGTAC-TTTTTACACTCTTGACCTCGGATCAGGTAGGGA
TACCACAGGGATTGCCCTAGTAACGGCGAGTGAAGCGGCAACAGCTCAAATTTGAAATCT
GGCGTCTTTGGCGTCCGAGTTGTAATTTGCAGAGGGCGCTTTGGCATTGGCAGCGGTCCA
AGTTCCTTGGAACAGGACGTCACAGAGGGTGAGAATCCCGTACGTGGTCGCTAGCCTTTA
CCGTGTAAAGCCCCTTCGACGAGTCGAGTTGTTTGGGAATGCAGCTCTAAATGGGAGGTA
AATTTCTTCTAAAGCTAAATACTGGCCAGAGACCGATAGCGCACAAGTAGAGTGATCGAA
AGATGAAAAGCACTTTGGAAAGAGAGTTAAAAAGCACGTGAAATTGTTGAAAGGGAAGCG
CTTGCAGCCAGACTTGCCTGTAGTTGCTCATCCGGGTTTTTACCCGGTGCACTCTTCTAT
AGGCAGGCCAGCATCAGTTTGGGCGGTTGGATAAAGGTCTCTGTCATGTACCTCTCTTCG
GGGAGAACTTATAGGGGAGACGACATGCAACCAGCCTGGACTGAGGTCCGCGCATCTGCT
AGGATGCTGGCGTAATGGCTGTAAGCGGCCCGTCTTGAAACACGGACCAAGGAGTCTAAC
ATCTATGCGAGTGTTTGGGTGTCAAGCCCGAGCGCGTAATGAAAGTGAACGGAGGTGGGA
ACCTTTCGGGGTGCACCATCGACCGATCCTGATGTCTTCGGATGGATTTGAGTAAGAGCA
TAGCTGTTGGGACCCGAAAGATGGTGAACTATGCTTGAATAGGGTGAAGCCAGAGGAAAC
TCTGGTGGAGGCTCGCAGCGGTTCTGACGTGCAAATCGATCGTCAAATTTGGGCATAGGG
GCGAAAGACTAATCGAACTATCTAGTAGCTGGTTCCTGCCGAAGTTTCCCGGTAACCAAA
TCGGTGCCGCCTTCTGGCAGACCATCTCCGGCGAGCATGGCCTTGACGGCTCCGGTGTCT
ACAATGGCACCTCAGACCTCCAGCTTGAGCGCATGAACGTGTACTTCAACGAGGTACTAG
AAATGACACGCTTTCCTGCGACGGACTGCGAGTGCTGACCTATAACAGGCCTCTGGCAAC
AAGTTCGTTCCCCGTGCCGTCCTCGTCGATTTGGAGCCCGGTGCAATGGACGCTGTCCGC
GCCGGTCCCTTCGGTCAGCTCTTCCGTCCCGGGGTCTTGTCTGCCCCGCCGAAACGCCTG
AAGGACAGGCTTGTGGGTTGGTCAAAAACTTGTCTCTGATGTGCTACGTCAGTGTCGGTA
GCGATGCCGGGCCTATCTCCGACTTCATGAGCCAAAGGAACATGCAGCTCCTTGAGGAGT
ACGATCAGAATCAAAATCCGGATGCTACCAAGGTCTTCGTCAACGGTGTGTGGGTGGGCG
TCCACTCCAACGCGCAGCAGCTTGTGTCAACTGTGCAGGAACTGCGACGAAACGGAACAC
TGTCTTACGAGATGAGTCTGATTCGAGACATTCGTGACCGAGAGTTCAAGATCTTCACCG
ATGCTGGACGTGTGATGCGACCCTTATTCGTTGTTGAGAGCGATGTCCGCAAGCCCAATC
GCAACCACCTCGTCTTCAGCCAGGACCACTACAACAAGCTTGTGGCCGAACAGCAGGCGC
AAGCTGCGGCAGGTGTCGGCGAGGAAGAGAAGACTGAGCTTACATACGGTTGGAAGGGGC
TTATCCAAGATGGTGTTATCGAGTACCTCGATGCAGAGGAAGAGGAAACTGCCATGATTG
TCATGTCACCCGAGGATCTCGGCGAG
>Microsphaeropsis_viridis_CBS_639_80
------------------------------------CTTACCCATGTCTTTTGAGTACTT
ACGTTTCCTCGGTGGGTTCGCCCGCCGATTGGACAATTTAAACCCTTTGCAGTTGCAATC
AGCGTCTGAAAAACATAATAGTTACAACTTTCAACAACGGATCTCTTGGTTCTGGCATCG
ATGAAGAACGCAGCGAAATGCGATAAGTAGTGTGAATTGCAGAATTCAGTGAATCATCGA
ATCTTTGAACGCACATTGCGCCCCTTGGTATTCCATGGGGCATGCCTGTTCGAGCGTCAT
TTGTACCTTCAAGCTTTGCTTGGTGTTGGGTGTTTGTCTCGCCTTTGCGTGTAGACTCGC
CTTAAAACAATTGGCAGCCGGCGTATTGATTTCGGAGCGCAGTACATCTCGCGCTTTGCA
CTCATAACGACGACGTCCAAAAGTACTTTTTTACACTCTTGACCTCGGATCAGGTAGGGA
TACCACAGGGATTGCCCTAGTAACGGCGAGTGAAGCGGCAACAGCTCAAATTTGAAATCT
GGCGTCTTTGGCGTCCGAGTTGTAATTTGCAGAGGGCGCTTTGGCATTGGCAGCGGTCCA
AGTTCCTTGGAACAGGACGTCACAGAGGGTGAGAATCCCGTACGTGGTCGCTAGCCTTTA
CCGTGTAAAGCCCCTTCGACGAGTCGAGTTGTTTGGGAATGCAGCTCTAAATGGGAGGTA
AATTTCTTCTAAAGCTAAATACTGGCCAGAGACCGATAGCGCACAAGTAGAGTGATCGAA
AGATGAAAAGCACTTTGGAAAGAGAGTTAAAAAGCACGTGAAATTGTTGAAAGGGAAGCG
CTTGCAGCCAGACTTGCCTGTAGTTGCTCATCCGGGTTTTTACCCGGTGCACTCTTCTAT
AGGCAGGCCAGCATCAGTTTGGGCGGTTGGATAAAGGTCTCTGTCATGTACCTCTCTTCG
GGGAGAACTTATAGGGGAGACGACATGCAACCAGCCTGGACTGAGGTCCGCGCATCTGCT
AGGATGCTGGCGTAATGGCTGTAAGCGGCCCGTCTTGAAACACGGACCAAGGAGTCTAAC
ATCTATGCGAGTGTTTGGGTGTCAAGCCCGAGCGCGTAATGAAAGTGAACGGAGGTGGGA
ACCTTTCGGGGTGCACCATCGACCGATCCTGATGTCTTCGGATGGATTTGAGTAAGAGCA
TAGCTGTTGGGACCCGAAAGATGGTGAACTATGCTTGAATAGGGTGAAGCCAGAGGAAAC
TCTGGTGGAGGCTCGCAGCGGTTCTGACGTGCAAATCGATCGTCAAATTTGGGCATAGGG
GCGAAAGACTAATCGAACTATCTAGTAGCTGGTTCCTGCCGAAGTTTCCCGGTAACCAAA
TCGGTGCCGCCTTCTGGCAGACCATCTCCGGCGAGCATGGCCTTGACGGCTCCGGTGTCT
ACAATGGCACCTCAGACCTCCAGCTTGAGCGCATGAACGTGTACTTCAACGAGGTACTAG
AAATGACACGCTTTCCTGCGACGGACTGCGAGTGCTGACCTATAACAGGCCTCTGGCAAC
AAGTTCGTTCCCCGTGCCGTCCTCGTCGATTTGGAGCCCGGTACAATGGACGCTGTCCGC
GCCGGTCCCTTCGGTCAGCTCTTCCGTCCCGGGGTCTTGTCTGCCCCGCCGAAACGCCTG
AAGGACAGGCTTGTGGGTTGGTCAAGAATCTGTCTCTGATGTGCTACGTCAGTGTTGGTA
GCGATGCCGGGCCTATCTCCGACTTCATGAGCCAAAGGAACATGCAGCTGCTTGAGGAGT
ACGATCAAAATCAAAATCCGGATGCTACCAAGGTCTTCGTCAACGGTGTGTGGGTGGGCG
TTCACTCCAACGCGCAGCAGCTTGTATCAACTGTGCAGGAACTGCGACGAAACGGAACAC
TGTCTTACGAGATGAGTCTGATTCGAGACATTCGTGACCGAGAATTCAAGATCTTCACCG
ATGCTGGACGTGTGATGCGACCCTTATTCGTTGTTGAGAGCGATGTCCGCAAGCCCAATC
GCAACCACCTCGTCTTCAGCCAGGACCACTACAACAAGCTTGTGGCCGAACAGCAGGCGC
AAGCTGCGGCAGGTGTCGGCGAGGAAGAGAAGACTGAGCTTACATATGGTTGGAAGGGGC
TTATCCAAGATGGTGTTATCGAGTACCTCGATGCAGAGGAAGAGGAGACTGCCATGATTG
TCATGTCACCCGAGGATCTCGGCGAA
>Microsphaeropsis_viridis_T_CBS_432_71
ATCATTACCTAGAGTTGTGGGCTTTGCCTGCTATCTCTTACCCATGTCTTTTGAGTACTT
ACGTTTCCTCGGTGGGTTCGCCCGCCGATTGGACAATTTAAACCCTTTGCAGTTGCAATC
AGCGTCTGAAAAACATAATAGTTACAACTTTCAACAACGGATCTCTTGGTTCTGGCATCG
ATGAAGAACGCAGCGAAATGCGATAAGTAGTGTGAATTGCAGAATTCAGTGAATCATCGA
ATCTTTGAACGCACATTGCGCCCCTTGGTATTCCATGGGGCATGCCTGTTCGAGCGTCAT
TTGTACCTTCAAGCTTTGCTTGGTGTTGGGTGTTTGTCTCGCCTTTGCGTGTAGACTCGC
CTTAAAACAATTGGCAGCCGGCGTATTGATTTCGGAGCGCAGTACATCTCGCGCTTTGCA
CTCATAACGACGACGTCCAAAAGTACTTTTTTACACTCTTGACCTCGGATCAGGTAGGGA
TACCACAGGGATTGCCCTAGTAACGGCGAGTGAAGCGGCAACAGCTCAAATTTGAAATCT
GGCGTCTTTGGCGTCCGAGTTGTAATTTGCAGAGGGCGCTTTGGCATTGGCAGCGGTCCA
AGTTCCTTGGAACAGGACGTCACAGAGGGTGAGAATCCCGTACGTGGTCGCTAGCCTTTA
CCGTGTAAAGCCCCTTCGACGAGTCGAGTTGTTTGGGAATGCAGCTCTAAATGGGAGGTA
AATTTCTTCTAAAGCTAAATACTGGCCAGAGACCGATAGCGCACAAGTAGAGTGATCGAA
AGATGAAAAGCACTTTGGAAAGAGAGTTAAAAAGCACGTGAAATTGTTGAAAGGGAAGCG
CTTGCAGCCAGACTTGCCTGTAGTTGCTCATCCGGGTTTTTACCCGGTGCACTCTTCTAT
AGGCAGGCCAGCATCAGTTTGGGCGGTTGGATAAAGGTCTCTGTCATGTACCTCTCTTCG
GGGAGAACTTATAGGGGAGACGACATGCAACCAGCCTGGACTGAGGTCCGCGCATCTGCT
AGGATGCTGGCGTAATGGCTGTAAGCGGCCCGTCTTGAAACACGGACCAAGGAGTCTAAC
ATCTATGCGAGTGTTTGGGTGTCAAGCCCGAGCGCGTAATGAAAGTGAACGGAGGTGGGA
ACCTTTCGGGGTGCACCATCGACCGATCCTGATGTCTTCGGATGGATTTGAGTAAGAGCA
TAGCTGTTGGGACCCGAAAGATGGTGAACTATGCTTGAATAGGGTGAAGCCAGAGGAAAC
TCTGGTGGAGGCTCGCAGCGGTTCTGACGTGCAAATCGATCGTCAAATTTGGGCATAGGG
GCGAAAGACTAATCGAACTATCTAGTAGCTGGTTCCTGCCGAAGTTTCCCGGTAACCAAA
TCGGTGCCGCCTTCTGGCAGACCATCTCCGGCGAGCATGGCCTTGACGGCTCCGGTGTCT
ACAATGGCACCTCAGACCTCCAGCTTGAGCGCATGAACGTGTACTTCAACGAGGTACTAG
AAATGACACGCTTTCCTGCGACGGACTGCGAGTGCTGACCTATAACAGGCCTCTGGCAAC
AAGTTCGTTCCCCGTGCCGTCCTCGTCGATTTGGAGCCCGGTACAATGGACGCTGTCCGC
GCCGGTCCCTTCGGTCAGCTCTTCCGTCCC-----------------GCCGAAACGCGTG
AAGGACAGGCTTGTGGGTTGGTCAAGAATCTGTCTCTGATGTGCTACGTCAGTGTTGGTA
GCGATGCCGGGCCTATCTCCGACTTCATGAGCCAAAGGAACATGCAGCTGCTTGAGGAGT
ACGATCAAAATCAAAATCCGGATGCTACCAAGGTCTTCGTCAACGGTGTGTGGGTGGGCG
TTCACTCCAACGCGCAGCAGCTTGTATCAACTGTGCAGGAACTGCGACGAAACGGAACAC
TGTCTTACGAGATGAGTCTGATTCGAGACATTCGTGACCGAGAATTCAAGATCTTCACCG
ATGCTGGACGTGTGATGCGACCCTTATTCGTTGTTGAGAGCGATGTCCGCAAGCCCAATC
GCAACCACCTCGTCTTCAGCCAGGACCACTACAACAAGCTTGTGGCCGAACAGCAGGCGC
AAGCTGCGGCAGGTGTCGGCGAGGAAGAGAAGACTGAGCTTACATATGGTTGGAAGGGGC
TTATCCAAGATGGTGTTATCGAGTACCTCGATGCAGAGGAAGAGGAGACTGCCATGATTG
TCATGTCACCCGAGGATCTCGGCGAA
>Neodidymelliopsis_cannabis_out_CBS_121_75
ATCATTACCTAGAGTTGTGGGCTTTGCCTGCTATCTCTTACCCATGTTTTTTGAGCACTT
ACGTTTCCTCGGTGGGTTCGCCCACCGATTGGACCACTTAAACCCTTTGTAGTTGTAATC
AGCGTCTGAAAAACTTAATAGTTACAACTTTCAACAACGGATCTCTTGGTTCTGGCATCG
ATGAAGAACGCAGCGAAATGCGATAAGTAGTGTGAATTGCAGAATTCAGTGAATCATCGA
ATCTTTGAACGCACATTGCGCCCCTTGGTATTCCATGGGGCATGCCTGTTCGAGCGTCAT
TTGTACCTTCAAGCTCTGCTTGGTGTTGGGTGTTTGTCTTGCCTTTGCGTGTAGACTCGC
CTTAAAACAATTGGCAGCCGGCGTATTGATTTCGGAGCGCAGTACATCTCGCGCTTTGCA
CTCATAACGACGACGTCCAAAAGTACATTTTTACACTCTTGACCTCGGATCATGTAGGGA
TACCACAGGGATTGCCCTAGTAACGGCGAGTGAAGCGGCAACAGCTCAAATTTGAAATCT
GGCGTCTTTGGCGTCCGAGTTGTAATTTGCAGAGGGCGCTTTGGCATCGGCAGCGGTCCA
AGTTCCTTGGAACAGGACGTCACAGAGGGTGAGAATCCCGTACGTGATCGCTAGCCTTTA
CCGTGTAAAGCCCCTTCGACGAGTCGAGTTGTTTGGGAATGCAGCTCTAAATGGGAGGTA
AATTTCTTCTAAAGCTAAATACTGGCCAGAGACCGATAGCGCACAAGTAGAGTGATCGAA
AGATGAAAAGCACTTTGGAAAGAGAGTTAAAAAGCACGTGAAATTGTTGAAAGGGAAGCG
CTTGCAGCCAGACTTGCCTGTAGTTGCTCATCCGGGTTTTTATCCGGTGCACTCTTCTAT
AGGCAGGCCAGCATCAGTTTGGGCGGTTGGATAAAGGTCTCTGTCATGTACCTCTCTTCG
GGGAGAACTTATAGGGGAGACGACATGCAACCAGCCTGGACTGAGGTCCGCGCATCTGCT
AGGATGCTGGCGTAATGGCTGTAAGCGGCCCGTCTTGAAACACGGACCAAGGAGTCTAAC
ATCTATGCGAGTGTTTGGGTGTCAAGCCCGAACGCGTAATGAAAGTGAACGGAGGTGGGA
ACCTTTCGGGGTGCACCATCGACCGATCCTGATGTCTTCGGATGGATTTGAGTAAGAGCA
TAGCTGTTGGGACCCGAAAGATGGTGAACTATGCTTGAATAGGGTGAAGCCAGAGGAAAC
TCTGGTGGAGGCTCGCAGCGGTTCTGACGTGCAAATCGATCGTCAAATTTGGGCATAGGG
GCGAAAGACTAATCGAACTATCTAGTAGCTGGTTCCTGCCGAAGTTTCCCGGTAACCAAA
TCGGTGCCGCCTTCTGGCAGACCATCTCTGGCGAGCACGGCCTCGACGGCTCTGGTGTCT
ACAATGGCACCTCGGACCTCCAGCTCGAGCGCATGAACGTCTACTTCAACGAGGTACTAG
AACCGACCCGTCAATGGACAACGGACTGCGAGTGCTGACCATCTGCAGGCCTCTGGCAAC
AAGTTCGTTCCCCGTGCCGTCCTTGTCGATTTGGAGCCTGGTACAATGGACGCTGTCCGT
GCCGGCCCCTTCGGTCAGCTCTTCCGTCCCGGGGTCTTGTTTGCCCTGCCGAGACGCCCG
AAGGACAGGCTTGTGGTCTGGTGAAGAATTTGTCTCTGATGTGCTACGTCAGTGTCGGTA
GCGATGCTGGGCCCATTTCCGACTTCATGTCCCAGCGTAACATGCAGCTCCTTGAAGAGT
ACGATCAAAACCAGAACCCCGATGCCACCAAGGTCTTTGTCAACGGTGTATGGGTCGGTG
TTCACTCCAACGCACAGCAACTTGTTTCGACCGTGCAAGAACTACGACGAAACGGCACTT
TATCTTACGAGATGAGTTTGATTCGTGACATTCGTGACCGAGAGTTCAAGATCTTCACAG
ATGCTGGTCGTGTCATGAGGCCTCTGTTCGTCGTTGAGAGCGACATTCGCAAGCCAAACC
GCAACCATCTCGTTTTCAACCAAGACCACTACAGCAAGCTAGTGGCAGAGCAGCAGGCGC
AGGCCGCGGCAGGTGTGGGTGAAGAGGAGAAGACTGAGCTTACATACGGCTGGAAGGGCC
TCATCCAAGACGGTGTCATCGAATATCTCGATGCAGAAGAAGAGGAGACTGCCATGATCG
TCATGTCACCCGAAGATCTCGGCGAA
>Paramicrosphaeropsis_ellipsoidea_CBS_197_97
------------------------------------CTTACCCATGTCTTTTGAGTACTT
ACGTTTCCTCGGTGGGTTCGCCCGCCGATTGGACAATTTAAACCCTTTGCAGTTGCAATC
AGCGTCTGAAAAACATAATAGTTACAACTTTCAACAACGGATCTCTTGGTTCTGGCATCG
ATGAAGAACGCAGCGAAATGCGATAAGTAGTGTGAATTGCAGAATTCAGTGAATCATCGA
ATCTTTGAACGCACATTGCGCCCCTTGGTATTCCATGGGGCATGCCTGTTCGAGCGTCAT
TTGTACCTTCAAGCTTTGCTTGGTGTTGGGTGTTTGTCTCGCCTCTGCGTGTAGACTCGC
CTCAAAACAATTGGCAGCCGGCGTATTGATTTCGGAGCGCAGTACATCTCGCGCTTTGCA
CTCATAACGACGACGTCCAAAAGTACATTTTTACACTCTTGACCTCGGATCAGGTAGGGA
TACCACAGGGATTGCCCTAGTAACGGCGAGTGAAGCGGCAACAGCTCAAATTTGAAATCT
GGCGTCTTTGGCGTCCGAGTTGTAATTTGCAGAGGGCGCTTTGGCATTGGCAGCGGTCCA
AGTTCCTTGGAACAGGACGTCACAGAGGGTGAGAATCCCGTACGTGGTCGCTAGCCTTTA
CCGTGTAAAGCCCCTTCGACGAGTCGAGTTGTTTGGGAATGCAGCTCTAAATGGGAGGTA
AATTTCTTCTAAAGCTAAATATTGGCCAGAGACCGATAGCGCACAAGTAGAGTGATCGAA
AGATGAAAAGCACTTTGGAAAGAGAGTTAAAAAGCACGTGAAATTGTTGAAAGGGAAGCG
CTTGCAGCCAGACTTGCCTGTAGTTGCTCATCCGGGTTTCTACCCGGTGCACTCTTCTAT
AGGCAGGCCAGCATCAGTTTGGGCGGTTGGATAAAGGTCTCTGTCATGTACCTCTCTTCG
GGGAGAACTTATAGGGGAGACGACATGCAACCAGCCTGGACTGAGGTCCGCGCATCTGCT
AGGATGCTGGCGTAATGGCTGTAAGCGGCCCGTCTTGAAACACGGACCAAGGAGTCTAAC
ATCTATGCGAGTGTTTGGGTGTCAAGCCCGAGCGCGTAATGAAAGTGAACGGAGGTGGGA
ACCTTTCGGGGTGCACCATCGACCGATCCTGATGTCTTCGGATGGATTTGAGTAAGAGCA
TAGCTGTTGGGACCCGAAAGATGGTGAACTATGCTTGAATAGGGTGAAGCCAGAGGAAAC
TCTGGTGGAGGCTCGCAGCGGTTCTGACGTGCAAATCGATCGTCAAATTTGG--------
--------------------------------------------------GGCAACCAAA
TCGGTGCCGCCTTCTGGCAGACCATCTCCGGCGAGCATGGCCTCGACGGCTCCGGTGTCT
ACAATGGCACCTCGGACCTCCAGCTCGAGCGCATGAACGTCTACTTCAACGAGGTACTAG
AAATGACACGTTTTACTACGACGGAATGCGAGTGCTGACCTATGGCAGGCCTCTGGCAAC
AAGTTCGTTCCCCGTGCCGTCCTCGTCGATTTGGAGCCCGGTACAATGGACGCTGTCCGC
GCTGGCCCCTTCGGTCAGCTCTTCCGTCCCGGGGTCTTGTTTGCCCTGCCGAGACACCTG
AAGGACAGGCTTGTGGTCTGGTCAAGAACTTGTCTCTGATGTGCTACGTCAGTGTCGGTA
GCGATGCCGGGCCTATTTCTGACTTCATGAGCCAAAGGAACATGCAGCTTCTCGAGGAGT
ATGATCAGAACCAGAACCCCGATGCCACCAAGGTCTTCGTGAACGGTGTGTGGGTCGGTG
TCCACTCCAACGCGCAGCAGCTTGTATCAACTGTGCAAGAACTGCGACGAAACGGAACAC
TGTCTTACGAGATGAGTTTGATTCGAGATATTCGTGACCGAGAGTTCAAGATCTTCACAG
ACGCTGGACGCGTCATGAGACCCTTGTTCGTCGTTGAGAGCGATGTCCGCAAGCCCAACC
GCAACCACCTCGTGTTCAGCCAGGACCACTACAACAAGCTGGTAGCTGAGCAGCAGGCGC
AGGCCGCGGCAGGTGTTGGTGAAGAGGAGAAGACTGAGCTCACATACGGCTGGAAGGGGC
TCATCCAAGACGGTGTCATTGAGTATCTCGATGCAGAGGAAGAAGAGACTGCCATGATTG
TCATGTCACCTGAGGATCTCGGCGAG
>Paramicrosphaeropsis_ellipsoidea_T_CBS_194_97
------------------------------------CTTACCCATGTCTTTTGAGTACTT
ACGTTTCCTCGGTGGGTTCGCCCGCCGATTGGACAATTTAAACCCTTTGCAGTTGCAATC
AGCGTCTGAAAAACATAATAGTTACAACTTTCAACAACGGATCTCTTGGTTCTGGCATCG
ATGAAGAACGCAGCGAAATGCGATAAGTAGTGTGAATTGCAGAATTCAGTGAATCATCGA
ATCTTTGAACGCACATTGCGCCCCTTGGTATTCCATGGGGCATGCCTGTTCGAGCGTCAT
TTGTACCTTCAAGCTTTGCTTGGTGTTGGGTGTTTGTCTCGCCTCTGCGTGTAGACTCGC
CTCAAAACAATTGGCAGCCGGCGTATTTATTTCGGAGCGCAGTACATCTCGCGCTTTGCA
CTCATAACGACGACGTCCAAAAGTACATTTTTACACTCTTGACCTCGGATCAGGTAGGGA
TACCACAGGGATTGCCCTAGTAACGGCGAGTGAAGCGGCAACAGCTCAAATTTGAAATCT
GGCGTCTTTGGCGTCCGAGTTGTAATTTGCAGAGGGCGCTTTGGCATTGGCAGCGGTCCA
AGTTCCTTGGAACAGGACGTCACAGAGGGTGAGAATCCCGTACGTGGTCGCTAGCCTTTA
CCGTGTAAAGCCCCTTCGACGAGTCGAGTTGTTTGGGAATGCAGCTCTAAATGGGAGGTA
AATTTCTTCTAAAGCTAAATATTGGCCAGAGACCGATAGCGCACAAGTAGAGTGATCGAA
AGATGAAAAGCACTTTGGAAAGAGAGTTAAAAAGCACGTGAAATTGTTGAAAGGGAAGCG
CTTGCAGCCAGACTTGCCTGTAGTTGCTCATCCGGGTTTCTACCCGGTGCACTCTTCTAT
AGGCAGGCCAGCATCAGTTTGGGCGGTTGGATAAAGGTCTCTGTCATGTACCTCTCTTCG
GGGAGAACTTATAGGGGAGACGACATGCAACCAGCCTGGACTGAGGTCCGCGCATCTGCT
AGGATGCTGGCGTAATGGCTGTAAGCGGCCCGTCTTGAAACACGGACCAAGGAGTCTAAC
ATCTATGCGAGTGTTTGGGTGTCAAGCCCGAGCGCGTAATGAAAGTGAACGGAGGTGGGA
ACCTTTCGGGGTGCACCATCGACCGATCCTGATGTCTTCGGATGGATTTGAGTAAGAGCA
TAGCTGTTGGGACCCGAAAGATGGTGAACTATGCTTGAATAGGGTGAAGCCAGAGGAAAC
TCTGGTGGAGGCTCGCAGCGGTTCTGACGTGCAAATCGATCGTCAAATTTGGGCATAGGG
GCGAAAGACTAATCGAACTATCTAGTAGCTGGTTCCTGCCGAAGTTTCCCGGCAACCAAA
TCGGTGCCGCCTTCTGGCAGACCATCTCCGGCGAGCATGGCCTCGACGGCTCCGGTGTCT
ACAATGGCACCTCGGACCTCCAGCTCGAGCGCATGAACGTCTACTTCAACGAGGTACTAG
AAATGACACGTTTTACTACGACGGAATGCGAGTGCTGACCTATGGCAGGCCTCTGGCAAC
AAGTTCGTTCCCCGTGCCGTCCTCGTCGATTTGGAGCCCGGTACAATGGACGCTGTCCGC
GCTGGCCCCTTCGGTCAGCTCTTCCGTCCCGGGGTCTTGTTTGCCCTGCCGAGACACCTG
AAGGACAGGCTTGTGGTCTGGTCAAGAACTTGTCTCTGATGTGCTACGTCAGTGTCGGTA
GCGATGCCGGGCCTATTTCTGACTTCATGAGCCAAAGGAACATGCAGCTTCTCGAGGAGT
ATGATCAGAACCAGAACCCCGATGCCACCAAGGTCTTCGTGAACGGTGTGTGGGTCGGTG
TCCACTCCAACGCGCAGCAGCTTGTATCAACTGTGCAAGAACTGCGACGAAACGGAACAC
TGTCTTACGAGATGAGTTTGATTCGAGATATTCGTGACCGAGAGTTCAAGATCTTCACAG
ACGCTGGACGCGTCATGAGACCCTTGTTCGTCGTTGAGAGCGATGTCCGCAAGCCCAACC
GCAACCACCTCGTGTTCAGCCAGGACCACTACAACAAGCTGGTAGCTGAGCAGCAGGCGC
AGGCCGCGGCAGGTGTTGGTGAAGAGGAGAAGACTGAGCTCACATACGGCTGGAAGGGGC
TCATCCAAGACGGTGTCATTGAGTATCTCGATGCAGAGGAAGAAGAGACTGCCATGATTG
TCATGTCACCTGAGGATCTCGGCGAG
>Paramicrosphaeropsis_iranica_IRAN_2929C
------------------------------------------------------------
--GTTTCCTCGGTGGGTCCGCCCGCCGATTGGACAATTTAAACCCTTTGCAGTTGCAATC
AGCGTCTGAAAAACATAATAGTTACAACTTTCAACAACGGATCTCTTGGTTCTGGCATCG
ATGAAGAACGCAGCGAAATGCGATAAGTAGTGTGAATTGCAGAATTCAGTGAATCATCGA
ATCTTTGAACGCACATTGCGCCCCTTGGTATTCCATGGGGCATGCCTGTTCGAGCGTCAT
TTGTACCTTCAAGCTTTGCTTGGTGTTGGGTGTTTGTCTCGCCTCTGCGTGTAGACTCGC
CTTAAAACAATTGGCAGCCGGCGTATTGATTTCGGAGCGCAGTACATCTCGCGCTTTGCA
CTCATAACGACGACGTCCAAAAGTACATTTTTACACTCT---------------------
------------------------------------------------------------
-----------------------------------------------------------A
AGTTCCTTGGAACAGGACGTCACAGAGGGTGAGAATCCCGTACGTGGTCGCTAGCCTTTA
CCGTGTAAAGCCCCTTCGACGAGTCGAGTTGTTTGGGAATGCAGCTCTAAATGGGAGGTA
AATTTCTTCTAAAGCTAAATACTGGCCAGAGACCGATAGCGCACAAGTAGAGTGATCGAA
AGATGAAAAGCACTTTGGAAAGAGAGTTAAAAAGCACGTGAAATTGTTGAAAGGGAAGCG
CTTGCAGCCAGACTTGCCTGTAGTTGCTCATCCGGGTTTCTACCCGGTGCACTCTTCTAT
AGGCAGGCCAGCATCAGTTTGGGCGGTTGGATAAAGGTCTCTGTCATGTACCTCTCTTCG
GGGAGAACTTATAGGGGAGACGACATGCAACCAGCCTGGACTGAG---------------
------------------------------------------------------------
------------------------------------------------------------
------------------------------------------------------------
------------------------------------------------------------
------------------------------------------------------------
--------------------------------------------------GGTAACCAAA
TCGGTGCCGCCTTCTGGCAGACCATCTCCGGCGAGCATGGCCTCGACGGCTCCGGTGTCT
ACAATGGCACCTCGGACCTCCAGCTCGAGCGCATGAACGTCTACTTCAACGAGGTACTAG
AAATGACACGTTTTACTACGACGGACTGCGAGTGCTGACCCATGGCAGGCCTCTGGCAAC
AAGTTCGTTCCCCGTGCCGTCCTCGTCGATTTGGAGCCCGGTACAATGG-----------
------------------------------------------------------------
------------------------------------------------------------
------------------------------------------------------------
--------AACCAGAACCCCGATGCCACCAAGGTCTTCGTGAACGGTGTGTGGGTCGGTG
TCCATTCCAACGCGCAGCAGCTTGTATCAACTGTGCAAGAACTGCGACGAAACGGAACAC
TGTCTTACGAGATGAGTTTGATTCGAGATATTCGTGACCGAGAGTTCAAGATCTTCACAG
ACGCCGGACGTGTCATGAGACCCTTGTTCGTCGTTGAGAGCGATGTCCGCAAGCCCAACC
GCAACCATCTCGTCTTCAGCCAGGACCACTACAACAAGCTGGTGGCTGAGCAGCAGGCGC
AGGCCGCGGCAGGTGTTGGTGAAGAGGAGAAGACTGAGCTCACATACGGCTGGAAGGGGC
TCATCCAAGACGGTGTCATTGAGTATCTCGATGCGGAGGAAGAAGAGACTGCCATGATTG
TCATGTCACCCGAGGATCTTGGCGA-
>Paramicrosphaeropsis_iranica_SCUA_Ah_B
------------------------------------------------------------
--GTTTCCTCGGTGGGTCCGCCCGCCGATTGGACAATTTAAACCCTTTGCAGTTGCAATC
AGCGTCTGAAAAACATAATAGTTACAACTTTCAACAACGGATCTCTTGGTTCTGGCATCG
ATGAAGAACGCAGCGAAATGCGATAAGTAGTGTGAATTGCAGAATTCAGTGAATCATCGA
ATCTTTGAACGCACATTGCGCCCCTTGGTATTCCATGGGGCATGCCTGTTCGAGCGTCAT
TTGTACCTTCAAGCTTTGCTTGGTGTTGGGTGTTTGTCTCGCCTCTGCGTGTAGACTCGC
CTTAAAACAATTGGCAGCCGGCGTATTGATTTCGGAGCGCAGTACATCTCGCGCTTTGCA
CTCATAACGACGACGTCCAAAAGTACATTTTTACACTCT---------------------
------------------------------------------------------------
-----------------------------------------------------------A
AGTTCCTTGGAACAGGACGTCACAGAGGGTGAGAATCCCGTACGTGGTCGCTAGCCTTTA
CCGTGTAAAGCCCCTTCGACGAGTCGAGTTGTTTGGGAATGCAGCTCTAAATGGGAGGTA
AATTTCTTCTAAAGCTAAATACTGGCCAGAGACCGATAGCGCACAAGTAGAGTGATCGAA
AGATGAAAAGCACTTTGGAAAGAGAGTTAAAAAGCACGTGAAATTGTTGAAAGGGAAGCG
CTTGCAGCCAGACTTGCCTGTAGTTGCTCATCCGGGTTTCTACCCGGTGCACTCTTCTAT
AGGCAGGCCAGCATCAGTTTGGGCGGTTGGATAAAGGTCTCTGTCATGTACCTCTCTTCG
GGGAGAACTTATAGGGGAGACGACATGCAACCAGCCTGGACTGAG---------------
------------------------------------------------------------
------------------------------------------------------------
------------------------------------------------------------
------------------------------------------------------------
------------------------------------------------------------
--------------------------------------------------GGTAACCAAA
TCGGTGCCGCCTTCTGGCAGACCATCTCCGGCGAGCATGGCCTCGACGGCTCCGGTGTCT
ACAATGGCACCTCGGACCTCCAGCTCGAGCGCATGAACGTCTACTTCAACGAGGTACTAG
AAATGACACGTTTTACTACGACGGACTGCGAGTGCTGACCCATGGCAGGCCTCTGGCAAC
AAGTTCGTTCCCCGTGCCGTCCTCGTCGATTTGGAGCCCGGTACAATGG-----------
------------------------------------------------------------
------------------------------------------------------------
------------------------------------------------------------
--------AACCAGAACCCCGATGCCACCAAGGTCTTCGTGAACGGTGTGTGGGTCGGTG
TCCATTCCAACGCGCAGCAGCTTGTATCAACTGTGCAAGAACTGCGACGAAACGGAACAC
TGTCTTACGAGATGAGTTTGATTCGAGATATTCGTGACCGAGAGTTCAAGATCTTCACAG
ACGCCGGACGTGTCATGAGACCCTTGTTCGTCGTTGAGAGCGATGTCCGCAAGCCCAACC
GCAACCATCTCGTCTTCAGCCAGGACCACTACAACAAGCTGGTGGCTGAGCAGCAGGCGC
AGGCCGCGGCAGGTGTTGGTGAAGAGGAGAAGACTGAGCTCACATACGGCTGGAAGGGGC
TCATCCAAGACGGTGTCATTGAGTATCTCGATGCGGAGGAAGAAGAGACTGCCATGATTG
TCATGTCACCCGAGGATCTTGGCGA-
>Xenodidymella_applanata_CBS_205_63
ATCATTACCTAGAGTTGCGGGCTTTGCCTGCTATCTCTTACCCATGTCTTTTGAGTACTT
ACGTTTCCTCGGTGGGTTCGCCCACCGATTGGACAATACAAACCCTTTGCAGTTGCAATC
AGCGTCTGAAAAACATAATAATTACAACTTTCAACAACGGATCTCTTGGTTCTGGCATCG
ATGAAGAACGCAGCGAAATGCGATAAGTAGTGTGAATTGCAGAATTCAGTGAATCATCGA
ATCTTTGAACGCACATTGCGCCCCTTGGTATTCCATGGGGCATGCCTGTTCGAGCGTCAT
TTGTACCTTCAAGCTTTGCTTGGTGTTGGGTGTTTGTCTCGCCTCTGCGTGTAGACTCGC
CGTAAAACAATTGGCAGCCGGCGTATTGATTTCGGAGCGCAGTACATCTCGCGCTTTGCA
CTCAGAACGACGACGTCCAAAAGTACATTTTTACACTCTTGACCTCGGATCAGGTAGGGA
TACCACAGGGATTGCCCTAGTAACGGCGAGTGAAGCGGCAACAGCTCAAATTTGAAATCT
GGCGTCTTTGGCGTCCGAGTTGTAATTTGCAGAGGGCGCTTTGGCATTGGCAGCGGTCCA
AGTTCCTTGGAACAGGACGTCACAGAGGGTGAGAATCCCGTACGTGGTCGCTAGCCTTTA
CCGTGTAAAGCCCCTTCGACGAGTCGAGTTGTTTGGGAATGCAGCTCTAAATGGGAGGTA
AATTTCTTCTAAAGCTAAATACTGGCCAGAGACCGATAGCGCACAAGTAGAGTGATCGAA
AGATGAAAAGCACTTTGGAAAGAGAGTTAAAAAGCACGTGAAATTGTTGAAAGGGAAGCG
CTTGCAGCCAGACTTGCCTGTAGTTGCTCATCCGGGTTTTTACCCGGTGCACTCTTCTGC
GGGCAGGCCAGCATCAGTTTGGGCGGTTGGATAAAGGTCTCTGTCATGTACCTCTCTTCG
GGGAGAACTTATAGGGGAGACGACATGCAACCAGCCTGGACTGAGGTCCGCGCATCTGCT
AGGATGCTGGCGTAATGGCTGTAAGCGGCCCGTCTTGAAACACGGACCAAGGAGTCTAAC
ATCTATGCGAGTGTTTGGGTGTCAAGCCCGAACGCGTAATGAAAGTGAACGGAGGTGGGA
ACCCCTCGGGGTGCACCATCGACCGATCCTGATGTCTTCGGATGGATTTGAGTAAGAGCA
TAGCTGTTGGGACCCGAAAGATGGTGAACTATGCTTGAATAGGGTGAAGCCAGAGGAAAC
TCTGGTGGAGGCTCGCAGCGGTTCTGACGTGCAAATCGATCGTCAAATTTGGGCATAGGG
GCGAAAGACTAATCGAACTATCTAGTAGCTGGTTCCTGCCGAAGTTTCCCGGTAACCAAA
TTGGTGCCGCTTTCTGGCAGACCATCTCTGGCGAGCATGGTCTCGATGGCTCCGGTGTCT
ACAACGGCACCTCGGACCTCCAGCTCGAGCGCATGAATGTCTACTTCAACGAGGTATTAG
AACTGACACGCTCAACATCAACGGACTGCGAGTGCTGACTGTCTGTAGGCCTCTGGCAAC
AAGTTCGTTCCCCGTGCCGTCCTCGTCGATTTGGAGCCCGGTACAATGGACGCCGTCCGC
GCTGGCCCCTTCGGTCAGCTCTTCCGTCCCGGGGGCTTGTCTGCCCTGCTGAGACCCCTG
AAGGACAGGCCTGTGGTCTGGTCAAGAATCTGTCGTTGATGTGCTACGTCAGTGTCGGTA
GCGATGCTGGACCTATTAGCGACTTCATGAGCCAGAGAAACATGCAGCTCCTCGAGGAGT
ATGACCAGAATCAGAACCCTGATGCTACCAAGGTCTTTGTAAACGGTGTGTGGGTTGGTG
TACATTCCAACGCACAGCAACTCGTCTCGACCGTACAAGAGTTGCGACGAAATGGAACCT
TGTCCTACGAGATGAGTTTGATTCGAGACATTCGTGATCGAGAATTCAAGATCTTCACAG
ATGCCGGACGTGTCATGAGACCTCTTTTCGTTGTCGAAAGCGATGTCCGAAAGCCTAATC
GCAACCACCTCGTCTTCAGTCAGGAACATTATAACAAGCTTGTCGCAGAGCAGCAGGCGC
AGGCTGCAGCAGGTGTTGGCGAAGAAGAGAAGACCGAGCTCACGTATGGCTGGAAGGGTC
TCATCCAGGACGGTGTTATCGAGTACTTGGATGCGGAAGAAGAGGAGACTGCCATGATTG
TAATGTCCCCCGAGGATCTGGGCGAG
>Xenodidymella_applanata_T_CBS_195_36
ATCATTACCTAGAGTTGCGGGCTTTGCCTGCTATCTCTTACCCATGTCTTTTGAGTACTT
ACGTTTCCTCGGTGGGTTCGCCCACCGATTGGACAATACAAACCCTTTGCAGTTGCAATC
AGCGTCTGAAAAACATAATAATTACAACTTTCAACAACGGATCTCTTGGTTCTGGCATCG
ATGAAGAACGCAGCGAAATGCGATAAGTAGTGTGAATTGCAGAATTCAGTGAATCATCGA
ATCTTTGAACGCACATTGCGCCCCTTGGTATTCCATGGGGCATGCCTGTTCGAGCGTCAT
TTGTACCTTCAAGCTTTGCTTGGTGTTGGGTGTTTGTCTCGCCTCCGCGTGTAGACTCAC
CTTAAAACAATTGGCAGCCGGCGTATTGATTTCGGAGCGCAGTACATCTCGCGCTTTGCA
CTCAGAACGACGACGTCCAAAAGTACATTTTTACACTCTTGACCTCGGATCAGGTAGGGA
TACCACAGGGATTGCCCTAGTAACGGCGAGTGAAGCGGCAACAGCTCAAATTTGAAATCT
GGCGTCTTTGGCGTCCGAGTTGTAATTTGCAGAGGGCGCTTTGGCATTGGCAGCGGTCCA
AGTTCCTTGGAACAGGACGTCACAGAGGGTGAGAATCCCGTACGTGGTCGCTAGCCTTTA
CCGTGTAAAGCCCCTTCGACGAGTCGAGTTGTTTGGGAATGCAGCTCTAAATGGGAGGTA
AATTTCTTCTAAAGCTAAATACTGGCCAGAGACCGATAGCGCACAAGTAGAGTGATCGAA
AGATGAAAAGCACTTTGGAAAGAGAGTTAAAAAGCACGTGAAATTGTTGAAAGGGAAGCG
CTTGCAGCCAGACTTGCCTGTAGTTGCTCATCCGGGTTTTTACCCGGTGCACTCTTCTGC
GGGCAGGCCAGCATCAGTTTGGGCGGTTGGATAAAGGTCTCTGTCATGTACCTCTCTTCG
GGGAGAACTTATAGGGGAGACGACATGCAACCAGCCTGGACTGAGGTCCGCGCATCTGCT
AGGATGCTGGCGTAATGGCTGTAAGCGGCCCGTCTTGAAACACGGACCAAGGAGTCTAAC
ATCTATGCGAGTGTTTGGGTGTCAAGCCCGAACGCGTAATGAAAGTGAACGGAGGTGGGA
ACCCCTCGGGGTGCACCATCGACCGATCCTGATGTCTTCGGATGGATTTGAGTAAGAGCA
TAGCTGTTGGGACCCGAAAGATGGTGAACTATGCTTGAATAGGGTGAAGCCAGAGGAAAC
TCTGGTGGAGGCTCGCAGCGGTTCTGACGTGCAAATCGATCGTCAAATTTGGGCATAGGG
GCGAAAGACTAATCGAACTATCTAGTAGCTGGTTCCTGCCGAAGTTTCCCGGTAACCAAA
TTGGTGCCGCTTTCTGGCAGACCATCTCTGGCGAGCATGGTCTCGATGGCTCCGGTGTCT
ACAACGGCACCTCGGACCTCCAGCTCGAGCGCATGAATGTCTACTTCAACGAGGTATTAG
AACTGACACGCTCAACATCAACGGACTGCGAGTGCTGACTGTCTGTAGGCCTCTGGCAAC
AAGTTCGTTCCCCGTGCCGTCCTCGTCGATTTGGAGCCCGGTACAATGGACGCCGTCCGC
GCTGGCCCCTTCGGTCAGCTCTTCCGTCCCGGGGGCTTGTCTGCCCTGCTGAGACCCCTG
AAGGACAGGCCTGTGGTCTGGTCAAGAATCTGTCGTTGATGTGCTACGTCAGTGTCGGTA
GCGATGCTGGACCTATTAGCGACTTCATGAGCCAGAGAAACATGCAGCTCCTCGAGGAGT
ATGACCAGAATCAGAACCCTGATGCTACCAAGGTCTTTGTAAACGGTGTGTGGGTTGGTG
TACATTCCAACGCACAGCAACTCGTCTCGACCGTACAAGAGTTGCGACGAAATGGAACCT
TGTCCTACGAGATGAGTTTGATTCGAGACATTCGTGATCGAGAATTCAAGATCTTCACAG
ATGCCGGACGTGTCATGAGACCTCTTTTCGTTGTCGAAAGCGATGTCCGAAAGCCTAATC
GCAACCACCTCGTCTTCAGTCAGGAACATTATAACAAGCTTGTCGCAGAGCAGCAGGCGC
AGGCTGCAGCAGGTGTTGGCGAAGAAGAGAAGACCGAGCTCACGTATGGCTGGAAGGGTC
TCATCCAGGACGGTGTTATCGAGTACTTGGATGCGGAAGAAGAGGAGACTGCCATGATTG
TAATGTCCCCCGAGGATCTGGGCGAG
>Xenodidymella_asphodeli_CBS_499_72
ATCATTACCTAGAGTTGTGGGCTTTGCCCGCTGTCTCTTACCCATGTCTTTTGAGTACTT
ACGTTTCCTCGGCGGGTCCGCCCGCCGATTGGACTATAACAACCCTTTGCAGTTGCAATC
AGCGTCTGAAAAACTTAATAGTTACAACTTTCAACAACGGATCTCTTGGTTCTGGCATCG
ATGAAGAACGCAGCGAAATGCGATAAGTAGTGTGAATTGCAGAATTCAGTGAATCATCGA
ATCTTTGAACGCACATTGCGCCCCTTGGTATTCCATGGGGCATGCCTGTTCGAGCGTCAT
TTGTACCCTCAAGCCTTGCTTGGTGTTGGGTGTTTGTCTCGCCTCTGCGTGTAGACTCGC
CTTAAAGCGATTGGCAGCCGGCGTATTGATTTCGGAGCGCAGTACATCTCGCGCTTTGCA
CTCACCACGACGACGTCCAAAAGTACATTTTTACACTCTTGACCTCGGATCAGGTAGGGA
TACCACAGGGATTGCCCTAGTAACGGCGAGTGAAGCGGCAACAGCTCAAATTTGAAATCT
GGCGTCTTTGGCGTCCGAGTTGTAATTTGCAGAGGGCGCTTTGGCATTGGCAGCGGTCCA
AGTTCCTTGGAACAGGACGTCACAGAGGGTGAGAATCCCGTACGTGGTCGCTAGCCTTTA
CCGTGTAAAGCCCCTTCGACGAGTCGAGTTGTTTGGGAATGCAGCTCTAAATGGGAGGTA
AATTTCTTCTAAAGCTAAATACTGGCCAGAGACCGATAGCGCACAAGTAGAGTGATCGAA
AGATGAAAAGCACTTTGGAAAGAGAGTTAAAAAGCACGTGAAATTGTTGAAAGGGAAGCG
CTTGCAGCCAGACTTGCCTGTAGTTGCTCATCCGGGTTTCTACCCGGTGCACTCTTCTGC
GGGCAGGCCAGCATCAGTTTGGGCGGTTGGATAAAGGTCTCTGTCATGTACCTCTCTTCG
GGGAGATCTTATAGGGGAGACGACATGCAACCAGCCTGGACTGAGGTCCGCGCATCTGCT
AGGATGCTGGCGTAATGGCTGTAAGCGGCCCGTCTTGAAACACGGACCAAGGAGTCTAAC
ATCTATGCGAGTGTTTGGGTGTCAAGCCCGAGCGCGTAATGAAAGTGAACGGAGGTGGGA
ACCTTTCGGGGTGCACCATCGACCGATCCTGATGTCTTCGGATGGATTTGAGTAAGAGCA
TAGCTGTTGGGACCCGAAAGATGGTGAACTATGCTTGAATAGGGTGAAGCCAGAGGAAAC
TCTGGTGGAGGCTCGCAGCGGTTCTGACGTGCAAATCGATCGTCAAATTTGGGCATAGGG
GCGAAAGACTAATCGAACTATCTAGTAGCTGGTTCCTGCCGAAGTTTCCCGGTAACCAAA
TCGGTGCTGCTTTCTGGCAGACCATCTCTGGCGAGCATGGTCTCGACGGCTCCGGTGTCT
ACAATGGCACCTCGGATCTCCAGCTCGAGCGCATGAACGTCTACTTCAACGAGGTACTAG
AAATGACACGCTCCACA-CTGCGGACTGCGAGTGCTGACCAACTGTAGGCCTCTGGCAAC
AAGTTCGTTCCCCGTGCCGTCCTAGTCGATTTAGAGCCCGGTACAATGGACGCTGTCCGC
GCTGGCCCTTTCGGTCAGCTCTTCCGTCCCGGGGACTTGTCTGCCCCGCCGAGACCCCTG
AAGGACAAGCTTGTGGTCTAGTGAAAAACCTGTCGTTGATGTGCTATGTTAGTGTTGGTA
GCGACGCTGGTCCCATCTCCGACTTCATGAGCCAGAGGAATATGCAGCTTCTTGAGGAGT
ACGATCAGAACCAGAATCCTGATGCCACAAAGGTCTTTGTAAACGGTGTATGGGTTGGTG
TCCATTCCAACGCACAACAGCTCGTCTCGACTGTACAGGAACTGCGACGAAACGGAACTT
TGTCTTACGAGATGAGTTTGATTCGAGACATTCGCGACCGAGAGTTCAAAATATTCACAG
ATGCTGGACGTGTCATGAGGCCTCTCTTCGTTGTCGAAAGCGATGTCCGTAAGCCCAACC
GTAACCACCTTGTCTTTAGCCAGGAGCACTACAACAAGCTTATCGCGGAGCAGCAGGCGC
AGGCTGCAGCAGGTGTTGGCGAAGAAGAGAAAACTGAGCTTACATATGGCTGGAAGGGCC
TTATCCAAGACGGTGTCATCGAGTACTTAGATGCAGAAGAAGAAGAAACCGCCATGATTG
TCATGTCACCCGAGGACCTCGGCGAA
>Xenodidymella_asphodeli_T_CBS_375_62
ATCATTACCTAGAGTTGTGGGCTTTGCCCGCTGTCTCTTACCCATGTCTTTTGAGTACTT
ACGTTTCCTCGGCGGGTCCGCCCGCCGATTGGACAATAACAACCCTTTGCAGTTGCAATC
AGCGTCTGAAAAACTTAATAGTTACAACTTTCAACAACGGATCTCTTGGTTCTGGCATCG
ATGAAGAACGCAGCGAAATGCGATAAGTAGTGTGAATTGCAGAATTCAGTGAATCATCGA
ATCTTTGAACGCACATTGCGCCCCTTGGTATTCCATGGGGCATGCCTGTTCGAGCGTCAT
TTGTACCCTCAAGCCTTGCTTGGTGTTGGGTGTTTGTCTCGCCTCTGCGTGTAGACTCGC
CTTAAAACGATTGGCAGCCGGCGTATTGATTTCGGAGCGCAGTACATCTCGCGCTTTGCA
CTCACCACGACGACGTCCAAAAGTACATTTTTACACTCTTGACCTCGGATCAGGTAGGGA
TACCACAGGGATTGCCCTAGTAACGGCGAGTGAAGCGGCAACAGCTCAAATTTGAAATCT
GGCGTCTTCGGCGTCCGAGTTGTAATTTGCAGAGGGCGCTTTGGCATTGGCAGCGGTCCA
AGTTCCTTGGAACAGGACGTCACAGAGGGTGAGAATCCCGTACGTGGTCGCTAGCCTTTA
CCGTGTAAAGCCCCTTCGACGAGTCGAGTTGTTTGGGAATGCAGCTCTAAATGGGAGGTA
AATTTCTTCTAAAGCTAAATACTGGCCAGAGACCGATAGCGCACAAGTAGAGTGATCGAA
AGATGAAAAGCACTTTGGAAAGAGAGTTAAAAAGCACGTGAAATTGTTGAAAGGGAAGCG
CTTGCAGCCAGACTTGCCTGTAGTTGCTCATCCGGGTTTCTACCCGGTGCACTCTTCTGC
GGGCAGGCCAGCATCAGTTTGGGCGGTTGGATAAAGGTCTCTGTCATGTACCTCTCTTCG
GGGAGATCTTATAGGGGAGACGACATGCAACCAGCCTGGACTGAGGTCCGCGCATCTGCT
AGGATGCTGGCGTAATGGCTGTAAGCGGCCCGTCTTGAAACACGGACCAAGGAGTCTAAC
ATCTATGCGAGTGTTTGGGTGTCAAGCCCGAGCGCGTAATGAAAGTGAACGGAGGTGGGA
ACCTTTCGGGGTGCACCATCGACCGATCCTGATGTCTTCGGATGGATTTGAGTAAGAGCA
TAGCTGTTGGGACCCGAAAGATGGTGAACTATGCTTGAATAGGGTGAAGCCAGAGGAAAC
TCTGGTGGAGGCTCGCAGCGGTTCTGACGTGCAAATCGATCGTCAAATTTGGGCATAGGG
GCGAAAGACTAATCGAACTATCTAGTAGCTGGTTCCTGCCGAAGTTTCCCGGTAACCAAA
TCGGTGCTGCTTTCTGGCAGACCATCTCTGGCGAGCATGGTCTCGACGGCTCCGGTGTCT
ACAATGGCACCTCGGATCTCCAGCTCGAGCGCATGAACGTCTACTTCAACGAGGTACTAG
AAATGACACGCTCCACA-CTGCGGACTGCGAGTGCTGACCAACTGTAGGCCTCTGGCAAC
AAGTTCGTTCCCCGTGCCGTCCTAGTCGATTTAGAGCCCGGTACAATGGACGCTGTCCGC
GCTGGCCCTTTCGGTCAGCTCTTCCGTCCCGGGGACTTGTCTGCCCCGCCGAGACCCCTG
AAGGACAAGCTTGTGGTCTAGTCAAAAACCTGTCGTTGATGTGCTATGTTAGTGTTGGTA
GCGACGCTGGTCCCATCTCCGACTTCATGAGCCAGAGGAATATGCAGCTTCTTGAGGAGT
ACGATCAGAACCAGAATCCTGATGCCACAAAGGTCTTTGTAAACGGTGTATGGGTTGGTG
TCCATTCCAACGCACAACAGCTCGTCTCGACTGTACAGGAACTGCGACGAAACGGAACTT
TGTCTTACGAGATGAGTTTGATTCGAGACATTCGCGACCGAGAGTTCAAAATATTCACAG
ATGCTGGACGTGTCATGAGGCCTCTCTTCGTTGTCGAAAGCGATGTCCGTAAGCCCAACC
GTAACCACCTTGTCTTTAGCCAGGAGCACTACAACAAGCTTATCGCGGAGCAGCAGGCGC
AGGCTGCAGCAGGTGTTGGCGAAGAAGAGAAAACTGAGCTTACATATGGCTGGAAGGGCC
TTATTCAAGACGGTGTCATCGAGTACTTAGACGCAGAAGAAGAAGAAACCGCCATGATTG
TCATGTCACCCGAGGACCTCGGCGAG
>Xenodidymella_catariae_CBS_102635
ATCATTACCTAGAGTTGCGGGCTTTGCCTGCTATCTCTTACCCATGTCTTTTGAGTACTT
ACGTTTCCTCGGTGGGTCCGCCCGCCGATTGGACAATACAAACCCTTTGCAGTTGCAATC
AGCGTCTGAAAAACATAATAATTACAACTTTCAACAACGGATCTCTTGGTTCTGGCATCG
ATGAAGAACGCAGCGAAATGCGATAAGTAGTGTGAATTGCAGAATTCAGTGAATCATCGA
ATCTTTGAACGCACATTGCGCCCCTTGGTATTCCATGGGGCATGCCTGTTCGAGCGTCAT
TTGTACCTTCAAGCTTTGCTTGGTGTTGGGTGTTTGTCTCGCCTTTGCGTGTAGACTCGC
CTTAAAACAATTGGCAGCCGGCGTATTGATTTCGGAGCGCAGTACATCTCGCGCTTTGCA
CTCATAACGACGACGTCCAAAAGTACATTTTTACACTCTTGACCTCGGATCAGGTAGGGA
TACCACAGGGATTGCCCTAGTAACGGCGAGTGAAGCGGCAACAGCTCAAATTTGAAATCT
GGCGTCTTCGGCGTCCGAGTTGTAATTTGCAGAGGGCGCTTTGGCATTGGCAGCGGTCCA
AGTTCCTTGGAACAGGACGTCACAGAGGGTGAGAATCCCGTACGTGGTCGCTAGCCTTTA
CCGTGTAAAGCCCCTTCGACGAGTCGAGTTGTTTGGGAATGCAGCTCTAAATGGGAGGTA
AATTTCTTCTAAAGCTAAATACTGGCCAGAGACCGATAGCGCACAAGTAGAGTGATCGAA
AGATGAAAAGCACTTTGGAAAGAGAGTTAAAAAGCACGTGAAATTGTTGAAAGGGAAGCG
CTTGCAGCCAGACTTGCCTGTAGTTGCTCATCCGGGTTTCTACCCGGTGCACTCTTCTGC
GGGCAGGCCAGCATCAGTTTGGGCGGTTGGATAAAGGTCTCTGTCATGTACCTCTCTTCG
GGGAGAACTTATAGGGGAGACGTCATGCAACCAGCCTGGACTGAGGTCCGCGCATCTGCT
AGGATGCTGGCGTAATGGCTGTAAGCGGCCCGTCTTGAAACACGGACCAAGGAGTCTAAC
ATCTATGCGAGTGTTTGGGTGTCAAGCCCGAGCGCGTAATGAAAGTGAACGGAGGTGGGA
ACCTTTCGGGGTGCACCATCGACCGATCCTGATGTCTTCGGATGGATTTGAGTAAGAGCA
TAGCTGTTGGGACCCGAAAGATGGTGAACTATGCTTGAATAGGGTGAAGCCAGAGGAAAC
TCTGGTGGAGGCTCGCAGCGGTTCTGACGTGCAAATCGATCGTCAAATTTGGGCATAGGG
GCGAAAGACTAATCGAACTATCTAGTAGCTGGTTCCTGCCGAAGTTTCCCGGTAACCAAA
TTGGTGCCGCCTTCTGGCAGACCATCTCCGGCGAGCATGGTCTCGACGGCTCCGGTGTCT
ACAATGGCACCTCGGACCTCCAGCTCGAGCGTATGAACGTCTACTTCAACGAGGTACTAG
AACTGACACACTCGACATCAACGGACTGCGAGTGCTGACCGCCTGCAGGCCTCTGGCAAC
AAGTTCGTTCCCCGTGCCGTCCTTGTCGATTTGGAGCCCGGTACGATGGATGCCGTCCGC
GCTGGCCCCTTCGGTCAGCTCTTCCGTCCCGGGGACTCGTATGTCCTGCCGAGACCCCCG
AAGGACAGGCTTGTGGTCTGGTCAAGAATCTTTCGTTGATGTGCTACGTCAGTGTTGGTA
GCGACGCTGGACCTATTAGCGACTTTATGAGCCAGAGGAACATGCAACTCCTCGAAGAGT
ACGATCAGAATCAGAACCCTGATGCCACCAAGGTCTTCGTGAATGGTGTCTGGGTTGGTG
TGCATTCCAACGCACAGCAGCTCGTCTCGACTGTTCAAGAACTGCGACGAAACGGAACGT
TGTCTTACGAGATGAGTTTGATCCGAGACATTCGTGATCGAGAATTCAAAATCTTCACAG
ATGCTGGACGTGTCATGAGGCCTCTCTTCGTCGTCGAAAGCGATGTCCGGAAGCCGAACC
GCAACCACCTCGTTTTTAGTCAAGATCACTACAACAAACTTGTCGCGGAACAGCAGGCGC
AGGCTGCAGCAGGTGTTGGTGAAGAAGAGAAGACCGAGCTGACATATGGCTGGAAGGGGC
TCATTCAGGACGGTGTCATTGAATATTTGGATGCAGAAGAAGAAGAAACCGCCATGATTG
TCATGTCCCCCGAAGATCTCGGCGAG
>Xenodidymella_camporesii_T_MFLUCC_17_2309
ATCATTACCTAGAGTTGCGGGCTTTGCCTGCTATCTCTTACCCATGTCTTTTGAGTACTT
ACGTTTCCTCGGTGGGTTCGCCCGCCGATTGGACAATACAAACCATTTGCAGTTGCAATC
AGCGTCTGAAAAACATAATAATTACAACTTTCAACAACGGATCTCTTGGTTCTGGCATCG
ATGAAGAACGCAGCGAAATGCGATAAGTAGTGTGAATTGCAGAATTCAGTGAATCATCGA
ATCTTTGAACGCACATTGCGCCCCTTGGTATTCCATGGGGCATGCCTGTTCGAGCGTCAT
TTGTACCTTCAAGCTTTGCTTGGTGTTGGGTGTTTGTCTCGCCTTTGCGTGTAGACTCGC
CTTAAAACAATTGGCAGCCGGCGTATTGATTTCGGAGCGCAGTACATCTCGCGCTTTGCA
CTCATAACGACGACGTCCAAAAGTACATTTTTACACTCTTGACCTCGGATCAGGTAGGGA
TACCACAGGGATTGCCCTAGTAACGGCGAGTGAAGCGGCAACAGCTCAAATTTGAAATCT
GGCGTCTTTGGCGTCCGAGTTGTAATTTGCAGAGGGCGCTTTGGCATCGGCAGCGGTCCA
AGTTCCTTGGAACAGGACGTCACAGAGGGTGAGAATCCCGTACGTGGTCGCTAGCCTTTA
CCGTGTAAAGCCCCTTCGACGAGTCGAGTTGTTTGGGAATGCAGCTCTAAATGGGAGGTA
AATTTCTTCTAAAGCTAAATACTGGCCAGAGACCGATAGCGCACAAGTAGAGTGATCGAA
AGATGAAAAGCACTTTGGAAAGAGAGTTAAAAAGCACGTGAAATTGTTGAAAGGGAAGCG
CTTGCAGCCAGACTTGCCTGTAGTTGCTCATCCGGGTTTTTACCCGGTGCACTCTTCTGC
GGGCAGGCCAGCATCAGTTTGGGCGGTTGGATAAAGGTCTCTGTCATGTACCTCTCTTCG
GGGAGAACTTATAGGGGAGACGACATGCAACCAGCCTGGACTGAGGTCCGCGCATCTGCT
AGGATGCTGGCGTAATGGCTGTAAGCGGCCCGTCTTGAAACACGGACCAAGGAGTCTAAC
ATCTATGCGAGTGTTTGGGTGTCAAGCCCGAACGCGTAATGAAAGTGAACGGAGGTGGGA
ACCCCTCGGGGTGCACCATCGACCGATCCTGATGTCTTCGGATGGATTTGAGTAAGAGCA
TAGCTGTTGGGACCCGAAAGATGGTGAACTATGCTTGAATAGGGTGAAGCCAGAGGAAAC
TCTGGTGGAGGCTCGCAGCGGTTCTGACGTGCAAATCGATCGTCAAATTTGGGCATAGGG
GCGAAAGACTAATCGAACTATCTAGTAGCTGGTTCCTGCCGAAGTTTCCCGGTAACCAAA
TCGGTGCTGCTTTCTGGCAGACCATCTCCGGCGAGCATGGCCTCGACGGCTCCGGTGTCT
ACAATGGCACTTCGGATCTCCAGCTCGAGCGCATGAACGTCTACTTCAACGAGGTACTAG
AAACGACACGCTTTCCAAACACGGACTGCGAGTGCTGACCTTTCGCAGGCCTCTGGCAAC
AAGTTCGTTCCCCGTGCCGTCCTCGTCGATTTGGAGCCCGGTACAATGGATGCCGTCCGC
GCTGGCCCCTTTGGTCAGCTCTTCCGTCCC??????????????????????????????
????????????????????????????????????????????????????????????
????????????????????????????????????????????????????????????
????????????????????????????????????????????????????????????
????????????????????????????????????????????????????????????
????????????????????????????????????????????????????????????
????????????????????????????????????????????????????????????
????????????????????????????????????????????????????????????
????????????????????????????????????????????????????????????
????????????????????????????????????????????????????????????
??????????????????????????
>DL_C11a
ATCATTACCTAGAGTTGCGGGCTTTGCCTGCTATCTCTTACCCATGTCTTTTGAGTACTT
ACGTTTCCTCGGCGGGTTCGCCCGCCGGTTGGACAATTTAAACCATTTGCAGTTGCAATC
AGCGTCTGAAAAACTTAATAGTTACAACTTTCAACAACGGATCTCTTGGTTCTGGCATCG
ATGAAGAACGCAGCGAAATGCGATAAGTAGTGTGAATTGCAGAATTCAGTGAATCATCGA
ATCTTTGAACGCACATTGCGCCCCTTGGTATTCCATGGGGCATGCCTGTTCGAGCGTCAT
TTGTACCTTCAAGCTTTGCTTGGTGTTGGGTGTTTGTCTCGCCTTTGCGTGTAGACTCGC
CTTAAAACAATTGGCAGCCGGCGTATTGATTTCGGAGCGCAGTACATCTCGCGCTTTGCA
CTCATAACGACGACGTCCAAAAGTACATTTTTACACTCTTGACCTCGGATCAGGTAGGGA
TACCACAGGGATTGCCCTAGTAACGGCGAGTGAAGCGGCAACAGCTCAAATTTGAAATCT
GGCGTCTTCGGCGTCCGAGTTGTAATTTGCAGAGGGCGCTTTGGCATTGGCAGCGGTCCA
AGTTCCTTGGAACAGGACGTCACAGAGGGTGAGAATCCCGTACGTGGTCGCTAGCCTTTA
CCGTGTAAAGCCCCTTCGACGAGTCGAGTTGTTTGGGAATGCAGCTCTAAATGGGAGGTA
AATTTCTTCTAAAGCTAAATACTGGCCAGAGACCGATAGCGCACAAGTAGAGTGATCGAA
AGATGAAAAGCACTTTGGAAAGAGAGTTAAAAAGCACGTGAAATTGTTGAAAGGGAAGCG
CTTGCAGCCAGACTTGCCTGTAGTTGCTCATCCGGGTTTTTACCCGGTGCACTCTTCTGC
GGGCAGGCCAGCATCAGTTTGGGCGGTTGGATAAAGGTCTCTGTCATGTACCTCTCTTCG
GGGAGAACTTATAGGGGAGACGACATGCAACCAGCCTGGACTGAGGTCCGCGCATCTGCT
AGGATGCTGGCGTAATGGCTGTAAGCGGCCCGTCTTGAAACACGGACCAAGGAGTCTAAC
ATCTATGCGAGTGTTTGGGTGTCAAGCCCGAACGCGTAATGAAAGTGAACGGAGGTGGGA
ACCTTTCGGGGTGCACCATCGACCGATCCTGATGTCTTCGGATGGATTTGAGTAAGAGCA
TAGCTGTTGGGACCCGAAAGATGGTGAACTATGCTTGAATAGGGTGAAGCCAGAGGAAAC
TCTGGTGGAGGCTCGCAGCGGTTCTGACGTGCAAATCGATCGTCAAATTTGGGCATAGGG
GCGAAAGACTAATCGAACTATCTAGTAGCTGGTTCCTGCCGAAGTTTCCCGGTAACCAAA
TCGGTGCTGCTTTCTGGCAGACCATCTCCGGCGAGCATGGCCTCGACGGCTCCGGTGTCT
ACAATGGCACTTCGGATCTCCAGCTCGAGCGCATGAACGTCTACTTCAACGAGGTACTAG
AAACGAGACGCTTAACAATGACGGACTGCGAGTGCTGACCAATGGTAGGCCTCTGGCAAC
AAGTTCGTTCCCCGTGCCGTCCTCGTCGATTTGGAGCCTGGTACAATGGATGCCGTCCGC
GCTGGCCCCTTTGGTCAGCTCTTCCGTCCCGGGGGCTTGTCTGCCCTGCTGAGACCCCTG
AAGGACAGGCTTGTGGTCTGGTCAAGAACTTGTCTCTGATGTGCTACGTCAGTGTTGGTA
GCGACGCTGGACCTATTTCTGATTTCATGACACAGAGGAACATGCAACTTCTTGAGGAGT
ACGACCAGAATCAGAACCCGGATGCCACCAAGGTCTTCGTAAACGGTGTATGGGTTGGTG
TTCACTCCAACGCACAGCAGCTTGTTTCGACAGTGCAAGAACTGCGACGAAACGGAACGC
TGTCCTACGAGATGAGTTTGATTCGAGATATTCGTGACCGAGAGTTCAAGATCTTCACAG
ATGCTGGACGTGTTATGAGGCCACTGTTCGTCGTCGAGAGCGATGTCCGTAAGCCCAACC
GTAACCATCTCGTCTTTAGCCAGGACCACTACAACAAACTTGTGGCGGAACAGCAGGCGC
AAGCTGCAGCAGGTGTTGGCGAGGAAGAGAAGACTGAGTTGACTTATGGTTGGAAGGGGC
TCATCCAAGATGGTGTCATTGAATACTTGGATGCGGAAGAAGAGGAGACAGCCATGATTG
TCATGTCACCCGAAGACCTTGGCGAG
>DL_C11b
ATCATTACCTAGAGTTGCGGGCTTTGCCTGCTATCTCTTACCCATGTCTTTTGAGTACTT
ACGTTTCCTCGGCGGGTTCGCCCGCCGGTTGGACAATTTAAACCATTTGCAGTTGCAATC
AGCGTCTGAAAAACTTAATAGTTACAACTTTCAACAACGGATCTCTTGGTTCTGGCATCG
ATGAAGAACGCAGCGAAATGCGATAAGTAGTGTGAATTGCAGAATTCAGTGAATCATCGA
ATCTTTGAACGCACATTGCGCCCCTTGGTATTCCATGGGGCATGCCTGTTCGAGCGTCAT
TTGTACCTTCAAGCTTTGCTTGGTGTTGGGTGTTTGTCTCGCCTTTGCGTGTAGACTCGC
CTTAAAACAATTGGCAGCCGGCGTATTGATTTCGGAGCGCAGTACATCTCGCGCTTTGCA
CTCATAACGACGACGTCCAAAAGTACATTTTTACACTCTTGACCTCGGATCAGGTAGGGA
TACCACAGGGATTGCCCTAGTAACGGCGAGTGAAGCGGCAACAGCTCAAATTTGAAATCT
GGCGTCTTCGGCGTCCGAGTTGTAATTTGCAGAGGGCGCTTTGGCATTGGCAGCGGTCCA
AGTTCCTTGGAACAGGACGTCACAGAGGGTGAGAATCCCGTACGTGGTCGCTAGCCTTTA
CCGTGTAAAGCCCCTTCGACGAGTCGAGTTGTTTGGGAATGCAGCTCTAAATGGGAGGTA
AATTTCTTCTAAAGCTAAATACTGGCCAGAGACCGATAGCGCACAAGTAGAGTGATCGAA
AGATGAAAAGCACTTTGGAAAGAGAGTTAAAAAGCACGTGAAATTGTTGAAAGGGAAGCG
CTTGCAGCCAGACTTGCCTGTAGTTGCTCATCCGGGTTTTTACCCGGTGCACTCTTCTGC
GGGCAGGCCAGCATCAGTTTGGGCGGTTGGATAAAGGTCTCTGTCATGTACCTCTCTTCG
GGGAGAACTTATAGGGGAGACGACATGCAACCAGCCTGGACTGAGGTCCGCGCATCTGCT
AGGATGCTGGCGTAATGGCTGTAAGCGGCCCGTCTTGAAACACGGACCAAGGAGTCTAAC
ATCTATGCGAGTGTTTGGGTGTCAAGCCCGAACGCGTAATGAAAGTGAACGGAGGTGGGA
ACCTTTCGGGGTGCACCATCGACCGATCCTGATGTCTTCGGATGGATTTGAGTAAGAGCA
TAGCTGTTGGGACCCGAAAGATGGTGAACTATGCTTGAATAGGGTGAAGCCAGAGGAAAC
TCTGGTGGAGGCTCGCAGCGGTTCTGACGTGCAAATCGATCGTCAAATTTGGGCATAGGG
GCGAAAGACTAATCGAACTATCTAGTAGCTGGTTCCTGCCGAAGTTTCCCGGTAACCAAA
TCGGTGCTGCTTTCTGGCAGACCATCTCCGGCGAGCATGGCCTCGACGGCTCCGGTGTCT
ACAATGGCACTTCGGATCTCCAGCTCGAGCGCATGAACGTCTACTTCAACGAGGTACTAG
AAACGAGACGCTTAACAATGACGGACTGCGAGTGCTGACCAATGGTAGGCCTCTGGCAAC
AAGTTCGTTCCCCGTGCCGTCCTCGTCGATTTGGAGCCTGGTACAATGGATGCCGTCCGC
GCTGGCCCCTTTGGTCAGCTCTTCCGTCCCGGGGGCTTGTCTGCCCTGCTGAGACCCCTG
AAGGACAGGCTTGTGGTCTGGTCAAGAACTTGTCTCTGATGTGCTACGTCAGTGTTGGTA
GCGACGCTGGACCTATTTCTGATTTCATGACACAGAGGAACATGCAACTTCTTGAGGAGT
ACGACCAGAATCAGAACCCGGATGCCACCAAGGTCTTCGTAAACGGTGTATGGGTTGGTG
TTCACTCCAACGCACAGCAGCTTGTTTCGACAGTGCAAGAACTGCGACGAAACGGAACGC
TGTCCTACGAGATGAGTTTGATTCGAGATATTCGTGACCGAGAGTTCAAGATCTTCACAG
ATGCTGGACGTGTTATGAGGCCACTGTTCGTCGTCGAGAGCGATGTCCGTAAGCCCAACC
GTAACCATCTCGTCTTTAGCCAGGACCACTACAACAAACTTGTGGCGGAACAGCAGGCGC
AAGCTGCAGCAGGTGTTGGCGAGGAAGAGAAGACTGAGTTGACTTATGGTTGGAAGGGGC
TCATCCAAGATGGTGTCATTGAATACTTGGATGCGGAAGAAGAGGAGACAGCCATGATTG
TCATGTCACCCGAAGACCTTGGCGAG
>Xenodidymella_clematidis_T_MFLUCC_16_1365
ATCATTACCTAGAGTTGCGGGCTTTGCCTGCTATCTCTTACCCATGTCTTTTGAGTACTT
ACGTTTCCTCGGCGGGTTCGCCCGCCGGTTGGACAATTTAAACCATTTGCAGTTGCAATC
AGCGTCTGAAAAACATAATAATTACAACTTTCAACAACGGATCTCTTGGTTCTGGCATCG
ATGAAGAACGCAGCGAAATGCGATAAGTAGTGTGAATTGCAGAATTCAGTGAATCATCGA
ATCTTTGAACGCACATTGCGCCCCTTGGTATTCCATGGGGCATGCCTGTTCGAGCGTCAT
TTGTACCTTCAAGCTTTGCTTGGTGTTGGGTGTTTGTCTCGCCTTTGCGTGTAGACTCGC
CTTAAAACAATTGGCAGCCGGCGTATTGATTTCGGAGCGCAGTACATCTCGCGCTTTGCA
CTCATAACGACGACGTCCAAAAGTACATTTTTACACTCTTGACCTCGGATCAGGTAGGGA
TACCACAGGGATTGCCCTAGTAACGGCGAGTGAAGCGGCAACAGCTCAAATTTGAAATCT
GGCGTCTTTGGCGTCCGAGTTGTAATTTGCAGAGGGCGCTTTGGCATTGGCAGCGGTCCA
AGTTCCTTGGAACAGGACGTCACAGAGGGTGAGAATCCCGTACGTGGTCGCTAGCCTTTA
CCGTGTAAAGCCCCTTCGACGAGTCGAGTTGTTTGGGAATGCAGCTCTAAATGGGAGGTA
AATTTCTTCTAAAGCTAAATACTGGCCAGAGACCGATAGCGCACAAGTAGAGTGATCGAA
AGATGAAAAGCACTTTGGAAAGAGAGTTAAAAAGCACGTGAAATTGTTGAAAGGGAAGCG
CTTGCAGCCAGACTTGCCTGTAGTTGCTCATCCGGGTTTTTACCCGGTGCACTCTTCTGC
GGGCAGGCCAGCATCAGTTTGGGCGGTTGGATAAAGGTCTCTGTCATGTACCTCTCTTCG
GGGAGAACTTATAGGGGAGACGACATGCAACCAGCCTGGACTGAGGTCCGCGCATCTGCT
AGGATGCTGGCGTAATGGCTGTAAGCGGCCCGTCTTGAAACACGGACCAAGGAGTCTAAC
ATCTATGCGAGTGTTTGGGTGTCAAGCCCGAGCGCGTAATGAAAGTGAACGGAGGTGGGA
ACCCCTCGGGGTGCACCATCGACCGATCCTGATGTCTTCGGATGGATTTGAGTAAGAGCA
TAGCTGTTGGGACCCGAAAGATGGTGAACTATGCTTGAATAGGGTGAAGCCAGAGGAAAC
TCTGGTGGAGGCTCGCAGCGGTTCTGACGTGCAAATCGATCGTCAAATTTGGGCATAGGG
GCGAAAGACTAATCGAACTATCTAGTAGCTGGTTCCTGCCGAAGTTTCCC??????????
????????????????????????????????????????????????????????????
????????????????????????????????????????????????????????????
????????????????????????????????????????????????????????????
????????????????????????????????????????????????????????????
????????????????????????????????????????????????????????????
????????????????????????????????????????????????????????????
????????????????????????????????????????????????????????????
????????????????????????????????????????????????????????????
????????????????????????????????????????????????????????????
????????????????????????????????????????????????????????????
????????????????????????????????????????????????????????????
????????????????????????????????????????????????????????????
????????????????????????????????????????????????????????????
????????????????????????????????????????????????????????????
??????????????????????????
>Xenodidymella_glycyrrhizicola_CBS_141234
------------------------------------CTTACCCATGTCTTTTGAGTACTT
ACGTTTCCTCGGTGGGTTCGCCCGCCGGTTGGACAATTTAAACCCTTTGCAGTTGCAATC
AGCGTCTGAAAAACTTAATAGTTACAACTTTCAACAACGGATCTCTTGGTTCTGGCATCG
ATGAAGAACGCAGCGAAATGCGATAAGTAGTGTGAATTGCAGAATTCAGTGAATCATCGA
ATCTTTGAACGCACATTGCGCCCCTTGGTATTCCATGGGGCATGCCTGTTCGAGCGTCAT
TTGTACCTTCAAGCTTTGCTTGGTGTTGGGTGTTTGTCTCGCCTCTGCGTGTAGACTCGC
CTTAAAACAATTGGCAGCCGGCGTATTGATTTCGGAGCGCAGTACATCTCGCGCTTTGCA
CTCATAACGACGACGTCCAAAAGTACATTTTTACACTCTTGACCTCGGATCAGGTAGGGA
TACC--------------------------------GGCAACAGCTCAAATTTGAAATCT
GGCGTCTTTGGCGTCCGAGTTGTAATTTGCAGAGGGCGCTTTGGCATTGGCAGCGGTCCA
AGTTCCTTGGAACAGGACGTCACAGAGGGTGAGAATCCCGTACGTGGTCGCTAGCCTTTA
CCGTGTAAAGCCCCTTCGACGAGTCGAGTTGTTTGGGAATGCAGCTCTAAATGGGAGGTA
AATTTCTTCTAAAGCTAAATACTGGCCAGAGACCGATAGCGCACAAGTAGAGTGATCGAA
AGATGAAAAGCACTTTGGAAAGAGAGTTAAAAAGCACGTGAAATTGTTGAAAGGGAAGCG
CTTGCAGCCAGACTTGCCTGTAGTTGCTCATCCGGGTTTTTACCCGGTGCACTCTTCTGC
GGGCAGGCCAGCATCAGTTTGGGCGGTTGGATAAAGGTCTCTGTCATGTACCTCTCTTCG
GGGAGAACTTATAGGGGAGACGACATGCAACCAGCCTGGACTGAGGTCCGCGCATCTGCT
AGGATGCTGGCGTAATGGCTGTAAGCGGCCCGTCTTGAAACACGGACCAAGGAGTCTAAC
ATCTATGCGAGTGTTTGGGTGTCAAGCCCGAGCGCGTAATGAAAGTGAACGGAGGTGGGA
ACCTTTCGGGGTGCACCATCGACCGATCCTGATGTCTTCGGATGGATTTGAGTAAGAGCA
TAGCTGTTGGGACCCGAAAGATGGTGAACTATGCTTGAATAGGGTGAAGCCAGAGGAAAC
TCTGGTGGAGGCTCGCAGCGGTTCTGACGTGCAAATCGATCGTCAAATTTGGGCATAGGG
GCGAAAGACTAATCGAACTATCTAGTAGCTGGTTCCTGCCGAAGTTTCCCGGTAACCAAA
TTGGTGCCGCCTTCTGGCAGACCATCTCCGGCGAGCATGGTCTCGACGGCTCCGGTGTCT
ACAATGGCACTTCGGACCTCCAGCTCGAGCGCATGAACGTCTACTTCAACGAGGTACTAG
AACTGACACATATCACAACGACGGACTGCGAGTGCTGACCAGCTGCAGGCCTCCGGCAAC
AAATTCGTTCCCCGTGCTGTCCTCGTCGATTTGGAGCCCGGTACAATGGACGCTGTTCGC
GCTGGCCCCTTCGGTCAGCTCTTCCGTCCCGGGGACTTGTCTGCCCTGCTGAAACCCCTG
AAGGACAGGCTTGCGGTTTGGTCAAGAACCTGTCATTGATGTGCTACGTCAGTGTCGGTA
GTGACGCTGGGCCTATCTCTGATTTCATGAGTCAGAGGAACATGCAGCTCCTCGAAGAAT
ATGATCAGAACCAGAACCCTGACGCCACCAAAGTTTTCGTCAACGGTGTATGGGTTGGTG
TCCACTCCAACGCACAGCAGCTTGTCTCGACCGTACAAGAGTTGCGACGAAATGGAACCC
TGTCTTACGAGATGAGTTTGATTCGAGACATCCGTGACCGAGAATTCAAGATCTTCACAG
ACGCTGGACGTGTCATGAGGCCTTTGTTTGTTGTCGAGAGCGACGTCCGTAAACCTAACC
GCAATCACCTCGTTTTCAGTCAGGATCACTACAATAAGCTTGTCGCAGAGCAGCAGGCGC
AAGCTGCAGCAGGCGTTGGCGAGGAAGAAAAGACTGAGCTCACATATGGCTGGAAGGGGC
TCATTCAAGACGGTGTCATCGAATACTTGGATGCGGAAGAAGAAGAAACTGCCATGATTG
TCATGTCACCAGAGGATCTAGGCGAG
>Xenodidymella_glycyrrhizicola_T_CBS_684_97
------------------------------------CTTACCCATGTCTTTTGAGTACTT
ACGTTTCCTCGGTGGGTTCGCCCGCCGGTTGGACAATTTAAACCCTTTGCAGTTGCAATC
AGCGTCTGAAAAACTTAATAGTTACAACTTTCAACAACGGATCTCTTGGTTCTGGCATCG
ATGAAGAACGCAGCGAAATGCGATAAGTAGTGTGAATTGCAGAATTCAGTGAATCATCGA
ATCTTTGAACGCACATTGCGCCCCTTGGTATTCCATGGGGCATGCCTGTTCGAGCGTCAT
TTGTACCTTCAAGCTTTGCTTGGTGTTGGGTGTTTGTCTCGCCTCTGCGTGTAGACTCGC
CTTAAAACAATTGGCAGCCGGCGTATTGATTTCGGAGCGCAGTACATCTCGCGCTTTGCA
CTCATAACGACGACGTCCAAAAGTACATTTTTACACTCTTGACCTCGGATCAGGTAGGGA
TACC------------------ACGGCGAGTGAAGCGGCAACAGCTCAAATTTGAAATCT
GGCGTCTTTGGCGTCCGAGTTGTAATTTGCAGAGGGCGCTTTGGCATTGGCAGCGGTCCA
AGTTCCTTGGAACAGGACGTCACAGAGGGTGAGAATCCCGTACGTGGTCGCTAGCCTTTA
CCGTGTAAAGCCCCTTCGACGAGTCGAGTTGTTTGGGAATGCAGCTCTAAATGGGAGGTA
AATTTCTTCTAAAGCTAAATACTGGCCAGAGACCGATAGCGCACAAGTAGAGTGATCGAA
AGATGAAAAGCACTTTGGAAAGAGAGTTAAAAAGCACGTGAAATTGTTGAAAGGGAAGCG
CTTGCAGCCAGACTTGCCTGTAGTTGCTCATCCGGGTTTTTACCCGGTGCACTCTTCTGC
GGGCAGGCCAGCATCAGTTTGGGCGGTTGGATAAAGGTCTCTGTCATGTACCTCTCTTCG
GGGAGAACTTATAGGGGAGACGACATGCAACCAGCCTGGACTGAGGTCCGCGCATCTGCT
AGGATGCTGGCGTAATGGCTGTAAGCGGCCCGTCTTGAAACACGGACCAAGGAGTCTAAC
ATCTATGCGAGTGTTTGGGTGTCAAGCCCGAGCGCGTAATGAAAGTGAACGGAGGTGGGA
ACCTTTCGGGGTGCACCATCGACCGATCCTGATGTCTTCGGATGGATTTGAGTAAGAGCA
TAGCTGTTGGGACCCGAAAGATGGTGAACTATGCTTGAATAGGGTGAAGCCAGAGGAAAC
TCTGGTGGAGGCTCGCAGCGGTTCTGACGTGCAAATCGATCGTCAAATTTGGGCATAGGG
GCGAAAGACTAATCGAACTATCTAGTAGCTGGTTCCTGCCGAAGTTTCCCGGTAACCAAA
TTGGTGCCGCCTTCTGGCAGACCATCTCCGGCGAGCATGGTCTCGACGGCTCCGGTGTCT
ACAATGGCACTTCGGACCTCCAGCTCGAGCGCATGAACGTCTACTTCAACGAGGTACTAG
AACTGACACATATCACAACGACGGACTGCGAGTGCTGACCAGCTGCAGGCCTCCGGCAAC
AAATTCGTTCCCCGTGCTGTCCTCGTCGATTTGGAGCCCGGTACAATGGACGCTGTTCGC
GCTGGCCCCTTCGGTCAGCTCTTCCGTCCCGGGGACTTGTCTGCCCTGCTGAAACCCCTG
AAGGACAGGCTTGCGGTTTGGTCAAGAACCTGTCATTGATGTGCTACGTCAGTGTCGGTA
GTGACGCTGGGCCTATCTCTGATTTCATGAGTCAGAGGAACATGCAGCTCCTCGAAGAAT
ATGATCAGAACCAGAACCCTGACGCCACCAAAGTTTTCGTCAACGGTGTATGGGTTGGTG
TCCACTCCAACGCACAGCAGCTTGTCTCGACCGTACAAGAGTTGCGACGAAATGGAACCC
TGTCTTACGAGATGAGTTTGATTCGAGACATCCGTGACCGAGAATTCAAGATCTTCACAG
ACGCTGGACGTGTCATGAGGCCTTTGTTTGTTGTCGAGAGCGACGTCCGTAAACCTAACC
GCAATCACCTCGTTTTCAGTCAGGATCACTACAATAAGCTTGTCGCAGAGCAGCAGGCGC
AAGCTGCAGCAGGCGTTGGCGAGGAAGAAAAGACTGAGCTCACATATGGCTGGAAGGGGC
TCATTCAAGACGGTGTCATCGAATACTTGGATGCGGAAGAAGAAGAAACTGCCATGATTG
TCATGTCACCAGAGGATCTAGGCGAG
>Xenodidymella_humicola_CBS_220_85
ATCATTACCTAGAGTTGTAGGCTTTGCCTGCTATCTCTTACCCATGTCTTTTGAGTACTT
ACGTTTCCTCGGCGGGTCCGCCCGCCGATTGGACAATTTAAACCCTTTGCAGTTGCAATC
AGCGTCTGAAAAACTTAATAGTTACAACTTTCAACAACGGATCTCTTGGTTCTGGCATCG
ATGAAGAACGCAGCGAAATGCGATAAGTAGTGTGAATTGCAGAATTCAGTGAATCATCGA
ATCTTTGAACGCACATTGCGCCCCTTGGTATTCCATGGGGCATGCCTGTTCGAGCGTCAT
TTGTACCTTCAAGCTTTGCTTGGTGTTGGGTGTTTGTCTCGCCTCTGCGTGTAGACTCGC
CTTAAAGCAATTGGCAGCCGGCGTATTGATTTCGGAGCGCAGTACATCTCGCGCTTTGCA
CTCATAACGACGACGTCCAAAAGTACATTTTTACACTCTTGACCTCGGATCAGGTAGGGA
TACCACAGGGATTGCCCTAGTAACGGCGAGTGAAGCGGCAACAGCTCAAATTTGAAATCT
GGCGTCTTTGGCGTCCGAGTTGTAATTTGCAGAGGGCGCTTTGGCATTGGCAGCGGTCCA
AGTTCCTTGGAACAGGACGTCACAGAGGGTGAGAATCCCGTACGTGGTCGCTAGCCTTTA
CCGTGTAAAGCCCCTTCGACGAGTCGAGTTGTTTGGGAATGCAGCTCTAAATGGGAGGTA
AATTTCTTCTAAAGCTAAATACTGGCCAGAGACCGATAGCGCACAAGTAGAGTGATCGAA
AGATGAAAAGCACTTTGGAAAGAGAGTTAAAAAGCACGTGAAATTGTTGAAAGGGAAGCG
CTTGCAGCCAGACTTGCCTGTAGTTGCTCATCCGGGTTTTTACCCGGTGCACTCTTCTGC
GGGCAGGCCAGCATCAGTTTGGGCGGTTGGATAAAGGTCTCTGTCATGTACCTCTCTTCG
GGGAGAACTTATAGGGGAGACGACATGCAACCAGCCTGGACTGAGGTCCGCGCATCTGCT
AGGATGCTGGCGTAATGGCTGTAAGCGGCCCGTCTTGAAACACGGACCAAGGAGTCTAAC
ATCTATGCGAGTGTTTGGGTGTCAAGCCCGAGCGCGTAATGAAAGTGAACGGAGGTGGGA
ACCTTTCGGGGTGCACCATCGACCGATCCTGATGTCTTCGGATGGATTTGAGTAAGAGCA
TAGCTGTTGGGACCCGAAAGATGGTGAACTATGCTTGAATAGGGTGAAGCCAGAGGAAAC
TCTGGTGGAGGCTCGCAGCGGTTCTGACGTGCAAATCGATCGTCAAATTTGGGCATAGGG
GCGAAAGACTAATCGAACTATCTAGTAGCTGGTTCCTGCCGAAGTTTCCCGGTAACCAAA
TCGGTGCCGCCTTCTGGCAGACCATCTCCGGCGAGCATGGCCTCGACGGCTCCGGTGTCT
ACAATGGCACTTCGGACCTCCAGCTCGAGCGCATGAACGTCTACTTCAACGAGGTACTAG
AAATGACACGCTCTCTAACAACGGACTGCGAGTGCTGACCAACTGTAGGCCTCTGGCAAC
AAGTTCGTTCCCCGTGCCGTCCTCGTCGATTTGGAGCCTGGTACAATGGATGCCGTCCGC
GCTGGCCCCTTCGGTCAGCTCTTCCGTCCCGGGGGCTTGTCTGCCCTGCCGAGACCCCTG
AAGGACAGGCTTGTGGCCTGGTCAAGAACCTGTCGTTGATGTGTTACGTCAGTGTCGGTA
GCGACGCCGGGCCTATCTCCGACTTCATGAGCCAAAGGAACATGCAGCTCCTCGAGGAGT
ACGATCAGAACCAGAACCCTGATGCCACCAAGGTCTTCGTCAATGGTGTATGGGTTGGTG
TTCACTCCAATGCGCAGCAGCTTGTCTCGACGGTACAAGAACTGCGACGAAACGGAACGT
TGTCTTACGAGATGAGTTTGATTCGAGACATTCGTGACCGAGAGTTCAAGATTTTCACAG
ATGCTGGACGTGTCATGAGACCTCTGTTCGTTGTCGAGAGCGACGTCCGTAAGCCCAACC
GCAACCACCTCGTCTTCAGCCAGGATCACTACAACAAGCTTGTCGCGGAGCAGCAGGCGC
AAGCCGCAGCAGGTGTTGGTGAGGAAGAGAAGACTGAGCTCACATATGGCTGGAAGGGGC
TCATTCAAGATGGTGTCATCGAATACTTAGATGCAGAAGAAGAAGAAACTGCCATGATTG
TCATGTCACCCGAGGATCTTGGCGAG
>Xenodidymella_iranica_IRAN_4142C
------------------------------------------------------------
--GTTTCCTCGGCGGGTCCGCCCGCCGATTGGACAATTGAAACCCTTTGCAGTTGCAATC
AGCGTCTGAAAAACTTAATAGTTACAACTTTCAACAACGGATCTCTTGGTTCTGGCATCG
ATGAAGAACGCAGCGAAATGCGATAAGTAGTGTGAATTGCAGAATTCAGTGAATCATCGA
ATCTTTGAACGCACATTGCGCCCCTTGGTATTCCATGGGGCATGCCTGTTCGAGCGTCAT
TTGTACCTTCAAGCTCTGCTTGGTGTTGGGTGTTTGTCTCGCCTCTGCGTGTAGACTCGC
CTTAAAACAATTGGCAGCCGGCGTATTGATTTCGGAGCGCAGTACATCTCGCGCTTTGCA
CTCATAACGACGACGTCCAAAAGTACATTTTTACACTCTTGACCTCGGAT----------
----????????????????????????????????????????????????????????
????????????????????????????????????????????????????????????
????????????????????????????????????????????????????????????
????????????????????????????????????????????????????????????
????????????????????????????????????????????????????????????
????????????????????????????????????????????????????????????
????????????????????????????????????????????????????????????
????????????????????????????????????????????????????????????
????????????????????????????????????????????????????????????
????????????????????????????????????????????????????????????
????????????????????????????????????????????????????????????
????????????????????????????????????????????????????????????
????????????????????????????????????????????????????????????
????????????????????????????????????????????????????????????
??????????????????????????????????????????????????GGTAACCAAA
TTGGTGCCGCCTTCTGGCAGACCATCTCCGGCGAGCATGGTCTCGACGGCTCCGGTGTCT
ACAATGGCACCTCGGACCTCCAGCTCGAGCGCATGAACGTCTACTTCAACGAGGTACTAG
AAATGACACGCTCTCCAATAACGGACTGCGAGTGCTGACCGACTGTAGGCCTCTGGCAAC
AAGTTCGTTCCCCGTGCCGTACTCGTCGATTTGGAGCCCGGTACAATGG-----------
------------------------------??????????????????????????????
????????????????????????????????????????????????????????????
????????????????????????????????????????????????????????????
????????????????????????????????????????????????????????????
????????????????????????????????????????????????????????????
????????????????????????????????????????????????????????????
????????????????????????????????????????????????????????????
????????????????????????????????????????????????????????????
????????????????????????????????????????????????????????????
????????????????????????????????????????????????????????????
??????????????????????????
>Xenodidymella_iranica_SCUA_Ahm_Sh1_2
------------------------------------------------------------
--GTTTCCTCGGCGGGTCCGCCCGCCGATTGGACAATTGAAACCCTTTGCAGTTGCAATC
AGCGTCTGAAAAACTTAATAGTTACAACTTTCAACAACGGATCTCTTGGTTCTGGCATCG
ATGAAGAACGCAGCGAAATGCGATAAGTAGTGTGAATTGCAGAATTCAGTGAATCATCGA
ATCTTTGAACGCACATTGCGCCCCTTGGTATTCCATGGGGCATGCCTGTTCGAGCGTCAT
TTGTACCTTCAAGCTCTGCTTGGTGTTGGGTGTTTGTCTCGCCTCTGCGTGTAGACTCGC
CTTAAAACAATTGGCAGCCGGCGTATTGATTTCGGAGCGCAGTACATCTCGCGCTTTGCA
CTCATAACGACGACGTCCAAAAGTACATTTTTACACTCTTGACCTCGGAT----------
----????????????????????????????????????????????????????????
????????????????????????????????????????????????????????????
????????????????????????????????????????????????????????????
????????????????????????????????????????????????????????????
????????????????????????????????????????????????????????????
????????????????????????????????????????????????????????????
????????????????????????????????????????????????????????????
????????????????????????????????????????????????????????????
????????????????????????????????????????????????????????????
????????????????????????????????????????????????????????????
????????????????????????????????????????????????????????????
????????????????????????????????????????????????????????????
????????????????????????????????????????????????????????????
????????????????????????????????????????????????????????????
??????????????????????????????????????????????????GGTAACCAAA
TTGGTGCCGCCTTCTGGCAGACCATCTCCGGCGAGCATGGTCTCGACGGCTCCGGTGTCT
ACAATGGCACCTCGGACCTCCAGCTCGAGCGCATGAACGTCTACTTCAACGAGGTACTAG
AAATGACACGCTCTCCAATAACGGACTGCGAGTGCTGACCGACTGTAGGCCTCTGGCAAC
AAGTTCGTTCCCCGTGCCGTACTCGTCGATTTGGAGCCCGGTACAATGG-----------
------------------------------??????????????????????????????
????????????????????????????????????????????????????????????
????????????????????????????????????????????????????????????
????????????????????????????????????????????????????????????
????????????????????????????????????????????????????????????
????????????????????????????????????????????????????????????
????????????????????????????????????????????????????????????
????????????????????????????????????????????????????????????
????????????????????????????????????????????????????????????
????????????????????????????????????????????????????????????
??????????????????????????
>Xenodidymella_menthae_IRAN_4375C
------------------------------------------------------------
--GTTTCCTCGGTGGGTTCGCCCGCCGATTGGACAATACAAACCCTTTGCAGTTGCAATC
AGCGTCTGAAAAACATAATAATTACAACTTTCAACAACGGATCTCTTGGTTCTGGCATCG
ATGAAGAACGCAGCGAAATGCGATAAGTAGTGTGAATTGCAGAATTCAGTGAATCATCGA
ATCTTTGAACGCACATTGCGCCCCTTGGTATTCCATGGGGCATGCCTGTTCGAGCGTCAT
TTGTACCTTCAAGCTTTGCTTGGTGTTGGGTGTTTGTCTCGCCTTTGCGTGTAGACTCGC
CTTAAAACAATTGGCAGCCGGCGTATTGATTTCGGAGCGCAGTACATCTCGCGCTTTGCA
CTCATAACGACGACGTCCAAAAGTACATTTTTACACTCT---------------------
----ACAGGGATTGCCCTAGTAACGGCGAGTGAAGCGGCAACAGCTCAAATTTGAAATCT
GGCGTCTTTGGCGTCCGAGTTGTAATTTGCAGAGGGCGCTTTGGCATCGGCAGCGGTCCA
AGTTCCTTGGAACAGGACGTCACAGAGGGTGAGAATCCCGTACGTGGTCGCTAGCCTTTA
CCGTGTAAAGCCCCTTCGACGAGTCGAGTTGTTTGGGAATGCAGCTCTAAATGGGAGGTA
AATTTCTTCTAAAGCTAAATACTGGCCAGAGACCGATAGCGCACAAGTAGAGTGATCGAA
AGATGAAAAGCACTTTGGAAAGAGAGTTAAAAAGCACGTGAAATTGTT------------
------------------------------------------------------------
------------------------------------------------------------
------------------------------------------------------------
------------------------------------------------------------
------------------------------------------------------------
------------------------------------------------------------
------------------------------------------------------------
------------------------------------------------------------
--------------------------------------------------GGTAACCAAA
TTGGTGCCGCCTTCTGGCAGACCATCTCCGGCGAGCATGGTCTCGACGGCTCCGGTGTCT
ACAACGGCACCTCGGACCTCCAGCTCGAGCGTATGAATGTCTACTTCAACGAGGTACTAG
GATTGACACGCTCAACATCAACGGACTGCGAGTGCTGACCACCTGCAGGCCTCTGGCAAC
AAGTTCGTTCCCCGTGCCGTCCTCGTCGATCTGGAGCCCGGTACAATGG-----------
------------------------------------------------------------
------------------------------------------------------------
------------------------------------------------------------
------------------------------------------------------------
------------------------------------------------------------
------------------------------------------------------------
------------------------------------------------------------
---ACCACCTCGTTTTTAGTCAAGAACACTACAACAAACTCGTCGCGGAACAGCAAGCGC
AGGCTGCAGCAGGTGTTGGCGAGGAAGAGAAAACCGAGCTGACGTATGGCTGGAAGGGCC
TTATTCAAGACGGTGTCATTGAATACTTGGATGCAGAAGAAGAAGAAACCGCCATGATTG
TAATGTCCCCCGAGGATCTCGGCGA-
>Xenodidymella_menthae_SCUA_Ah_W4_2
------------------------------------------------------------
--GTTTCCTCGGTGGGTTCGCCCGCCGATTGGACAATACAAACCCTTTGCAGTTGCAATC
AGCGTCTGAAAAACATAATAATTACAACTTTCAACAACGGATCTCTTGGTTCTGGCATCG
ATGAAGAACGCAGCGAAATGCGATAAGTAGTGTGAATTGCAGAATTCAGTGAATCATCGA
ATCTTTGAACGCACATTGCGCCCCTTGGTATTCCATGGGGCATGCCTGTTCGAGCGTCAT
TTGTACCTTCAAGCTTTGCTTGGTGTTGGGTGTTTGTCTCGCCTTTGCGTGTAGACTCGC
CTTAAAACAATTGGCAGCCGGCGTATTGATTTCGGAGCGCAGTACATCTCGCGCTTTGCA
CTCATAACGACGACGTCCAAAAGTACATTTTTACACTCT---------------------
----ACAGGGATTGCCCTAGTAACGGCGAGTGAAGCGGCAACAGCTCAAATTTGAAATCT
GGCGTCTTTGGCGTCCGAGTTGTAATTTGCAGAGGGCGCTTTGGCATCGGCAGCGGTCCA
AGTTCCTTGGAACAGGACGTCACAGAGGGTGAGAATCCCGTACGTGGTCGCTAGCCTTTA
CCGTGTAAAGCCCCTTCGACGAGTCGAGTTGTTTGGGAATGCAGCTCTAAATGGGAGGTA
AATTTCTTCTAAAGCTAAATACTGGCCAGAGACCGATAGCGCACAAGTAGAGTGATCGAA
AGATGAAAAGCACTTTGGAAAGAGAGTTAAAAAGCACGTGAAATTGTT------------
------------------------------------------------------------
------------------------------------------------------------
------------------------------------------------------------
------------------------------------------------------------
------------------------------------------------------------
------------------------------------------------------------
------------------------------------------------------------
------------------------------------------------------------
--------------------------------------------------GGTAACCAAA
TTGGTGCCGCCTTCTGGCAGACCATCTCCGGCGAGCATGGTCTCGACGGCTCCGGTGTCT
ACAACGGCACCTCGGACCTCCAGCTCGAGCGTATGAATGTCTACTTCAACGAGGTACTAG
GATTGACACGCTCAACATCAACGGACTGCGAGTGCTGACCACCTGCAGGCCTCTGGCAAC
AAGTTCGTTCCCCGTGCCGTCCTCGTCGATCTGGAGCCCGGTACAATGG-----------
------------------------------------------------------------
------------------------------------------------------------
------------------------------------------------------------
------------------------------------------------------------
------------------------------------------------------------
------------------------------------------------------------
------------------------------------------------------------
---ACCACCTCGTTTTTAGTCAAGAACACTACAACAAACTCGTCGCGGAACAGCAAGCGC
AGGCTGCAGCAGGTGTTGGCGAGGAAGAGAAAACCGAGCTGACGTATGGCTGGAAGGGCC
TTATTCAAGACGGTGTCATTGAATACTTGGATGCAGAAGAAGAAGAAACCGCCATGATTG
TAATGTCCCCCGAGGATCTCGGCGA-
>Xenodidymella_weymaniae_T_CBS_144960
-----------------CGGGCTTTGCCTGCTATCTCTTACCCATGTCTTTTGAGTACTT
ACGTTTCCTCGGTGGGTTCGCCCACCGATTGGACAATACAAACCCTTTGCAGTTGCAATC
AGCGTCTGAAAAACATAATAATTACAACTTTCAACAACGGATCTCTTGGTTCTGGCATCG
ATGAAGAACGCAGCGAAATGCGATAAGTAGTGTGAATTGCAGAATTCAGTGAATCATCGA
ATCTTTGAACGCACATTGCGCCCCTTGGTATTCCATGGGGCATGCCTGTTCGAGCGTCAT
TTGTACCTTCAAGCTTTGCTTGGTGTTGGGTGTTTGTCTCGCCTCTGCGTGTAGACTCGC
CTTAAAACAATTGGCAGCCGGCGTATTGATTTCGGAGCGCAGTACATCTCGCGCTTTGCA
CTCAGAACGACGACGTCCAAAAGTACATTTTTACACTCTTGACCTCGGATCAGGTAGGGA
TACC-------TTGCCCTAGTAACGGCGAGTGAAGCGGCAACAGCTCAAATTTGAAATCT
GGCGTCTTTGGCGTCCGAGTTGTAATTTGCAGAGGGCGCTTTGGCATTGGCAGCGGTCCA
AGTTCCTTGGAACAGGACGTCACAGAGGGTGAGAATCCCGTACGTGGTCGCTAGCCTTTA
CCGTGTAAAGCCCCTTCGACGAGTCGAGTTGTTTGGGAATGCAGCTCTAAATGGGAGGTA
AATTTCTTCTAAAGCTAAATACTGGCCAGAGACCGATAGCGCACAAGTAGAGTGATCGAA
AGATGAAAAGCACTTTGGAAAGAGAGTTAAAAAGCACGTGAAATTGTTGAAAGGGAAGCG
CTTGCAGCCAGACTTGCCTGTAGTTGCTCATCCGGGTTTTTACCCGGTGCACTCTTCTGC
GGGCAGGCCAGCATCAGTTTGGGCGGTTGGATAAAGGTCTCTGTCATGTACCTCTCTTCG
GGGAGAACTTATAGGGGAGACGACATGCAACCAGCCTGGACTGAGGTCCGCGCATCTGCT
AGGATGCTGGCGTAATGGCTGTAAGCGGCCCGTCTTGAAACACGGACCAAGGAGTCTAAC
ATCTATGCGAGTGTTTGGGTGTCAAGCCCGAACGCGTAATGAAAGTGAACGGAGGTGGGA
ACCCCTCGGGGTGCACCATCGACCGATCCTGATGTCTTCGGATGGATTTGAGTAAGAGCA
TAGCTGTTGGGACCCGAAAGATGGTGAACTATGCTTGAATAGGGTGAAGCCAGAGGAAAC
TCTGGTGGAGGCTCGCAGCGGTTCTGACGTGCAAATCGATCGTCAAATTTGGGCATAGGG
GCGAAAG-------------------------------------------GGTAACCAAA
TTGGTGCCGCTTTCTGGCAGACCATCTCTGGCGAGCATGGTCTCGATGGCTCCGGTGTCT
ACAACGGCACCTCGGACCTCCAGCTCGAGCGCATGAATGTCTACTTCAACGAGGTACTAG
AACTGACACGCTCAACATCAACGGACTGCGAGTGCTGACTGTCTGTAGGCCTCTGGCAAC
AAGTTCGTTCCCCGTGCCGTCCTCGTCGATTTGGAGCCCGGTACAATGGACGCTGTCCGC
GCTGGACCCTTCGGTCAGCTCTTCCGTCCCGGGGGCTTGTCTGCCCTGCTGAGACCCCTG
AAGGACAGGCTTGTGGTCTGGTCAAGAATCTGTCGTTGATGTGCTACGTCAGTGTCGGTA
GCGATGCTGGACCTATTAGCGACTTCATGAGCCAGAGAAACATGCAGCTCCTCGAGGAGT
ATGACCAGAATCAGAACCCTGATGCTACCAAGGTCTTTGTAAACGGTGTGTGGGTTGGTG
TACATTCCAACGCACAGCAACTCGTCTCGACTGTACAAGAGTTGCGACGAAATGGAACCT
TGTCGTACGAGATGAGTTTGATTCGAGACATTCGTGATCGAGAATTCAAGATCTTCACAG
ATGCCGGACGTGTCATGAGACCTCTTTTCGTTGTCGAAAGCGATGTCCGAAAGCCTAATC
GCAACCACCTCGTCTTCAGTCAGGAACATTACAACAAGCTTGTCGCAGAGCAGCAGGCGC
AGGCTGCAGCAGGTGTTGGCGAAGAAGAGAAGACCGAGCTCACGTATGGCTGGAAGGGTC
TCATCCAGGACGGTGTTATCGAGTACTTGGATGCAGAAGAAGAAGAGACTGCCATGATTG
TAATGTCCCCCGAGGATCTGGGCGAG
