# Supplementary material for: ﻿Unveiling fungal diversity associated with coffee trees in China using a polyphasic approach and a global review of coffee saprobic fungi
Source: IMA Fungus. 2025 Mar 10;16:e144874. doi: 10.3897/imafungus.16.144874 (PMC11915015; doi:10.3897/imafungus.16.144874)
Supplement: Supplementary material 2 — Tree alignment [file imafungus-16-e144874-s002.zip › Tree alignment/Pararoussoella.fas]

>Arthopyrenia_sp__UTHSC_DI16_362
ggatcattactgttgctcggccagtcgttcccgattggggccttctgcgccagcgtttag
cacccttgattttgagcacctttgtttcctcggcgggttcgcccgccagcgaggacccca
tgaactctttgtaatagcaatttttgtctgaaatacaa-acaataatcaaaactttcaac
aatggatctcttggttctggcatcgatgaagaacgcagcgaaatgcgataagtagtgtga
attgcagaattcagtgaatcatcgaatctttgaacgcacattgcgcccctcggtattccg
tggggcatgcctgttcgagcgtcatttaaaccctcaagctcagcttggtgttgggtgctt
gtcccgcctccgcgcggcgactcacctcaaagccagtggcagcccgcatcagccggccgt
gagcgcagcacagtcgcgccctaggccccggcaggtcggctctccagaagcacatcttct
attttgaccattgcctcagtaacggcgagtgaagcggcaacagctcaaatttgaaatctg
gctctttcagggtccgagttgtaatttgtagagggtgctttggtgttggccgtggtctaa
gttccttggaacaggacgtcacagagggtgagaatcccgtacgtggccgccggtcttcac
cgtgtaaagccccttcgacgagtcgagttgtttgggaatgcagctctaaatgggagataa
atttcttctaaagctaaatattggccagagaccgatagcgcacaagtagagtgatcgaaa
gatgaaaagcactttggaaagagagtcaaaaagcacgtgaaattgttgaaagggaagcgc
ttgcagccagacgtgcccgcagttgctcacctgggctctcgcccggggcattcttctgcg
ggcaggccagcatcagttcgggcggttggataaaggcctctatcacgtatcttccttcgg
gatgaccttataggggaggcgcaacacggccagcctgaactgaggaccgcgcatcagcta
ggatgctggcgtaatggctgtaagcggcccgtcttgaaacacggaccaaggagtctaaca
tctatgcgagtgtttgggtgtcaagcccgggcgcgcaatgaaagtgaacggaggtgggaa
cctttcggggtgcaccatcgaccgatcctgaagtcttcggatggatttgagtaagagcat
agctgttgggacccgaaagatggtgaactatgcctgaatagggtgaagccaggggaaacc
ctggtggaggctcgcagcggttctgacgtgcaaatcgatcgtcaaatttgggca------
------------------------------------------------------------
------------------------------------------------------------
-----------------------------------------------tggggagaatcaa
gagaggctgcctctgcaaaagctggagtctcccaggtgctcaataggtatacatacgcat
ccaccctatcgcatctgcgtcgcacgaatactccgatcggccgtgatggaaagcttgcga
aaccacgtcagctccacaacacccattggggtctcgtatgccccgctgaaaccccagaag
ggcaagcatgtggtttggtgaagaatctatcgctcatgtgctacgtaagtgttggaagtg
agagtactccaattacggacttcatgagccagcggaatatggatctcctcgaagagtatg
atcccgtggtcaaccccacagccaccaaggttttcgttaatggtgtatgggtcggtgtgc
attcacagccatcgcagcttgtatccgttgtgcaggaacttcgccgcaatggcacattgt
cttatgagatgagtcttgtccgagacattcgagaccgagaatttaagattttcacggatg
ctggccgagttatgcgccctttgtatattgtcgaaacagattaccgcaagccaaatcggg
gcaaccttgtcttgaataagagtcatattcagagactcatcgaggacactcaaattgaca
cttctggatacaacgacgaggatacacaggccatgaaatttggatggaaaggacttttac
acggtggcgtggtagaatatctcgatgccgaagaagaggagacttctatgattatcatga
ctcccgaagatctcatcgagcatcgcgatctcatgcaaggcatacctgcacctgcgacag
ccggagatgatcgccataaacgcatcaagcaaaagccaaatccttctgtgaggacttata
ctcattgcgagattcatcctagtat???????????????????????????????????
????????????????????????????????????????????????????????????
????????????????????????????????????????????????????????????
????????????????????????????????????????????????????????????
????????????????????????????????????????????????????????????
????????????????????????????????????????????????????????????
????????????????????????????????????????????????????????????
????????????????????????????????????????????????????????????
????????????????????????????????????????????????????????????
????????????????????????????????????????????????????????????
????????????????????????????????????????????????????????????
????????????????????????????????????????????????????????????
????????????????????????????????????????????????????????????
????????????????????????????????????????????????????????????
????????????????????????????????????????????????????????????
????????????????????????????????????????????????????????????
????????????????????????????????????????????????????????????
????????????????????????????????????????????????????????????
????????????????????????????????????????????????????????????
????????????????????????????????????????????????????????????
????????????????????????????????????????????????????????????
????????????????????????????????????????????????????????????
????????????????????????????????????????????????????????????
????????????gaccgttaccaggaaatcatcaaggagcaacttcatcaagaaggtcgt
acaaccccaagcatgttcctttcgtccccatctccggtttcaacggtgacaacatgatcg
acgcctcctccaactgcccctggtacaagggctgggagaaggagaccaaggccaaggcca
ctggtaagaccctccttgaggccatcgatgccatcgatgcccccacccgtccttccgaca
agcccctccgtcttcctctccaggatgtgtacaagattggtggtattggcacggtccctg
tcggtcgtgttgagactggtgtgatcaaggccggtatggtcgtcaccttcgcccctgctg
gtgtcaccactgaagtcaagtccgtcgaaatgcaccacgaacagctcaccgagggtgtcc
ccggtgacaacgtcggtttcaacgtcaagaacgtctccgtcaaggagatccgtcgtggta
acgttgccggtgactccaagaacgacccccccaagggcgccgactctttcaacgcccagg
tcatcgtcctcaaccaccccggtcaggtcggtgc
>Arthopyrenia_sp__UTHSC_DI16_334
ggatcattaccgtaacgcggcggtccagcccaaaaactgctggccgccacacgcgtttat
cacccttgaatttgagcacctctgtttcctcggcgggttcgcccgccaacgaggacccct
tgaactctttgtagtagcagtatttgtctgaaaacaaagtaattaattaaaactttcaac
aatggatctcttggttctggcatcgatgaagaacgcagcgaaatgcgataagtagtgtga
attgcagaattcagtgaatcatcgaatctttgaacgcacattgcgcccctcggtattccg
tggggcatgcctgttcgagcgtcatttaaaccttcaagctcagcttggtattgggtgctt
gtcccgcctctgcgcggcgactcacctcaaagtcattggcagcccgcatccgccggccgt
gagcgcagcacagtcgcactctaggttttggcaggtcggctctccagaagcacttctttt
tcattgaccattgcctcagtaacggcgagtgaagcggcaacagctcaaatttgaaatctg
gctctttcagagtccgagttgtaatttgtagagggtgctttggcgttggccgtggtctaa
gttccttggaacaggacgtcacagagggtgagaatcccgtacgtggccgccggtcttcgc
cgtgtaaagccccttcgacgagtcgagttgtttgggaatgcagctctaaatgggagataa
atttcttctaaagctaaatattggccagagaccgatagcgcacaagtagagtgatcgaaa
gatgaaaagcactttggaaagagagtcaaaaagcacgtgaaattgttgaaagggaagcgc
ttgcagccagacgtgcccgcagttgctcacctgggctctcgcccggggcattcttctgcg
ggcaggccagcatcagttcgggcggttggataaaggcctctatcacgtaccatccttcgg
gatgtccttataggggaggcgcaacacgaccagcctgaactgaggaccgcgcatttgcta
ggatgctggcgtaatggctgtaagcggcccgtcttgaaacacggaccaaggagtctaaca
tctatgcgagtgtttgggtgtaaagcccggacgcgcaatgaaagtgaacggaggtgggaa
cccctcggggtgcaccatcgaccgatcctgaagtcttcggatggatttgagtaagagcat
agctgttgggacccgaaagatggtgaactatgcctgaatagggtgaagccaggggaaacc
ctggtggaggctcgcagcggttctgacgtgcaaatcgatcgtcaaatttgggcatagggg
cgaaagactaatc???????????????????????????????????????????????
????????????????????????????????????????????????????????????
????????????????????????????????????????????????????????????
????????????????????????????????????????????????????????????
????????????????????????????????????????????????????????????
????????????????????????????????????????????????????????????
????????????????????????????????????????????????????????????
????????????????????????????????????????????????????????????
????????????????????????????????????????????????????????????
????????????????????????????????????????????????????????????
????????????????????????????????????????????????????????????
????????????????????????????????????????????????????????????
????????????????????????????????????????????????????????????
????????????????????????????????????????????????????????????
????????????????????????????????????????????????????????????
????????????????????????????????????????????????????????????
????????????????????????????????????????????????????????????
????????????????????????????????????????????????????????????
????????????????????????????????????????????????????????????
????????????????????????????????????????????????????????????
????????????????????????????????????????????????????????????
????????????????????????????????????????????????????????????
????????????????????????????????????????????????????????????
????????????????????????????????????????????????????????????
????????????????????????????????????????????????????????????
????????????????????????????????????????????????????????????
????????????????????????????????????????????????????????????
????????????????????????????????????????????????????????????
????????????????????????????????????????????????????????????
????????????????????????????????????????????????????????????
????????????????????????????????????????????????????????????
????????????????????????????????????????????????????????????
????????????????????????????????????????????????????????????
????????????????????????????????????????????????????????????
????????????????????????????????????????????????????????????
????????????????????????????????????????????????????????????
????????????????????????????????????????????????????????????
????????????????????????????????????????????????????????????
????????????????????????????????????????????????????????????
????????????????????????????????????????????????????????????
????????????gagcgttaccaggaaatcatcaaggagcaacttcatcaagaaggtcgt
acaaccccaagcacgtccccttcgtccccatctccggtttcaacggtgacaacatgatcg
aggcctccaccaactgcccctggtacaagggatgggagaaggagaccaaggccaaggcca
ccggaaagaccctcctcgaggccatcgatgccatcgatgctcccacccgtccttccgaca
agcccctccgtcttcccctccaggatgtgtacaagatcggtggtattggcacggtccccg
tcggtcgtgtcgagaccggtgtcatcaaggccggtatggtcgtcaccttcgcccccgctg
gtgtcaccactgaagtcaagtccgtcgaaatgcaccacgagcagctcgccgatggtggcc
ccggtgacaacgtcggcttcaacgtcaagaacgtctccgtcaaggagatccgtcgtggta
acgttgccggtgactccaagaacgacccccccaagggtgccgactccttcaacgcccagg
tcatcgtccttaaccaccctggtcaggttggtgc
>Neoroussoella_alishanense_T_FU31016
------------------------------------------------------------
------------------------------------------------------acccca
aaacccttttgcagtggcagtatttgtctgagaaataactaaatcgttaaaactttcaac
aatggatctcttggttctggcatcgatgaagaacgcagcgaaatgcgataagtagtgtga
attgcagaattcagtgaatcatcgaatctttgaacgcacattgcgcccctcggtattccg
tggggcatgcctgttcgagcgtcattggaaccctcaagcgcagcttggtgttgggtgctt
gacccgcctccgcgcggagtctcaccccaaaatcattggcagcccgcatccgccggccgt
gagcgcagcacagtcgcgccctggtatctggcggatcggctctccagaagccca------
----------ttgcctcagtaacggcgagtgaagcggcaacagctcaaatttgaaatctg
gccccctcggggtccgagttgtaatttgtagagggtgctttggcgttggccgtggtctaa
gttccttggaacaggacgtcacagagggtgagaatcccgtacgtggccgccggtcttcgc
cgtgtaaagccccttcgacgagtcgagttgtttgggaatgcagctctaaatgggagataa
atttcttctaaagctaaatattggccagagaccgatagcgcacaagtagagtgatcgaaa
gatgaaaagcactttggaaagagagtcaaaaagcacgtgaaattgttgaaagggaagcgc
ttgcagccagacgtgcccgcagttgctcacctgggctctcgcccggggcactcttctgcg
ggcaggccagcatcagttcgggcggttggataaaggcctctatcacgtaccacccttcgg
ggtgtccttataggggaggcgcaacacggccagcccgaactgaggaccgcgcatcagcta
ggatgctggcgtaatggctgtaagcggcccgtcttgaaacacggaccaaggagtctaaca
tctatgcgagtgtttgggtgtaaagcccgggcgcgcaatgaaagtgaacggaggtgggaa
cccctcggggtgcaccatcgaccgatcctgaagtttacggaaggatttgagtaagagcat
agctgttgggacccgaaagatggtgaactatgcctgaatagggtgaagccaggggaaacc
ctggtggaggctcgcagcggttctgacgtgcaaatcgatcgtcaaatttgggcatagggg
cgaaagact-------------------------------gcttacaaaggacgtcttca
ggtaccttcagaaatgcgtggagagcaaccaagacttcaacgttcagatggctgtcaaag
ccagcgtgatcacgaatgggctcaaatactcgcttgccacaggaaattggggtgaccaga
agaaagctgcttcagctaaggctggcgtatctcaagtgctgaataggtatacatatgcct
ccactctttctcatcttcgtcgtacgaataccccgattggccgtgatggaaagctcgcca
aaccacgacagctacacaacactcactggggattggtgtgtccagctgagactccagaag
gccaggcctgtggtctcgtgaaaaatctttcgttgatgtgctacgtcagtgtcggtagtg
agagcactcctatcaccgactttatgagccagcgaaacatggatcttcttgaagagtacg
atccagtcgtcaatccaacagccaccaaggttttcgtcaacggtgtctgggttggtgtac
actcacaaccctcgcagctcgtgtctgtcgtgcaggaactccgacgaaatggaacattat
cttatgagatgagtctcgtccgcgatatccgagaccgagaattcaagattttcacagacg
caggccgagtcatgcgccctctatacattgtcgagactgattaccgaaaacccaatcggg
gtgcccttgttttaagcaaaggtcacatcaacaagctcatcgaagatcttcaaattgata
cttctggctacaatgacgaagatgctcaagctatgaaatttggctggaaaggactgctgc
acggtggcgtggtggaataccttgatgctgaagaagaagaaacttccatgatcatcatga
cacccgaggacctcaacgagcatcgcgatctaatgcagggcattcctgcgtctgatgcac
ccgataaagatcgtcacaaacggatcaagcataagcccaatccttcggtgaagacataca
ctcattgcgaaattcatccgagtat-----------------------------------
------------------------------------------------------------
------------------------------------------------------------
------------------------------------------------------------
------------------------------------------------------------
------------------------------------------------------------
------------------------------------------------------------
------------------------------------------------------------
----------------------------tggt----------------------------
------------------------------------------------------------
------------------------------------------------------------
------------------------------------------------------------
------------------------------------------------------------
------------------------------------------------------------
-------------------gccagcagccgcggtaattccagctccaatagcgtatatta
aagttgttgcagttaaaaagctcgtagttgaaccttgggcctggctggccggtccgcctc
accgcgtgtactggtccggccgggcctttccttctggagatccgcatgcccttcactggg
tgtgctggggaaccaggacttttactttgagaaaattagagtgttcaaagcaggcctttg
ctcgaatacgttagcatggaataatagaataggacgtgcggtcctattttgttggtttct
agaaccgccgtaatgattaatagggatagtcgggggcgtcagtattcaattgtcagaggt
gaaattcttggatctattgaagactaactactgcgaaagcattcgccaaggatgttttca
ttaatcagtgaacgaaagttaggggatcgaagacgatcagataccgtcgtagtcttaacc
gtaaactatgccgactagggatcgggcgatgtttctatattgactcgctcggcaccttac
gagaaatcataa------------------------------------------------
------------------------------------------------------------
-------------ctgcccctggtacaagggctgggagaaggagaccaagtccaaggcca
ctggcaagaccctccttgaggccatcgatgccatcgatacccccacccgtccctctgaca
agcccctccgtcttcctctccaggatgtgtacaagatcggtggtattggcacggtccccg
tcggtcgtgtcgagaccggtttcatcaaggctggtatggtcgtcaccttcgcccccgctg
gtgtcaccactgaagtcaagtccgtcgagatgcaccacgagcagcttcccgagggtctcc
ccggagacaacgtcggtttcaacgtcaagaacgtctccgtcaaggagatccgtcgtggca
acgttgccggtgactccaagaacgacccccccaagggtgccgactccttcaacgcccagg
tcatcgttctcaaccaccccggtcaggtcggtgc
>Neoroussoella_bambusae_T_MFLUCC_11_0124
ggatcattatcgtaacctagtggtcgtg-----------gctgtagagccgggcccctac
cacccttgactttgagcacctttgtttcctcggcggggacgcccgccagcgaggaccccc
aaaaccttttgcagtggcagtatttgtctgaaaaataa-caaatcgttaaaactttcaac
aatggatctcttggttctggcatcgatgaagaacgcagcgaaatgcgataagtagtgtga
attgcagaattcagtgaatcatcgaatctttgaacgcacattgcgcccctcggtattccg
tggggcatgcctgttcgagcgtcattggaaaattcaagcgcagcttggtgttgggtgctt
gacccgcctccgcgcggagtctcaccccaaaatcattggcagcccgcatccgccggccgt
gagcgcagcacagtcgcgcccaggtatctggcggatcggctctccagaaagcccctctct
agctagaccattgcctcagtaacggcgagtgaagcggcaacagctcaaatttgaaatctg
gccccctcggggtccgagttgtaatttgcagagggtgctttggcgttggccgtggtctaa
gttccttggaacaggacgtcacagagggtgagaatcccgtacgtggccgccggtcttcgc
cgtgtaaagccccttcgacgagtcgagttgtttgggaatgcagctctaaatgggagataa
atttcttctaaagctaaatattggccagagaccgatagcgcacaagtagagtgatcgaaa
gatgaaaagcactttggaaagagagtcaaaaagcacgtgaaattgttgaaagggaagcgc
ttgcagccagacgtgcccgcagttgctcacctgggctctcgcccggggcactcttctgcg
ggcaggccagcatcagttcgggcggttggataaaggcctctatcacgtaccacccttcgg
ggtgtccttataggggaggcgcaacacggccagctcgaactgaggaccgcgcatcagcta
ggatgctggcgtaatggctgtaagcggcccgtcttgaaacacggaccaaggagtctaaca
tctatgcgagtgtttgggtgtcaagcccgggcgcgcaatgaaagtgaacggaggtgggaa
cccctcggggtgcaccatcgaccgatcctgaagtttacggaaggatttgagtaagagcat
agctgttgggacccgaaagatggtgaactatgcctgaatagggtgaagccaggggaaacc
ctggtggaggctcgcagcggttctgacgtgcaaatcgatcgtcaaatttgggcata-ggg
cgaaagac-----caatctgttccgtatcctgttcctcaagcttacaaaggacgtcttca
gcttccttcagagatgcgtggagagcaatcaagacttcaacgttcagatggctgtcaaag
ccagcgtgatcacgaatgggctcaaatactcgcttgccacaggaaattggggtgaccaga
agaaagctgcttcggctaaggctggtgtatctcaagtgctgaataggtatacatatgcct
ccactctttctcatcttcgtcgtacgaatactccgattggccgtgacggaaagctcgcca
aaccacgacagctacacaacactcactggggattggtgtgccctgctgagactccggaag
gtcaggcctgtggtctcgtgaagaatctttcgttgatgtgctacgtcagtgtcggtagtg
agagtactcctatcaccgactttatgagccagcgaaacatggatcttcttgaagagtacg
atccagtcgtcaatccaacagccaccaaggttttcgtcaacggtgtctgggtcggtgtac
actcacaaccctcgcagctcgtgtctgtcgtacaggaactccgacgaaatggaacattat
cttatgagatgagtcttgtccgcgatattcgagaccgagaattcaagattttcacagacg
caggccgagtcatgcgccctctatatattgtcgagactgattaccgaaaacccaatcggg
gtgcccttgttttaagcaaaggtcacatcaacaagctcatcgaggatctccaaattgata
cttctggctacaatgacgaggatgctcaagctatgaaatttggctggaaaggacttctgc
acggtggcgtggtggaataccttgatgctgaagaggaagaaacttccatgatcatcatga
cacccgaggacctcaacgagcatcgtgatctaatgcagggcattcctgcgtctgatgcac
ccgataaagatcgtcacaaacggatcaagcaaaagcccaatccttcggtgaagacataca
ctcattgcgaaattcagcctagcat???????????????????????????????????
????????????????????????????????????????????????????????????
????????????????????????????????????????????????????????????
????????????????????????????????????????????????????????????
????????????????????????????????????????????????????????????
????????????????????????????????????????????????????????????
????????????????????????????????????????????????????????????
????????????????????????????????????????????????????????????
????????????????????????????????????????????????????????????
????????????????????????????????????????????????????????????
????????????????????????????????????????????????????????????
????????????????????????????????????????????????????????????
????????????????????????????????????????????????????????????
????????????????????????????????????????????????????????????
????????????????????????????????????????????????????????????
????????????????????????????????????????????????????????????
????????????????????????????????????????????????????????????
????????????????????????????????????????????????????????????
????????????????????????????????????????????????????????????
????????????????????????????????????????????????????????????
????????????????????????????????????????????????????????????
????????????????????????????????????????????????????????????
????????????????????????????????????????????????????????????
????????????gagcgttaccaggaaatcatcaaggagcaacttcatcaagaaggtcgt
acaaccccaagcacgttcccttcgtccccatctccggcttcaacggtgacaacatgattg
atgcctcttccaactgcccctggtacaagggctgggagaaggagaccaaggccaaggcca
ctggcaagaccctcctcgaggccatcgatgccattgatgcccccacccgtccctccgaca
agcccctccgtcttcctctccaggatgtgtacaagatcggtggtattggcacggtccccg
tcggtcgtgtcgagaccggtaccatcaaggctggtatggtcgtcaccttcgcccccgctg
gtgtcaccactgaagtcaagtccgtcgagatgcaccacgagcagcttcccgagggtctcc
ccggtgacaacgtcggtttcaacgtcaagaacgtctccgtcaaggagatccgtcgtggca
acgttgccggtgactccaagaacgacccccccaagggtgccgactccttcaacgcccagg
tcatcgttctcaaccaccccggtcaggtcggtgc
>Neoroussoella_entadae_MFLUCC_15_0098
gagacattaccataacgcggtcgccccgatcgcggggggggcggccacacgcgttcttac
cacccttgattttgagcacccatgtttcctcggcagggacgcctgccagcgaggacccca
aaaaccttttgcagttgcagtatttgtctgaaaacaaacataataatcaaaactttcaac
aatggatctcttggttctggcatcgatgaagaacgcagcgaaatgcgataagtagtgtga
attgcagaattcagtgaatcatcgaatctttgaacgcacattgcgccctatagtattctg
tagggcatgcctgttcgagcgtcatttaacccctcaagctcagcttggtattgggtgctt
gtcccgcctctgcgcggcgactcacctcaaagtcattggcagcccgcaatcgccggccgt
gagcgcagcacagacgcgcttgtgaatccggcggctcggctctccaaaagcttatttcaa
c-----------gcctcagtaacggcgagtgaagcggcaacagctcaaatttgaaatctg
gccctttcagggtccgagttgtaatttgcagagggtgctttggcgtcggccgtggtctaa
gttccttggaacaggacgtcacagagggtgagaatcccgtacgtggccgccggtcttcgc
cgtgtaaagccccttcgacgagtcgagttgtttgggaatgcagctctaaatgggagatac
atttcttctaaagctaaatattggccagagaccgatagcgcacaagtagagtgatcgaaa
gatgaaaagcactttggaaagagagtcaaaaagcacgtgaaattgttgaaagggaagcgc
ttgcagccagacgtgcccgcagttgctcacccaggctcttgcctggggcactcttctgcg
ggcaggccagcatcagttcgggcggttggataaaggtctctatcacgtaccacccttcgg
ggtgtccttataggggagacgcaacacggccagcctgaactgaggaccgcgcatcagcta
ggatgctggcgtaatggctgtaagcggcccgtcttgaaacacggaccaaggagtctaaca
tctatgcgagtgtttgggtgtaaagcccgggcgcgcaatgaaagtgaacggaggtgggaa
cccttt-gggtgcaccatcgaccgatcctgaagtcttcggatggatttgagtaagagcat
agctgttgggacccgaaagatggtgaactatgcctgaatagggtgaagccaggggaaacc
ctggtggaggctcgcagcggttctgacgtgcaaatcgatcgtc-----------------
-------------???????????????????????????????????????????????
????????????????????????????????????????????????????????????
????????????????????????????????????????????????????????????
????????????????????????????????????????????????????????????
????????????????????????????????????????????????????????????
????????????????????????????????????????????????????????????
????????????????????????????????????????????????????????????
????????????????????????????????????????????????????????????
????????????????????????????????????????????????????????????
????????????????????????????????????????????????????????????
????????????????????????????????????????????????????????????
????????????????????????????????????????????????????????????
????????????????????????????????????????????????????????????
????????????????????????????????????????????????????????????
????????????????????????????????????????????????????????????
????????????????????????????????????????????????????????????
????????????????????????????????????????????????????????????
?????????????????????????tataccgtgaaactgcgaatggctcattaaatcag
ttatcgtttatttgatagtaccttactacttggatacccgtggtaattctagagctaata
catgcaaaaaaccccgacttcgggaggggtgtatttattagataaaaaaccaatgccctt
cggggctctttggtgattcatgataacttaacggatcgcatggccttgcgccggcgacgg
ttcattcaaatttctgccctatcaactttcgatggtaaggtattggcttaccatggtttc
aacgggtaacggatttttagggaaagatcccggagagggagcctgagaaacggctaccac
atccaaggaaggcagcaggcgcgcaaattacccaatcccgacacggggaggtagtgacaa
taaatactgatacagggctcttttgggtcttgtaatcggaatgagtacaatttaaatacc
ttaacgaggaacaattggagggcaagtctggt----------------------------
------------------------------------------------------------
------------------------------------------------------------
------------------------------------------------------------
------------------------------------------------------------
------------------------------------------------------------
-------------------gccagcagccgcggtaattccagctccaatagcgtatatta
aagttgttgcagttaaaaagctcgtagttgaaccttgggcctggctggccggtccgcctc
accgcgtgtactggtccggccgggcctttccttctggagaaccccatgcccttcactggg
cgtggcggggaaccaggacttttactttgagaaaattagagtgttcaaagcaggcctttg
ctcgaatacgttagcatggaataatagaataggacgtgtggttctattttgttggtttct
agaaccgccgtaatgattaatagggatagtcgggggcgtcagtattcaattgtcagaggt
gaaattcttggatctattgaagactaactactgcg-------------------------
------------------------------------------------------------
------------------------------------------------------------
------------????????????????????????????????????????????????
????????????????????????????????????????????????????????????
????????????????????????????????????????????????????????????
????????????????????????????????????????????????????????????
????????????????????????????????????????????????????????????
????????????????????????????????????????????????????????????
????????????????????????????????????????????????????????????
????????????????????????????????????????????????????????????
????????????????????????????????????????????????????????????
??????????????????????????????????
>Neoroussoella_heveae_T_MFLUCC_17_0338
ggatcattaccgtaacgcggccgcccgc-----------gcggcggccacacgcgtttat
cacccttgattttgagcacctttgtttcctcggcggggacgcccgccagcgaggaccccc
aaaaccttttgcagtagcagtttttgtctgaa-aacaaagcaattattaaaactttcaac
aatggatctcttggttctggcatcgatgaagaacgcagcgaaatgcgataagtagtgtga
attgcagaattcagtgaatcatcgaatctttgaacgcacattgcgcccctcggtattccg
tggggcatgcctgttcgagcgtcatttaa-ccctcaagcctagcttggtattgggtgctt
gtcccgcctccgcgcggcgactcacctcaaagtcattggcagcccgcatccgccggccgt
gagcgcagcacagacgcgcccgtggtcccggcggttcggctctccagaagcttgtttcaa
caattgaccattgcctcagtaacggcgagtgaagcggcaacagctcaaatttgaaatctg
gccctttcagggtccgagttgtaatttgtagagggtgctttggcgttggccgtggcctaa
gttccttggaacaggacgtcacagagggtgagaatcccgtacgtggccctcggtcttcgc
cgtgtaaagccccttcgacgagtcgagttgtttgggaatgcagctctaaatgggagataa
atttcttctaaagctaaatattggccagagaccgatagcgcacaagtagagtgatcgaaa
gatgaaaagcactttggaaagagagtcaaaaagcacgtgaaattgttgaaagggaagcgc
ttgcagccagacgtgcccgcagttgctcacccgggctctcgcccggggcactcttctgcg
ggcaggccagcatcagttcgggcggttggataaaggcctccatcacgtaccacctctcgg
ggtgtccttataggggaggcgcaacacggccagcctgaactgaggaccgcgcattcgcta
ggatgctggcgtaatggctgtaagcggcccgtcttgaaacccggaccaaggagtttaaca
tctatgcgagtgtttgggtgtcaagcccgggcgcgcaatgaaagtgaacggaggtgggaa
cccttt-gggtgcaccatcgaccgatcctgaagtcttcggatggatttgagtaagagcat
agctgttgggacccgaaagatggtgaactatgcctgaatagggtgaagccaggggaaacc
ctggtggaggctcgcagcggttctgacgtgcaaatcgatcgtcaaatttgggcatagggg
cgaaagactaatc???????????????????????????????????????????????
????????????????????????????????????????????????????????????
????????????????????????????????????????????????????????????
????????????????????????????????????????????????????????????
????????????????????????????????????????????????????????????
????????????????????????????????????????????????????????????
????????????????????????????????????????????????????????????
????????????????????????????????????????????????????????????
????????????????????????????????????????????????????????????
????????????????????????????????????????????????????????????
????????????????????????????????????????????????????????????
????????????????????????????????????????????????????????????
????????????????????????????????????????????????????????????
????????????????????????????????????????????????????????????
????????????????????????????????????????????????????????????
????????????????????????????????????????????????????????????
????????????????????????????????????????????????????????????
?????????????????????????-----cttgaaactgaggatgg-tcatttaatcag
attcagttttttgtatgtgtccatactacttcgata-gcgtagtaattttagagctagtg
cacccaagtaccgactctttagtacgggatgcattttttagataataaacgcgagcttgc
ttcgcttttcctgtgaatcatgataacttgatggatcgcacagccttgtgctggcgatgg
ttcattcaaatttttgccctatcaacctttgatggtaggatagaggcctaccatggtggt
gacgggtgacggagaattagggttcgattccggagggggagcctgagaaacggctaccac
atccaaggaaggcagcaggcgggcaaattacccaatcctgaccaggggaggtagtgacaa
taaataacaatactgggc-tcattgagtctggtaaattgaatgagtacaaattaaatccc
ttaacgaggatccattggagggcaagtttggt----------------------------
------------------------------------------------------------
------------------------------------------------------------
------------------------------------------------------------
------------------------------------------------------------
------------------------------------------------------------
-------------------gccagcagccgcggtaattccagctccaatagggtatattt
aagttgttgcagttaaaaagcttgtagttggatcttgggtcgtaagggtcggtccgcctc
ctcgggtgcaccttcccttccgtccctttttgttggggagtgctcctggccttaattggg
ggggtcgcggacccggcgttgttactttgaaaaatttagagttctaaaagcaacctttgg
ttcgaatacattagcatggaataacatgatagga-gtctggtccttttgtgttggccttc
gggaccggagtattgataaatagggactgtcgggggcatttgtatttcattgtcagaggt
gaaaattttggatttatgaaagacggaccactgcgaaagcatttgccaaggatgttttca
ttaatcaa-gaaagaaagttgggggcttgaagacgatcagataccgtcctagtttctacc
ataaaagat-ccgaccagggatcgacggatgttctttataggactcgctcggcaccttac
gagaaatcaaag????????????????????????????????????????????????
????????????????????????????????????????????????????????????
????????????????????????????????????????????????????????????
????????????????????????????????????????????????????????????
????????????????????????????????????????????????????????????
????????????????????????????????????????????????????????????
????????????????????????????????????????????????????????????
????????????????????????????????????????????????????????????
????????????????????????????????????????????????????????????
??????????????????????????????????
>Neoroussoella_leucaenae_T_MFLUCC_18_1544
--atcattaccataacgcggtcgccccgattgcggggggggcggccacacgcgttcttac
cacccttgattttgagcacccatgtttcctcggcagggacgcctgccagcgaggacccca
aaaactttttgcagttgcagtatttgtctgaaaacaaacataataatcaaaactttcaac
aatggatctcttggttctggcatcgatgaagaacgcagcgaaatgcgataagtagtgtga
attgcagaattcagtgaatcatcgaatctttgaacgcacattgcgccctatagtattctg
tagggcatgcctgttcgagcgtcatttaacccctcaagcccagcttggtattgggtgctt
gtcccgcctctgcgcggcgactcacctcaaagtcattggcagcccgcaatcgccggccgt
gagcgcagcacagacgcgcttgtgaatccggcggctcggctctccaaaagcttatttcaa
caattgaccattgcctcagtaacggcgagtgaagcggcaacagctcaaatttgaaatctg
gccctttcagggtccgagttgtaatttgcagagggtgctttggcgtcggccgtggtctaa
gttccttggaacaggacgtcacagagggtgagaatcccgtacgtggccgccggtcttcgc
cgtgtaaagccccttcgacgagtcgagttgtttgggaatgcagctctaaatgggagatac
atttcttctaaagctaaatattggccagagaccgatagcgcacaagtagagtgatcgaaa
gatgaaaagcactttggaaagagagtcaaaaagcacgtgaaattgttgaaagggaagcgc
ttgcagccagacgtgcccgcagttgctcacccaggctcttgcctggggcactcttctgcg
ggcaggccagcatcagttcgggcggttggataaaggtctctatcacgtaccacccttcgg
ggtgtccttataggggagacgcaacacggccagcctgaactgaggaccgcgcatcagcta
ggatgctggcgtaatggctgtaagcggcccgtcttgaaacacggaccaaggagtctaaca
tctatgcgagtgtttgggtgtaaagcccgggcgcgcaatgaaagtgaacggaggtgggaa
cccttt-gggtgcaccatcgaccgatcctgaagtcttcggatggatttgagtaagagcat
agctgttgggacccgaaagatggtgaactatgcctgaatagggtgaagccaggggaaacc
ctggtggaggctcgcagcggttctgacgtgcaaatcgatcgtcaaatttgggcatagggg
cgaaagactaatc--atcttttccgaatcttattcctgaaactcaccaaggacgttttca
ggtatcttcagaaatgcgttgagagcaaccaggacttcaacgttcaaatggccgtcaaag
ccagtgtgatcaccaatggtctcaaatactcgcttgcgacgggaaactggggtgatcaga
agaaggcggcctcagctaaagctggggtctctcaggtgctgaacaggtacacatacgcct
ctactctttctcatcttcgtcgcacgaatactccaattggtcgtgatggaaaacttgcca
aacctcgccagctccacaacacccactgggggttggtttgccctgctgagactccagaag
gacaagcttgcggtttggtgaagaacctctcgttgatgtgctacgtgagcgttggtagcg
agagtacgcctattacagatttcatgagtcagcgaaacatggatctcttggaagagtacg
acccggtggtgaacccggcagccacaaaggtttttgtcaacggtgtctgggtcggtgtgc
actcacagccttcgcagttagtgtctgtggtccaggaacttcgtcgcaacgggaccctgt
cctatgaaatgagtcttgttcgtgatattcgcgaccgagagttcaagatcttcacagatg
caggccgagttatgcgtcctctttacatcgtggagacagattaccgtaaaccaaatcgag
gcgcccttgttttgaacaaaggccacatccagaagctgattgacgacactcagatcgata
cgtcaggctacaatgatgaggatgctcaagcgatgaagttcggttggaaaggattgttac
acggcggcgttgtggaatatctcgatgctgaagaagaagaaacatccatgattatcatga
cgcctgaggatctcaacgagcaccgcgatctaatgcaaggcattcctgcgcctgacgcgc
ctagtgaggatcggcatcgacgcatcaagcaaaagcccaacccttcggtgaaaacttaca
ctcactgcgaaatccaccccagtattataccgtgaaactgcgaatggctcattaaatcag
ttatcgtttatttgatagtaccttactacttggatacccgtggtaattctagagctaata
catgcaaaaaaccccgacttcgggaggggtgtatttattagataaaaaaccaatgccctt
cggggctctttggtgattcatgataacttaacggatcgcatggccttgcgccggcgacgg
ttcattcaaatttctgccctatcaactttcgatggtaaggtattggcttaccatggtttc
aacgggtaacggatttttagggaaagatcccggagagggagcctgagaaacggctaccac
atccaaggaaggcagcaggcgcgcaaattacccaatcccgacacggggaggtagtgacaa
taaatactgatacagggctcttttgggtcttgtaatcggaatgagtacaatttaaatacc
ttaacgaggaacaattggagggcaagtctggt----------------------------
------------------------------------------------------------
------------------------------------------------------------
------------------------------------------------------------
------------------------------------------------------------
------------------------------------------------------------
-------------------gccagcagccgcggtaattccagctccaatagcgtatatta
aagttgttgcagttaaaaagctcgtagttgaaccttgggcctggctggccggtccgcctc
accgcgtgtactggtccggccgggcctttccttctggagaaccccatgcccttcactggg
cgtggcggggaaccaggacttttactttgagaaaattagagtgttcaaagcaggcctttg
ctcgaatacgttagcatggaataatagaataggacgtgtggttctattttgttggtttct
agaaccgccgtaatgattaatagggatagtcgggggcgtcagtattcaattgtcagaggt
gaaattcttggatctattgaagactaactactgcgaaagcattcgccaaggatgttttca
ttaatcagtgaacgaaagttaggggatcgaagacgatcagataccgtcgtagtcttaacc
gtaaactatgccgactagggatcgggcgatgtttctatcttgactcgctcggcaccttac
gagaaatc----gaccgtttccaggagatcatcaaggagcaacttcatcaagaaggtcgt
acaaccccaagcacgttcccttcgtccccatctccggcttcaacggtgacaacatgattg
agccctccaccaactgcccctggtacaagggctgggagaaggagaccaagtccaaggcca
ctggcaagaccctccttgaggccatcgatgccatcgatacccccacccgtccctccgaca
agcccctccgtcttcctctccaggatgtgtacaagatcggtggtattggcacggtccccg
tcggtcgtgtcgagactggtgtcatcaaggccggtatggtcgtcaccttcgcccccgctg
gtgtcaccactgaagtcaagtccgtcgaaatgcaccacgagcagcttaccgagggtgtcc
ccggtgacaacgtcggcttcaacgtcaagaacgtctccgtcaaggagatccgtcgtggta
acgttgccggtgactccaagaacgacccccccaagggcgccgactccttcaacgcccagg
tcatcgttctcaaccaccccggtcaggtcggtgc
>Neoroussoella_solani_T_CPC_26331
ggatcattaccataacgcggtcgccccgattgcggggggggcggccacacgcgttcttac
cacccttgattttgagcacccatgtttcctcggcagggacgcctgccagcgaggacccca
aaaactttttgcagttgcagtatttgtctgaaaacaaacataataatcaaaactttcaac
aatggatctcttggttctggcatcgatgaagaacgcagcgaaatgcgataagtagtgtga
attgcagaattcagtgaatcatcgaatctttgaacgcacattgcgccctatagtattctg
tagggcatgcctgttcgagcgtcatttaacccctcaagctcagcttggtattgggtgctt
gtcccgcctttgcgcggcgactcacctcaaagtcattggcagcccgcaatcgccggccgt
gagcgcagcacagacgcgcttgtgaatccggcggctcggctctccaaaagcttatttcaa
caattgacc--tgcctcagtaacggcgagtgaagcggcaacagctcaaatttgaaatctg
gccctttcagggtccgagttgtaatttgcagagggtgctttggcgttggccgtggtctaa
gttccttggaacaggacgtcacagagggtgagaatcccgtacgtggccgccggtcttcgc
cgtgtaaagccccttcgacgagtcgagttgtttgggaatgcagctctaaatgggagatac
atttcttctaaagctaaatattggccagagaccgatagcgcacaagtagagtgatcgaaa
gatgaaaagcactttggaaagagagtcaaaaagcacgtgaaattgttgaaagggaagcgc
ttgcagccagacgtgcccgcagttgctcacccaggctcttgcctggggcactcttctgcg
ggcaggccagcatcagttcgggcggttggataaaggtctctatcacgtaccacccttcgg
ggtgtccttataggggagacgcaacacggccagcctgaactgaggaccgcgcatcagcta
ggatgctggcgtaatggctgtaagcggcccgtcttgaaacacggaccaaggagtctaaca
tctatgcgagtgtttgggtgtaaagcccgggcgcgcaatgaaagtgaacggaggtgggaa
cccttt-gggtgcaccatcgaccgatcctgaagtcttcggatggatttgagtaagagcat
agctgttgggacccgaaagatggtgaactatgcctgaatagggtgaagccaggggaaacc
ctggtggaggctcgcagcggttctgacgtgcaaat-------------------------
-------------???????????????????????????????????????????????
????????????????????????????????????????????????????????????
????????????????????????????????????????????????????????????
????????????????????????????????????????????????????????????
????????????????????????????????????????????????????????????
????????????????????????????????????????????????????????????
????????????????????????????????????????????????????????????
????????????????????????????????????????????????????????????
????????????????????????????????????????????????????????????
????????????????????????????????????????????????????????????
????????????????????????????????????????????????????????????
????????????????????????????????????????????????????????????
????????????????????????????????????????????????????????????
????????????????????????????????????????????????????????????
????????????????????????????????????????????????????????????
????????????????????????????????????????????????????????????
????????????????????????????????????????????????????????????
????????????????????????????????????????????????????????????
????????????????????????????????????????????????????????????
????????????????????????????????????????????????????????????
????????????????????????????????????????????????????????????
????????????????????????????????????????????????????????????
????????????????????????????????????????????????????????????
????????????????????????????????????????????????????????????
????????????????????????????????????????????????????????????
????????????????????????????????????????????????????????????
????????????????????????????????????????????????????????????
????????????????????????????????????????????????????????????
????????????????????????????????????????????????????????????
????????????????????????????????????????????????????????????
????????????????????????????????????????????????????????????
????????????????????????????????????????????????????????????
????????????????????????????????????????????????????????????
????????????????????????????????????????????????????????????
????????????????????????????????????????????????????????????
????????????????????????????????????????????????????????????
????????????????????????????????????????????????????????????
????????????????????????????????????????????????????????????
????????????????????????????????????????????????????????????
????????????????????????????????????????????????????????????
????????????????????????????????????????????????????????????
????????????????????????????????????????????????????????????
????????????????????????????????????????????????????????????
????????????????????????????????????????????????????????????
????????????????????????????????????????????????????????????
????????????????????????????????????????????????????????????
????????????????????????????????????????????????????????????
????????????????????????????????????????????????????????????
????????????????????????????????????????????????????????????
??????????????????????????????????
>Pararoussoella_coffeae_KUNCC_24_18355
ggatcattaaagatg---agcggtccgtccgcgaagcgg-gtcgtgaacccatcaaaccc
cacccttgattttgagcacctttgtttcctcggcgggttcgcccgccagcgaggacccct
tgaactctttgcagtagcagtttttgtctgaaacacaaacaaacaatcaaaactttcaac
aatggatctcttggttctggcatcgatgaagaacgcagcgaaatgcgataagtagtgtga
attgcagaattcagtgaatcatcgaatctttgaacgcacattgcgcccctcggtattccg
tggggcatgcctgttcgagcgtcatttaaaccttcaagcctagcttggtgttgggtgctt
gtctcgcctccgcgcgg-gactcacctcaaagtcattggcagcccgcatccgccggccgt
gagcgcagcacagacgcgccctcgggacacgcagatcggctctccaggaagcacttcttc
--aatgaccattgcctcagtaacggcgagtgaagcggcaacagctcaaatttgaaatctg
gccctttcagggtccgagttgtaatttgcagagggtgctttggtgtcggccgtggtctaa
gttccttggaacaggacgtcacagagggtgagaatcccgtacgtggccgccggtcgtcac
cgtgtaaagccccttcgacgagtcgagttgtttgggaatgcagctctaaatgggagatac
atttcttctaaagctaaatattggccagagaccgatagcgcacaagtagagtgatcgaaa
gatgaaaagcactttggaaagagagtcaaaaagcacgtgaaattgttgaaagggaagcgc
ttgcagccagacgtgcccgcagttgctcacccaggctctcgcctggggcattcttctgcg
ggcaggccagcatcagttcgggcggttggataaaggcctctatcacgtaccacctttcgg
ggtgtccttataggggaggcgcaacacgaccagcccgaactgaggaccgcgcataagcta
ggatgctggcgtaatggctgtaagcggcccgtcttgaaacacggaccaaggagtctaaca
tctatgcgagtgtttgggtgtcaagcccgggcgcgcaatgaaagtgaacggaggtgggaa
cccctcggggtgcaccatcgaccgatcctgaagtcttcggatggatttgagtaagagcat
agctgttgggacccgaaagatggtgaactatgcctgaatagggtgaagccaggggaaacc
ctggtggaggctcgcagcggttctgacgtgcaaatcg-----------------------
-------------ccacctcttccgtatcctgttcttgaaattgaccaaggacgttttca
gatacctccaaagatgtgtggaaagcaatcaggacttcaacgtgcaaatggcagtcaaag
ctagtgttatcaccaacggtctcaaatactcgcttgctacaggaaattggggtgaccaga
agaaggcggcgtctgccaaggctggagtttcccaggtgttgaacaggtatacatatgcct
cgactctctcccatctgcgtcgcacaaatacgccaatagggcgtgatggaaagcttgcca
aaccacggcagttgcataatactcactggggtcttgtctgtcccgccgaaactccggaag
gacaagcttgtggtctggtgaagaatctgtctttgatgtgctacgtaagtgtcggtagcg
agagcactccaatcaccgatttcatgagtcaacggaacatggatcttttggaagaatacg
atccagttgtaaatcctacagccaccaaggtttttgtcaacggtgtgtgggtaggggttc
attcacaaccttcccagcttgtctctgttgtgcaggaactcaggcgtaacgggacgcttt
cctacgaaatgagtttggtacgagacatccgagacagagagttcaagattttcacggatg
ccggtcgagtcatgcgcccgctctatattgtagagaccgattaccgaaagcccaaccgtg
gtgcccttgttttgaacaaaggtcatatccaaaagctcattgacgacactatggttgata
cttccgggtacaatgatgaagacgcccaagccatgaaatttggctggaaaggacttctac
acggcggtgtagtggaatatctcgacgccgaggaagaggaaacttcgatgatcattatga
cacccgaggatttgaatgaacatcgcgacctcatgcaaggtatccctgcagctgaaggac
catcagaagatcgtcataggcgaatcaagcagaaccccatccttc-------agtataca
cccactgtgaaatccatccaagtattataccgtgaaactgcgaatggctcattaaatcag
ttatcgtttatttgatagtaccttactacttggatacccgtggtaattctagagctaata
catgcaaaaaaccccaacttcgggaggggtgtatttattagataaaaaaccaatgccctt
cggggctctttggtgattcatgataacttaacggatcgcatggccttgcgccggcgacgg
ttcattcaaatttctgccctatcaactttcgatggtaaggtattggcttaccatggtttc
aacgggtaacggatttttagggaaagatcccggagagggagcctgagaaacggctaccac
atccaaggaaggcagcaggcgcgcaaattacccaatcccgacacggggaggtagtgacaa
taaatactgatacagggctcttttgggtcttgtaatcggaatgagtacaatttaaatacc
ttaacgaggaacaattggagggcaagtctggtggacattcagctcccattctgctgacgc
cagagatagtcgggcactctgtgctatgccgactagtcgagcacccactattttgatggg
caggtgccggcgagacaacctggatcggggaaggctaaggcgcctgcagaggtgctatgc
tgatcccgagcagagctctcgaggagcgatcctcgtcatgagcctgtgtagagcgcgcaa
aggtgtcggtcaactccctgagttggcttgaggtacgtgccattcccacccgaaagggtg
gctgacagc-tgaagcgcccatcacgcgaaggctgtcggggtttctagagacgcaatctc
tggaaatcgtctgaacgaggccagcagccgcggtaattccagctccaatagcgtatatta
aagttgttgcagttaaaaagctcgtagttgaaccttgggcctggctggccggtccgcctc
accgcgtgtactggtccggccgggcctttccttctggagaaccgcatgcccttcactggg
tgtgtcggggaaccaggacttttactttgagaaaattagagtgttcaaagcaggcctttg
ctcgaatacgttagcatggaataatagaataggacgtgcggtcctattttgttggtttct
agaaccgccgtaatgattaatagggatagtcgggggcgtcagtattcaattgtcagaggt
gaaattcttggatctattgaagactaactactgcgaaagcattcgccaaggatgttttca
ttaatcagtgaacgaaagttaggggatcgaagacgatcagataccgtcgtagtcttaacc
gtaaactatgccgactagggatcgggcgatgtttctatattgactcgctcggcaccttac
gagaaatcataagaccgttaccaggaaatcatcaaggagcaacttcatcaagaaggtcgt
acaaccccaagcacgttcctttcgtccccatctccggtttcaacggtgacaacatgattg
aggcttccaccaactgcccctggtacaagggatgggagaaggagaccaagtctaaggcca
ccggcaagaccctcctcgaggctattgacgccatcgacacccccagccgtccctccgaca
agcccctccgtctccccctccaggatgtgtacaagatcggtggtattggcacggttcccg
tcggtcgtgtcgagaccggtaccatcaaggccggtatggtcgtcaccttcgccccggctg
gtgtcaccactgaagtcaagtccgtcgagatgcaccacgagcagcttaccgctggtgttc
ccggtgacaacgtcggcttcaacgtcaagaacgtctccgtcaaggagatccgtcgtggta
acgttgccggtgactccaagaacgacccccccaagggtgccgactctttcaacgcccagg
tcatcgtcctcaaccaccccggtcaggtcggtgc
>Pararoussoella_coffeae_KUNCC_24_18356
ggatcattaaagatg---agcggtccgtccgcgaagcgg-gtcgtgaacccatcaaaccc
cacccttgattttgagcacctttgtttcctcggcgggttcgcccgccagcgaggacccct
tgaactctttgcagtagcagtttttgtctgaaacacaaacaaacaatcaaaactttcaac
aatggatctcttggttctggcatcgatgaagaacgcagcgaaatgcgataagtagtgtga
attgcagaattcagtgaatcatcgaatctttgaacgcacattgcgcccctcggtattccg
tggggcatgcctgttcgagcgtcatttaaaccttcaagcctagcttggtgttgggtgctt
gtctcgcctccgcgcgg-gactcacctcaaagtcattggcagcccgcatccgccggccgt
gagcgcagcacagacgcgccctcgggacacgcagatcggctctccaggaagcacttcttc
--aatgaccattgcctcagtaacggcgagtgaagcggcaacagctcaaatttgaaatctg
gccctttcagggtccgagttgtaatttgcagagggtgctttggtgtcggccgtggtctaa
gttccttggaacaggacgtcacagagggtgagaatcccgtacgtggccgccggtcgtcac
cgtgtaaagccccttcgacgagtcgagttgtttgggaatgcagctctaaatgggagatac
atttcttctaaagctaaatattggccagagaccgatagcgcacaagtagagtgatcgaaa
gatgaaaagcactttggaaagagagtcaaaaagcacgtgaaattgttgaaagggaagcgc
ttgcagccagacgtgcccgcagttgctcacccaggctctcgcctggggcattcttctgcg
ggcaggccagcatcagttcgggcggttggataaaggcctctatcacgtaccacctttcgg
ggtgtccttataggggaggcgcaacacgaccagcccgaactgaggaccgcgcataagcta
ggatgctggcgtaatggctgtaagcggcccgtcttgaaacacggaccaaggagtctaaca
tctatgcgagtgtttgggtgtcaagcccgggcgcgcaatgaaagtgaacggaggtgggaa
cccctcggggtgcaccatcgaccgatcctgaagtcttcggatggatttgagtaagagcat
agctgttgggacccgaaagatggtgaactatgcctgaatagggtgaagccaggggaaacc
ctggtggaggctcgcagcggttctgacgtgcaaatcgatcgtcaaatttgggcatagggg
cgaaagactaatcccacctcttccgtatcctgttcttgaaattgaccaaggacgttttca
gatacctccaaagatgtgtggaaagcaatcaggacttcaacgtgcaaatggcagtcaaag
ctagtgttatcaccaacggtctcaaatactcgcttgctacaggaaattggggtgaccaga
agaaggcggcgtctgccaaggctggagtttcccaggtgttgaacaggtatacatatgcct
cgactctctcccatctgcgtcgcacaaatacgccaatagggcgtgatggaaagcttgcca
aaccacggcagttgcataatactcactggggtcttgtctgtcccgccgaaactccggaag
gacaagcttgtggtctggtgaagaatctgtctttgatgtgctacgtaagtgtcggtagcg
agagcactccaatcaccgatttcatgagtcaacggaacatggatcttttggaagaatacg
atccagttgtaaatcctacagccaccaaggtttttgtcaacggtgtgtgggtaggggttc
attcacaaccttcccagcttgtctctgttgtgcaggaactcaggcgtaacgggacgcttt
cctacgaaatgagtttggtacgagacatccgagacagagagttcaagattttcacggatg
ccggtcgagtcatgcgcccgctctatattgtagagaccgattaccgaaagcccaaccgtg
gtgcccttgttttgaacaaaggtcatatccaaaagctcattgacgacactatggttgata
cttccgggtacaatgatgaagacgcccaagccatgaaatttggctggaaaggacttctac
acggcggtgtagtggaatatctcgacgccgaggaagaggaaacttcgatgatcattatga
cacccgaggatttgaatgaacatcgcgacctcatgcaaggtatccctgcagctgaaggac
catcagaagatcgtcataggcgaatcaagcagaaccccatccttc-------agtataca
cccactgtgaaatccatccaagtattataccgtgaaactgcgaatggctcattaaatcag
ttatcgtttatttgatagtaccttactacttggatacccgtggtaattctagagctaata
catgcaaaaaaccccaacttcgggaggggtgtatttattagataaaaaaccaatgccctt
cggggctctttggtgattcatgataacttaacggatcgcatggccttgcgccggcgacgg
ttcattcaaatttctgccctatcaactttcgatggtaaggtattggcttaccatggtttc
aacgggtaacggatttttagggaaagatcccggagagggagcctgagaaacggctaccac
atccaaggaaggcagcaggcgcgcaaattacccaatcccgacacggggaggtagtgacaa
taaatactgatacagggctcttttgggtcttgtaatcggaatgagtacaatttaaatacc
ttaacgaggaacaattggagggcaagtctggtggacattcagctcccattctgctgacgc
cagagatagtcgggcactctgtgctatgccgactagtcgagcacccactattttgatggg
caggtgccggcgagacaacctggatcggggaaggctaaggcgcctgcagaggtgctatgc
tgatcccgagcagagctctcgaggagcgatcctcgtcatgagcctgtgtagagcgcgcaa
aggtgtcggtcaactccctgagttggcttgaggtacgtgccattcccacccgaaagggtg
gctgacagc-tgaagcgcccatcacgcgaaggctgtcggggtttctagagacgcaatctc
tggaaatcgtctgaacgaggccagcagccgcggtaattccagctccaatagcgtatatta
aagttgttgcagttaaaaagctcgtagttgaaccttgggcctggctggccggtccgcctc
accgcgtgtactggtccggccgggcctttccttctggagaaccgcatgcccttcactggg
tgtgtcggggaaccaggacttttactttgagaaaattagagtgttcaaagcaggcctttg
ctcgaatacgttagcatggaataatagaataggacgtgcggtcctattttgttggtttct
agaaccgccgtaatgattaatagggatagtcgggggcgtcagtattcaattgtcagaggt
gaaattcttggatctattgaagactaactactgcgaaagcattcgccaaggatgttttca
ttaatcagtgaacgaaagttaggggatcgaagacgatcagataccgtcgtagtcttaacc
gtaaactatgccgactagggatcgggcgatgtttctatattgactcgctcggcaccttac
gagaaatcataagaccgttaccaggaaatcatcaaggagcaacttcatcaagaaggtcgt
acaaccccaagcacgttcctttcgtccccatctccggtttcaacggtgacaacatgattg
aggcttccaccaactgcccctggtacaagggatgggagaaggagaccaagtctaaggcca
ccggcaagaccctcctcgaggctattgacgccatcgacacccccagccgtccctccgaca
agcccctccgtctccccctccaggatgtgtacaagatcggtggtattggcacggttcccg
tcggtcgtgtcgagaccggtaccatcaaggccggtatggtcgtcaccttcgccccggctg
gtgtcaccactgaagtcaagtccgtcgagatgcaccacgagcagcttaccgctggtgttc
ccggtgacaacgtcggcttcaacgtcaagaacgtctccgtcaaggagatccgtcgtggta
acgttgccggtgactccaagaacgacccccccaagggtgccgactctttcaacgcccagg
tcatcgtcctcaaccaccccggtcaggtcggtgc
>Pararoussoella_mangrovei_T_MFLUCC_16_0424
ggatcattacagtagacgagcggttcggccgcgaagcgaccgtccgc--tccgaatacat
cacccttgactttgagcaccttcgtttcctcggcgggttcgcccgccagcgaggacccct
tgaactctttgtagtagcagtttttgtctgaaatacaa-cgaataatcaaaacttttaac
aatggatctcttggttctggcatcgatgaagaacgcagcgaaatgcgataagtagtgtga
attgcagaattcagtgaatcatcgaatctttgaacgcacattgcgcccctcggtattccg
tggggcatgcctgttcgagcgtcatttaaaccctcaagctcagcttggtgttgggtgctt
gtcccgcctccgcgcggcgactcacctcaaagtcattggcagcccgcattcgccggccgt
gagcgcagcacagtcgcgccctaggctccggcgagtcggctctccagaagcacttcttcc
cca-tgaccattgcctcagtaacggcgagtgaagcggcaacagctcaaatttgaaatctg
gccctttcagggtccgagttgtaatttgtagagggtgctttggcgtcggccgtggtctaa
gttccttggaacaggacgtcacagagggtgagaatcccgtacgtggccgccggtcttcgc
cgtgtaaagccccttcgacgagtcgagttgtttgggaatgcagctctaaatgggagatac
atttcttctaaagctaaatattggccagagaccgatagcgcacaagtagagtgatcgaaa
gatgaaaagcactttggaaagagagtcaaaaagcacgtgaaattgttgaaagggaagcgc
ttgcagccagacgtgcccgcagttgctcacctgggctctcgcccggggcattcttctgcg
ggcaggccagcatcagttcgggcggttggataaaggcctctatcacgtaccacccttcgg
ggtgtccttataggggaggcgcaacacggccagcctgaactgaggaccgcgcatttgcta
ggatgctggcgtaatggctgtaagcggcccgtcttgaaacacggaccaaggagtctaaca
tctatgcgagtgtttgggtgtcaagcccgggcgcgcaatgaaagtgaacggaggtgggaa
cccctcggggtgcaccatcgaccgatcctgaagtcttcggatggatttgagtaagagcat
agctgttgggacccgaaagatggtgaactatgcctgaatagggtgaagccaggggaaacg
ctggtggaggctcgcagcggttctgacgtgcaaagtggtct-------------------
------------------------------------------------------------
------------------------------------------------------------
------------------------------------------------------------
------------------------------------------------------------
-----------------------------acgcctatcggacgtgacggaaagctcgcca
aaccacgtcagctgcataacactcattggggtcttgtgtgtcctgccgagactccagaag
ggcaggcttgtggtttagtgaaaaatctttcattgatgtgctacgtaagtgttggtagtg
agagtactccgattaccgatttcatgagccaacgaaacatggatcttttggaagaatatg
atccagttgtgaatcccacagccaccaaggtctttgtcaatggtgtctgggttggtgttc
actcacagccttctcagcttgtgtctgtcgtgcaggaactccgacgcaacggaacactat
cttatgaaatgagtttggtccgtgacattcgagacagagagttcaagatcttcacggatg
caggtcgagtaatgcgtcctctgtacatcgtagagaccgattatcgaaagccaaaccgtg
gtgctcttgttttgaacaaaggccacatccagaaactcatcgacgacaccatgatcgata
cgtccggctataatgacgaagatgcccaagctatgaagtttggttggaaaggccttttgc
acggcggtgtagtggaatatctcgacgccgaggaagaggaaacttccatgatcattatga
ctcctgaggatctgaacgaacatcgcgatcttatgcaaggtattcctgcagctgaagggc
catcggaagatcgccataggcgaatcaagcagaagcctaacccttcagtgagaacgtaca
ctcactgcgaaatccatcccagtat???????????????????????????????????
????????????????????????????????????????????????????????????
????????????????????????????????????????????????????????????
????????????????????????????????????????????????????????????
????????????????????????????????????????????????????????????
????????????????????????????????????????????????????????????
????????????????????????????????????????????????????????????
????????????????????????????????????????????????????????????
????????????????????????????????????????????????????????????
????????????????????????????????????????????????????????????
????????????????????????????????????????????????????????????
????????????????????????????????????????????????????????????
????????????????????????????????????????????????????????????
????????????????????????????????????????????????????????????
????????????????????????????????????????????????????????????
????????????????????????????????????????????????????????????
????????????????????????????????????????????????????????????
????????????????????????????????????????????????????????????
????????????????????????????????????????????????????????????
????????????????????????????????????????????????????????????
????????????????????????????????????????????????????????????
????????????????????????????????????????????????????????????
????????????????????????????????????????????????????????????
????????????gaccgttaccaggaaatcatcaaggagcaacttcatcaagaaggtcgt
acaaccccaagcacgtccccttcgtccccatctccggtttcaacggtgacaacatgatcg
aggcctccaccaactgcccctggtacaagggatgggagaaggagaccaaggccaaggcca
ccggtaagaccctcctcgaggccatcgacagcatcgaccccccaagccgtccttccgaca
agcccctccgtcttcctcttcaggatgtctacaagatcggtggtattggcacggtgcccg
tcggtcgtgtcgagaccggtaccatcaaggccggtatggtcgtcaccttcgcccccgctg
gtgtcaccactgaagtcaagtccgtcgagatgcaccacgagcagcttaccgctggtgttc
ccggtgacaacgtcggcttcaacgtcaagaacgtctccgtcaaggagatccgtcgtggta
acgttgccggtgactccaagaacgacccccccaagggtgccgactccttcaacgcccagg
tcatcgtcctcaaccaccccggtcaggtcggtgc
>Pararoussoella_mukdahanensis_T_MFLUCC_11_0201
ggatcattacagttacgcggcggtccggccgcgaagcgaccggccgccacacgcgttctc
cacccttgattttgagcacctttgtttcctcggcgggtccgcccgccagcgaggaccctg
tgaactctttgtagtagcagtatttgtctgaaatgcaa-cgaataatcaaaactttcaac
aatggatctcttggttctggcatcgatgaagaacgcagcgaaatgcgataagtagtgtga
attgcagaattcagtgaatcatcgaatctttgaacgcacattgcgcccctcggtattccg
tggggcatgcctgttcgagcgtcatttaaaccctcaagcctcgcttggtgttgggtgctt
gtcccgcctccgcgcggcgactcacctcaaagtcattggcagcccgcatccgccggccgt
gagcgcagcacagtcgcgccctaggccccggcaggtcggctccccagaagc---------
---------attgcctcagtaacggcgagtgaagcggcaacagctcaaatttgaaatctg
gccctctcagggtccgagttgtaatttgtagagggtgctttggcgtcggccgtggtctaa
gttccttggaacaggacgtcacagagggtgagaatcccgtacgtggccgccggtcttcgc
cgtgtaaagccccttcgacgagtcgagttgtttgggaatgcagctctaaatgggagataa
atttcttctaaagctaaatattggccagagaccgatagcgcacaagtagagtgatcgaaa
gatgaaaagcactttggaaagagagtcaaaaagcacgtgaaattgttgaaagggaagcgc
ttgcagccagacgtgcccgcagttgctcacctgggcttttgcccggggcattcttctgcg
ggcaggccagcatcagtccgggcggttggataaaggcctctatcacgtaccacccttcgg
ggtgtccttataggggaggcgcaacacggccagcctggactgaggaccgcgcatttgcta
ggatgctggcgtaatggctgtaagcggcccgtcttgaaacacggaccaaggagtctaaca
tctatgcgagtgtttgggtgtaaagcccgggcgcgcaatgaaagtgaacggaggtgggaa
cccctcggggtgcaccatcgaccgatcctgaagtcttcggatggatttgagtaagagcat
agctgttgggacccgaaagatggtgaactatgcctgaatagggtgaagccaggggaaacc
ctggtggaggctcgcagcggttctgacgtgcaaatcgatcgtcaaatttgggcatagggg
cgaaagacta---???????????????????????????????????????????????
????????????????????????????????????????????????????????????
????????????????????????????????????????????????????????????
????????????????????????????????????????????????????????????
????????????????????????????????????????????????????????????
????????????????????????????????????????????????????????????
????????????????????????????????????????????????????????????
????????????????????????????????????????????????????????????
????????????????????????????????????????????????????????????
????????????????????????????????????????????????????????????
????????????????????????????????????????????????????????????
????????????????????????????????????????????????????????????
????????????????????????????????????????????????????????????
????????????????????????????????????????????????????????????
????????????????????????????????????????????????????????????
????????????????????????????????????????????????????????????
????????????????????????????????????????????????????????????
?????????????????????????----------------------------------g
ctcccgtt---------------------------------------------gctgacg
ccagcaatagt-------------------------------------------------
tgggcatccct------------------------tcgtggggtgttatgccagcta---
------------------------------------------------------------
------------------------------------------------------------
----------------------gtcgagtacccaacgcaatgatgggggggtaccggcaa
gacaacctgggtcgggga-------------------aggctaaggccagc---aatggc
tatgctaatcccgagtgcagtcctagtcgagtgatcttctagtacgca------------
------------------------------------------------------------
------------------------------------------------------------
----------------------------------------------tgtagagcgcgcaa
aggtgtcggccaactcattcagttggcttaaggtacgtgccattcccgcccgaaagggtg
gctgacagc-aggagcgcccatcacgcaagggctgtcaga----------tctttgttta
aagatgtcga--tgaaaaggccagcagccgcggtaattccagctccaatagcgtatatta
aagttgttgcagttaaaaagctcgtagttgaaccttgggcctggctggccggtccgcctc
accgcgtgtactggtccggccgggcctttccttctggagaaccgcatgcccttcactggg
tgtgtcggggaaccaggacttttactttgagaaaattagagtgttcaaagcaggcctttg
ctcgaatacgttagcatggaataatagaataggacgtgcggtcctattttgttggtttct
agaaccgccgtaatgattaatagggatagtcgggggcgtcagtattcaattgtcagaggt
gaaattcttggatctattgaagactaactactgcgaaagcattcgccaaggatgttttca
ttaatcagtgaacgaaagttaggggatcgaagacgatcagataccgtcgtagtcttaacc
gtaaactatgccgactagggatcgggcgatgtttctataatgactcgctcggcaccttac
gagaaatcataa????????????????????????????????????????????????
????????????????????????????????????????????????????????????
????????????????????????????????????????????????????????????
????????????????????????????????????????????????????????????
????????????????????????????????????????????????????????????
????????????????????????????????????????????????????????????
????????????????????????????????????????????????????????????
????????????????????????????????????????????????????????????
????????????????????????????????????????????????????????????
??????????????????????????????????
>Pararoussoella_rosarum_T_MFLUCC_17_0796
--atcattacagttacgcggcggct-ggccgcgaagcgaccggccgccacacgcgttctc
cacccttgattttgagcacctttgtttcctcggcgggtccgcccgccagcgaggacccct
tgaacgctttgcagtagcagtttttgtctgaaacacaa-caaacaatcaaaactttcaac
aatggatctcttggttctggcatcgatgaagaacgcagcgaaatgcgataagtagtgtga
attgcagaattcagtgaatcatcgaatctttgaacgcacattgcgcccctcggtattccg
tggggcatgcctgttcgagcgtcatttaacccctcaagcctcgcttggtgttgggtgctt
gtcccgcctccgcgcggcgactcacctcaaagtcattggcagcccgcatccgccggccgt
gagtgcagcacagtcgcgccctaggccccggcaggtcggctctccagaagcacaccatcc
cca-tgaccattgcctcagtaacggcgagtgaagcggcaacagctcaaatttgaaatctg
gctctttcagggtccgagttgtaatttgtagagggtgctttggcgtcggccgtggtctaa
gttccttggaacaggacgtcacagagggtgagaatcccgtacgtggccgccggtcttcgc
cgtgtaaagccccttcgacgagtcgagttgtttgggaatgcagctctaaatgggagataa
atttcttctaaagctaaatattggccagagaccgatagcgcacaagtagagtgatcgaaa
gatgaaaagcactttggaaagagagtcaaaaagcacgtgaaattgttgaaagggaagcgc
ttgcagccagacgtgcccgcagttgctcacctgggcttttgcccggggcattcttctgcg
ggcaggccagcatcagtccgggcggttggataaaggcctctatcacgtaccacccttcgg
ggtgtccttataggggaggcgcaacacggccagcctggactgaggaccgcgcattcgcta
ggatgctggcgtaatggctgtaagcggcccgtcttgaaacacggaccaaggagtctaaca
tctatgcgagtgtttgggtgtcaagcccgggcgcgcaatgaaagtgaacggaggtgggaa
cccctcggggtgcaccatcgaccgatcctgaagtcttcggatggatttgagtaagagcat
agctgttgggacccgaaagatggtgaactatgcctgaatagggtgaagccaggggaaacc
ctggtggaggctcgcagcggttctgacgtgcaaatcgatcgtcaaatttgggcatagggg
cgaaagactaatc???????????????????????????????????????????????
????????????????????????????????????????????????????????????
????????????????????????????????????????????????????????????
????????????????????????????????????????????????????????????
????????????????????????????????????????????????????????????
????????????????????????????????????????????????????????????
????????????????????????????????????????????????????????????
????????????????????????????????????????????????????????????
????????????????????????????????????????????????????????????
????????????????????????????????????????????????????????????
????????????????????????????????????????????????????????????
????????????????????????????????????????????????????????????
????????????????????????????????????????????????????????????
????????????????????????????????????????????????????????????
????????????????????????????????????????????????????????????
????????????????????????????????????????????????????????????
????????????????????????????????????????????????????????????
?????????????????????????tataccgtgaaactgcgaatggctcattaaatcag
ttatcgtttatttgatagtaccttactacttggatacccgtggtaattctagagctaata
catgcaaaaaaccccaacttcgggaggggtgtatttattagataaaaaaccaatgccctt
cggggctccttggtgattcataataacttaacggatcgcatggccttgcgccggcgacgg
ttcattcaaatttctgccctatcaactttcgatggtaaggtattggcttaccatggtttc
aacgggtaacggatttttagggaaagatcccggagagggagcctgagaaacggctaccac
atccaaggaaggcagcaggcgcgcaaattacccaatcccgacacggggaggtagtgacaa
taaatactgatacagggctcttttgggtcttgtaatcggaatgagtacaatttaaatacc
ttaacgaggaacaattggagggcaagtctggt----------------------------
------------------------------------------------------------
------------------------------------------------------------
------------------------------------------------------------
------------------------------------------------------------
------------------------------------------------------------
-------------------gccagcagccgcggtaattccagctccaatagcgtatatta
aagttgttgcagttaaaaagctcgtagttgaaccttgggcctggctggccggtccgcctc
accgcgtgtactggtccggccgggcctttccttctggagaaccgcatgcccttcactggg
tgtgtcggggaaccaggacttttactttgagaaaattagagtgttcaaagcaggcctttg
cttgaatacgttagcatggaataatagaataggacgtgcggtcctattttgttggtttct
agaaccgccgtaatgattaatagggatagtcgggggcgtcagtattcaattgtcagaggt
gaaattcttggatctattgaagactaactactgcgaaagcattcgccaaggatgttttca
ttaatcagtgaacgaaagttaggggatcgaagacgatcagataccgtcgtagtcttaacc
gtaaactatgccgactagggatcgggcgatgtttctatattgactcgctcggcaccctac
gagaaatca---gaccgttaccaggaaatcatcaaggagcaacttcatcaagaaggtcgt
acaaccccaagcacgttcccttcgtccccatctccggcttcaacggtgacaacatgatcg
acgcctcctccaactgcccctggtacaagggatgggagaaggagaccaagtccaagacca
ctggcaagaccctcctcgaggccatcgatgccattgaccagcccagccgtccttccgaca
agcccctccgtcttcctctccaggacgtttacaagattggcggtattggcacggtccccg
tcggtcgtgtcgagaccggtaccatcaaggccggtatggtcgtcaccttcgcccccgctg
gtgtcaccactgaagtcaagtccgtcgagatgcatcacgagcagcttgtcgctggtgtcc
ccggtgacaacgtcggcttcaacgtcaagaacgtctccgtcaaggagatccgtcgtggca
acgttgccggtgactccaagaacgacccccccaagggtgccgagtctttcaacgcccagg
tcatcgtcctcaaccaccccggtcaggtcggtgc
>Pararoussoella_quercina__T_CPC_34864
ggatcattacagttacgcggcggctcggccgcgaagcgaccggccgccacacgcgttctc
cacccttgattttgagcacctttgtttcctcggcgggtccgcccgccagcgaggacccct
tgaactctttgtagtagcagtttttgtctgaaatacaa-cgaataatcaaaactttcaac
aatggatctcttggttctggcatcgatgaagaacgcagcgaaatgcgataagtagtgtga
attgcagaattcagtgaatcatcgaatctttgaacgcacattgcgcccctcggtattccg
tggggcatgcctgttcgagcgtcatttacaccctcaagcctcgcttggtgttgggtgctt
gtcccgcctccgcgcggcgactcacctcaaagtcattggcagcccgcatccgccggccgt
gagcgcagcacagtcgcgccctaggccccggcaggtcggctctccagaagcatatcatcc
ccattgacc--------------ggcgagtgaagcggcaacagctcaaatttgaaatctg
gccctttcagggtccgagttgtaatttgtagagggtgctttggcgtcggccgtggtctaa
gttccttggaacaggacgtcacagagggtgagaatcccgtacgtggccgccggtcttcgc
cgtgtaaagccccttcgacgagtcgagttgtttgggaatgcagctctaaatgggagataa
atttcttctaaagctaaatattggccagagaccgatagcgcacaagtagagtgatcgaaa
gatgaaaagcactttggaaagagagtcaaaaagcacgtgaaattgttgaaagggaagcgc
ttgcagccagacgtgcccgcagttgctcacccgggcttttgcccggggcattcttctgcg
ggcaggccagcatcagtccgggcggttggataaaggcctctatcacgtaccacccttcgg
ggtgtccttataggggaggcgcaacacggccagcctggactgaggaccgcgcatttgcta
ggatgctggcgtaatggctgtaagcggcccgtcttgaaacacggaccaaggagtctaaca
tctatgcgagtgtttgggtgtaaagcccgggcgcgcaatgaaagtgaacggaggtgggaa
cccctcggggtgcaccatcgaccgatcctgaagtcttcggatggatttgagtaagagcat
agctgttgggacccgaaagatggtgaactatgcctgaatagggtgaagccaggggaaacc
ctggtggaggctcgcagcggttctgacgtgcaaatcgatcgtcaaatttgggcatagggg
cgaaagactaatc???????????????????????????????????????????????
????????????????????????????????????????????????????????????
????????????????????????????????????????????????????????????
????????????????????????????????????????????????????????????
????????????????????????????????????????????????????????????
????????????????????????????????????????????????????????????
????????????????????????????????????????????????????????????
????????????????????????????????????????????????????????????
????????????????????????????????????????????????????????????
????????????????????????????????????????????????????????????
????????????????????????????????????????????????????????????
????????????????????????????????????????????????????????????
????????????????????????????????????????????????????????????
????????????????????????????????????????????????????????????
????????????????????????????????????????????????????????????
????????????????????????????????????????????????????????????
????????????????????????????????????????????????????????????
????????????????????????????????????????????????????????????
????????????????????????????????????????????????????????????
????????????????????????????????????????????????????????????
????????????????????????????????????????????????????????????
????????????????????????????????????????????????????????????
????????????????????????????????????????????????????????????
????????????????????????????????????????????????????????????
????????????????????????????????????????????????????????????
????????????????????????????????????????????????????????????
????????????????????????????????????????????????????????????
????????????????????????????????????????????????????????????
????????????????????????????????????????????????????????????
????????????????????????????????????????????????????????????
????????????????????????????????????????????????????????????
????????????????????????????????????????????????????????????
????????????????????????????????????????????????????????????
????????????????????????????????????????????????????????????
????????????????????????????????????????????????????????????
????????????????????????????????????????????????????????????
????????????????????????????????????????????????????????????
????????????????????????????????????????????????????????????
????????????????????????????????????????????????????????????
????????????????????????????????????????????????????????????
????????????????????????????????????????????????????????????
????????????????????????????????????????????????????????????
????????????????????????????????????????????????????????????
????????????????????????????????????????????????????????????
????????????????????????????????????????????????????????????
????????????????????????????????????????????????????????????
????????????????????????????????????????????????????????????
????????????????????????????????????????????????????????????
????????????????????????????????????????????????????????????
??????????????????????????????????
>Pararoussoella_juglandicola__T_CBS_145037
ggatcattacagttacgcggcggctcggccgcgaagcgaccggccgccacacgcgttctc
cacccttgattttgagcacctttgtttcctcggcgggtccgcccgccagcgaggacccct
tgaactctttgtagtagcagtttttgtctgaaatacaa-cgaataatcaaaactttcaac
aatggatctcttggttctggcatcgatgaagaacgcagcgaaatgcgataagtagtgtga
attgcagaattcagtgaatcatcgaatctttgaacgcacattgcgcccctcggtattccg
tggggcatgcctgttcgagcgtcatttacaccctcaagcctcgcttggtgttgggtgctt
gtcccgcctccgcgcggcgactcacctcaaagtcattggcagcccgcatccgccggccgt
gagcgcagcacagtcgcgccctaggccccggcaggtcggctctccagaagcacatcatcc
ccattgaccattgcctcagtaacggcgagtgaagcggcaacagctcaaatttgaaatctg
gccctttcagggtccgagttgtaatttgtagagggtgctttggcgtcggccgtggtctaa
gttccttggaacaggacgtcacagagggtgagaatcccgtacgtggccgccggtcttcgc
cgtgtaaagccccttcgacgagtcgagttgtttgggaatgcagctctaaatgggagataa
atttcttctaaagctaaatattggccagagaccgatagcgcacaagtagagtgatcgaaa
gatgaaaagcactttggaaagagagtcaaaaagcacgtgaaattgttgaaagggaagcgc
ttgcagccagacgtgcccgcagttgctcacccgggcttttgcccggggcattcttctgcg
ggcaggccagcatcagtccgggcggttggataaaggcctctatcacgtaccacccttcgg
ggtgtccttataggggaggcgcaacacggccagcctggactgaggaccgcgcatttgcta
ggatgctggcgtaatggctgtaagcggcccgtcttgaaacacggaccaaggagtctaaca
tctatgcgagtgtttgggtgtaaagcccgggcgcgcaatgaaagtgaacggaggtgggaa
cccctcggggtgcaccatcgaccgatcctgaagtcttcggatggatttgagtaagagcat
agctgttgggacccgaaagatggtgaactatgcctgaatagggtgaagccaggggaaacc
ctggtggaggctcgcagcggttctgacgtgcaaatcgatcgtcaaatttgggcatagggg
cgaaagactaatc-----------------------------------------------
------------------------------------------------------------
------------------------------------------------------------
-gaaggcggcatcggccaaggctggagtgtctcaagtgttgaacaggtatacctatgcct
cgacactttcccatcttcgtcgcacaaacacacccattgggcgtgacggaaagctcgcca
aaccacgacaactgcacaatactcactggggtctcgtttgcccagctgaaacacccgaag
gacaggcttgtggtctggtaaagaatctttcattgatgtgctacgtaagtgtcgggagtg
agagcactccaatcacggatttcatgagccagcgaaatatggatcttttggaagaatatg
atccggttgtgaatccttcggccaccaaggttttcgtcaacggcgtctgggtgggtgttc
actcacagccttcccaactcgtgtccgtcgtgcaggaacttcgacgcaacggaaccttgt
cttatgagatgagtcttgtccgagacattcgagacagagaattcaagatcttcacggatg
ctggacgagtcatgcgcccgctttacatcgtagagaccgattatcgaaaacccaaccgcg
gtgctcttgttcttaacaagggtcatatccaaaagctcattgatgataccatgattgata
cctctgggtacaatgatgaagatgctcaagctatgaaattcggctggaaaggactcttac
acggcggagtggtggaataccttgatgccgaggaagaggaaacttccatgattatcatga
ctccagaggacttgaacgaacatcgggacctcatgcaaggcatccctgcagctgaaggac
caacagaggatcgtcataggcggatcaaacaaaaacccaatccttcggtgaagacgtaca
cccactgcgaaattcatccaagtat???????????????????????????????????
????????????????????????????????????????????????????????????
????????????????????????????????????????????????????????????
????????????????????????????????????????????????????????????
????????????????????????????????????????????????????????????
????????????????????????????????????????????????????????????
????????????????????????????????????????????????????????????
????????????????????????????????????????????????????????????
????????????????????????????????????????????????????????????
????????????????????????????????????????????????????????????
????????????????????????????????????????????????????????????
????????????????????????????????????????????????????????????
????????????????????????????????????????????????????????????
????????????????????????????????????????????????????????????
????????????????????????????????????????????????????????????
????????????????????????????????????????????????????????????
????????????????????????????????????????????????????????????
????????????????????????????????????????????????????????????
????????????????????????????????????????????????????????????
????????????????????????????????????????????????????????????
????????????????????????????????????????????????????????????
????????????????????????????????????????????????????????????
????????????????????????????????????????????????????????????
????????????gattattcctggcttatcgctgaggggcaatttggctggcggggttgt
gcgagcttttacgcgctagcgctttccccgatcgggccctcgccaatgtcaatatgacgc
acattcctattgtatcgcgctggcgggcggact---------------------------
-------catgcggctcgcttcgcaccagccctgcaacaacccctcctgttct-ctcacg
agcatgtttgactcctaccacgaaacagatgctaatgctaatgccttgtttaggaagccg
ccgaactcggtaagggttccttcaagtatgcgtgggtgctcgacaagctcaaggctggtg
gtatcaccatcgatatcgccctcttcgagacacccaagtactacgttaccgttagtatg-
---------acaccttctttgattatcacaacatttcaccactgacacattgtctagtcg
atgcccccggtcacc------gtgattttatcaagaacatga------------------
----------------------------------
>Parathyridaria_percutanea_CBS_128203
--atcattatcgaaatgcagcgggggcagctccaggccgcccccgcgtacacgcattatc
cacccttgactttgagcacctttgtttcctcggcggggacgcccgccagcgaggacccct
tgaaccctttgcagtagcagtatttgtctgaaaaaaaacacaaaaatcacaactttcaac
aatggatctcttggttctggcatcgatgaagaacgcagcgaaatgcgataagtagtgtga
attgcagaattcagtgaatcatcgaatctttgaacgcacattgcgcccctcggtattcct
tggggcatgcctgttcgagcgtcatttaacccttcaagctcagcttggtgttgggtgctt
gtcccgcctccgcgcggcgactcacctcaaagtcattggcagcccgcacccgccggccat
gagcgcagcacagtcgcgctccgggctccgcagggtcggctccccataagcaacccccca
aaattgacc---gcctcagtaacggcgagtgaagcggcaacagctcaaatttgaaatctg
gccctttcagggtccgagttgtaatttgtagagggtgcttcggcgtcggccgtggtctaa
gttccttggaacaggacgtcacagagggtgagaatcccgtacgtggccgccggccttcgc
catgtgaagccccttcgacgagtcgagttgtttgggaatgcagctctaaatgggagataa
atttcttctaaagctaaatattggccagagaccgatagcgcacaagtagagtgatcgaaa
gatgaaaagcactttggaaagagagtcaaaaagcacgtgaaattgttgaaagggaagcgc
ttgcagccagacgtgcccgcagttgctcacccgggctctcgcccggggcactcttctgcg
ggcaggccagcatcagttcgggcggtcggataaaggcctctgtcacgtaccaccctccgg
ggtggccttataggggaggcgcaacacggccagcctgaactgaggaccgcgcatcagcta
ggatgctggcgtaatggctgtaagcggcccgtcttgaaacacggaccaaggagtctaaca
tctatgcgagtgtttgggtgtcaagcccgggcgcgcaatgaaagtgaacgtaggtgggaa
cccttcggggcgcaccatcgaccgatcctgaagtcttcggatggatttgagtaagagcat
agctgttgggacccgaaagatggtgaactatgcctgaatagggtgaagccaggggaaacc
ctggtggaggctcgcagcggttctgacgtgcaaatcgatcgtcaaatttgggcatagggg
cgaaagactaatc-----------------------------------------------
------------------------------------------------------------
------------------------------------------------------------
-----------------------------------------------tacacctatgcct
caactctatcccatcttcgtcgcaccaacactccaattggccgtgatggaaagttagcca
aacctcgacagctacacaacactcactggggacttgtttgtcctgctgaaacaccagaag
ggcaggcttgtggcttggttaaaaacctttccttgatgtgctacgtcagtgtcggtagcg
agagtactcccatcaccgatttcatgagccaacggaatatggatcttcttgaagagtacg
atccaattgttaatcctactgccaccaaagtattcgttaacggcgtctgggttggtgttc
attcacaaccttcgcaattagtatccgttgttcaagagcttcgacgtaatggaactcttt
cgtacgaaatgagcctggtccgagacattcgagaccgagagttcaagattttcaccgacg
cgggccgagtaatgagaccactgtatatcgttgaaaccgattatcgaaaacccaaccgcg
gtgctcttgttctcaacaaaggccacattcaaaggcttctcgaggacacagaggttgaca
cctcgggttataacgatgaggatatccagaagaagacgtttggctggaagggacttcttc
acagcggcgtagtggaatatctagatgccgaagaggaagaaacgtccatgatcattatga
caccagaagatctgaatgagcaccgcgacctc----------------------------
------------------------------------------------------------
-------------------------tataccgtgaaactgcgaatggctcattaaatcag
ttatcgtttatttgatagtaccttactacttggatacccgtggtaattctagagctaata
catgcaaaaaaccccaacttcggaaggggtgtatttattagataaaaaaccaatgccctt
cggggctctttggtgattcatgataacttaacggatcgcatggccttgcgccggcgacgg
ttcattcaaatttctgccctatcaactttcgatggtaaggtattggcttaccatggtttc
aacgggtaacggatttttagggaaagatcccggagagggagcctgagaaacggctaccac
atccaaggaaggcagcaggcgcgcaaattacccaatcccgacacggggaggtagtgacaa
taaatactgatacagggctcttttgggtcttgtaatcggaatgagtacaatttaaatacc
ttaacgaggaacaattggagggcaagtctggtggacgtctagctcccaagctgctgacgc
cagagatagtcgggcgctttgcgttatgccggctagtcgagcacccgtcaaactgatggg
ggggtgccggcgagacaacctggatcgggggaggctaaggcacc-----atgtgctatgc
taatcccgagcagagctgccgcggggcgatccgcg--gccagcctgtgcagagcgcgcaa
aggtgtcggtcgactcgcagagtcggcttgagggacgtgccattaccgcccgaaagggcg
gctgccaacgctgagcgcccatcacgcgaaggttggcagg---cctggacgctcgacgtc
cgggtgt---ttcgaataggccagcagccgcggtaattccagctccaatagcgtatatta
aagttgttgcagttaaaaagctcgtagttgaaccttgggcctagctggccggtccgcctc
accgcgtgtactggtctagctgggcctttccttctggagaaccgcatgcccttcactggg
cgtgccggggaaccaggacttttactttgagaaaattagagtgttcaaagcaggcctttg
ctcgaatacgttagcatggaataatagaataggacgtgcagttctattttgttggtttct
agaaccgccgtaatgattaatagggatagtcgggggcgtcagtattcaattgtcagaggt
gaaattcttggatctattgaagactaactactgcgaaagcattcgccaaggatgttttca
ttaatcagtgaacgaaagttaggggatcgaagacgatcagataccgtcgtagtcttaacc
gtaaactatgccgactagggatcgggcgatgtttctatattgactcgctcggcaccttac
gagaaatcataagagcgttacaacgaaatcatcaaggagcaacttcatcaagaaggtcgt
acaaccccaagcacgttcccttcgtccccatctccggcttcaacggcgacaacatgatcg
aggcctccaccaactgcccctggtacaagggctgggagaaggagaccaaggccaaggcca
ctggcaagaccctcctcgaggccatcgacgccattgaccccccgtcccgtccctccgaca
agcccctccgtcttcccctccaggatgtgtacaagattggtggtattggcacggtccccg
tcggtcgtgtcgagaccggtgtcatcaaggccggcatggtcgtcaccttcgcccccgctg
gtgtcaccactgaagtcaagtccgtcgaaatgcaccacgagcagctggccgagggtgtgc
caggtgacaacgtcggcttcaacgtcaagaacgtctccgtcaaggagatccgtcgtggta
acgtcgctggtgactccaagaacgacccccccaagggtgccgagtccttcaacgcccagg
tcatcgtcctcaaccaccccggtcaggtcggtgc
>Parathyridaria_percutanea_T_CBS_868_95
--atcattatcgaaatgcagcgggggcagctccaggccgcccccgcgtacacgcattatc
cacccttgactttgagcacctttgtttcctcggcggggacgcccgccagcgaggacccct
tgaaccctttgcagtagcagtatttgtctgaaaaaaaaaacaaaaatcacaactttcaac
aatggatctcttggttctggcatcgatgaagaacgcagcgaaatgcgataagtagtgtga
attgcagaattcagtgaatcatcgaatctttgaacgcacattgcgcccctcggtattcct
tggggcatgcctgttcgagcgtcatttaacccttcaagctcagcttggtgttgggtgctt
gtcccgcctccgcgcggcgactcacctcaaagtcattggcagcccgcacccgccggccat
gagcgcagcacagtcgcgctccgggctccgcagggtcggctccccataagcaacccccca
aaattgacc---gcctcagtaacggcgagtgaagcggcaacagctcaaatttgaaatctg
gccctttcagggtccgagttgtaatttgtagagggtgcttcggcgtcggccgtggtctaa
gttccttggaacaggacgtcacagagggtgagaatcccgtacgtggccgccggccttcgc
catgtgaagccccttcgacgagtcgagttgtttgggaatgcagctctaaatgggagataa
atttcttctaaagctaaatattggccagagaccgatagcgcacaagtagagtgatcgaaa
gatgaaaagcactttggaaagagagtcaaaaagcacgtgaaattgttgaaagggaagcgc
ttgcagccagacgtgcccgcagttgctcacccgggctctcgcccggggcactcttctgcg
ggcaggccagcatcagttcgggcggtcggataaaggcctctgtcacgtaccaccctccgg
ggtggccttataggggaggcgcaacacggccagcctgaactgaggaccgcgcatcagcta
ggatgctggcgtaatggctgtaagcggcccgtcttgaaacacggaccaaggagtctaaca
tctatgcgagtgtttgggtgtcaagcccgggcgcgcaatgaaagtgaacgtaggtgggaa
cccttcggggcgcaccatcgaccgatcctgaagtcttcggatggatttgagtaagagcat
agctgttgggacccgaaagatggtgaactatgcctgaatagggtgaagccaggggaaacc
ctggtggaggctcgcagcggttctgacgtgcaaatcgatcgtcaaatttgggcatagggg
cgaaagactaatc-----------------------------------------------
------------------------------------------------------------
------------------------------------------------------------
-----------------------------------------------tacacctatgcct
caactctatcccatcttcgtcgcaccaacactccaattggccgtgatggaaagttagcca
aacctcgacagctacacaacactcactggggacttgtttgtcctgctgaaacaccagaag
ggcaggcttgtggcttggttaaaaacctttccttgatgtgctacgtcagtgtcggtagcg
agagtactcccatcaccgatttcatgagccaacggaatatggatcttcttgaagagtacg
atccaattgtcaatcctactgccaccaaagtattcgttaacggcgtctgggttggtgttc
attcacaaccttcgcaattagtatctgttgttcaagagcttcgacgtaatggaactcttt
cgtacgaaatgagcctggtccgagacattcgagaccgagagttcaagattttcaccgacg
cgggccgagtaatgagaccactgtatatcgttgaaaccgattatcgaaaacccaaccgcg
gcgctcttgttctcaacaaaggccacattcaaaggcttctcgaggacacagaggttgata
cctcgggctataacgatgaggatatccagaagaagacgtttggctggaagggacttcttc
acagcggcgtagtggaatatctagatgccgaagaggaagaaacgtccatgatcattatga
caccagaagatctgaatgagcaccgcgacctc----------------------------
------------------------------------------------------------
-------------------------tataccgtgaaactgcgaatggctcattaaatcag
ttatcgtttatttgatagtaccttactacttggatacccgtggtaattctagagctaata
catgcaaaaaaccccaacttcggaaggggtgtatttattagataaaaaaccaatgccctt
cggggctctttggtgattcatgataacttaacggatcgcatggccttgcgccggcgacgg
ttcattcaaatttctgccctatcaactttcgatggtaaggtattggcttaccatggtttc
aacgggtaacggatttttagggaaagatcccggagagggagcctgagaaacggctaccac
atccaaggaaggcagcaggcgcgcaaattacccaatcccgacacggggaggtagtgacaa
taaatactgatacagggctcttttgggtcttgtaatcggaatgagtacaatttaaatacc
ttaacgaggaacaattggagggcaagtctggtggacgtctagctcccaagctgctgacgc
cagagatagtcgggcgctttgcgttatgccggctagtcgagcacccgtcaaactgatggg
ggggtgccggcgagacaacctggatcgggggaggctaaggcacc-----atgtgctatgc
taatcccgagcagagctgccgcggggcgatccgcg--gccagcctgtgcagagcgcgcaa
aggtgtcggtcgactcgcagagtcggcttgagggacgtgccattaccgcccgaaagggcg
gctgccaacgctgagcgcccatcacgcgaaggttggcagg---cctggacgctcgacgtc
cgggtgt---ttcgaataggccagcagccgcggtaattccagctccaatagcgtatatta
aagttgttgcagttaaaaagctcgtagttgaaccttgggcctagctggccggtccgcctc
accgcgtgtactggtctagctgggcctttccttctggagaaccgcatgcccttcactggg
tgtgccggggaaccaggacttttactttgagaaaattagagtgttcaaagcaggcctttg
ctcgaatacgttagcatggaataatagaataggacgtgcagttctattttgttggtttct
agaaccgccgtaatgattaatagggatagtcgggggcgtcagtattcaattgtcagaggt
gaaattcttggatctattgaagactaactactgcgaaagcattcgccaaggatgttttca
ttaatcagtgaacgaaagttaggggatcgaagacgatcagataccgtcgtagtcttaacc
gtaaactatgccgactagggatcgggcgatgtttctatattgactcgctcggcaccttac
gagaaatcataagagcgttacaacgaaatcatcaaggagcaacttcatcaagaaggtcgt
acaaccccaagcacgttcccttcgtccccatctccggcttcaacggcgacaacatgatcg
aggcctccaccaactgcccctggtacaagggttgggagaaggagaccaaggccaaggcca
ctggcaagaccctcctcgaggccatcgacgccattgaccccccgtcccgtccctccgaca
agcccctccgtcttcccctccaggatgtgtacaagattggtggtattggcacggtccccg
tcggtcgtgtcgagaccggtgtcatcaaggccggcatggtcgtcaccttcgcccccgctg
gtgtcaccactgaagtcaagtccgtcgaaatgcaccacgagcagctctccgagggtgtgc
caggtgacaacgtcggtttcaacgtcaagaacgtctccgtcaaggagatccgtcgtggta
acgtcgctggtgactccaagaacgacccccccaagggtgccgagtccttcaacgcccagg
tcatcgtcctcaaccaccccggccaggtcggtgc
>Parathyridaria_ramulicola_T_CBS_141479
ggatcattatcgaaatgcagcgatggcggccgcaggccggtcacgcgaacatgcatcaac
cacccttgactttgagcacctttgtttcctcggcagggacgcctgccagcggggacccca
tcgaacacttgcaatagcagtatttgtctgagaaaaaacacaaaaatcaaaactttcaac
aatggatctcttggttctggcatcgatgaagaacgcagcgaaatgcgataagtagtgtga
attgcagaattcagtgaatcatcgaatctttgaacgcacattgcgcccctcggtattccg
tggggcatgcctgttcgagcgtcatttaacccttcaagctcagcttggtgttgggtgctt
gtcccgcctccgcgcggcgactcacctcaaagtcattggcagcccgcacccgccggccac
gagcgcagcacagtcgcgctccaggccacgcaggggcggctctccagaagcaccccccca
atattgaccattgcctcagtaacggcgagtgaagcggcaacagctcaaatttgaaatctg
gctccttcggggtccgagttgtaatttgcagagggtgttttggcgtcggccgtggtctaa
gttccttggaacaggacgtcacagagggtgagaatcccgtacgtggccgccggccttcgc
cgtgtaaaaccccttcgacgagtcgagttgtttgggaatgcagctctaaatgggagataa
atttcttctaaagctaaatattggccagagaccgatagcgcacaagtagagtgatcgaaa
gatgaaaagcactttggaaagagagtcaaaaagcacgtgaaattgttgaaagggaagcgc
ttgcagccagacgtgcccgcagttgctcacccgggctctcgcccggggcattcttctgcg
ggcaggccagcatcagttcgggcggttggataaaggcctctgtcacgtaccaccccctgg
ggcggccttataggggaggcgcaacacgaccagcccgaactgaggaccgcgcatatgcta
ggatgctggcgtaatggctgtaagcggcccgtcttgaaacacggaccaaggagtctaaca
tctatgcgagtgtttgggtgtcaagcccgggcgcgcaatgaaagtgaacggaggtgggaa
cccctcggggcgcaccatcgaccgatcctgaagtcttcggatggatttgagtaagagcat
agctgttgggacccgaaagatggtgaactatgcctgaatagggtgaagccaggggaaacc
ctggtggaggctcgcagcggttctgacgtgcaaatcgatcgtcaaatttgggcatagggg
cgaaagactaatc----ctcttccgtatcttgttccttaagttgacaaaggacgttttca
agtacctccagaagtgtgtagagaacaaccaagacttcaatgtccagatggcagtcaagg
ccagcgtcatcacgaacggactcaagtactcgctcgctacgggaaattggggtgaccaga
agaaggcggcctcggccaaagcaggcgtgtctcaggtgctgaacaggtacacatatgctt
caaccttatcccatcttcgtcgtacgaataccccaattggacgtgacgggaaattggcca
aacctcgccagctccataacacccactggggcttggtgtgccctgccgagactcctgaag
ggcaagcttgtggtttggtcaagaatctgtctttgatgtgctacgtaagtgttggtagcg
agagtacccccatcaccgacttcatgagccagcgaaacatggatctcctcgaagagtacg
acccagttgtcaatcctaccgccaccaaggtatttgtcaacggtgtttgggtcggtgttc
attcgcagccttcacagctagtgtcggttgtacaagaactccgacgtaacggaaccttgt
cttacgagatgagtctcgtccgagacattcgagatcgagagttcaagatcttcacagacg
cgggtcgagtgatgaggccattgtacatcgtcgagaccgattatcggaagcccaaccgag
gtgcccttgttctaaacaagggtcatatccaaaggctgcttgaagacacgcaaatcgata
catctggttacaatgacgaagacgctcagactatgaagttcggctggaaagggttgcttc
acggcggcgtagtggaatatctcgacgccgaagaagaagaaacctctatgatcatcatga
cccccgaagatcttaatgagcatcgagatctcatgcaaggcattcctgctcctgagggta
tacctgaggatcgtcacagacggatcaaacagaagccgaatccttcagtcaagacatata
cccattgcgagattcatcccagcattataccgtgaaactgcgaatggctcattaaatcag
ttatcgtttatttgatagtaccttactacttggatacccgtggtaattctagagctaata
catgcaaaaaaccccgacttcgggaggggtgtatttattagataaaaaaccaatgccctt
cggggctctttggtgattcatgataacttaacggatcgcatggccttgcgccggcgacgg
ttcattcaaatttctgccctatcaactttcgatggtaaggtattggcttaccatggtttc
aacgggtaacggatttttagggaaagatcccggagagggagcctgagaaacggctaccac
atccaaggaaggcagcaggcgcgcaaattacccaatcccgacacggggaggtagtgacaa
taaatactgatacagggctcttttgggtcttgtaatcggaatgagtacaatttaaatacc
ttaacgaggaacaattggagggcaagtctggt----------------------------
------------------------------------------------------------
------------------------------------------------------------
------------------------------------------------------------
------------------------------------------------------------
------------------------------------------------------------
-------------------gccagcagccgcggtaattccagctccaatagcgtatatta
aagttgttgcagttaaaaagctcgtagttgaaacttgggcctggctggccggtccgcctc
accgcgtgtactggtccggccgggcctttccttctggagaaccgcatgcccttcactggg
tgtgccggggaaccaggacttttactttgagaaaattagagtgttcaaagcaggcctttg
ctcgaatacgttagcatggaataatagaataggacgtgcggtcctattttgttggtttct
agaaccgccgtaatgattaatagggatagtcgggggcgtcagtattcaattgtcagaggt
gaaattcttggatctattgaagactaactactgcgaaagcattcgccaaggatgttttca
ttaatcagtgaacgaaagttaggggatcgaagacgatcagataccgtcgtagtcttaacc
gtaaactatgccgactagggatcgggcgatgtttctatattgactcgctcggcaccttac
gagaaatcataagaccgtttccaggaaatcatcaaggagcaacttcatcaagaaggtcgt
acaaccccaagcacgttcccttcgtccccatctccggcttcaacggcgacaacatgatcg
acgtctccagcaactgcccctggtacaagggctgggagaaggagaccaaggccaaggcca
ccggaaagaccctcctcgaggccatcgatgccatcgacaccccgtcccgtccgtccgaca
agcccctccgtcttcccctccaggatgtgtacaagatcggaggtattggcacggttcccg
tcggtcgtgtcgagaccggtaccatcaaggccggtatggtcgtgaccttcgcccccgctg
gtgtcaccactgaagtcaagtccgtcgagatgcaccacgagcagcttgttgctggtgtgc
caggagacaacgtcggcttcaacgtcaagaacgtttccgtcaaggagatccgtcgtggta
acgttgccggtgactcaaagaacgacccccccaagggtgccgagtccttcaacgcccagg
tcatcgtcctcaaccaccccggtcaggtcggtgc
>Parathyridaria_ramulicola_MF4
ggatcattatcgaaatgcagcgatggcggccgcaggccggtcacgcgaacatgcatcaac
cacccttgactttgagcacctttgtttcctcggcagggacgcctgccagcggggacccca
tcgaacacttgcaatagcagtatttgtctgagaaaaaacacaaaaatcaaaactttcaac
aatggatctcttggttctggcatcgatgaagaacgcagcgaaatgcgataagtagtgtga
attgcagaattcagtgaatcatcgaatctttgaacgcacattgcgcccctcggtattccg
tggggcatgcctgttcgagcgtcatttaacccttcaagctcagcttggtgttgggtgctt
gtcccgcctccgcgcggcgactcacctcaaagtcattggcagcccgcacccgccggccac
gagcgcagcacagtcgcgctccaggccacgcaggggcggctctccagaagcaccccccca
atattgaccattgcctcagtaacggcgagtgaagcggcaacagctcaaatttgaaatctg
gctccttcggggtccgagttgtaatttgcagagggtgttttggcgtcggccgtggtctaa
gttccttggaacaggacgtcacagagggtgagaatcccgtacgtggccgccggccttcgc
cgtgtaaaaccccttcgacgagtcgagttgtttgggaatgcagctctaaatgggagataa
atttcttctaaagctaaatattggccagagaccgatagcgcacaagtagagtgatcgaaa
gatgaaaagcactttggaaagagagtcaaaaagcacgtgaaattgttgaaagggaagcgc
ttgcagccagacgtgcccgcagttgctcacccgggctctcgcccggggcattcttctgcg
ggcaggccagcatcagttcgggcggttggataaaggcctctgtcacgtaccaccccctgg
ggcggccttataggggaggcgcaacacgaccagcccgaactgaggaccgcgcatatgcta
ggatgctggcgtaatggctgtaagcggcccgtcttgaaacacggaccaaggagtctaaca
tctatgcgagtgtttgggtgtcaagcccgggcgcgcaatgaaagtgaacggaggtgggaa
cccctcggggcgcaccatcgaccgatcctgaagtcttcggatggatttgagtaagagcat
agctgttgggacccgaaagatggtgaactatgcctgaatagggtgaagccaggggaaacc
ctggtggaggctcgcagcggttctgacgtgcaaatcgatcgtcaaatttgggcatagggg
cgaaagactaatc???????????????????????????????????????????????
????????????????????????????????????????????????????????????
????????????????????????????????????????????????????????????
????????????????????????????????????????????????????????????
????????????????????????????????????????????????????????????
????????????????????????????????????????????????????????????
????????????????????????????????????????????????????????????
????????????????????????????????????????????????????????????
????????????????????????????????????????????????????????????
????????????????????????????????????????????????????????????
????????????????????????????????????????????????????????????
????????????????????????????????????????????????????????????
????????????????????????????????????????????????????????????
????????????????????????????????????????????????????????????
????????????????????????????????????????????????????????????
????????????????????????????????????????????????????????????
????????????????????????????????????????????????????????????
????????????????????????????????????????????????????????????
????????????????????????????????????????????????????????????
????????????????????????????????????????????????????????????
????????????????????????????????????????????????????????????
????????????????????????????????????????????????????????????
????????????????????????????????????????????????????????????
????????????????????????????????????????????????????????????
????????????????????????????????????????????????????????????
????????????????????????????????????????????????????????????
????????????????????????????????????????????????????????????
????????????????????????????????????????????????????????????
????????????????????????????????????????????????????????????
????????????????????????????????????????????????????????????
????????????????????????????????????????????????????????????
????????????????????????????????????????????????????????????
????????????????????????????????????????????????????????????
????????????????????????????????????????????????????????????
????????????????????????????????????????????????????????????
????????????????????????????????????????????????????????????
????????????????????????????????????????????????????????????
????????????????????????????????????????????????????????????
????????????????????????????????????????????????????????????
????????????????????????????????????????????????????????????
????????????gaccgtttccaggaaatcatcaaggagcaacttcatcaagaaggtcgt
acaaccccaagcacgttcccttcgtccccatctccggcttcaacggcgacaacatgatcg
acgtctccagcaactgcccctggtacaagggctgggagaaggagaccaaggccaaggcca
ccggaaagaccctcctcgaggccatcgatgccatcgacaccccgtcccgtccgtccgaca
agcccctccgtcttcccctccaggatgtgtacaagatcggaggtattggcacggttcccg
tcggtcgtgtcgagaccggtaccatcaaggccggtatggtcgtgaccttcgcccccgctg
gtgtcaccactgaagtcaagtccgtcgagatgcaccacgagcagcttgttgctggtgtgc
caggagacaacgtcggcttcaacgtcaagaacgtttccgtcaaggagatccgtcgtggta
acgttgccggtgactcaaagaacgacccccccaagggtgccgagtccttcaacgcccagg
tcatcgtcctcaaccaccccggtcaggtcggtgc
>Parathyridaria_robiniae_T_MFLUCC_14_1119
ggatcattatcgaaatgcagcggggcgggccgcaggtcggtcccgcgtacatgcatcaac
cacccttgactttgagcacctatgtttcctcggcaggcccgcctgccaacggggacccca
acgaacacttgcagtagcagtatttgtctgagaaaaac-ctaaaaattaaaactttcaac
aatggatctcttggttctggcatcgatgaagaacgcagcgaaatgcgataagtagtgtga
attgcagaattcagtgaatcatcgaatctttgaacgcacattgcgccccatggtattccg
tggggcacgcctgttcgagcgtcatttaacccttcaagctccgcttggtgttgggtgctt
gtcccgccc-cgcgcggcgactcacctcaaagtcattggcagcccgcacccgcaggccac
gagcgcagcacagtcgcgctcgagg-ctcgccgggtcggctctccagaagcacaccccca
--tatgaccattgccccagtaacggcgagtgaagcggcaatagctcaaatttgaaatctg
gctctttcagggtccgagttgtaatttgcagagggtgctttggcgtcggccgtggtctaa
gttccttggaacaggacgtcacagagggtgagaatcccgtacgtggccgccggtcttcgc
cgtgtaaagccccttcgacgagtcgagttgtttgggaatgcagctctaaatgggagataa
atttcttctaaagctaaatattggccagagaccgatagcgcacaagtagagtgatcgaaa
gatgaaaagcactttggaaagagagtcaaaaagcacgtgaaattgttgaaagggaagcgc
ttgcagccagacgtgcccgcagttgctcacccgggctctcgcccggggcactcttctgcg
ggcaggccagcatcagttcgggcggttggataaaggcctctgtcacgtaccaccccctgg
ggcggccttataggggaggcgcaacacgaccagcccgaactgaggaccgcgcatatgcta
ggatgctggcgtaatggctgtaagcggcccgtcttgaaacacggaccaaggagtctaaca
tctatgcgagtgtttgggtgtcaagcccggacgcgcaatgaaagtgaacggaggtgggaa
cccttacgggcgcaccatcgaccgatcctgaagtcttcggatggatttgagtaagagcat
agctgttgggacccgaaagatggtgaactatgcctgaatagggtgaagccaggggaaacc
ctggtggaggctcgcagcggttctgacgtgcaaatcgatcgtcaaatttgggcatagggg
cgaaagactaatc???????????????????????????????????????????????
????????????????????????????????????????????????????????????
????????????????????????????????????????????????????????????
????????????????????????????????????????????????????????????
????????????????????????????????????????????????????????????
????????????????????????????????????????????????????????????
????????????????????????????????????????????????????????????
????????????????????????????????????????????????????????????
????????????????????????????????????????????????????????????
????????????????????????????????????????????????????????????
????????????????????????????????????????????????????????????
????????????????????????????????????????????????????????????
????????????????????????????????????????????????????????????
????????????????????????????????????????????????????????????
????????????????????????????????????????????????????????????
????????????????????????????????????????????????????????????
????????????????????????????????????????????????????????????
????????????????????????????????????????????????????????????
????????????????????????????????????????????????????????????
????????????????????????????????????????????????????????????
????????????????????????????????????????????????????????????
????????????????????????????????????????????????????????????
????????????????????????????????????????????????????????????
????????????????????????????????????????????????????????????
????????????????????????????????????????????????????????????
????????????????????????????????????????????????????????????
????????????????????????????????????????????????????????????
????????????????????????????????????????????????????????????
????????????????????????????????????????????????????????????
????????????????????????????????????????????????????????????
????????????????????????????????????????????????????????????
????????????????????????????????????????????????????????????
????????????????????????????????????????????????????????????
????????????????????????????????????????????????????????????
????????????????????????????????????????????????????????????
????????????????????????????????????????????????????????????
????????????????????????????????????????????????????????????
????????????????????????????????????????????????????????????
????????????????????????????????????????????????????????????
????????????????????????????????????????????????????????????
????????????gaccgtttccaagaaatcatcaaggagctccttcatcaagaaggtcgt
acaaccccaagcacgttcccttcgtccccatctccggcttcaacggcgacaacatgatcg
acgtctcctccaactgcccctggtacaagggttgggagaaggagaccaagaccaaggcca
ccggaaagaccctcctcgaggccattgatgccatcgaccagccgtcccgtccttccgaca
agcccctccgtcttcccctccaggatgtgtacaagatcggtggtattggcacggttcccg
tcggacgtgtcgagactggtaccatcaaggccggtatggtcgtcaccttcgcccccgctg
gtgtcaccactgaagtcaagtccgtcgagatgcaccacgagcagcttgtcgctggtctcc
ccggtgacaacgtcggcttcaacgtcaagaacgtctccgtcaaggagatccgtcgtggta
acgtcgctggtgactccaagaccgaccctcccaagggtgccgagtccttcaacgcccagg
tcatcgtcctcaaccaccccggtcaggtcggtgc
>Pseudoneoconiothyrium_euonymi_T_CBS_143426
ggatcattaccgtaacgcggcggtccagcccaaaaactgctggtcgccacacgcgtttat
cacccttgaatttgagaacctctgtttcctcggcgggtccgcccgccaacgaggacccct
tgaactctttgtagtagcagtatttgtctgaaaacaaagtaaataattaaaactttcaac
aatggatctcttggttctggcatcgatgaagaacgcagcgaaatgcgataagtagtgtga
attgcagaattcagtgaatcatcgaatctttgaacgcacattgcgcccctcggtattccg
tggggcatgcctgttcgagcgtcatttaaaccctcaagctcagcttggtgttgggtgctt
gtcccgcctccgcgcggcgactcacctcaaagtcattggcagcccgcatccgccggccgt
gagcgcagcacatttgcgccctaggtcctggtagatcggctctccagaagcacatttttt
ttattgaccattgcctcagtaacggcgagtgaagcggcaacagctcaaatttgaaatctg
gccctttcagggtccgagttgtaatttgtagagggtgctttggtgttggccgtggtctaa
gttccttggaacaggacgtcacagagggtgagaatcccgtacgtggccgccggtcttcac
cgtgtaaagccccttcgacgagtcgagttgtttgggaatgcagctctaaatgggagataa
atttcttctaaagctaaatattggccagagaccgatagcgcacaagtagagtgatcgaaa
gatgaaaagcactttggaaagagagtcaaaaagcacgtgaaattgttgaaagggaagcgc
ttgcagccagacgtgcccgcagttgctcacctgggcttttgcccggggcattcttctgcg
ggcaggccagcatcagttcgggcggttggataaaggcctctatcacgtaccatccttcgg
gatgtccttataggggaggcgcaacacgaccagcctgaactgaggaccgcgcatttgcta
ggatgctggcgtaatggctgtaagcggcccgtcttgaaacacggaccaaggagtctaaca
tctatgcgagtgtttgggtgtaaagcccggacgcgcaatgaaagtgaacggaggtgggaa
cccctcggggtgcaccatcgaccgatcctgaagtcttcggatggatttgagtaagagcat
agctgttgggacccgaaagatggtgaactatgcctgaatagggtgaagccaggggaaacc
ctggtggaggctcgcagcggttctgacgtgcaaatcgatcgtcaaatttgggcatagggg
cgaaagactaatc-----------------------------------------------
------------------------------------------------------------
------------------------------------------------------------
------------------------------------------acaggtacacatatgcct
caactctttctcatttgcgtcgtacgaacactcctattggtcgagacggaaagctcgcca
aaccacgtcaattgcataatacccattggggtctggtctgtccggccgaaactccagaag
gccaagcttgtggtttggtgaagaatctgtcattgatgtgttacgtgagtgttggtagcg
agagtacgcctatcaccgatttcatgagccaacgtaacatggatctccttgaggaatacg
atccggttgtcaaccctacagcaacaaaggttttcgtcaatggtgtatgggtcggtgtac
actcacagccttcacagcttgtgtctgtcgtgcaggagcttcgtcgcaatggaactctat
cgtacgaaatgagtcttgtccgagacatccgcgacagagaattcaagatcttcactgatg
ctggacgagtcatgaggcctctctacattgtcgagactgactatcggaaacccaaccgcg
gcgctcttgttctaaacaagggtcatattcagaagctcatcgacgacactcaaattgata
catcgggctacaatgatgaagatgctcaggccatgaaatttggctggaaagggctcttgc
atggcggtgtagtggagtatctggacgccgaggaagaggaaacatctatgattatcatga
cgcctgaagacttgaatgagcatcgcgacctgatgcaaggcattcctgcgcctgagggac
------------------------------------------------------------
-------------------------???????????????????????????????????
????????????????????????????????????????????????????????????
????????????????????????????????????????????????????????????
????????????????????????????????????????????????????????????
????????????????????????????????????????????????????????????
????????????????????????????????????????????????????????????
????????????????????????????????????????????????????????????
????????????????????????????????????????????????????????????
????????????????????????????????????????????????????????????
????????????????????????????????????????????????????????????
????????????????????????????????????????????????????????????
????????????????????????????????????????????????????????????
????????????????????????????????????????????????????????????
????????????????????????????????????????????????????????????
????????????????????????????????????????????????????????????
????????????????????????????????????????????????????????????
????????????????????????????????????????????????????????????
????????????????????????????????????????????????????????????
????????????????????????????????????????????????????????????
????????????????????????????????????????????????????????????
????????????????????????????????????????????????????????????
????????????????????????????????????????????????????????????
????????????????????????????????????????????????????????????
????????????????????????????????????????????????????????????
????????????????????????????????????????????????????????????
????????????????????????????????????????????????????????????
????????????????????????????????????????????????????????????
????????????????????????????????????????????????????????????
????????????????????????????????????????????????????????????
????????????????????????????????????????????????????????????
????????????????????????????????????????????????????????????
????????????????????????????????????????????????????????????
??????????????????????????????????
>Pseudoneoconiothyrium_rosae_MFLUCC_15_0052
--atcattaccgta-cgcggcggtc-agcccaaaaactgctggtcgccacacgcgtttat
cacccttgaatttgagaacctctgtttcctcggcgggtccgcccgccaacgaggacccct
tgaactctttgtagtagcagtatttgtctgaaaacaaagtaaataattaaaactttcaac
aatggatctcttggttctggcatcgatgaagaacgcagcgaaatgcgataagtagtgtga
attgcagaattcagtgaatcatcgaatctttgaacgcacattgcgcccctcggtattccg
tggggcatgcctgttcgagcgtcatttaaaccctcaagctcagcttggtgttgggtgctt
gtcccgcctccgcgcggcgactcacctcaaagtcattggcagcccgcatccgccggccgt
gagcgcagcacatttgcgccctaggtcctggtagatcggctctccagaagcacatttttt
tta-tgaccattgcctcagtaacggcgagtgaagcggcaacagctcaaatttgaaatctg
gccctttcagggtccgagttgtaatttgtagagggtgctttggtgttggccgtggtctaa
gttccttggaacaggacgtcacagagggtgagaatcccgtacgtggccgccggtcttcac
cgtgtaaagccccttcgacgagtcgagttgtttgggaatgcagctctaaatgggagataa
atttcttctaaagctaaatattggccagagaccgatagcgcacaagtagagtgatcgaaa
gatgaaaagcactttggaaagagagtcaaaaagcacgtgaaattgttgaaagggaagcgc
ttgcagccagacgtgcccgcagttgctcacctgggcttttgcccggggcattcttctgcg
ggcaggccagcatcagttcgggcggttggataaaggcctctatcacgtaccatccttcgg
gatgtccttataggggaggcgcaacacgaccagcctgaactgaggaccgcgcatttgcta
ggatgctggcgtaatggctgtaagcggcccgtcttgaaacacggaccaaggagtctaaca
tctatgcgagtgtttgggtgtaaagcccggacgcgcaatgaaagtgaacggaggtgggaa
cccctcggggtgcaccatcgaccgatcctgaagtcttcggatggatttgagtaagagcat
agctgttgggacccgaaagatggtgaactatgcctgaatagggtgaagccaggggaaacc
ctggtggaggctcgcagcggttctgacgtgcaaatcgatcgtcaaatttgggcatagggg
cgaaagacta--------------------------------------------------
-----------------gtcgaaagcaaccaggatttcaacgtccaaatggcggttaagg
ccagcgttatcacgaacggtctcaaatattcgcttgccaccggaaactggggtgaccaga
agaaggcggcctccgcgaaagcaggtgtatcgcaggtgttgaacaggtacacatatgcct
caactctttctcatttgcgtcgtacgaacactcctattggtcgagacggaaagctcgcca
aaccacgtcaattgcataatacccattggggtctggtctgtccggccgaaactccagaag
gccaagcttgtggtttggtgaagaatctgtcattgatgtgttacgtgagtgttggtagcg
agagtacgcctatcaccgatttcatgagccaacgtaacatggatctccttgaggaatacg
atccggttgtcaatcctacagcaacaaaggttttcgtcaatggtgtatgggtcggtgtac
actcacagccttcacagcttgtgtctgtcgtgcaggagcttcgtcgcaatggaactctat
cgtacgaaatgagtcttgtccgagacatccgcgacagagaattcaagatcttcactgatg
ctggacgagtcatgaggcctctctacattgtcgagactgactatcggaaacccaaccgcg
gcgctcttgttctaaacaagggtcatattcagaagctcatcgacgacactcaaattgata
catcgggctacaatgatgaagatgctcaggccatgaaatttggctggaaagggctcttgc
atggcggtgtagtggagtatctggacgccgag----------------------------
------------------------------------------------------------
------------------------------------------------------------
-------------------------tataccgtgaacctgcgaatggctcattaaatcag
ttatcgtttatttgatagtaccttactacttggatacccgtggtaattctagagctaata
catgcaaaaaaccccaacttcggaaggggtgtatttattagataaaaaaccaatgccctt
cggggctctttggtgattcatgataacttaacggatcgcatggccttgcgccggcgacgg
ttcattcaaatttctgccctatcaactttcgatggtaaggtattggcttaccatggtttc
aacgggtaacggatttttagggaaagatcccggagagggagcctgagaaacggctaccac
atccaaggaaggcagcaggcgcgcaaattacccaatcccgacacggggaggtagtgacaa
taaatactgatacagggctcttttgggtcttgtaatcggaatgagtacaatttaaatacc
ttaacgaggaacaattggagggcaagtctggt----------------------------
------------------------------------------------------------
------------------------------------------------------------
------------------------------------------------------------
------------------------------------------------------------
------------------------------------------------------------
-------------------gccagcagccgcggtaattccagctccaatagcgtatatta
aagttgttgcagttaaaaagctcgtagttgaaccttgggcctggctggccggtccgcctc
accgcgtgtactggtccggccgggcctttccttctggagaaccgcatgcccttcactggg
tgtgtcggggaaccaggacttttactttgagaaaattagagtgttcaaagcaggcctttg
ctcgaatacgttagcatggaataatagaataggacgtgcggtcctattttgttggtttct
agaaccgccgtaatgattaatagggatagtcgggggcgtcagtattcaattgtcagaggt
gaaattcttggatctattgaagactaactactgcgaaagcattcgccaaggatgttttca
ttaatcagtgaacgaaagttaggggatcgaagacgatcagataccgtcgtagtcttaacc
gtaaactatgccgactagggatcgggcgatgtttttttattgactcgctcggcaccttac
gagaaatca---tcgcgtttctccgaaatcatcaaggagcaacttcatcaagaaggtcgt
acaaccccaagcacgttcccttcgtccccatctccggattcaacggtgacaacatgatcg
acgcctccagcaactgcccctggtacaagggatgggagaaggagaccaagaccaaggcta
ccggaaagaccctcctcgaggccatcgatgccatcgatacccccagccgtccttccgaca
agcccctccgtcttcccctccaggatgtgtacaagatcggtggtattggcacggttcccg
tcggtcgtgtcgagaccggtatcatcaagaccggtatgatcgtcaccttcgcccccgctg
gtgttaccactgaagtcaagtccgtcgaaatgcaccacgagcagcttgccgagggtgtcc
ccggtgacaacgtcggtttcaacgtcaagaacgtctccgtcaaggagatccgtcgtggta
acgtcgctggtgactccaagaacgacccccccaagggtgccgactccttcaacgcccagg
tcatcgtcctcaaccaccccggtcaggtcggtgc
>Pseudoroussoella_chromolaenae_T_MFLUCC_17_1492
--atcattaccgtaacgcggcggtcgagcccaggctgcaggccgccacccacgcgtctac
cacccttgaatttgagaacccctgtttcctcggcgggtccgcccgccaacgaggacccct
tgaactctttgcagtagcagtatttgtctgaaaacaaaaaaaacaatcaaaactttcaac
aatggatctcttggttctggcatcgatgaagaacgcagcgaaatgcgataagtagtgtga
attgcagaattcagtgaatcatcgaatctttgaacgcacattgcgcccctcggtattccg
tggggcatgcctgttcgagcgtcatttaacccctcaagcccagcttggtattgggtgctt
gtcccgcccccgcgcggcgactcacctcaaagtcattggcagcccgcatccgccggccgt
gagcgcagcacagtcgcgccctaggccccggcaggtcggctctccagaagcacctctttt
ctattgacc-----------------gagtgaagcggcaacagctcaaatttgaaatctg
gccctttcagggtccgagttgtaatttgtagagggtgctttggcgttggccgtggtctaa
gttccttggaacaggacgtcacagagggtgagaatcccgtacgtggccgccggtcttcgc
cgtgtaaagccccttcgacgagtcgagttgtttgggaatgcagctctaaatgggagataa
atttcttctaaagctaaatattggccagagaccgatagcgcacaagtagagtgatcgaaa
gatgaaaagcactttggaaagagagtcaaaaagcacgtgaaattgttgaaagggaagcgc
ttgcagccagacgtgcccgcagttgctcacccgggctctcgcccggggcactcttctgcg
ggcaggccagcatcagttcgggcggttggataaaggcctccatcacgtaccatccctcgg
gatggccttataggggaggcgcaacacggccagcctgaactgaggaccgcgcatttgcta
ggatgctggcgtaatggctgtaagcggcccgtcttgaaacacggaccaaggagtctaaca
tctatgcgagtgtttgggtgtaaagcccgggcgcgcaatgaaagtgaacggaggtgggaa
cccctcggggtgcaccatcgaccgatcctgaagtcttcggatggatttgagtaagagcat
agctgttgggacccgaaagatggtgaactatgcctgaatagggtgaagccaggggaaacc
ctggtggaggctcgcagcggttctgacgtgcaaatcgatcgtcaaa--------------
-------------???????????????????????????????????????????????
????????????????????????????????????????????????????????????
????????????????????????????????????????????????????????????
????????????????????????????????????????????????????????????
????????????????????????????????????????????????????????????
????????????????????????????????????????????????????????????
????????????????????????????????????????????????????????????
????????????????????????????????????????????????????????????
????????????????????????????????????????????????????????????
????????????????????????????????????????????????????????????
????????????????????????????????????????????????????????????
????????????????????????????????????????????????????????????
????????????????????????????????????????????????????????????
????????????????????????????????????????????????????????????
????????????????????????????????????????????????????????????
????????????????????????????????????????????????????????????
????????????????????????????????????????????????????????????
?????????????????????????-----------------------------------
------------------------------------------------------------
------------------------------------------------------------
------------------------------------------------------------
------------------------------------------------------------
------------------------------------------------------------
--------------------------------aatccccgacacggggaggtagtgacaa
taaatactgatacagggctcttttgggtcttgtaatcggaatgagtacaatttaaatacc
ttaacgaggaacaattggagggcaagtctggtggacattcagctcccattctgctgacgc
cagagatagccgggcgc-cggcgttacgccggctagtcgagtatccgctaccgtgatggg
gggataccggcaagacaacctggatcggggaaggctaaggtgcatt--cgtgcgctatgc
taatcccgagcagagctttcgtggagcgatccacgatcatagcctgtgtagagcgcgcaa
aggtgtcggtcgactcacgcagtcggcttaagggacgtgccattcccacccgaaagggtg
gctgacagc-aggagcgcccatcacgcaaatgctgtcaggctccc-----cccccacccg
ggggagcaga-tctgtaaggccagcagccgcggtaattccagctccaatagcgtatatta
aagttgttgcagttaaaaagctcgtagttgaaccttgggcctggctggccggtccgcctc
accgcgtgtactggtccggccgggcctttccttctggagaaccgcatgcccttcactggg
tgtgtcggggaaccaggacttttactttgagaaaattagagtgttcaaagcaggcctttg
ctcgaatacgttagcatggaataatagaataggacgtgcggtcctattttgttggtttct
agaaccgccgtaatgattaatagggatagtcgggggcgtcagtattcaattgtcagaggt
gaaattcttggatctattgaagactaactactgcgaaagcattcgccaaggatgttttca
ttaatcagtgaacgaaagttaggggatcgaagacgatcagataccgtcgtagtcttaacc
gtaaactatgccgactagggatcgggcgatgtttttttattgactcgctcggcacc----
------------gagcgttaccaggaaatcatcaaggagcaacttcatcaagaaggtcgt
acaaccccaagcacgttcccttcgtccccatctccggcttcaacggtgacaacatgatcg
aggcctccaccaactgcccctggtacaagggatgggagaaggagaccaaggccaaggcct
ccggaaagaccctccttgaggccatcgatgccatcgatgcccccacccgtccttccgaca
agcccctccgtcttcccctccaggatgtgtacaagatcggtggtattggcacggttcccg
tcggtcgtgtcgagactggtgtcatcaaggccggtatggtcgtcaccttcgcccccgctg
gtgtgaccactgaagtcaagtccgtcgaaatgcaccacgagcagcttgtcgagggtgtcc
ccggtgacaacgtcggtttcaacgtcaagaacgtctccgtcaaggagatccgtcgtggta
acgtcgctggtgactccaagaacgacccccccaagggtgccgactccttcaacgcccagg
tcatcgtccttaaccaccctggtcaggttggtgc
>Pseudoroussoella_elaeicola_MFLUCC_17_1483
--atcattaccgtaacgcggcggtcgagcccaggctgccggccgccacccacgcgtctac
cacccttgaatttgagaacccctgtttcctcggcgggtccgcccgccaacgaggacccct
tgaactctttgcagtagcagtatttgtctgaaaaacaaaaaaacaatcaaaactttcaac
aatggatctcttggttctggcatcgatgaagaacgcagcgaaatgcgataagtagtgtga
attgcagaattcagtgaatcatcgaatctttgaacgcacattgcgcccctcggtattccg
tggggcatgcctgttcgagcgtcatttaacccctcaagcccagcttggtattgggtgctt
gtcccgcccacgcgcggcgactcacctcaaagtcattggcagcccgcatccgccggccgt
gagcgcagcacagtcgcgccctaggccccggcaggtcggctctccagaagcacctctttt
ctattgacc-----------------gagtgaagcggcaacagctcaaatttgaaatctg
gccctttcagggtccgagttgtaatttgtagagggtgctttggcgttggccgtggtctaa
gttccttggaacaggacgtcacagagggtgagaatcccgtacgtggccgccggtcttcgc
cgtgtaaagccccttcgacgagtcgagttgtttgggaatgcagctctaaatgggagataa
atttcttctaaagctaaatattggccagagaccgatagcgcacaagtagagtgatcgaaa
gatgaaaagcactttggaaagagagtcaaaaagcacgtgaaattgttgaaagggaagcgc
ttgcagccagacgtgcccgcagttgctcacccgggctctcgcccggggcactcttctgcg
ggcaggccagcatcagttcgggcggttggataaaggcctccatcacgtaccatccctcgg
gatggccttataggggaggcgcaacacggccagcctgaactgaggaccgcgcatttgcta
ggatgctggcgtaatggctgtaagcggcccgtcttgaaacacggaccaaggagtctaaca
tctatgcgagtgtttgggtgtaaagcccgggcgcgcaatgaaagtgaacggaggtgggaa
cccctcggggtgcaccatcgaccgatcctgaagtcttcggatggatttgagtaagagcat
agctgttgggacccgaaagatggtgaactatgcctgaatagggtgaagccaggggaaacc
ctggtggaggctcgcagcggttctgacgtgcaaatcgatcgtcaaatttgggcat-----
-----------------ttattccgaattctattcctcaaactgaccaaagatgtcttca
gatatctccagaagtgtgtggagagcaacgcagatttcaatgtgcagatggcggtaaagg
ccagcgtaatcaccaacggtctcaagtattcgcttgccactggaaactggggtgaccaga
agaaggcggcttctgcgaaagccggtgtatctcaggtgctgaacagatacacctatgcct
cgactctatctcatttgcgtcgtacaaacactcctatcggtcgagatggaaagctcgcca
aaccacgtcaattgcataatacacattggggtctggtctgtccggccgaaactccagaag
gtcaagcttgtggtttggtgaaaaatctgtctttgatgtgttatgtgagcgttggtagcg
agagtacgcctatcaccgatttcatgagccaacgaaatatggatctcctcgaggaatatg
acccggttgtcaatcctacagcgacaaaggtttttgtcaatggtgtgtgggtgggtgtac
actcgcagccttcacagcttgtctctgtcgtgcaggagctccgtcgcaacggaacactat
cgtacgaaatgagtcttgttcgagacattcgcgaccgagaattcaagatcttcaccgatg
ccggtcgagtcatgaggcctctctatattgtcgagaccgattaccggaaacctaatcgcg
gtgcccttgttctgaacaaggctcatatccagaaactcatcgacgatactcaaatcgata
catcggggttcaacgacgaagatgctcaagccatgaaatttggctggaaagggctcttgc
acggcggtgtggtcgaatatcttgacgccgaagaagaggaaacctccatgatcatcatga
cacctgaagatttgaatgagcatcgcgacctgatgcaaggtatccctgcccccgaaggcc
catcagaagatcgtcatagacgaatcaagcagaagccaaacccctcagtgaagacctata
ctcattgcgaaattcatcctagtat----------------------------------g
ttatcgtttatttgatagtaccttactacttggatacccgtggtaattctagagctaata
catgcaaaaaaccccaacttcggaaggggtgtatttattagataaaaaaccaatgccctt
cggggctctttggtgattcatgataacttaacggatcgcatggccttgcgccggcgacgg
ttcattcaaatttctgccctatcaactttcgatggtaaggtattggcttaccatggtttc
aacgggtaacggatttttagggaaagatcccggagagggagcctgagaaacggctaccac
atccaaggaaggcagcaggcgcgcaaattacccaatcccgacacggggaggtagtgacaa
taaatactgatacagggctcttttgggtcttgtaatcggaatgagtacaatttaaatacc
ttaacgaggaacaattggagggcaagtctggtggacattcagctcccattctgctgacgc
cagagatagccgggcgctcggcgttacgccggctagtcgagtatccgctaccgtgatggg
gggataccggcaagacaacctggatcggggaaggctaaggtgcatt--cgtgcgctatgc
taatcccgagcagagc-ttcgtggagcgatccgcgatcatagcctgtgtagagcgcgcaa
aggtgtcggtcgactcacgcagtcggcttaagggacgtgccattcccacccgaaagggtg
gctgacagc-aggagcgcccatcacgcaaatgctgtcaggctccc-----cccccacccg
ggggagcaga-tctgtaaggccagcagccgcggtaattccagctccaatagcgtatatta
aagttgttgcagttaaaaagctcgtagttgaaccttgggcctggctggccggtccgcctc
accgcgtgtactggtccggccgggcctttccttctggagaaccgcatgcccttcactggg
tgtgtcggggaaccaggacttttactttgagaaaattagagtgttcaaagcaggcctttg
ctcgaatacgttagcatggaataatagaataggacgtgcggtcctattttgttggtttct
agaaccgccgtaatgattaatagggatagtcgggggcgtcagtattcaattgtcagaggt
gaaattcttggatctattgaagactaactactgcgaaagcattcgccaaggatgttttca
ttaatcagtgaacgaaagttaggggatcgaagacgatcagataccgtcgtagtcttaacc
gtaaactatgccgactagggatcgggc---------------------------------
------------gaccgttaccaggaaatcatcaaggagcaacttcatcaagaaggtcgt
acaaccccaagcacgtccccttcgtccccatctccggcttcaacggtgacaacatgatcg
aggcctccaccaactgcccctggtacaagggatgggagaaggagaccaaggccaaggcca
ccggaaagaccctccttgaggccatcgatgccatcgatgcccccacccgtccttccgaca
agcccctccgtcttcccctccaggatgtgtacaagatcggtggtattggcacggtccccg
tcggtcgtgtcgagactggtgtcatcaaggccggtatggtcgtcaccttcgcccccgctg
gtgtgaccactgaagtcaagtccgtcgagatgcaccacgagcagcttgtcgagggtgtcc
ccggtgacaacgtcggtttcaacgtcaagaacgtctccgtcaaggagatccgtcgtggta
acgtcgctggtgactccaagaacgacccccccaagggtgccgactctttcaacgcccagg
tcatcgtccttaaccaccctggtcaggtcggtgc
>Roussoella_aquatica_T_MFLUCC_18_1040
ggatcattactgtaacgcaaatcgtaggcccgcacggga------gggccgaccattcgt
cacccttgattttgagcacctttgtttcctcggcgggttcgcccgccagcgaggaccccc
taaactctttgtattagcaatttttgtctgaaaaacataccaataatcaaaactttcaac
aatggatctcttggttctggcatcgatgaagaacgcagcgaaatgcgataagtagtgtga
attgcagaattcagtgaatcatcgaatctttgaacgcacattgcgcccctcggtattccg
tggggcatgcctgttcgagcgtcatttaacccctcaagctcagcttggtattgggtgctt
gtcccgcctccgcgcggcgactcacctcaaaatcagtggcagcccgcacccgccggccgt
gagcgcagcacatacgcgccctaggctttggtaggtcggctctccagaagcacttcttcc
cttttgaccattgcctcagtaacggcgagtgaagcggcaacagctcaaatttgaaatctg
gccctttcagggtccgagttgtaatttgcagagggtgctttggcgtcggccgtggtctaa
gttccttggaacaggacgtcacagagggtgagaatcccgtacgtggccgccggtcttcgc
cgtgtaaagccccttcgacgagtcgagttgtttgggaatgcagctctaaatgggagataa
atttcttctaaagctaaatattggccagagaccgatagcgcacaagtagagtgatcgaaa
gatgaaaagcactttggaaagagagtcaaaaagcacgtgaaattgttgaaagggaagcgc
ttgcagccagacgtgcccgcagttgctcacctaggcttttgcctggggcattcttctgcg
ggcaggccagcatcagttcggacggttggataaaggcctctgtcacgtatcttccttcgg
gatgaccttataggggaggcgcaacacgaccagtctgaactgaggaccgcgcatcagcta
ggatgctggcgtaatggctgtaagcggcccgtcttgaaacacggaccaaggagtctaaca
tctatgcgagtgtttgggtgtaaagcccgggcgcgcaatgaaagtgaacggaggtaggaa
cccctcggggtgcactatcgaccgatcctgaagtcttcggatggatttgagtaagagcat
agctgttgggacccgaaagatggtgaactatgcctgaatagggtgaagccaggggaaacc
ctggtggaggctcgcagcggttctgacgtgcaaatcgatcgtcaaatttgggcatagggg
cgaaagactaatc???????????????????????????????????????????????
????????????????????????????????????????????????????????????
????????????????????????????????????????????????????????????
????????????????????????????????????????????????????????????
????????????????????????????????????????????????????????????
????????????????????????????????????????????????????????????
????????????????????????????????????????????????????????????
????????????????????????????????????????????????????????????
????????????????????????????????????????????????????????????
????????????????????????????????????????????????????????????
????????????????????????????????????????????????????????????
????????????????????????????????????????????????????????????
????????????????????????????????????????????????????????????
????????????????????????????????????????????????????????????
????????????????????????????????????????????????????????????
????????????????????????????????????????????????????????????
????????????????????????????????????????????????????????????
?????????????????????????---------------------------taaatcag
ttatcgtttatttgatagtaccttactacttggatacccgtggtaattctagagctaata
catgcaaaaaaccccgacttcgggaggggtgtatttattagataaaaaaccaatgccctt
cggggctccttggtgattcataataacttaacggatcgcatggccttgcgccggcgacgg
ttcattcaaatttctgccctatcaactttcgatggtaaggtattggcttaccatggtttc
aacgggtaacggatttttagggaaagatcccggagagggagcctgagaaacggctaccac
atccaaggaaggcagcaggcgcgcaaattacccaatcccgacacggggaggtagtgacaa
taaatactgatacagggctcttttgggtcttgtaatcggaatgagtacaatttaaatacc
ttaacgaggaacaattggagggcaagtctggt----------------------------
------------------------------------------------------------
------------------------------------------------------------
------------------------------------------------------------
------------------------------------------------------------
------------------------------------------------------------
-------------------gccagcagccgcggtaattccagctccaatagcgtatatta
aagttgttgcagttaaaaagctcgtagttgaaccttgggcctggctggtcggtccgcctc
accgcgtgtactgatccggccgggcctttccttctggagaaccgcatgcccttcactggg
tgtgtcggggaaccaggacttttactttgagaaaattagagtgttcaaagcaggcctttg
ctcgaatacgttagcatggaataatagaataggacgtgcggtcctattttgttggtttct
agaaccgccgtaatgattaatagggatagtcgggggcgtcagtattcaattgtcagaggt
gaaattcttggatctattgaagactaactactgcgaaagcattcgccaaggatgttttca
ttaatcagtgaacgaaagttaggggatcgaagacgatcagataccgtcgtagtcttaacc
gtaaactatgccgactagggatcgggcgatgtttctatattgactcgctcggcaccttac
gagaaatc----????????????????????????????????????????????????
????????????????????????????????????????????????????????????
????????????????????????????????????????????????????????????
????????????????????????????????????????????????????????????
????????????????????????????????????????????????????????????
????????????????????????????????????????????????????????????
????????????????????????????????????????????????????????????
????????????????????????????????????????????????????????????
????????????????????????????????????????????????????????????
??????????????????????????????????
>Roussoella_arundinacea_T_CBS_146088
ggatcattaccgtaaatcagtggtctg------------gcataccagccgggcccctac
cacccttgattttgagcacctatgtttcctcggcggggacgcccgccagtgaggaccccc
acaaacacttgcagtagcagtatttgtctgaaaacaaaccaaataatcaaaactttcaac
aatggatctcttggttctggcatcgatgaagaacgcagcgaaatgcgataagtagtgtga
attgcagaattcagtgaatcatcgaatctttgaacgcacattgcgcccctcggtattccg
tggggcatgcctgttcgagcgtc-------------------------------------
------------------------------------------------------------
------------------------------------------------------------
---------attgcctcagtaacggcgagtgaagcggcaacagctcaaatttgaaatctg
gccctttcagggtccgagttgtaatttgtagagggtgctttggcgtcggccgtggtctaa
gttccttggaacaggacgtcacagagggtgagaatcccgtacgtggccgccggtcttcgc
cgtgtaaagccccttcgacgagtcgagttgtttgggaatgcagctctaaatgggagataa
atttcttctaaagctaaatattggccagagaccgatagcgcacaagtagagtgatcgaaa
gatgaaaagcactttggaaagagagtcaaaaagcacgtgaaattgttgaaagggaagcgc
ttgcagccagacgtgcccgcagttgctcacctaggctctcgcctggggcactcttctgcg
ggcaggccagcatcagttcgggcggttggataaaggcctctatcacgtaccacccttcgg
ggtgtccttataggggaggcgcaacacggccagcccgaactgaggaccgcgcattcgcta
ggatgctggcgtaatggctgtaagcggcccgtcttgaaacacggaccaaggagtctaaca
tctatgcgagtgtttgggtgtaaagcccgggcgcgcaatgaaagtgaacggaggtgggaa
cccctcggggtgcaccatcgaccgatcctgaagtcttcggatggatttgagtaagagcat
agctgttgggacccgaaagatggtgaactatgcctgaatagggtgaagccaggggaaacc
ctggtggaggctcgcagcggttctgacgtgcaaatcgatcgtcaaatttgggcatagggg
cgaaagactaatc-----------------------------------------------
------------------------------------------------------------
------------------------------------------------------------
-----------------aaggctggtgtatctcaggtactgaacagatatacatatgcct
ctaccttgtcccatcttcgccgtacaaatactcccattggccgcgacggaaagctcgcca
aaccacgacagctacacaacactcactgggggttggtctgtcctgccgagactccagaag
gccaagcttgtggcctggtgaagaacctttcgttgatgtgctacgtcagtgttggtagcg
agagtactccaatcaccgacttcatgagccagcggaacatggatctccttgaggagtacg
atccggtcgtcaacccaacggctaccaaggtcttcgtcaacggcgtttgggttggtgtgc
actcgcagccctcgcagctcgtgtccgttgtgcaggagctccgacggaatggaacattgt
cttacgaaatgagtcttgtccgcgacattcgagaccgagaattcaaaatcttcacggatg
caggccgagtcatgcgccctctatacattgtggagaccgactaccgaaaacctaaccgag
gtgccctagttttgaacaaaggccacatatcgaaactcatagacgatacccagattgata
catcgggctacaacgatgaagacgctcaagccatgaagttcggttggaaagggctgctac
atggcggcgtggtggagtatctcgatgctgaagaggaagaaacttccatgattatcatga
cgcccgaagacctgaacgagcatcgcgatctgatgcagggcattcccgcacctgatgtac
ccagtgacgatcgtcacagacgaatcaagcaaaagcccaacccatcggtcaggacataca
ctcattgcgaaatccatccaagtat???????????????????????????????????
????????????????????????????????????????????????????????????
????????????????????????????????????????????????????????????
????????????????????????????????????????????????????????????
????????????????????????????????????????????????????????????
????????????????????????????????????????????????????????????
????????????????????????????????????????????????????????????
????????????????????????????????????????????????????????????
????????????????????????????????????????????????????????????
????????????????????????????????????????????????????????????
????????????????????????????????????????????????????????????
????????????????????????????????????????????????????????????
????????????????????????????????????????????????????????????
????????????????????????????????????????????????????????????
????????????????????????????????????????????????????????????
????????????????????????????????????????????????????????????
????????????????????????????????????????????????????????????
????????????????????????????????????????????????????????????
????????????????????????????????????????????????????????????
????????????????????????????????????????????????????????????
????????????????????????????????????????????????????????????
????????????????????????????????????????????????????????????
????????????????????????????????????????????????????????????
????????????gattatttttggcttatcgcagaggggcaatttcattggtggggttgt
gcgaacttttacgcgctagcgctaaacccgatcggggcctcgccaa------tatgacgc
acattgccagccctcagccctcgcactcgcactagcaacaacgcacaaacgcacaaatca
tgcacaacatcccgctcgcttcgcttcgctttggcgccctcctgttctgttctcgtctca
acaatggatgatcttctcaccgaaatgact--cgatgctaattcccccttcaggaagccg
ccgaactcggtaagggttccttcaagtatgcctgggtgcttgacaagctcaaggccggtg
gtatcaccattgatatcgctctcttcgagacccccaagtactacgtcaccgtcattggtc
tctatcaccacccctgtgtc----------acttttcgcatcttactaactcgattcaag
atgctcccggtcacc------gtgatttcatcaagaacatga------------------
----------------------------------
>Roussoella_chiangraina_T_MFLUCC_10_0556
ggatcattactgtaa-----------------------------cgttttaggcgattac
tacccttgactttgagcacctttgtttcctcggcgggtccgcccgccagcgaggacccca
taaactctttgcagtagcagtatttgtctgagaaacataccaataatcaaaactttcaac
aatggatctcttggttctggcatcgatgaagaacgcagcgaaatgcgataagtagtgtga
attgcagaattcagtgaatcatcgaatctttgaacgcacattgcgcccctcggtattccg
tggggcatgcctgttcgagcgtcatttaaaccctcaagcccagcttggtgttgggtgctt
gtcccgcctccgcgcggcgactcacctcaaaatcagtggcagcccgcatccgccggccgt
gagcgcagcacagtcgcgccctaggccccggcggatcggctctccagaagcccc------
---------attgcctcagtaacggcgagtgaagcggcaacagctcaaatttgaaatctg
gccctttcagggtccgagttgtaatttgtagagggtgctttggcgtcggccgtggtctaa
gttccttggaacaggacgtcatggagggtgagaatcccgtacgtggccgccggtcttcgc
cgtgtaaagccccttcgacgagtcgagttgtttgggaatgcagctctaaatgggagataa
atttcttctaaagctaaatattggccagagaccgatagcgcacaagtagagtgatcgaaa
gatgaaaagcactttggaaagagagtcaaaaagcacgtgaaattgttgaaagggaagcgc
ttgcagccagacgtgcccgcagttgctcacccgggctctcgcccggggcactcttctgcg
ggcaggccagcatcagttcggacggttggataaaggcctctgtcatgtatcttccttcgg
gatgaccttataggggaggcgcaacacggccagcccgaactgaggaccgcgcatcagcta
ggatgctggcgtaatggctgtaagcggcccgtcttgaaacacggaccaaggagtctaaca
tctatgcgagtgtttgggtgtcaagcccgggcgcgcaatgaaagtgaacggaggtgggaa
cccctcggggtgcaccatcgaccgatcctgaagtcttcggatggatttgagtaagagcat
agctgttgggacccgaaagatggtgaactatgcctgaatagggtgaagccaggggaaacc
ctggtggaggctcgcagcggttctgacgtgcaaatcgatcgtcaaatttgggcata----
--------------------------------ttccttaaattaacaaaggacgttttca
gatacttacagaggtgtgtggagagcaaccaggactttaatgttcagatggcagtcaaag
ccagtgttatcacgaatggactcaagtactctctcgcgacgggtaattggggcgaccaga
agaaagccgcatcagcaaaggctggtgtttctcaggtgctgaataggtacacctatgcgt
ccaccttatcccatctacgccgtacgaacaccccgattggtcgtgacggaaagctcgcca
aacctcgccaactacacaacactcattgggggttggtctgccctgccgagactccagaag
ggcaagcatgtggcttggtgaagaatctctcattgatgtgctacgtaagcgttggcagcg
agagcactccgattaccgactttatgagccagcgaaacatggacctccttgaagagtatg
atccagtcgtgaatcccaccgccaccaaggtctttgtaaacggtgtatgggttggtgttc
attcccagccttcgcagcttgtgtccgtcgtgcaagagctccgacggaacggaacattgt
cttacgaaatgagtttggtccgtgacattcgtgatcgagaatttaaaatcttcacggatg
ctggacgagtcatgcggcctctatacatcgtcgaaactgattatcgcaaacccaatcgtg
gcaaccttgtcttgaacaagagccatatttcgaggctccataacgatacccatgtcgaca
cttcgggtttgagcgacgaagacgcccagtcattgaagtttggatggaaagggcttctac
atggcggtgtagtggaatatctcgatgccgaagaagaggagacatccatgatcatcatga
cacccgaggatctgatcgagcaccgtgatcttatgcaaggcattcccgcccctgatgcac
ctagcgaagatcgtcataggcgcattaagcaaaagcccaacccttcggtgaggacatata
ctcactgtgagattcatcctagtat???????????????????????????????????
????????????????????????????????????????????????????????????
????????????????????????????????????????????????????????????
????????????????????????????????????????????????????????????
????????????????????????????????????????????????????????????
????????????????????????????????????????????????????????????
????????????????????????????????????????????????????????????
????????????????????????????????????????????????????????????
????????????????????????????????????????????????????????????
????????????????????????????????????????????????????????????
????????????????????????????????????????????????????????????
????????????????????????????????????????????????????????????
????????????????????????????????????????????????????????????
????????????????????????????????????????????????????????????
????????????????????????????????????????????????????????????
????????????????????????????????????????????????????????????
????????????????????????????????????????????????????????????
????????????????????????????????????????????????????????????
????????????????????????????????????????????????????????????
????????????????????????????????????????????????????????????
????????????????????????????????????????????????????????????
????????????????????????????????????????????????????????????
????????????????????????????????????????????????????????????
????????????gagcgctaccaggaaatcatcaaggagcaacttcatcaagaaggtcgt
acaaccccaagcacgttcccttcgtccccatctccggcttcaacggtgacaacatgattg
acgcctccaccaactgcccgtggtacaagggatgggagaaggagaccaaggccaaggcca
ctggtaagaccctccttgaggccatcgatgccatcgatgcccccacccgtccttccgaca
agcccctccgtcttcccctccaggatgtctacaagatcggtggtattggcacggtccccg
tcggtcgtgttgagactggtgtgatcaaggccggtatggtcgttaccttcgcccccgctg
gtgtcaccactgaagtcaagtccgtcgaaatgcaccacgagcagctttccgagggtgtcc
ccggtgacaacgtcggcttcaacgtcaagaacgtctctgtcaaggagattcgtcgtggca
acgttgccggtgactccaagaacgacccccccaagggcgccgactccttcaacgcccagg
tcatcgttctcaaccaccccggacaggtcggtgc
>Roussoella_doimaesalongensis_T_MFLUCC_14_0584
ggatcattaccgtaa------------------------atggctccggccagcgtttat
cacccttgactttgagcaccttcgtttcctcggcgggttcgcccgccagcgaggaccccc
taaacgctttgtagtagcagtatttgtctgaaaaacataccaataatcaaaactttcaac
aatggatctcttggttctggcatcgatgaagaacgcagcgaaatgcgataagtagtgtga
attgcagaattcagtgaatcatcgaatctttgaacgcacattgcgccccatggtattccg
tggggcatgcctgttcgagcgtcataaagaagctcaagctcagcttggtgttgggtgctt
gtcccgcctctgcgcggcgactcacctcaaaaacagtggcagcccgcatccgccggccgt
gagcgcagcacagtcgcgccctaggtcctggcgggtcggctctccagaagctcttttatg
tgac-----attgcctcagtaacggcgagtgaagcggcaacagctcaaatttgaaatctg
tccctttcagggtccgagttgtaatttgtagagggtgctttggcgtcggccgtggtctaa
gttccttggaacaggacgtcacagagggtgagaatcccgtacgtggccgccggtcttcgc
cgtgtaaagccccttcgacgagtcgagttgtttgggaatgcagctctaaatgggagataa
atttcttctaaagctaaatattggccagagaccgatagcgcacaagtagagtgatcgaaa
gatgaaaagcactttggaaagagagtcaaaaagcacgtgaaattgttgaaagggaagcgc
ttgcagccagacgtgcccgcagttgctcacccgggctctcgcccggggcattcttctgcg
ggcaggccagcatcagttcgggcggttggataaaggcctctatcacgtatcttccttcgg
gatgaccttataggggaggcgcaacacgaccagcctgaactgaggaccgcgcatcagcta
ggatgctggcgtaatggctgtaagcggcccgtcttgaaacacggaccaaggagtctaaca
tctatgcgagtgtttgggtgtcaagcccgggcgcgcaatgaaagtgaacggaggtgggaa
cccctcggggtgcaccatcgaccgatcctgaagtcttcggatggatttgagtaagagcat
agctgttgggacccgaaagatggtgaactatgcctgaatagggtgaagccaggggaaacc
ctggtggaggctcgcagcggttctgacgtgcaaatcgatcgtcaaatttgggcatagggg
cgaaagactaatctaacctcttccgtatcctattcctcaagttgacaaaggatgtcttca
gatacctacaacgatgtgtggagagcaatcaggatttcaatgtccagatggcagtcaaag
ccagtgttatcaccaacggacttaagtactcccttgcaactggcaactggggtgaccaaa
agaaagctgcctcagctaaggccggagtgtctcaagtgttgaacagatacacatacgcat
caacgctgtcccatttacgtcgtacaaacactccaatcggtcgtgatggaaaacttgcta
aaccgcgacaactacacaatacccattggggtttggtctgtcctgccgaaactcctgaag
gacaagcctgtggcttggtcaagaatctttcgctcatgtgctacgtgagtgttggtagtg
agagtactccaatcaccgactttatgagccagcgaaacatggatcttctcgaagaatatg
atccggttgtcaaccctagcgccaccaaggtctttgtcaatggtgtatgggttggtgtgc
attcgcaaccttcacagctagtttccgttgtccaggagcttcggcgcaacggaaccctgt
cttatgaaatgagtcttgttcgtgacatacgagaccgagaattcaagattttcacagatg
caggtcgagttatgcgtccgctctttattgttgaaactgattatcgcaaacccaatcgag
gcaatcttgtcttgagcaagagccacattggtcgtctcatagaagatacgcaagtcgaca
catcgggttacaatgatgaagatgctcaatccctgaaatttggttggaagggtcttttac
acggtggtgtcgtggaa-------------------------------------------
------------------------------------------------------------
------------------------------------------------------------
-------------------------???????????????????????????????????
????????????????????????????????????????????????????????????
????????????????????????????????????????????????????????????
????????????????????????????????????????????????????????????
????????????????????????????????????????????????????????????
????????????????????????????????????????????????????????????
????????????????????????????????????????????????????????????
????????????????????????????????????????????????????????????
????????????????????????????????????????????????????????????
????????????????????????????????????????????????????????????
????????????????????????????????????????????????????????????
????????????????????????????????????????????????????????????
????????????????????????????????????????????????????????????
????????????????????????????????????????????????????????????
????????????????????????????????????????????????????????????
????????????????????????????????????????????????????????????
????????????????????????????????????????????????????????????
????????????????????????????????????????????????????????????
????????????????????????????????????????????????????????????
????????????????????????????????????????????????????????????
????????????????????????????????????????????????????????????
????????????????????????????????????????????????????????????
????????????????????????????????????????????????????????????
????????????gaccgttaccaggagatcatcaaggagcaacttcatcaagaaggtcgt
acaaccccaagcacgtccccttcgtccccatctccggtttcaacggtgacaacatgattg
aggcctccaccaactgcccctggtacaagggatgggagaaggagaccaaggccaaggcca
ctggtaagacccttcttgaggccatcgatgccatcgatgcccccacccgtccttccgaca
agcccctccgtcttcctctccaggatgtctacaagatcggtggtattggcacggtccccg
tcggtcgtgttgagactggtgtcatcaaggccggtatggtcgtcaccttcgctcccgctg
gtgtcaccactgaagtcaagtccgttgagatgcatcacgagcagcttgccgagggtaacc
ccggtgacaacgtcggcttcaacgtcaagaacgtctccgtcaaggagatccgtcgtggaa
acgttgctggtgactccaagaacgacccccccaagggtgccgactccttcaacgcccagg
tcatcgtcctcaaccaccccggtcaggtcggtgc
>Roussoella_elaeicola_MFLUCC_15_0276a
ggatcattaccgtaacgcggcggtcgagcccaggctgccggccgccacccacgcgtctac
cacccttgaatttgagaacccctgtttcctcggcgggtccgcccgccaacgaggacccct
tgaactctttgcagtagcagtatttgtctgaaaaacaaaaaaacaatcaaaactttcaac
aatggatctcttggttctggcatcgatgaagaacgcagcgaaatgcgataagtagtgtga
attgcagaattcagtgaatcatcgaatctttgaacgcacattgcgcccctcggtattccg
tggggcatgcctgttcgagcgtcatttaacccctcaagcccagcttggtattgggtgctt
gtcccgcccacgcgcggcgactcacctcaaagtcattggcagcccgcatccgccggccgt
gagcgcagcacagtcgcgccctaggccccggcaggtcggctctccagaagcacctctttt
ctattgaccattgcctcagtaacggcgagtgaagcggcaacagctcaaatttgaaatctg
gccctttcagggtccgagttgtaatttgtagagggtgctttggcgttggccgtggtctaa
gttccttggaacaggacgtcacagagggtgagaatcccgtacgtggccgccggtcttcgc
cgtgtaaagccccttcgacgagtcgagttgtttgggaatgcagctctaaatgggagataa
atttcttctaaagctaaatattggccagagaccgatagcgcacaagtagagtgatcgaaa
gatgaaaagcactttggaaagagagtcaaaaagcacgtgaaattgttgaaagggaagcgc
ttgcagccagacgtgcccgcagttgctcacccgggctctcgcccggggcactcttctgcg
ggcaggccagcatcagttcgggcggttggataaaggcctccatcacgtaccatccctcgg
gatggccttataggggaggcgcaacacggccagcctgaactgaggaccgcgcatttgcta
ggatgctggcgtaatggctgtaagcggcccgtcttgaaacacggaccaaggagtctaaca
tctatgcgagtgtttgggtgtaaagcccgggcgcgcaatgaaagtgaacggaggtgggaa
cccctcggggtgcaccatcgaccgatcctgaagtcttcggatggatttgagtaagagcat
agctgttgggacccgaaagatggtgaactatgcctgaatagggtgaagccaggggaaacc
ctggtggaggctcgcagcggttctgacgtgcaaatcgatcgtcaaatttgggcatagggg
cgaaagactaatc???????????????????????????????????????????????
????????????????????????????????????????????????????????????
????????????????????????????????????????????????????????????
????????????????????????????????????????????????????????????
????????????????????????????????????????????????????????????
????????????????????????????????????????????????????????????
????????????????????????????????????????????????????????????
????????????????????????????????????????????????????????????
????????????????????????????????????????????????????????????
????????????????????????????????????????????????????????????
????????????????????????????????????????????????????????????
????????????????????????????????????????????????????????????
????????????????????????????????????????????????????????????
????????????????????????????????????????????????????????????
????????????????????????????????????????????????????????????
????????????????????????????????????????????????????????????
????????????????????????????????????????????????????????????
????????????????????????????????????????????????????????????
????????????????????????????????????????????????????????????
????????????????????????????????????????????????????????????
????????????????????????????????????????????????????????????
????????????????????????????????????????????????????????????
????????????????????????????????????????????????????????????
????????????????????????????????????????????????????????????
????????????????????????????????????????????????????????????
????????????????????????????????????????????????????????????
????????????????????????????????????????????????????????????
????????????????????????????????????????????????????????????
????????????????????????????????????????????????????????????
????????????????????????????????????????????????????????????
????????????????????????????????????????????????????????????
????????????????????????????????????????????????????????????
????????????????????????????????????????????????????????????
????????????????????????????????????????????????????????????
????????????????????????????????????????????????????????????
????????????????????????????????????????????????????????????
????????????????????????????????????????????????????????????
????????????????????????????????????????????????????????????
????????????????????????????????????????????????????????????
????????????????????????????????????????????????????????????
????????????????????????????????????????????????????????????
????????????????????????????????????????????????????????????
????????????????????????????????????????????????????????????
????????????????????????????????????????????????????????????
????????????????????????????????????????????????????????????
????????????????????????????????????????????????????????????
????????????????????????????????????????????????????????????
????????????????????????????????????????????????????????????
????????????????????????????????????????????????????????????
??????????????????????????????????
>Roussoella_elaeicola_MFLUCC_15_0276b
ggatcattaccgtaacgcggcggtcgagcccaggctgccggccgccacccacgcgtctac
cacccttgaatttgagaacccctgtttcctcggcgggtccgcccgccaacgaggacccct
tgaactctttgcagtagcagtatttgtctgaaaaacaaaaaaacaatcaaaactttcaac
aatggatctcttggttctggcatcgatgaagaacgcagcgaaatgcgataagtagtgtga
attgcagaattcagtgaatcatcgaatctttgaacgcacattgcgcccctcggtattccg
tggggcatgcctgttcgagcgtcatttaacccctcaagcccagcttggtattgggtgctt
gtcccgcccacgcgcggcgactcacctcaaagtcattggcagcccgcatccgccggccgt
gagcgcagcacagtcgcgccctaggccccggcaggtcggctctccagaagcacctctttt
ctattgaccattgcctcagtaacggcgagtgaagcggcaacagctcaaatttgaaatctg
gccctttcagggtccgagttgtaatttgtagagggtgctttggcgttggccgtggtctaa
gttccttggaacaggacgtcacagagggtgagaatcccgtacgtggccgccggtcttcgc
cgtgtaaagccccttcgacgagtcgagttgtttgggaatgcagctctaaatgggagataa
atttcttctaaagctaaatattggccagagaccgatagcgcacaagtagagtgatcgaaa
gatgaaaagcactttggaaagagagtcaaaaagcacgtgaaattgttgaaagggaagcgc
ttgcagccagacgtgcccgcagttgctcacccgggctctcgcccggggcactcttctgcg
ggcaggccagcatcagttcgggcggttggataaaggcctccatcacgtaccatccctcgg
gatggccttataggggaggcgcaacacggccagcctgaactgaggaccgcgcatttgcta
ggatgctggcgtaatggctgtaagcggcccgtcttgaaacacggaccaaggagtctaaca
tctatgcgagtgtttgggtgtaaagcccgggcgcgcaatgaaagtgaacggaggtgggaa
cccctcggggtgcaccatcgaccgatcctgaagtcttcggatggatttgagtaagagcat
agctgttgggacccgaaagatggtgaactatgcctgaatagggtgaagccaggggaaacc
ctggtggaggctcgcagcggttctgacgtgcaaatcgatcgtcaaatttgggcatagggg
cgaaagactaatc???????????????????????????????????????????????
????????????????????????????????????????????????????????????
????????????????????????????????????????????????????????????
????????????????????????????????????????????????????????????
????????????????????????????????????????????????????????????
????????????????????????????????????????????????????????????
????????????????????????????????????????????????????????????
????????????????????????????????????????????????????????????
????????????????????????????????????????????????????????????
????????????????????????????????????????????????????????????
????????????????????????????????????????????????????????????
????????????????????????????????????????????????????????????
????????????????????????????????????????????????????????????
????????????????????????????????????????????????????????????
????????????????????????????????????????????????????????????
????????????????????????????????????????????????????????????
????????????????????????????????????????????????????????????
????????????????????????????????????????????????????????????
????????????????????????????????????????????????????????????
????????????????????????????????????????????????????????????
????????????????????????????????????????????????????????????
????????????????????????????????????????????????????????????
????????????????????????????????????????????????????????????
????????????????????????????????????????????????????????????
????????????????????????????????????????????????????????????
????????????????????????????????????????????????????????????
????????????????????????????????????????????????????????????
????????????????????????????????????????????????????????????
????????????????????????????????????????????????????????????
????????????????????????????????????????????????????????????
????????????????????????????????????????????????????????????
????????????????????????????????????????????????????????????
????????????????????????????????????????????????????????????
????????????????????????????????????????????????????????????
????????????????????????????????????????????????????????????
????????????????????????????????????????????????????????????
????????????????????????????????????????????????????????????
????????????????????????????????????????????????????????????
????????????????????????????????????????????????????????????
????????????????????????????????????????????????????????????
????????????????????????????????????????????????????????????
????????????????????????????????????????????????????????????
????????????????????????????????????????????????????????????
????????????????????????????????????????????????????????????
????????????????????????????????????????????????????????????
????????????????????????????????????????????????????????????
????????????????????????????????????????????????????????????
????????????????????????????????????????????????????????????
????????????????????????????????????????????????????????????
??????????????????????????????????
>Roussoella_guttulata_T_MFLUCC_20_0102
ggatcattaccgttacgcgccgcatgcgcatcagcggcaacgcatgcgggctgcgtgtca
cacccttgaatttgagcaccctcgtttcctcggcgggttcgcccgccgaaga---ccccc
aaaacgctttgcagcagcagtttttgtctgaacaacataccaataatcaaaactttcaac
aatggatctcttggttctggcatcgatgaagaacgcagcgaaatgcgataagtagtgtga
attgcagaattcagtgaatcatcgaatctttgaacgcacattgcgcccctcggtattccg
tggggcatgcctgttcgagcgtcatttaccccctcaagcccagcttggtgttgggtgctt
gtcccgcccccgcgcggcgactcacctcaaaatcagtggcagcccgcatccgccggccgt
gagcgcagcacagacgcgccctaggtcccggcgggtcggctctccagaagctccttctac
acgttgaccattgcctcagtaacggcgagtgaagcggcaacagctcaaatttgaaatctg
gccctttcagggtccgagttgtaatttgcagagggtgctttggcgtcggccgtggtctaa
gttccttggaacaggacgtcacagagggtgagaatcccgtacgtggccgccggtcttcgc
cgtgtaaagccccttcgacgagtcgagttgtttgggaatgcagctctaaatgggagataa
atttcttctaaagctaaatattggccagagaccgatagcgcacaagtagagtgatcgaaa
gatgaaaagcactttggaaagagagtcaaaaagcacgtgaaattgttgaaagggaagcgc
ttgcagccagacgtgcccgcagttgctcacccgggctctcgcccggggcactcttctgcg
ggcaggccagcatcagttcgggcggttggataaaggcctctatcacgtatcttccttcgg
gatgaccttataggggaggcgcaacacggccagcccgaactgaggaccgcgcattcgcta
ggatgctggcgtaatggctgtaagcggcccgtcttgaaacacggaccaaggagtctaaca
tctatgcgagtgtttgggtgtcaagcccggacgcgcaatgaaagtgaacggaggtgggaa
cccctcggggtgcaccatcgaccgatcctgaagtcttcggatggatttgagtaagagcat
agctgttgggacccgaaagatggtgaactatgcctgaatagggtgaagccaggggaaacc
ctggtggaggctcgcagcggttctgacgtgcaaatcgatcgtcaaatttgggcata-ggg
cgaaagactaat-caatctcttccgaatcctattcttgaaattgacgaaagatgtcttca
ggtacttgcagaggtgtgtagagagcaaccaggacttcaatgttcagatggcagtgaaag
ctagcgtcatcacgaacggcctcaagtactctcttgctacaggcaattggggcgaccaaa
agaaagctgcctcagcaaaggctggagtgtctcaagtgctgaacaggtacacatatgcct
ccaccctatctcatttgcgccgtacgaacactccgattggccgtgacggaaagcttgcca
aaccgcgacaactacacaacactcactggggcctggtgtgtcctgcagagactccggaag
gacaagcttgtggattggtaaagaatctatccttgatgtgctacgtgagtgttgggagtg
agagtactccgatcaccgactttatgagccagcggaacatggatcttcttgaggaatacg
atccagtcgtcaatccctcagccactaaggttttcgtcaatggtgtatgggtcggtgtgc
attcccagccatcgcagctagtgtctgttgtgcaggagctccggcgcaatggaacgttgt
cttacgagatgagtcttgtccgtgatattcgagatcgagaattcaagatctttaccgatg
caggccgagtcatgcgtccactatacatcgttgaaactgattatcgcaaacccaatcgtg
gcaatctggtattgaacaaaagccatatctcgaggctccttgaggatactcaaatcgaca
cgtcgggctacaacgatgaggatgcacaggccatgaaatttggttggaaaggactcttac
acggtggtgtggtggaatatctcgacgctgaagaagaggaaacatcaatgatcatcatga
cacccgaggatctcatcgagcaccgtgacctcatgcaagggattccagcacctgatgcac
ctagcgaagatcgtcacaggcgcatcaaacaaaagcccaatccttcggtcaggacataca
ctcattgtgagattcaccccagtat???????????????????????????????????
????????????????????????????????????????????????????????????
????????????????????????????????????????????????????????????
????????????????????????????????????????????????????????????
????????????????????????????????????????????????????????????
????????????????????????????????????????????????????????????
????????????????????????????????????????????????????????????
????????????????????????????????????????????????????????????
????????????????????????????????????????????????????????????
????????????????????????????????????????????????????????????
????????????????????????????????????????????????????????????
????????????????????????????????????????????????????????????
????????????????????????????????????????????????????????????
????????????????????????????????????????????????????????????
????????????????????????????????????????????????????????????
????????????????????????????????????????????????????????????
????????????????????????????????????????????????????????????
????????????????????????????????????????????????????????????
????????????????????????????????????????????????????????????
????????????????????????????????????????????????????????????
????????????????????????????????????????????????????????????
????????????????????????????????????????????????????????????
????????????????????????????????????????????????????????????
????????????agccgtttccaggaaatcatcaaggagcaacttcatcaagaaagtcgt
acaaccccaagcacgtgccgttcgtccccatctctggtttcaacggtgacaacatgattg
aggcgtcctccaactgcccctggtacaagggctgggagaaggagaccaaggccaaggcca
ctggtaagacccttcttgaggccatcgatgccatcgaccccccaacccgtccttccgaca
agcctctccgtcttcctctccaggatgtgtacaagattggtggtattggcacggtccctg
tcggccgtgttgagaccggtgtcatcaaggccggtatggtcgtcaccttcgcccccgctg
gtgtcaccactgaagtcaagtccgtcgaaatgcaccacgagcagcttgccgagggtgttc
ccggtgacaacgtcggcttcaacgtcaagaacgtctccgtcaaggagatccgccgtggta
acgttgccggtgactccaagaacgacccccccaagggcgccgactccttcaacgcccagg
tcatcgttctcaaccaccccggtcaggtcggtgc
>Roussoella_hysterioides_CBS_546_94
--atcattaccatg-cgcaccgcgagcgtacacgcggcagcgcccacggtctgcgtgctt
cacccttgaatttgagcaccttcgtttcctcggcgggtccgcccgccagcgaggaccccc
aaaacgctttgcagtagcagtttttgtctgaaaaacataccaataatcaaaactttcaac
aatggatctcttggttctggcatcgatgaagaacgcagcgaaatgcgataagtagtgtga
attgcagaattcagtgaatcatcgaatctttgaacgcacattgcgcccctcggtattccg
tggggcatgcctgttcgagcgtcatttaccccctcaagcccagcttggtgttgggtgctt
gttccgcctccgcgcggcgactcacctcaaaatcagtggcagcccgcatccgccggccgt
gagcgcagcacagacgcgctctgggtccgggcagatcggctctccagaagctccttctac
cttttgacc-----------------------agcggcaacagctcaaatttgaaatctg
gccctttcagggtccgagttgtaatttgcagagggtgctttggcgtcggccgtggtctaa
gttccttggaacaggacgtcacagagggtgagaatcccgtacgtggccgccggtcttcgc
cgtgtaaagccccttcgacgagtcgagttgtttgggaatgcagctctaaatgggagataa
atttcttctaaagctaaatattggccagagaccgatagcgcacaagtagagtgatcgaaa
gatgaaaagcactttggaaagagagtcaaaaagcacgtgaaattgttgaaagggaagcgc
ttgcagccagacgtgcccgcagttgctcacccgggctctcgcccggggcactcttctgcg
ggcaggccagcatcagttcgggcggttggataaaggcctctgtcacgtatcttccttcgg
gatgaccttataggggaggcgcaacacgaccagcccgaactgaggaccgcgcattcgcta
ggatgctggcgtaatggctgtaagcggcccgtcttgaaacacggaccaaggagtctaaca
tctatgcgagtgtttgggtgtcaagcccggacgcgcaatgaaagtgaacggaggtgggaa
cccttcggggtgcaccatcgaccgatcctgaagtcttcggatggatttgagtaagagcat
agctgttgggacccgaaagatggtgaactatgcctgaatagggtgaagccaggggaaacc
ctggtggaggctcgcagcggttctgacgtgcaaatcgatcgtcaaatttgggcatagggg
cgaaagactaatc-----------------------------------------------
--------------tgtgtggagagcaaccaggacttcaatgttcagatggcggtgaaag
ctagcgtcatcacaaacggacttaagtactctcttgccacgggcaattggggtgaccaaa
agaaagctgcttcggcaaaagctggagtgtctcaggtgctgaacaggtacacatatgcct
ccactctatcccatctacgccgtacgaatactccgattggccgtgatggaaagcttgcca
aaccgcgacaactacacaatactcattggggtctagtatgtcctgcagagactccggaag
gacaggcttgtggcctggtgaagaatctgtcgctgatgtgctacgtgagtgttgggagtg
agagtaccccaatcaccgactttatgagccagcgaaacatggatcttcttgaggagtatg
atccagtcgttaatcccacagccactaaggtcttcgttaatggtgtatgggtcggtgtgc
actctcaaccttcgcagctagtgtccgtcgtacaggaactccgccgaaatggaacattgt
cttacgagatgagtcttgtccgtgacattcgagatcgagaattcaagatcttcacggatg
ccggccgagtcatgcgtcctttatacattgtcgaaactgattatcgcaaacctaatcgcg
gcaatcttgtactcaacaaaagccacatttcgaggctccttgaggataccgagatcgaca
cgtcgggttataatgatgaagatgctcagaccatgaagtttggctggaaaggactcttgc
acggtggcgtagtggaatatctcgacgccgaagaggaggagacatctatgatcatcatga
cccccgaggatctcatcgagcatcgcgacctcatgcaaggcattgccgcacctgatgcgc
caagcgaagatcgtcacagacgcatcaaacagaagcccaatccttcggtcaggacataca
ctcattgtgagattcaccctagcattataccgtgaaactgcgaatggctcattaaatcag
ttatcgtttatttgatagtaccttactacttggatacccgtggtaattctagagctaata
catgcaaaaaaccccgacttcgggaggggtgtatttattagataaaaaaccaatgccctt
cggggctccttggtgattcataataacttaacggatcgcatggccttgcgccggcgacgg
ttcattcaaatttctgccctatcaactttcgatggtaaggtattggcttaccatggtttc
aacgggtaacggatttttagggaaagatcccggagaaggagcctgagaaacggctactac
atccaaggaaggcagcaggcgcgcaaattacccaatcccgacacggggaggtagtgacaa
taaatactgatacagggctcttttgggtcttgtaatcggaatgagtacaatttaaatacc
ttaacgaggaacaattggagggcaagtctggt----------------------------
------------------------------------------------------------
------------------------------------------------------------
------------------------------------------------------------
------------------------------------------------------------
------------------------------------------------------------
-------------------gccagcagccgcggtaattccagctccaatagcgtatatta
aagttgttgcagttaaaaagctcgtagttgaaccttgggcctggctggccggtccgcctc
accgcgtgtactggtccggccgggcctttccttctggagaaccgcatgcccttcactggg
tgtgctggggaaccaggacttttactttgagaaaattagagtgttcaaagcaggcctttg
ctcgaatacgttagcatggaataatagaataggacgtgcggtcctattttgttggtttct
agaaccgccgtaatgattaatagggatagtcgggggcgtcagtattcaattgtcagaggt
gaaattcttggatctattgaagactaactactgcgaaagcattcgccaaggatgttttca
ttaatcagtgaacgaaagttaggggatcgaagacgatcagataccgtcgtagtcttaacc
gtaaactatgccgactagggatcgggcgatgtttctatattgactcgctcggcaccttac
gagaaatcataatcccgtttccaggaaatcatcaaggagcaacttcatcaagaaggtcgt
acaaccccaagcacgtgcctttcgtccccatctccggtttcaacggtgacaacatgatcg
agccctcttccaactgcccctggtacaagggatgggagaaggagaccaaggccaaggcca
ctggtaagacccttctcgaggccatcgatgccatcgacacccccactcgtccttccgaca
agcctctccgccttcctcttcaggatgtctacaagattggcggtattggcacggttcccg
tcggtcgtgtcgagactggtgttatcaagtccggcatggtcgtcaccttcgcccccgctg
gtgtcaccactgaagtcaagtccgtcgaaatgcaccacgagcagcttaccgagggtgttc
ccggtgacaacgtcggcttcaacgtcaagaacgtctccgtcaaggagatccgtcgtggta
acgttgccggtgactccaagaacgacccccccaagggtgccgactccttcaacgcccagg
tcatcgttcttaaccaccccggtcaggtcggtgc
>Roussoella_intermedia_CBS_170_96
--atcattaccgtaacgcggcggtccggaaccgaaggaatcggccgccacacgcgtttat
cacccttgactttgagcaccttcgtttcctcggcgggttcgcccgccagcgaggaccccc
caaaccctttgtaatagcaatatttgtctgaaaaacaa-ccaataatcaaaactttcaac
aatggatctcttggttctggcatcgatgaagaacgcagcgaaatgcgataagtagtgtga
attgcagaattcagtgaatcatcgaatctttgaacgcacattgcgcccctcggtattccg
tggggcatgcctgttcgagcgtcatttaacccctcaagcctagcttggtattgggtgctt
gtcccgcctccgcgcggcgactcacctcaaagtcattggcagcccgcatccgccggccgt
gagcgcagcacagacgcgctcttggcaacggtggatcggctctccaaaagcttatttcaa
ccactgacc--------------------------ggcaacagctcaaatttgaaatctg
gccctttcagggtccgagttgtaatttgcagagggtgctttggtgtcggccgtggtctaa
gttccttggaacaggacgtcacagagggtgagaatcccgtacgtggccgccggtcttcac
cgtgtaaagccccttcgacgagtcgagttgtttgggaatgcagctctaaatgggagatac
atttcttctaaagctaaatattggccagagaccgatagcgcacaagtagagtgatcgaaa
gatgaaaagcactttggaaagagagtcaaaaagcacgtgaaattgttgaaagggaagcgc
ttgcagccagacgtgcccgcagttgctcacctgggctctcgcccggggcattcttctgcg
ggcaggccagcatcagttcgggcggttggataaaggcctctatcacgtatcttccttcgg
gatgaccttataggggaggcgcaacacgaccagcctgaactgaggaccgcgcatcagcta
ggatgctggcgtaatggctgtaagcggcccgtcttgaaacacggaccaaggagtctaaca
tctatgcgagtgtttgggtgtaaagcccgggcgcgcaatgaaagtgaacggaggtgggaa
cccctcggggtgcaccatcgaccgatcctgaagtcttcggatggatttgagtaagagcat
agctgttgggacccgaaagatggtgaactatgcctgaatagggtgaagccaggggaaacc
ctggtggaggctcgcagcggttctgacgtgcaaatcgatcgtcaaatttgggcatagggg
cgaaagactaatc-----------------------------------------------
-----------------gttgagagcaaccaagacttcaacgttcagatggccgtgaagg
cgagcgtcatcaccaacggattgaagtactccctcgccactggtaactggggtgaccaga
agaaggcggcttcagcaaaggctggagtatctcaggtgttgaacaggtacacatatgcct
caactctgtcccatcttcgtcgcacgaataccccaatcggacgtgatggaaagcttgcca
aaccgcgccagctacacaatacccattggggtttggtgtgtcctgctgagactcctgaag
gacaggcttgtggtttggtcaagaatctttccctgatgtgctacgtcagtgttgggtccg
agagtactcctatcactgacttcatgagtcaacgaaacatggatcttctcgaagagtacg
atccagtggttaacccatcagcgaccaaggtctttgtcaacggtgtatgggtgggtgttc
actcacagccatcgcaactcgtatctgtggtgcaggaacttcgacgcaacggaactttgt
cctacgagatgagtttggtccgagacattcgagatcgagagttcaagatcttcacagacg
caggccgtgtcatgcgaccattgtatattgttgaaacggactatcgcaaacccaatcgtg
gatccctggtactcaacaagggtcacattcaaaagctcattgatgacaccatgatcgata
cttctggctacaatgacgaagacgcacaagccatgaaatttggttggaagggtctcctgc
acggtggtgtagtagagtacctggatgcagaggaagaggagacttctatgatcatcatga
cacctgaggatcttagcgagcatcgcgatctcatgcaaggtattcctgcgcccgatgcac
cttcagaggatcgtcacaggcgaatcaagcaaaagcccaatccttccgtgaggaca----
-------------------------tataccgtgaaactgcgaatggctcattaaatcag
ttatcgtttatttgatagtaccttactacttggatacccgtggtaattctagagctaata
catgcaaaaaaccccgacttcggaaggggtgtatttattagataaaaaaccaatgccctt
cggggctccttggtgattcataataacttaacggatcgcatggccttgcgccggcgacgg
ttcattcaaatttctgccctatcaactttcgatggtaaggtattggcttaccatggtttc
aacgggtaacggatttttagggaaagatcccggagagggagcctgagaaacggctaccac
atccaaggaaggcagcaggcgcgcaaattacccaatcccgacacggggaggtagtgacaa
taaatactgatacagggctcttttgggtcttgtaatcggaatgagtacaatttaaatacc
ttaacgaggaacaattggagggcaagtctggt----------------------------
------------------------------------------------------------
------------------------------------------------------------
------------------------------------------------------------
------------------------------------------------------------
------------------------------------------------------------
-------------------gccagcagccgcggtaattccagctccaatagcgtatatta
aagttgttgcagttaaaaagctcgtagttgaaccttgggcctggctggccggtccgcctc
accgcgtgtactggtccggccgggcctttccttctggagaaccgcatgcccttcactggg
tgtgtcggggaaccaggacttttactttgagaaaattagagtgttcaaagcaggcctttg
ctcgaatacgttagcatggaataatagaataggacgtgcggtcctattttgttggtttct
agaaccgccgtaatgattaatagggatagtcgggggcgtcagtattcaattgtcagaggt
gaaattcttggatctattgaagactaactactgcgaaagcattcgccaaggatgttttca
ttaatcagtgaacgaaagttaggggatcgaagacgatcagataccgtcgtagtcttaacc
gtaaactatgccgactagggatcgggcgatgtttctatattgactcgctcggcaccttac
gagaaatcataagcccgtttccaggagatcatcaaggagcaacttcatcaagaaggtcgt
acaaccccaagcacgttcccttcgtgcccatctccggtttcaacggtgacaacatgattg
aggcctccaccaactgcccctggtacaagggctgggagaaggagaccaagaccaagtcca
ccggaaagaccctcctcgaggctatcgatgccatcgatacccccgtccgtccctccgaca
agcccctccgtcttcccctccaggatgtctacaagatcggtggtattggcacggtgcccg
tcggtcgtgtcgagaccggtgtcatcaaggccggtatggtcgtcaccttcgcccccgctg
gtgtcaccactgaagtcaagtccgtcgagatgcaccacgagcagcttgccgagggtgttc
ccggtgacaacgtcggtttcaacgtcaagaacgtctccgtcaaggagatccgtcgtggaa
acgtcgctggtgactccaagaacgatccccccaagggtgctgactccttcaacgcccagg
tcatcgtccttaaccaccctggtcaggtcggtgc
>Roussoella_japanensis_T_MAFF_239636
ggatcattaccatg-cgcaccgcgagcgtacacgcggcagcacccacggtctgcgtgctt
cacccttgaatttgagcaccttcgtttcctcggcgggtccgcccgccagcgaggacaccc
caaacgctttgcagtagcagtttttgtctgaaaaacatacgaataatcaaaactttcaac
aatggatctcttggttctggcatcgatgaagaacgcagcgaaatgcgataagtagtgtga
attgcagaattcagtgaatcatcgaatctttgaacgcacattgcgcccctcggtattccg
tggggcatgcctgttcgagcgtcatttaccccctcaagcccagcttggtgttgggtgctt
gtcccgccttcgcgcggcgactcacctcaaaatcagtggcagcccgcatccgccggccgt
gagcgcagcacagacgcgctctgggtccgggcagatcggctctccagaagctccttctac
cttttgacc----------------cgagtgaagcggcaacagctcaaatttgaaatctg
gccctttcagggtccgagttgtaatttgcagagggtgctttggcgtcggccgtggtctaa
gttccttggaacaggacgtcacagagggtgagaatcccgtacgtggccgccggtcttcgc
cgtgtaaagccccttcgacgagtcgagttgtttgggaatgcagctctaaatgggagataa
atttcttctaaagctaaatattggccagagaccgatagcgcacaagtagagtgatcgaaa
gatgaaaagcactttggaaagagagtcaaaaagcacgtgaaattgttgaaagggaagcgc
ttgcagccagacgtgcccgcagttgctcacccgggctctcgcccggggcactcttctgcg
ggcaggccagcatcagttcgggcggttggataaaggcctctgtcacgtatcttccttcgg
gatgaccttataggggaggcgcaacacgaccagcccgaactgaggaccgcgcattcgcta
ggatgctggcgtaatggctgtaagcggcccgtcttgaaacacggaccaaggagtctaaca
tctatgcgagtgtttgggtgtcaagcccggacgcgcaatgaaagtgaacggaggtgggaa
cccctcggggtgcaccatcgaccgatcctgaagtcttcggatggatttgagtaagagcat
agctgttgggacccgaaagatggtgaactatgcctgaatagggtgaagccaggggaaacc
ctggtggaggctcgcagcggttctgacgtgcaaatcgatcgtcaaatttgggcatagggg
cgaaagactaatcccacctcttccgaattctgtttcttaaattgacaaaggacgtcttca
gatacctacaaaggtgtgtggagagcaaccaggacttcaatgttcagatggcggtgaaag
ctagcgtcatcacaaacggacttaagtactctcttgccacgggcaattggggtgaccaaa
agaaagctgcttcggcaaaagctggagtgtctcaggtgctgaacaggtacacatatgcct
ccactctatcccatctacgccgtacgaatactccgattggccgtgacggaaagcttgcca
aaccgcgacaactacacaatactcattggggtctagtatgtcctgcagagactccggaag
gacaggcttgtggcctggtgaagaatctgtcgctgatgtgctacgtgagtgttgggagtg
agagtaccccaatcaccgactttatgagtcagcgaaacatggatctccttgaggagtatg
atccagtcgttaatcccacagccactaaggtcttcgttaatggtgtatgggtcggtgtgc
actctcaaccttcgcagctagtgtccgtcgtacaggaactccgccgaaatggaacattgt
cttacgagatgagtcttgtccgtgacattcgagaccgagaattcaagatctttacagatg
ccggccgagtcatgcgtcctttatacattgtcgaaactgattatcgcaaacctaaccgcg
gcaaccttgtactcaacaaaagccacatttcgaggctccttgaggataccgagatcgaca
cgtcgggttataatgatgaagatactcagactgcgaaatttggctggaaaggactcttgc
acggtggcgtagtggaatatctcgacgccgaagaagaggagacatctatgatcatcatga
cccccgaggatctcatcgagcatcgcgacctcatgcaaggcattgccgcacctgatgcgc
caagcgaagatcgtcacaggcgcatcaaacagaagcccaatccttcggttaggacataca
ctcattgtgagattcaccctagtat-----------------aatggctcattaaatcag
ttatcgtttatttgatagtaccttactacttggatacccgtggtaattctagagctaata
catgcaaaaaaccccgacttcgggaggggtgtatttattagataaaaaaccaatgccctt
cggggctccttggtgattcataataacttaacggatcgcatggccttgcgccggcgacgg
ttcattcaaatttctgccctatcaactttcgatggtaaggtattggcttaccatggtttc
aacgggtaacggatttttagggaaagatcccggagaaggagcctgagaaacggctactac
atccaaggaaggcagcaggcgcgcaaattacccaatcccgacacggggaggtagtgacaa
taaatactgatacagggctcttttgggtcttgtaatcggaatgagtacaatttaaatacc
ttaacgaggaacaattggagggcaagtctggt----------------------------
------------------------------------------------------------
------------------------------------------------------------
------------------------------------------------------------
------------------------------------------------------------
------------------------------------------------------------
-------------------gccagcagccgcggtaattccagctccaatagcgtatatta
aagttgttgcagttaaaaagctcgtagttgaaccttgggcctggctggccggtccgcctc
accgcgtgtactggtccggccgggcctttccttctggagaaccgcatgcccttcactggg
tgtgctggggaaccaggacttttactttgagaaaattagagtgttcaaagcaggcctttg
ctcgaatacgttagcatggaataatagaataggacgtgcggtcctattttgttggtttct
agaaccgccgtaatgattaatagggatagtcgggggcgtcagtattcaattgtcagaggt
gaaattcttggatctattgaagactaactactgcgaaagcattcgccaaggatgttttca
ttaatcagtgaacgaaagttaggggatcgaagacgatcagataccgtcgtagtcttaacc
gtaaactatgccgactagggatcgggcgatgtttctatattgactcgctcggcacct---
------------tcccgtttccaggaaatcatcaaggagcaacttcatcaagaaggtcgt
acaaccccaagcacgtgcctttcgtccccatctccggtttcaacggtgacaacatgatcg
agccctcttccaactgcccctggtacaagggatgggagaaggagaccaaggccaaggcca
ctggtaagacccttctcgaggccatcgatgccatcgacacccccactcgtccttccgaca
agcctctccgccttcctctccaggatgtctacaagattggcggtattggcacggttcccg
tcggtcgtgtcgagactggtgttatcaagtccggcatggtcgtcaccttcgcccccgctg
gtgtcaccactgaagtcaagtccgtcgaaatgcaccacgagcagcttaccgagggtgttc
ccggtgacaacgtcggcttcaatgtcaagaacgtctccgtcaaggagatccgtcgtggta
acgttgccggtgactccaagaacgacccccccaagggtgccgactctttcaacgcccagg
tcatcgttcttaaccaccccggtcaggtcggtgc
>Roussoella_kunmingensis_T_KUMCC_18_0128
ggatcattactgtaa------------------------gccttcgggcccagcggttac
aacccttgactttgagcaccattgtttcctcggcgggttcgcccgccagcgaggacccca
taaacactttgtaatagcaatttttgtctgaa-tacataccaataatcaaaactttcaac
aatggatctcttggttctggcatcgatgaagaacgcagcgaaatgcgataagtagtgtga
attgcagaattcagtgaatcatcgaatctttgaacgcacattgcgcccctcggtattccg
tggggcatgcctgttcgagcgtcatttaacccctcaagctcagcttggtgttgggtgctt
gtcccgcctccgcgcggcgactcacctcaaaatcagtggcagcccgcatccgccggccgt
gagcgcagcacaaacgcgccctaggtcccggcaggtcggctctccagaagcccattttac
ctc---------gcctcagtaacggcgagtgaagcggcaacagctcaaatttgaaatctg
gccctttcagggtccgagttgtaatttgtagagggtgctttggcgtcggccgtggtctaa
gttccttggaacaggacgtcacagagggtgagaatcccgtacgtggccgccggtcttcgc
cgtgtaaagccccttcgacgagtcgagttgtttgggaatgcagctctaaatgggagataa
atttcttctaaagctaaatattggccagagaccgatagcgcacaagtagagtgatcgaaa
gatgaaaagcactttggaaagagagtcaaaaagcacgtgaaattgttgaaagggaagcgc
ttgcagccagacgtgcccgcagttgctcacccgggctctcgcccggggcattcttctgcg
ggcaggccagcatcagttcgggcggttggataaaggcctctatcacgtatcttccttcgg
gatgaccttataggggaggcgcaacacggccagcccgaactgaggaccgcgcatcagcta
ggatgctggcgtaatggctgtaagcggcccgtcttgaaacacggaccaaggagtctaaca
tctatgcgagtgtttgggtgtaaagcccgggcgcgcaatgaaagtgaacggaggtgggaa
cccctcggggtgcaccatcgaccgatcctgaagtcttcggatggatttgagtaagagcat
agctgttgggacccgaaagatggtgaactatgcctgaatagggtgaagccaggggaaacc
ctggtggaggctcgcagcggttctgacgtgcaaatcgatcgtcaaatttgggcata----
------------------------------------------------------------
---------------gcgtggagagcaaccaggacttcaatgttcagatggcagtaaaag
ccagtgtcatcacgaatggactcaagtactcccttgccacgggcaattggggtgaccaga
agaaagccgcctcggccaaggccggtgtgtcacaggtactgaataggtacacatatgcct
ccaccttgtcccatttacgccgtacaaataccccaatcggccgtgatggaaagctcgcca
aaccgcgacaactacacaacacacattggggactggtctgccctgccgagactccagaag
ggcaagcctgtggcttggtgaagaatctctctttgatgtgctacgtaagtgttggtagcg
agagtactccaatcaccgactttatgagccagcgaaacatggacctcctcgaggaatatg
accccgtggtgaatcctacggccaccaaggtcttcgttaatggtgtctgggttggtgtgc
attctcagccttcgcagcttgtttccgttgttcaagagctacgacgcaacggaacattgt
cttacgaaatgagtcttgtccgtgacattcgagatcgagagttcaagatattcaccgatg
caggccgagtcatgcgacctctatacatcgtcgaaactgattaccgcaaacctaatcgtg
gcaaccttgttttgaacaagagtcatatctcaaggctcctgaacgattccaacattgaca
catcgggctacaacgatgaagatgcccagttgatgacatttggttggaaaggacttttgc
acagcggcgttgtggaatacctcgatgctgaagaagaggagacttctatgatcatcatga
cccctgaggatctcatcgagcaccgtgaccttatgcaaggcattcccgcgcccgatgcac
ctagcgaagatcgacacaggcgtatcaagcagaag-------------------------
-------------------------???????????????????????????????????
????????????????????????????????????????????????????????????
????????????????????????????????????????????????????????????
????????????????????????????????????????????????????????????
????????????????????????????????????????????????????????????
????????????????????????????????????????????????????????????
????????????????????????????????????????????????????????????
????????????????????????????????????????????????????????????
????????????????????????????????????????????????????????????
????????????????????????????????????????????????????????????
????????????????????????????????????????????????????????????
????????????????????????????????????????????????????????????
????????????????????????????????????????????????????????????
????????????????????????????????????????????????????????????
????????????????????????????????????????????????????????????
????????????????????????????????????????????????????????????
????????????????????????????????????????????????????????????
????????????????????????????????????????????????????????????
????????????????????????????????????????????????????????????
????????????????????????????????????????????????????????????
????????????????????????????????????????????????????????????
????????????????????????????????????????????????????????????
????????????????????????????????????????????????????????????
????????????gaccgttaccaggaaatcatcaaggagcaacttcatcaagaaggtcgt
acaaccccaagcacgtccccttcgtccccatctccggtttcaacggtgacaacatgatcg
acgcctccagcaactgcccatggtacaagggttgggaaaaggagaccaaggccaaggcct
ctggtaagacccttctcgaggccatcgatgccatcgatgcccccacccgtccctccgaca
agcccctccgtcttcctctccaggatgtgtacaagatcggtggtattggcacggtccccg
tcggtcgtgttgagactggtgtcatcaaggccggtatggtcgtcaccttcgcccccgctg
gtgtcaccactgaagtcaagtccgtcgagatgcaccacgagcagcttgtcgagggtctcc
ccggtgacaacgtcggcttcaacgtcaagaacgtctccgtcaaggagatccgtcgtggta
acgttgccggtgactccaagaacgacccccccaagggcgccgactccttcaacgcccagg
tcatcgtccttaaccaccccggtcaagtcggtgc
>Roussoella_margidorensis_T_MUT_5329
ggatcattattgggacttgaggcttgttccct-------gccagccgttcagcgtcttct
cacccttgcatttgagcacctttgtttcctcggcgggttcgcccgccattagaggacccc
tcaaacctttgcagtagcagttcttgtctgaaatacaaacaaataatcaaaactttcaac
aatggatctcttggttctggcatcgatgaagaacgcagcgaaatgcgataagtagtgtga
attgcagaattcagtgaatcatcgaatctttgaacgcacattgcgcccctcggtattccg
tggggcatgcctgttcgagcgtcatttaacccctcaagcttagcttggtattgggtgctt
gttccgcct-cgtgcggtgactcacctcaaaatcagtggcagcccgcatccgccggccgt
gagcgcagcacaaaagcgccgacagtcctggtagatcggctctccagaagcctattttac
atcttgacc--------------------tgaagcggcaacagctcaaatttgaaatctg
gccctttcagggtccgagttgtaatttgtagagggtgctttggcgttggccgtggtctaa
gttccttggaacaggacgtcacagagggtgagaatcccgtacgtggccgccggtcttcgc
cgtgtaaagccccttcgacgagtcgagttgtttgggaatgcagctctaaatgggagataa
atttcttctaaagctaaatattggccagagaccgatagcgcacaagtagagtgatcgaaa
gatgaaaagcactttggaaagagagtcaaaaagcacgtgaaattgttgaaagggaagcgc
ttgcagccagacgtgcccgcagttgctcacccgggctctcgcccggggcactcttctgcg
ggcaggccagcatcagttcgggcggttggataaaggcctctgtcacgtatcttctttcgg
gaagaccttataggggaggcgcaacacggccagcccgaactgaggaccgcgcattcgcta
ggatgctggcgtaatggctgtaagcggcccgtcttgaaacacggaccaaggagtctaaca
tctatgcgagtgtttgggtgtcaagcccggacgcgcaatgaaagtgaacggaggtgggaa
cccttcggggtgcaccatcgaccgatcctgaagtcttcggatggatttgagtaagagcat
agctgttgggacccgaaagatggtgaactatgcctgaatagggtgaagccaggggaaacc
ctggtggaggctcgcagcggttctgacgtgcaaatcgatcgtcaaatttgggcatagggg
cgaaagactaatc-----------------------------------------------
--------------------------------gatttcaatgtccagatggcagtgaaag
ccagcgtcatcacgaacggactcaaatactccctcgcgacgggcaattggggtgaccaaa
agaaagctgcttcggcaaaggctggagtttcccaagtgctgaacaggtacacatacgcct
ccacattatctcatttgcgccgtacaaacactccgattggccgtgacggaaagctcgcaa
aaccgcgacaactacacaacacccactggggtctagtctgccctgcagagactccggaag
gacaagcctgtggcttggtgaaaaatttgtcactcatgtgctacgtgagtgtcggtagtg
agagtactccaatcaccgacttcatgagtcagcgaaacatggatcttcttgaggagtatg
atcctgttgttaatcccgcggctacaaaggtctttgtcaacggtgtatgggtcggtgtgc
atacccagccatcgcagctagtgtctgttgtgcaggaacttcggcgcaacggaacgttgt
cttatgaaatgagccttgtccgcgacattcgagatcgagaattcaagatctttacggatg
cgggccgagttatgaggcctctgtacattgtcgaaactgactatcgcaaaccaaaccggg
gtaacctcgttttgaacaaagggcacattcagaggctccttgaggatactcaaattgaca
cgtcaggtttcaacgatgaagacgctcaggccatgaagttcggatggaaagggctcttgc
acggtggcgtagtggaatatctcgatgccgaagaggaagagacatctatgatcattatga
cacccgaggatctcatcgaacatcgtgacctgatgcaaggcatctccgcacctgatgcac
ctggagaagatcggcataaacgcatcaag-------------------------------
-------------------------tataccgtgaaactgcgaatggctcattaaatcag
ttatcgtttatttgatagtaccttactacttggatacccgtggtaattctagagctaata
catgcaaaaaaccccgacttctgaaggggtgtatttattagataaaaaaccaatgccctt
cggggctctttggtgattcataataacttaacggatcgcatggccttgcgctggcgacgg
ttcattcaaatttctgccctatcaactttcgatggtaaggtattggcttaccatggtttc
aacgggtaacgggtttttagggaaagactccggagaggcagcctgagaaacggctaccac
atccaaggaaggcagcaggcgcgcaaattacccaatcctgatacagggaggtagtgacaa
taaatactgatacagggctcttttgggtcttgtaatcggaatgagtacaatttaaatacc
ttaacgaggaacaattggagggcaagtctggt----------------------------
------------------------------------------------------------
------------------------------------------------------------
------------------------------------------------------------
------------------------------------------------------------
------------------------------------------------------------
-------------------gccagcagccgcggtaattccagctccaatagcgtatatta
aagttgttgcagttaaaaagctcgtagttgaaccttgggcctggctgatcggtccgcctc
accgcgtgtactggttcggctgggcctttccttctggagaaccgcatgcccttcactggg
tgtgtcggggaaccaggacttttactttgagaaaattagagtgttcaaagcaggcctttg
ctcgaatacgttagcatggaataatagaataggacgtgcggtcctattttgttggtttct
agaaccgccgtaatgattaatagggatagtcgggggcgtcagtattcaattgtcagaggt
gaaattcttggatctattgaagactaactactgcgaaagcattcgccaaggatgttttca
ttaatcagtgaacgaaagttaggggatcgaagacgatcagataccgtcgtagtcttaacc
gtaaactatgccgactagggatcgggcgatgtttctttcttgactcgctcggcaccttac
gagaaatcataaagccgtttccaggaaatcatcaaggagcaacttcatcaagaaggtcgt
acaaccccaagcacgtgcctttcgtccccatctcgggcatcaacggtgacaacatgatgg
acgcctccaccaactgcccccggtacaagggctgggagaaggagaccaaggccaaggcca
ctggcaagacccttctcgaggccattgacgccatcgacacccccacccgtccttctgaca
agcccctccgccttcctctccaggatgtgtacaagattggtggtattggcacggttcccg
tcggtcgtgtcgagactggtgtcatcaagtctggcatggtcgtcaccttcgcccccgctg
gtgtcacgactgaagtcaagtccgtcgaaatgcaccacgagcagcttaccgagggtgttc
ccggtgacaacgtcggtttcaacgtcaagaacgtctccgtcaaggagatccgtcgtggta
acgttgccggagactccaagaacgaccctcccaagggtgccgactccttcaacgcccagg
tcatcgtcctcaaccatcccggtcaggttggtgc
>Roussoella_mediterranea_T_MUT_5369
ggatcattactgtaa------------------------gggcttcggtccagcgtttat
cacccttgactttgagcacctttgtttcctcggcgggttcgcccgccagcgaggacccca
taaacactttgtattagcaatatttgtctgaaaaacataccaataatcaaaactttcaac
aatggatctcttggttctggcatcgatgaagaacgcagcgaaatgcgataagtagtgtga
attgcagaattcagtgaatcatcgaatctttgaacgcacattgcgcccctcggtattccg
tggggcatgcctgttcgagcgtcatttaaaccctcaagctcagcttggtgttgggtgctt
gtcccgcctccgcgcggcgactcacctcaaaatcagtggcagcccgcatccgccggccgt
gagcgcagcacagtcgcgccctaggccccggcaggtcggctctccagaagcccattttac
cttttgacc------------------agtgaagcggcaatagctcaaatttgaaatctg
gccctttcagggtccgagttgtaatttgtagagggtgctttggcgtcggccgtggtctaa
gttccttggaacaggacgtcacagagggtgagaatcccgtacgtggccgccggtcttcgc
cgtgtaaagccccttcgacgagtcgagttgtttgggaatgcagctctaaatgggagataa
atttcttctaaagctaaatattggccagagaccgatagcgcacaagtagagtgatcgaaa
gatgaaaagcactttggaaagagagtcaaaaagcacgtgaaattgttgaaagggaagcgc
ttgcagccagacgtgcccgcagttgctcacctgggctctcgcccggggcattcttctgcg
ggcaggccagcatcagttcgggcggttggataaaggcctctatcacgtatcttccttcgg
gatgaccttataggggaggcgcaacacggccagcccgaactgaggaccgcgcatcagcta
ggatgctggcgtaatggctgtaagcggcccgtcttgaaacacggaccaaggagtctaaca
tctatgcgagtgtttgggtgtaaagcccgggcgcgcaatgaaagtgaacggaggtgggaa
cccctcggggtgcaccatcgaccgatcctgaagtcttcggatggatttgagtaagagcat
agctgttgggacccgaaagatggtgaactatgcctgaatagggtgaagccaggggaaacc
ctggtggaggctcgcagcggttctgacgtgcaaatcgatcgtcaaatttgggcatagggg
cgaaagactaatc-----------------------------------------------
------------------------------------------------------------
------------------------------------------------------------
------------------------------------------------------------
------------------------------------------------------------
------------------------------------------------------------
----------------------------------------------aagtacagtaaagg
agaatcctaggttcagcggagtaatgataaagagcaacatgggcaacctcgaggcccatg
aacccgtagtgaatcctacggcaaccaaggtcttcgtcaatggtgtttgggttggtgtac
attctcagccttcgcagcttgtttccgtcgtgcaagagctacggcgcaacggaacattgt
cttacgaaatgagtcttgtccgtgacattcgagatcgagagttcaagatcttcacggatg
caggccgagttatgcgacctctatacatcgtcgaaactgattatcgcaaacccaaccgtg
gcaaccttgttttgaacaagagtcatatttcaaggctcctgaatgattccaacgttgaca
cgtcaggttataacgatgaagatgcccagttgatgacgttcggttggaaaggtcttttac
acagcggcgtcgtggaatatctcgacgctgaagaagaggagacatccatgatcatcatga
cacccgaggatctcatcgagcaccgtgacctcatgcagggcattcccgcgcccgacgcac
ctagcgaagatcgccacaggcgcatcaaacagaagcctaatccttcagtgaggacatata
cccattg------------------tataccgtgaaactgcgaatggctcattaaatcag
ttatcgtttatttgatagtaccttactacttggatacccgtggtaattctagagctaata
catgcaaaaaaccccgacttcgggaggggtgtatttattagataaaaaaccaatgccctt
cggggctccttggtgattcataataacttaacggatcgcatggccttgcgccggcgacgg
ttcattcaaatttctgccctatcaactttcgatggtaaggtattggcttaccatggtttc
aacgggtaacggatttttagggaaagatcccggagagggagcctgagaaacggctaccac
atccaaggaaggcagcaggcgcgcaaattacccaatcccgacacggggaggtagtgacaa
taaatactgatacagggctcttttgggtcttgtaatcggaatgagtacaatttaaatacc
ttaacgaggaacaattggagggcaagtctggt----------------------------
------------------------------------------------------------
------------------------------------------------------------
------------------------------------------------------------
------------------------------------------------------------
------------------------------------------------------------
-------------------gccagcagccgcggtaattccagctccaatagcgtatatta
aagttgttgcagttaaaaagctcgtagttgaaccttgggcctggctggccggtccgcctc
accgcgtgtactggtccggccgggcctttccttctggagaaccgcatgcccttcactggg
tgtgtcggggaaccaggacttttactttgagaaaattagagtgttcaaagcaggcctttg
ctcgaatacgttagcatggaataatagaataggacgtgcggtcctattttgttggtttct
agaaccgccgtaatgattaatagggatagtcgggggcgtcagtattcaattgtcagaggt
gaaattcttggatctattgaagactaactactgcgaaagcattcgccaaggatgttttca
ttaatcagtgaacgaaagttaggggatcgaagacgatcagataccgtcgtagtcttaacc
gtaaactatgccgactagggatcgggcgatgtttctatattgactcgctcggcaccttac
gagaaatcat------------------------------------------aaggtcgt
acaaccccaagcacgttcccttcgtccccatctccggtttcaacggtgacaacatgatcg
aagcctccaccaactgcccatggtacaagggttgggagaaggagaccaagaccaagtcca
ctggtaagaccctccttgaggccatcgatgccatcgatacccccacccgtccctccgaca
agcccctccgtcttcctctccaggatgtgtacaagatcggtggtattggcacggtccccg
tcggtcgtgttgagactggtgtcatcaaggccggtatggtcgtcaccttcgcccccgctg
gtgtcaccactgaagtcaagtccgtcgaaatgcaccacgagcagcttaccgagggtctcc
ccggtgacaacgtcggcttcaacgtcaagaacgtctctgtcaaggagatccgtcgtggta
acgttgccggtgactccaagaacgatccccccaagggcgccgactccttcaacgcccagg
tcatcgtccttaaccaccccggtcaggtcggtgc
>Roussoella_mexicana_T_CPC_25355
-----------------------------------------ggccgccacacgcgttttc
cacccttgattttgagcaccttcgtttcctcggcgggttcgcccgccaatgaggacccct
caaactctttgtaatagcaatatttgtctgaaaacaaa-acaataattaaaactttcaac
aatggatctcttggttctggcatcgatgaagaacgcagcgaaatgcgataagtagtgtga
attgcagaattcagtgaatcatcgaatctttgaacgcacattgcgcccctcggtattccg
tggggcatgcctgttcgagcgtcatttaaaccctcaagcctagcttggtattgggtgctt
gtcccgcctctgcgcggcgactcacctcaaagtcattggcagcccgcatc----------
------------------------------------------------------------
---------attgcctcagtaacggcgagtgaagcggcaacagctcaaatttgaaatctg
gccctttcagggtccgagttgtaatttgcagagggtgctttggtgtcggccgtggtctaa
gttccttggaacaggacgtcacagagggtgagaatcccgtacgtggccgccggtcttcac
cgtgtaaagccccttcgacgagtcgagttgtttgggaatgcagctctaaatgggagatac
atttcttctaaagctaaatattggccagagaccgatagcgcacaagtagagtgatcgaaa
gatgaaaagcactttggaaagagagtcaaaaagcacgtgaaattgttgaaagggaagcgc
ttgcagccagacgtgcccgcagttgctcacctaggcttttgcctggggcattcttctgcg
ggcaggccagcatcagttcggacggttggataaaggcctctgtcacgtatcttccttcgg
gatgaccttataggggaggcgcaacacgaccagtctgaactgaggaccgcgcatcagcta
ggatgctggcgtaatggctgtaagcggcccgtcttgaaacacggaccaaggagtctaaca
tctatgcgagtgtttgggtgtaaagcccggacgcgcaatgaaagtgaacggaggtgggaa
cctttcggggtgcaccatcgaccgatcctgaagtcttcggatggatttgagtaagagcat
agctgttgggacccgaaagatggtgaactatgcctgaatagggtgaagccaggggaaacc
ctggtggaggctcgcagcggttctgacgtgcaaatcgatcgtcaaatttgggcatagggg
cgaaagac-----???????????????????????????????????????????????
????????????????????????????????????????????????????????????
????????????????????????????????????????????????????????????
????????????????????????????????????????????????????????????
????????????????????????????????????????????????????????????
????????????????????????????????????????????????????????????
????????????????????????????????????????????????????????????
????????????????????????????????????????????????????????????
????????????????????????????????????????????????????????????
????????????????????????????????????????????????????????????
????????????????????????????????????????????????????????????
????????????????????????????????????????????????????????????
????????????????????????????????????????????????????????????
????????????????????????????????????????????????????????????
????????????????????????????????????????????????????????????
????????????????????????????????????????????????????????????
????????????????????????????????????????????????????????????
????????????????????????????????????????????????????????????
????????????????????????????????????????????????????????????
????????????????????????????????????????????????????????????
????????????????????????????????????????????????????????????
????????????????????????????????????????????????????????????
????????????????????????????????????????????????????????????
????????????????????????????????????????????????????????????
????????????????????????????????????????????????????????????
????????????????????????????????????????????????????????????
????????????????????????????????????????????????????????????
????????????????????????????????????????????????????????????
????????????????????????????????????????????????????????????
????????????????????????????????????????????????????????????
????????????????????????????????????????????????????????????
????????????????????????????????????????????????????????????
????????????????????????????????????????????????????????????
????????????????????????????????????????????????????????????
????????????????????????????????????????????????????????????
????????????????????????????????????????????????????????????
????????????????????????????????????????????????????????????
????????????????????????????????????????????????????????????
????????????????????????????????????????????????????????????
????????????????????????????????????????????????????????????
????????????????????????????????????????????????????????????
????????????????????????????????????????????????????????????
????????????????????????????????????????????????????????????
????????????????????????????????????????????????????????????
????????????????????????????????????????????????????????????
????????????????????????????????????????????????????????????
????????????????????????????????????????????????????????????
????????????????????????????????????????????????????????????
????????????????????????????????????????????????????????????
??????????????????????????????????
>Roussoella_multiloculate_T_GMBCC1056
ggatcattaccatcgcacagggggcaagccgatacggcgcgcgcgcgagtctgcgtgcct
cacccttgaatttgagcaccttcgtttcctcggcgggtccgcccgccagcgaggaccccc
caaacgctttgcagtagcagtttttgtctgaaaaacataccaataatcaaaactttcaac
aatggatctcttggttctggcatcgatgaagaacgcagcgaaatgcgataagtagtgtga
attgcagaattcagtgaatcatcgaatctttgaacgcacattgcgcccctcggtattccg
tggggcatgcctgttcgagcgtcatttaccccctcaagcccagcttggtgttgggtgctt
gtcccgcctccgcgcggcgactcacctcaaaatcagtggcagcccgcatccgccggccgt
gagcgcagcacaaacgcgcccaaggacccggcgggtcggctct-----------------
---------attgcctcagtaacggcgagtgaagcggcaacagctcaaatttgaaatctg
gccctttcagggtccgagttgtaatttgcagagggtgctttggcgtcggccgtggtctaa
gttccttggaacaggacgtcacagagggtgagaatcccgtacgtggccgccggtcttcgc
cgtgtaaagccccttcgacgagtcgagttgtttgggaatgcagctctaaatgggagataa
atttcttctaaagctaaatattggccagagaccgatagcgcacaagtagagtgatcgaaa
gatgaaaagcactttggaaagagagtcaaaaagcacgtgaaattgttgaaagggaagcgc
ttgcagccagacgtgcccgcagttgctcacccgggctctcgcccggggcactcttctgcg
ggcaggccagcatcagttcgggcggttggataaaggcctctatcacgtatcttccttcgg
gatgaccttataggggaggcgcaacacggccagcccgaactgaggaccgcgcattcgcta
ggatgctggcgtaatggctgtaagcggcccgtcttgaaacacggaccaaggagtctaaca
tctatgcgagtgtttgggtgtcaagcccggacgcgcaatgaaagtgaacggaggtgggaa
cccctcggggtgcaccatcgaccgatcctgaagtcttcggatggatttgagtaagagcat
agctgttgggacccgaaagatggtgaactatgcctgaatagggtgaagccaggggaaacc
ctggtggaggctcgcagcggttctgacgtgcaaatcgatcgtcaaatttgggcatagggg
cgaaagactaatcccacctcttccgaattctgttccttaaattgacaaaggacgtcttca
gatacctacaaaggtgtgtagagagcaaccaggacttcaatgttcagatggccgtgaaag
ctagcgtcatcacgaacggactaaagtactctcttgccacaggcaattggggtgaccaaa
agaaagctgcttcagcaaaagctggagtgtctcaggtgctgaacaggtacacatatgcct
ccactctatcccatctacgccgcacgaacactccgattggccgtgacggaaagcttgcca
aaccgcgacaactacataatactcactggggtctggtatgtcctgctgagactccagaag
gacaagcttgtggcctggtgaagaatctgtcactgatgtgctacgtgagtgttgggagtg
agagtactccaattaccgactttatgagccagcgaaacatggatcttcttgaggagtatg
atccagtcggtaaccccacagctacgaaggtcttcgttaatggtgtgtgggtcggtgtgc
attctcaaccttcgcagttagtgtctgtcgtacaggaactccgccgaaatggaacattgt
cttacgagatgagtcttgtccgggacattcgagatcgagaattcaagatctttacagatg
caggccgagtcatgcgccctctatacattgtcgaaactgattatcgcaaacctaatcgcg
gcaacctggtactgaacaaaagccacatttcgaagctccttgaagataccgagatcgaca
cgtcgggttataatgatgatgatgctcagggtatgaaatttggctggaaaggactcttgc
acggtggcgtagtagaatatctcgacgccgaagaagaggaaacttctatgattatcatga
cccccgaggatctcatcgaacatcgcgacttaatgcaaggtattgccgcacctgatgcgc
ctagcgaagatcgtcacaggcgcatcaaacagaaacccaatccttcggtcaggacataca
ctcattgtgagattcaccctagtattccattctggaatggaaaatggttccttaatttaa
ttttctttcgtttgatgttgccttaccacttggctacgcgtagaaattccggacttaata
tatagaaagaattgcgatttcgcgagggatgtacttattggataaaaaactcatgctcct
ttaggttctttaacgattcaagataaattcacggatcgcttagtctggttccggcgacgg
tttattttagtttttactctatcaaccttcgatggtaagatattggcttaccgagggttc
gacaggcggcgtatttttttgaaacgattctagagaaggagcccaaaaaatatctaccaa
acccaaagaaggcggcgcgcgtgtaaatcgtccaatcccgatccggggagatattgtcaa
taaataaaagtacagagcacttttgagtcttatagttggaataatcacaatttagacctc
ttaacgagaagcgactggagggcggatttggtcacgacccagttcttattccgctgatgc
cagaaaaagataggcttacgccattacgtcaattagtcaagggtctgtcatcttgataga
gaaataaaagcaaaataaatagggaagagagaattcaagaggcccgtatgtacctgaagc
tattcctgggaagtgctagtgtgggacaatccactttgatggtctgtgcagaacccagaa
agcaattgatcatatcacgaaattggctaaaggtatgggtcatttccatcttgaaaggta
tttgacagaataaagcgcccataaaaaagacgctattgtctgctcttgacattatacccc
gagaggtagatgttattatgtcagcagcaacaataattccagctccaataaaaaagattt
cagttgctacaatcgaatggtttgtagtggaaccctagctctagctaattgtccaccctt
tccgcgtgtgctgatccattcgttcttttttctctgaagatggtcagaacttcatctggg
aatctcgaaggatcagaatcgttcatttgaaaaaattagagatgtcaaaggggcttctta
ctcgaatatgcaagcataacatagtaaaataagactttcgtttccttttcgtttgtttcg
agaaccggcttagtgaccgatagggacagttggaggcagcagtggggaattttcagcggt
gaaatgcgtagagatcggaaagaacaccaacggcgaaagcactctgctgggccgacactg
acactgag-agacgaaagctaggggagcgaatgggattagataccccagtagtcctagcc
gtaaacgatggatactagggatggggcgatatctatctcttgactcgctcagcacctttt
gagaaaccgtaatctcgtttccaggaaatcatcaaggagcaacttcatcaagaaggtcgt
acaaccccaagcacgtgcctttcgtccccatctccggtttcaacggtgacaacatgatcg
agccctcccccaactgcccctggtacaagggatgggagaaggagaccaagtccaagtcca
ctggtaagacccttctcgaggccatcgatgccatcgaccaacccacccgtccttccgaca
agcctctccgccttcctctccaggatgtgtacaagattggcggtattggcacggttcccg
tcggtcgtgtcgagactggtgttatcaagtccggcatggtcgttaccttcgcccccgctg
gtgtcaccactgaagtcaagtccgtcgaaatgcaccacgagcagcttgtcgagggtgttc
ccggtgacaacgtcggcttcaacgtcaagaacgtctccgtcaaggagatccgtcgtggca
acgttgccggtgactccaagaacgacccccccaagggtgccgactccttcaacgcacagg
tcatcgttcttaaccaccccggtcaggtcggtgc
>Roussoella_neopustulans_T_MFLUCC_11_0609
ggatcattactgtaa------------------------gggctccggtcctgcgtttat
cacccttgactttgagcacctttgtttcctcggcgggttcgcccgccagcgaggaccccc
taaacactttgtaatagcaatatttgtctgaaaaacataccaataatcaaaactttcaac
aatggatctcttggttctggcatcgatgaagaacgcagcgaaatgcgataagtagtgtga
attgcagaattcagtgaatcatcgaatctttgaacgcacattgcgcccctcggtattccg
tggggcatgcctgttcgagcgtcatttaaaccctcaagctcagcttggtgttgggtgctt
gtcccgcctccgtgcggcgactcacctcaaaatcagtggcagcccgcatccgccggccgt
gagcgcagcacagtcgcgccctaggccccggcaggtcggctctccaaaagcccattttac
cttttgacc---gcctcagtaacggcgagtgaagcggcaacagctcaaatttgaaatctg
gccctttcagggtccgagttgtaatttgtagagggtgctttggcgttggccgtggtctaa
gttccttggaacaggacgtcacagagggtgagaatcccgtacgtggccgccggtcttcgc
cgtgtaaagccccttcgacgagtcgagttgtttgggaatgcagctctaaatgggagataa
atttcttctaaagctaaatattggccagagaccgatagcgcacaagtagagtgatcgaaa
gatgaaaagcactttggaaagagagtcaaaaagcacgtgaaattgttgaaagggaagcgc
ttgcagccagacgtgcccgcagttgctcacctgggctctcgcccggggcattcttctgcg
ggcaggccagcatcagttcgggcggttggataaaggcctctatcacgtatcttccttcgg
gatgaccttataggggaggcgcaacacggccagcctgaactgaggaccgcgcatcagcta
ggatgctggcgtaatggctgtaagcggcccgtcttgaaacacggaccaaggagtctaaca
tctatgcgagtgtttgggtgtaaagcccgggcgcgcaatgaaagtgaacggaggtgggaa
cccctcggggtgcaccatcgaccgatcctgaagtcttcggatggatttgagtaagagcat
agctgttgggacccgaaagatggtgaactatgcctgaatagggtgaagccaggggaaacc
ctggtggaggctcgcagcggttctgacgtgcaaatcgatcgtcaaatttgggcatagggg
cgaaagact----???????????????????????????????????????????????
????????????????????????????????????????????????????????????
????????????????????????????????????????????????????????????
????????????????????????????????????????????????????????????
????????????????????????????????????????????????????????????
????????????????????????????????????????????????????????????
????????????????????????????????????????????????????????????
????????????????????????????????????????????????????????????
????????????????????????????????????????????????????????????
????????????????????????????????????????????????????????????
????????????????????????????????????????????????????????????
????????????????????????????????????????????????????????????
????????????????????????????????????????????????????????????
????????????????????????????????????????????????????????????
????????????????????????????????????????????????????????????
????????????????????????????????????????????????????????????
????????????????????????????????????????????????????????????
????????????????????????????????????????????????????????????
????????????????????????????????????????????????????????????
????????????????????????????????????????????????????????????
????????????????????????????????????????????????????????????
????????????????????????????????????????????????????????????
????????????????????????????????????????????????????????????
????????????????????????????????????????????????????????????
????????????????????????????????????????????????????????????
????????????????????????????????????????????????????????????
????????????????????????????????????????????????????????????
????????????????????????????????????????????????????????????
????????????????????????????????????????????????????????????
????????????????????????????????????????????????????????????
????????????????????????????????????????????????????????????
????????????????????????????????????????????????????????????
????????????????????????????????????????????????????????????
????????????????????????????????????????????????????????????
????????????????????????????????????????????????????????????
????????????????????????????????????????????????????????????
????????????????????????????????????????????????????????????
????????????????????????????????????????????????????????????
????????????????????????????????????????????????????????????
????????????????????????????????????????????????????????????
????????????gagcgttaccaggaaatcatcaaggagcaacttcatcaagaaggtcgt
acaaccccaagcacgtccccttcgtccccatctccggtttcaacggtgacaacatgatcg
acgcctccaccaactgcccctggtacaagggctgggagaaggagaccaaggccaaggcca
ctggtaagaccctccttgaggccatcgatgccatcgatgcccccacccgtccctccgaca
agcccctccgtcttcctctccaggatgtgtacaagatcggtggtattggcacggttcccg
tcggtcgtgttgagactggtgtcatcaaggccggtatggtcgtcaccttcgcccccgctg
gtgtcaccactgaagtcaagtccgtcgaaatgcaccacgagcagctttccgagggtgtcc
ccggtgacaacgtcggcttcaacgtcaagaacgtctccgtcaaggagatccgtcgtggta
acgttgccggtgactccaagaacgacccccccaagggcgccgactccttcaacgcccagg
tcatcgttcttaaccaccctggtcaggtcggtgc
>Roussoella_nitidula_T_MFLUCC_11_0182
ggatcattatcgaaactcgcccgcca--ccctaaaaggg-ctgtcgggcggtgcgttcat
cacccttgaattttagtacctttgtttcctcggcgggttagcccgccaacgaggacccaa
caaacatcttgcagtagcagtttttgtctgaaattaaa-caaataatcaaaactttcaac
aatggatctcttggttctggcatcgatgaagaacgcagcgaaatgcgataagtagtgtga
attgcagaattcagtgaatcatcgaatctttgaacgcacattgcgccctttggcattcca
tagggcatgcctgttcgagcgttatttaaaccctcaagctcagcttggtgatgggtgctt
gtctcgccttcgcgcggtgactcacctcaaattcagtggcagcccgcatccgccggccgt
gagcgcagcacaaacgcactcaa-gtctaggtagatcggctctccaaaagccc-------
---------attgcctcagtaacggcgagtgaagcggcaacagctcaaatttgaaatctg
gctctttcagagtccgaattgtaatttgtagagggtgctttggcgttggccgtggtctaa
gttccttggaacaggacgtcacagagggtgagaatcccgtacgtggccgccggtcttcgc
cgtgtaaagccccttcgacgagtcgagttgtttgggaatgcagctctaaatgggagataa
atttcttctaaagctaaatattggccagagaccgatagcgcacaagtagagtgatcgaaa
gatgaaaagcactttggaaagagagtcaaaaagcacgtgaaattgttgaaagggaagcgc
ttgcagccagacgtgcccgcagttgctcacctaggctttcgcctggggcactcttctgcg
ggcaggccagcatcagttcgggcggttggataaaggtctctatcacgtatcttccttcgg
gaagaccttataggggagacgcaacacggccagcctgaactgaggaccgcgcattcgcta
ggatgctggcgtaatggctgtaagcggcccgtcttgaaacacggaccaaggagtctaaca
tctatgcgagtgtttgggtgtcaagcccggacgcgcaatgaaagtgaacggaggtgggaa
cctttcggggtgcaccatcgaccgatcctgaagtcttcggatggatttgagtaagagcat
agctgttgggacccgaaagatggtgaactatgcctgaatagggtgaagccaggggaaacc
ctggtggaggctcgcagcggttctgacgtgcaaatcgatcgtcaaatttgggcataggg-
cgaaagactaatcccacctgttccggattctgttcctcaaattgacaaaggacgtcttcc
gatatctacaaagatgtgtggaaagtaaccaggacttcaatgtccagatggcagtgaaag
ccagcgtcatcacaaacggactcaagtactccctcgctaccggcaattggggcgaccaaa
agaaggctgcttcagcaaaggctggagtttctcaggtgttgaataggtatacatacgcct
ccactctatctcatctgcgccgcacgaatacgccgattggccgtgacggaaagctcgcca
aaccgcgacaattacataacactcattggggtctggtgtgtcctgcagagactccggaag
gacaagcctgtggtttggtgaaaaacttgtcactgatgtgctacgtgagtgttggtagtg
agagtactccaatcaccgacttcatgagccaacgaaacatggatcttcttgaggagtatg
atccagtggtcaatcccacagctaccaaggtcttcgtcaatggtgtatgggtcggtgtgc
attcccaaccttcgcagctggtgtccgtcgtgcaggaacttcggcgcaatggaaccttgt
cttacgaaatgagtcttgtccgggaaattcgagatcgtgaattcaagatcttcacagacg
caggtcgtgtcatgcgacctctgttcattgtcgaaactgattatcgcaaacctaatcggg
gcaaccttgtcctgaacaaaagccacatttcgaagctgcttgacgatacccagattgaca
cgtcaggttacaatgatgaagatgctcaggccatgaagttcggttggaaaggactcttgc
acggtggtgtagtggaatatctcgatgccgaagaagaggagacatctatgattatcatga
cacccgaggatctcatcgaacatcgtgatctcatgcagggcatcccggcacctgatgcac
ctagcgaagatcggcacaggcgcatcaagcaaaagcctaatccttcagtgaggacatata
ctcattgtgagattaggcctagtat???????????????????????????????????
????????????????????????????????????????????????????????????
????????????????????????????????????????????????????????????
????????????????????????????????????????????????????????????
????????????????????????????????????????????????????????????
????????????????????????????????????????????????????????????
????????????????????????????????????????????????????????????
????????????????????????????????????????????????????????????
????????????????????????????????????????????????????????????
????????????????????????????????????????????????????????????
????????????????????????????????????????????????????????????
????????????????????????????????????????????????????????????
????????????????????????????????????????????????????????????
????????????????????????????????????????????????????????????
????????????????????????????????????????????????????????????
????????????????????????????????????????????????????????????
????????????????????????????????????????????????????????????
????????????????????????????????????????????????????????????
????????????????????????????????????????????????????????????
????????????????????????????????????????????????????????????
????????????????????????????????????????????????????????????
????????????????????????????????????????????????????????????
????????????????????????????????????????????????????????????
????????????agccgtttccaggaaatcatcaaggagcaacttcatcaagaaggtcgt
acaaccccaagcacgtgcctttcgtccccatctccggcttcaacggtgacaacatgattg
acgcctcccccaactgcccatggtacaagggctgggagaaggagaccaaagccaaggcca
ctggcaagacccttctcgaggccatcgacgccatcgacacccccacccgtccttccgaca
agcccctccgtcttcctctccaggatgtgtacaagatcggtggtattggcacggtccccg
tcggtcgtgtcgagactggtgtcatcaaggccggtatggtcgtcaccttcgcccctgctg
gtgtgaccactgaagtcaagtccgtcgaaatgcaccacgagcagcttactgagggtgtgc
ccggtgacaacgtcggcttcaacgtcaagaacgtttccgtgaaggaaatccgtcgtggta
acgttgccggtgactccaagaacgacccccccaagggtgccgactccttcaacgcccagg
tcatcgttctcaaccaccccggtcaggtcggtgc
>Roussoella_padinae_T_MUT_5503
ggatcattactgtaa------------------------gggcttcggtccagcgtttat
cacccttgactttgagcacctttgtttcctcggcgggttcgcccgccagcgaggacccca
taaacactttgtattagcaatatttgtctgaaaaacataccaataatcaaaactttcaac
aatggatctcttggttctggcatcgatgaagaacgcagcgaaatgcgataagtagtgtga
attgcagaattcagtgaatcatcgaatctttgaacgcacattgcgcccctcggtattccg
tggggcatgcctgttcgagcgtcatttaaaccctcaagctcagcttggtgttgggtgctt
gtcccgcctccgcgcggcgactcacctcaaaatcagtggcagcccgcatccgccggccgt
gagcgcagcacagtcgcgccctaggccccggcaggtcggctctccagaagcccattttac
cttttgacc-------------------gtgaagcggcaatagctcaaatttgaaatctg
gccctttcagggtccgagttgtaatttgtagagggtgctttggcgtcggccgtggtctaa
gttccttggaacaggacgtcacagagggtgagaatcccgtacgtggccgccggtcttcgc
cgtgtaaagccccttcgacgagtcgagttgtttgggaatgcagctctaaatgggagataa
atttcttctaaagctaaatattggccagagaccgatagcgcacaagtagagtgatcgaaa
gatgaaaagcactttggaaagagagtcaaaaagcacgtgaaattgttgaaagggaagcgc
ttgcagccagacgtgcccgcagttgctcacctgggctctcgcccggggcattcttctgcg
ggcaggccagcatcagttcgggcggttggataaaggcctctatcacgtatcttccttcgg
gatgaccttataggggaggcgcaacacggccagcccgaactgaggaccgcgcatcagcta
ggatgctggcgtaatggctgtaagcggcccgtcttgaaacacggaccaaggagtctaaca
tctatgcgagtgtttgggtgtaaagcccgggcgcgcaatgaaagtgaacggaggtgggaa
cccctcggggtgcaccatcgaccgatcctgaagtcttcggatggatttgagtaagagcat
agctgttgggacccgaaagatggtgaactatgcctgaatagggtgaagccaggggaaacc
ctggtggaggctcgcagcggttctgacgtgcaaatcgatcgtcaaatttgggcatagggg
cgaaagactaatc----cttttccgcatcctgttcctgaagctaacaaaggacgtcttca
gatacttacaaagatgtgtggagagcaaccaggacttcaatgttcagatggcagtaaaag
ccagcgttatcacaaatggactcaagtactcccttgccactggcaattggggtgaccaga
agaaagctgcctcggccaaggctggtgtttcacaggtgttgaataggtacacatatgcct
ccaccttgtcccatctacgccgtacaaataccccaattggccgtgacggaaagctcgcta
aaccgcgacaactacacaacactcattggggactggtctgtcctgccgagactccagaag
ggcaagcatgtggcttggtgaagaatctctcgctgatgtgctacgtaagtgtcggtagcg
agagtacttccatcaccgactttatgagccagcgaaacatggatctcctcgaggaatatg
atcccgtagtgaatcctacggcaaccaaggtcttcgtcaatggtgtttgggttggtgtac
attctcagccttcgcagcttgtttccgtcgtgcaagagctacggcgcaacggaacattgt
cttacgaaatgagtcttgtccgtgacgatcggggtcaa----------------------
------------------------------------------------------------
------------------------------------------------------------
------------------------------------------------------------
------------------------------------------------------------
------------------------------------------------------------
------------------------------------------------------------
-------------------------tataccgtgaaactgcgaatggctcattaaatcag
ttatcgtttatttgatagtaccttactacttggatacccgtggtaattctagagctaata
catgcaaaaaaccccgacttcgggaggggtgtatttattagataaaaaaccaatgccctt
cggggctctttggtgattcatgataacttaacggatcgcatggccttgcgccggcgacgg
ttcattcaaatttctgccctatcaactttcgatggtaaggtattggcttaccatggtttc
aacgggtaacggatttttagggaaagatcccggagagggagcctgagaaacggctaccac
atccaaggaaggcagcaggcgcgcaaattacccaatcccgacacggggaggtagtgacaa
taaatactgatacagggctcttttgggtcttgtaatcggaatgagtacaatttaaatacc
ttaacgaggaacaattggagggcaagtctggt----------------------------
------------------------------------------------------------
------------------------------------------------------------
------------------------------------------------------------
------------------------------------------------------------
------------------------------------------------------------
-------------------gccagcagccgcggtaattccagctccaatagcgtatatta
aagttgttgcagttaaaaagctcgtagttgaaccttgggcctggctggctggtccgcctc
accgcgtgtactggtccggccgggcctttccttctggagaaccgcatgccctttactggg
tgtgtcggggaaccaggacttttactttgagaaaattagagtgttcaaagcaggcctttg
ctcgaatacgttagcatggaataatagaataggacgtgcggtcctattttgttggtttct
agaaccgccgtaatgattaatagggatagtcgggggcgtcagtattcaattgtcagaggt
gaaattcttggatctattgaagactaactactgcgaaagcattcgccaaggatgttttca
ttaatcagtgaacgaaagttaggggatcgaagacgatcagataccgtcgtagtcttaacc
gtaaactatgccgactagggatcgggcgatgtttctatattgactcgctcggcaccttac
gagaaatcataagaacgtttcggcgaaatcatcaaggagcaacttcatcaagaaggtcgt
acaaccccaagcacgttcccttcgtccccatctccggtttcaacggtgacaacatgatcg
aagcctccaccaactgcccatggtacaagggttgggagaaggagaccaagaccaagtcca
ctggtaagaccctccttgaggccatcgatgccatcgatacccccacccgtccctccgaca
agcccctccgtcttcctctccaggatgtgtacaagatcggtggtattggcacggtccccg
tcggtcgtgttgagactggtgtcatcaaggccggtatggtcgtcaccttcgcccccgctg
gtgtcaccactgaagtcaagtccgtcgaaatgcaccacgagcagcttaccgagggtctcc
ccggtgacaacgtcggcttcaacgtcaagaacgtctctgtcaaggagatccgtcgtggta
acgttgccggtgactccaagaacgatccccccaagggcgccgactccttcaacgcccagg
tcatcgtccttaaccaccccggtcaggtcggtgc
>Roussoella_papillate_T_GMBCC1121
ggatcattaccatg-cgcaccgcgagcgtgcacgcggcagcgcccacggtctgcgtgctt
cacccttgaatttgagcaccttcgtttcctcggcgggtccgcccgccagcgaggaccccc
caaacgctttgcagtagcagtttttgtctgaaaaacataccaataatcaaaactttcaac
aatggatctcttggttctggcatcgatgaagaacgcagcgaaatgcgataagtagtgtga
attgcagaattcagtgaatcatcgaatctttgaacgcacattgcgcccctcggtattccg
tggggcatgcctgttcgagcgtcatttaccccctcaagcccagcttggtgttgggtgctt
gtcccgcctccgtgcggcgactcacctcaaaatcagtggcagcccgcatccgccggccgt
gagcgcagcacagacgcgctctgggtccgggcagatcggctctccagaagctccttctac
cttt-gaccattgcctcagtaacggcgagtgaagcggcaacagctcaaatttgaaatctg
gccctttcagggtccgagttgtaatttgcagagggtgctttggcgtcggccgtggtctaa
gttccttggaacaggacgtcacagagggtgagaatcccgtacgtggccgccggtcttcgc
cgtgtaaagccccttcgacgagtcgagttgtttgggaatgcagctctaaatgggagataa
atttcttctaaagctaaatattggccagagaccgatagcgcacaagtagagtgatcgaaa
gatgaaaagcactttggaaagagagtcaaaaagcacgtgaaattgttgaaagggaagcgc
ttgcagccagacgtgcccgcagttgctcacccgggctctcgcccggggcactcttctgcg
ggcaggccagcatcagttcgggcggttggataaaggcctctgtcacgtatcttccttcgg
gatgaccttataggggaggcgcaacacgaccagcccgaactgaggaccgcgcattcgcta
ggatgctggcgtaatggctgtaagcggcccgtcttgaaacacggaccaaggagtctaaca
tctatgcgagtgtttgggtgtcaagcccggacgcgcaatgaaagtgaacggaggtgggaa
cccctcggggtgcaccatcgaccgatcctgaagtcttcggatggatttgagtaagagcat
agctgttgggacccgaaagatggtgaactatgcctgaatagggtgaagccaggggaaacc
ctggtggaggctcgcagcggttctgacgtgcaaatcgatcgtcaaatttgggcatagggg
cgaaagactaatcccacctcttccgaattctgtttcttaaattgacaaaggacgtcttca
gatacctacaaaggtgtgtggagagcaaccaggacttcaatgttcagatggcggtgaaag
ctagcgtcatcaccaacggactgaagtactctcttgccacgggcaattggggtgaccaaa
agaaagctgcttcggcaaaagctggagtgtctcaggtgctgaacaggtacacatatgcct
ccactctatcccatctacgccgtacgaatactccgattggccgtgacggaaagcttgcca
aaccgcgacaactacacaatactcattggggtctagtatgtcctgcagagactccggaag
gacaagcttgtggcctggtgaagaatctgtcgctgatgtgctacgtgagtgttgggagtg
agagtaccccaatcaccgactttatgagccagcgaaacatggatcttcttgaggagtatg
atccagtcgttaatcccacagccactaaggtcttcgttaatggtgtatgggtcggtgtgc
actctcaaccttcgcagctagtgtccgtcgtacaggaactccgccgaaatggaacattgt
cttacgagatgagtcttgtccgtgacattcgagaccgagaattcaagatctttacggatg
ccggccgagtcatgcgacctttatacattgtcgaaactgattatcgcaaacctaatcgcg
gcaatcttgtactcaataaaagtcacatttcgaggctccttgaggataccgagatcgaca
cgtcgggttataatgatgaagatgctcaggctgtgaaatttggctggaaagggctcttgc
acggtggcgtagtagaatatcttgacgccgaagaagaggagacatctatgatcatcatga
cccccgaggatctcatcgagcatcgcgacctcatgcaagggattgccgcacctgatgcgc
caagtgaagatcgtcacaggcgcatcaaacagaagcccaatccttcggtcaggacataca
ctcattgtgagattcaccctagtat???????????????????????????????????
????????????????????????????????????????????????????????????
????????????????????????????????????????????????????????????
????????????????????????????????????????????????????????????
????????????????????????????????????????????????????????????
????????????????????????????????????????????????????????????
????????????????????????????????????????????????????????????
????????????????????????????????????????????????????????????
????????????????????????????????????????????????????????????
????????????????????????????????????????????????????????????
????????????????????????????????????????????????????????????
????????????????????????????????????????????????????????????
????????????????????????????????????????????????????????????
????????????????????????????????????????????????????????????
????????????????????????????????????????????????????????????
????????????????????????????????????????????????????????????
????????????????????????????????????????????????????????????
????????????????????????????????????????????????????????????
????????????????????????????????????????????????????????????
????????????????????????????????????????????????????????????
????????????????????????????????????????????????????????????
????????????????????????????????????????????????????????????
????????????????????????????????????????????????????????????
????????????tcccgtttccaggaaatcatcaaggagcaacttcatcaagaaggtcgt
acaaccccaagcacgtgcctttcgtccccatctccggtttcaacggtgacaacatgatcg
agccctcttccaactgcccctggtacaagggatgggagaaggagaccaaggccaaggcca
ctggtaagacccttctcgaggccattgatgccatcgacacccccacccgtccttccgaca
agcctctccgccttcctctccaggatgtctacaagattggcggtattggcacggttcccg
tcggtcgtgtcgagactggtgttatcaagtccggcatggtcgtcaccttcgcccccgctg
gtgtcaccactgaagtcaagtccgtcgaaatgcaccacgagcagcttaccgagggtgttc
ccggtgacaacgtcggcttcaacgtcaagaacgtctccgtcaaggagatccgtcgtggta
acgttgccggtgactccaagaacgacccccccaagggtgccgactccttcaacgcccagg
tcatcgttcttaaccaccccggtcaggtcggtgc
>Roussoella_pseudohysterioides_T_MFLUCC_13_0852
ggatcattatcgaaactcgcctgccagtccctaaaaggg----ctgtcagcagcgttatc
acccttgctttttgagtacctttttttcctcggcgggttcgcccgccagtgaggaaccca
aaaagattttgcatcaaaaattttcgtctagaaaacaa-ccaataatcaaaactttcaac
aatggatctcttggttctggcatcgatgaagaacgcagcgaaatgcgataagtagtgtga
attgcagaattcagtgaatcatcgaatctttgaacgcacattgcgccctttggcattcca
tagggcatgcctgttcgagcgttatttaaaccctcaagcccagcttggtattgggtgctt
gtcctgcctctgggcggcgactcacctcaaattcagtggcagcccgcatccgccggccgt
gagcgcagcacaaacgcactcca-gcccaggtggatcggctctcca--------------
---------attgcctcagtaacggcgagtgaagcggcaacagctcaaatttgaaatctg
gctctttcagggtccgagttgtaatttgcagagggtgctttggcgttggccgtggtctaa
gttccttggaacaggacgtcgcagagggtgagaatcccgtatgtggccgccggtcttcgc
cgtgtaaagccccttcgacgagtcgagttgtttgggaatgcagctctaaatgggagataa
atttcttctaaagctaaatattggccagagaccgatagcgcacaagtagagtgatcgaaa
gatgaaaagcactttggaaagagagtcaaaaagcacgtgaaattgttgaaagggaagcgc
ttgcagccagacgtgcccgcagttgctcacccaggctttcgcctggggcactcttctgcg
ggcaggccagcatcagttcgggcggttggataaaggtctctatcacgtaccttccttcgg
gaagaccttataggggagacgcaacacggccagcctgaactgaggaccgcgcttatgcta
ggatgctggcgtaatggctgtaagcggcccgtcttgaaacacggaccaaggagtctaaca
tctatgcgagtgtttgggtgtcaagcccgggcgcgcaatgaaagtgaacggaggtgggaa
cccttcggggcgcaccatcgaccgatcctgaagtcttcggatggatttgagtaagagcat
agctgttgggacccgaaagatggtgaactatgcctgaatagggtgaagccaggggaaacc
ctggtggaggctcgcagcggttctgacgtgcaaatcgatcgtcaaatttgggcatag---
-------------???????????????????????????????????????????????
????????????????????????????????????????????????????????????
????????????????????????????????????????????????????????????
????????????????????????????????????????????????????????????
????????????????????????????????????????????????????????????
????????????????????????????????????????????????????????????
????????????????????????????????????????????????????????????
????????????????????????????????????????????????????????????
????????????????????????????????????????????????????????????
????????????????????????????????????????????????????????????
????????????????????????????????????????????????????????????
????????????????????????????????????????????????????????????
????????????????????????????????????????????????????????????
????????????????????????????????????????????????????????????
????????????????????????????????????????????????????????????
????????????????????????????????????????????????????????????
????????????????????????????????????????????????????????????
?????????????????????????-----------------------------------
---------------------------------------------------gagctaata
catgcaaaaaacctcgacttcgggagaggtgtatttattagataaaaaaccaatgccctt
cggggctccttggtgattcataataacttaacggatcgcatggccttgcgccggcgacgg
ttcattcaaatttctgccctatcaactttcgatggtaaggtattggcttaccatggtatc
aacgggtaacggatttttagggaaagatcccggagagggggcccgagaaacggccaccac
atccaaggaaggcagcaggcgcgcaaattacccaatcccgacacggggaggtagtgacaa
taaatactgatacagggctcttttgggtcttgtaatcggaatgagtacaatttaaatacc
ttaacgaggaacaattggagggcaagtctggt----------------------------
------------------------------------------------------------
------------------------------------------------------------
------------------------------------------------------------
------------------------------------------------------------
------------------------------------------------------------
-------------------gccagcagccgcggtaattccagctccaatagcgtatatta
aagttgttgcagttaaaaagctcgtagttgaaccttgggcctggctggccggtccgcctc
accgcgtgtactggaccggccgggcctttccttctggagaaccgcatgcccttcactggg
tgtgtcggggaaccaggacttttactttgagaaaattagagtgttcaaagcaggcctttg
ctcgaatacgttagcatggaataatagaataggacgtgcggtcctattttgttggtttct
agaaccgccgtaatgattaatagggatagtcgggggcgtcagtattcaattgtcagaggt
gaaattcttggatctattgaagactaactactgcgaaagcattcgccaaggatgttttca
ttaatcagtgaacgaaagttaggggatcgaagacgatcagataccgtcgtagtcttaacc
gtaaactatgccgactagggatcgggsgrtgtttctatattgactcgct-----------
------------agccgtttccaggaaatcatcaaggagcaacttcatcaagaaggtcgt
acaaccccaagcacgtgcctttcgtccccatctccggcttcaacggtgacaacatgattg
acgcctcccccaactgcccatggtacaagggttgggagaaggagaccaaggccaaggcca
ctggcaagaccctcctcgaggccatcgacgccattgacgcccctacacgtccttccgaca
agcctctccgtcttcctctccaggatgtgtacaagattggtggtattggcacggttcccg
tcggtcgtgtcgagactggtgtcatcaaggccggtatggtcgtcaccttcgcccccgctg
gtgtgaccactgaagtcaagtccgtcgaaatgcaccacgagcagcttaccgagggtgtcc
ccggtgacaacgtcggcttcaacgtcaagaacgtttccgtcaaggaaatccgtcgtggta
acgttgccggtgactctaagaacgacccccccaagggtgccgactccttcaacgcccagg
tcatcgtcctcaaccaccccggtcaggtcggtgc
>Roussoella_pustulans_T_MAFF_239637
ggatcattatcatg-cgcctcgtctaggcctgcggat--gactggtcgggctgcgtgtat
cacccttgaatttgagcacctttgtttcctcggcgggttcgcccgccagcgaggaccccc
taaacgctttgcagtagcagtttttgtctgaaaaacataccaataatcaaaactttcaac
aatggatctcttggttctggcatcgatgaagaacgcagcgaaatgcgataagtagtgtga
attgcagaattcagtgaatcatcgaatctttgaacgcacattgcgcccctcggtattccg
tggggcatgcctgttcgagcgtcatttaacccctcaagcccagcttggtgttgggtgctt
gtcccgcctccgcgcggcgactcacctcaaaatcagtggcagcccgcatccgccggccgt
gagcgcagcacaaacgcgccctaggacccgacggatcggctctccaaaagcccattttac
cttttgacc----------------cgagtgaagcggcaacagctcaaatttgaaatctg
gccctttcagggtccgagttgtaatttgtagagggtgctttggcgtcggccgtggtctaa
gttccttggaacaggacgtcacagagggtgagaatcccgtacgtggccgccggtcttcgc
cgtgtaaagccccttcgacgagtcgagttgtttgggaatgcagctctaaatgggagataa
atttcttctaaagctaaatattggccagagaccgatagcgcacaagtagagtgatcgaaa
gatgaaaagcactttggaaagagagtcaaaaagcacgtgaaattgttgaaagggaagcgc
ttgcagccagacgtgcccgcagttgctcacccgggctctcgcccggggcactcttctgcg
ggcaggccagcatcagttcgggcggttggataaaggcctctatcacgtatcttccttcgg
gatgaccttataggggaggcgcaacacggccagcccgaactgaggaccgcgcattcgcta
ggatgctggcgtaatggctgtaagcggcccgtcttgaaacacggaccaaggagtctaaca
tctatgcgagtgtttgggtgtcaagcccggacgcgcaatgaaagtgaacggaggtgggaa
cccctcggggtgcaccatcgaccgatcctgaagtcttcggatggatttgagtaagagcat
agctgttgggacccgaaagatggtgaactatgcctgaatagggtgaagccaggggaaacc
ctggtggaggctcgcagcggttctgacgtgcaaatcgatcgtcaaatttgggcatagggg
cgaaagactaatc--------tccgaattctgtttctcaaattgacaaaggatgtcttca
ggtacctacaaaggtgtgtggagagcaaccaggatttcaacgtgcagatggcagtaaaag
ccagtgtcatcacgaacggattgaagtactccctcgctacgggcaattggggtgatcaga
agaaagctgcttcggcaaaagctggagtttcgcaggtgttgaacaggtacacatatgcct
ccactctgtcccatctacgccgtacaaacaccccgattggtcgtgacggaaagctcgcca
aaccgcgacaactacacaacactcattggggtctggtgtgccctgcagagactccggaag
gacaagcttgtggcttggtgaaaaacctgtcactgatgtgctacgtgagtgtcggtagtg
agagtacaccaattaccgactttatgagccagcgaaacatggatcttcttgaggagtatg
atccagtcgttaatccttcggccaccaaagtctttgtcaatggtgtatgggtcggtgtgc
attcccaaccttcgcagctagtatctgtcgtacaggaactccggcgcaatggaacgttgt
cttacgaaatgagtcttgtccgtgacattcgagatcgggagttcaagatctttacggatg
caggccgagtcatgcgacctctatacattgtcgaaactgactatcgcaaacctaatcgtg
gcaatcttgtattgaccaagagccacatttcgaggctccttgaagacacacagatcgaca
cgtcaggttacaatgatgaagatgctcaatccatgaagtttggttggaaaggacttttgc
acggtggcgtagtggaatatctcgacgctgaagaagaggagacatccatgatcatcatga
cacccgaggatctcatcgagcaccgtgatctcatgcaaggcattcctgcacctgatgcgc
ctagcgaagatcgtcacaggcgcatcaagcagaagcctaacccttcggtcaggacataca
cccattgcgagattcaccctagtat-----------------aatggctcattaaatcag
ttatcgtttatttgatagtaccttactacttggatacccgtggtaattctagagctaata
catgcaaaaaaccccaacttcgggaggggtgtatttattagataaaaaaccaatgccctt
cggggctccttggtgattcataataacttaacggatcgcatggccttgcgccggcgacgg
ttcattcaaatttctgccctatcaactttcgatggtaaggtattggcttaccatggtttc
aacgggtaacggatttttagggaaagatcccggagagggagcctgagaaacggctaccac
atccaaggaaggcagcaggcgcgcaaattacccaatcccgacacggggaggtagtgacaa
taaatactgatacagggctcttttgggtcttgtaatcggaatgagtacaatttaaatacc
ttaacgaggaacaattggagggcaagtctggt----------------------------
------------------------------------------------------------
------------------------------------------------------------
------------------------------------------------------------
------------------------------------------------------------
------------------------------------------------------------
-------------------gccagcagccgcggtaattccagctccaatagcgtatatta
aagttgttgcagttaaaaagctcgtagttgaaccttgggcctggctggccggtccgcctc
accgcgtgtactggtccggccgggcctttccttctggagaaccgcatgcccttcactggg
tgtgtcggggaaccaggacttttactttgagaaaattagagtgttcaaagcaggcctttg
ctcgaatacgttagcatggaataatagaataggacgtgcggtcctattttgttggtttct
agaaccgccgtaatgattaatagggatagtcgggggcgtcagtattcaattgtcagaggt
gaaattcttggatctattgaagactaactactgcgaaagcattcgccaaggatgttttca
ttaatcagtgaacgaaagttaggggatcgaagacgatcagataccgtcgtagtcttaacc
gtaaactatgccgactagggatcgggcgatgtttctatattgactcgctcggcacct---
------------agccgtttccaggagatcatcaaggagtaacttcatcaagaaggtcgt
acaaccccaagcacgtgcctttcgtccccatctccggattcaacggtgacaacatgattg
actcttcccccaactgcccctggtacaagggctgggagaaggagatcaagacgaaggtca
ctggtaagaccctccttgaggccatcgatgccatcgacaaccctgtccgtccctccgaca
agcccctccgccttcctctccaggatgtgtacaagattggcggtattggcacggttcccg
tcggtcgtgtcgagactggtgttatcaagtccggcatggtcgtcacctttgcccccgctg
gtgtcaccactgaagtcaagtccgtcgaaatgcatcacgagcagcttgtcgagggtgtcc
ccggtgacaacgtcggcttcaacgtcaagaacgtctccgtcaaggagatccgtcgtggta
atgttgccggtgactccaagaacgatcctcccaagggtgccgactccttcaacgcccagg
tcatcgtccttaaccaccccggtcaggttggtgc
>Roussoella_scabrispora_T_MFLUCC_11_0624
cgggcggcaggtgaa-------------ttcgcgcagcagcgcacccggtctgcgtgctt
cacccttggatttgagcacttttgtttcctcggcgggtccgcccgccagcgaggaccctt
aaaacgctttgtagtagcagtttttgtctgaacaatgtaccaacaatcaaaactttcaac
aatggatctcttggttctggcatcgatgaagaacgcagcgaaatgcgataagtagtgtga
attgcagaattcagtgaatcatcgaatctttgaacgcacattgcgcccctcggtattccg
tggggcatgcctgttcgagcgtcatttaactcctcaagcccagcttggtgttgggtgctt
gtcccgcccctgcgcggcgactcaccttaaaatta-------------------------
------------------------------------------------------------
---------------tcagtaacggcgagtgaagcggcaacagctcaaatttgaaatctg
gcctctttggggtccgagttgtaatttgtagagggtgctttggcgtcggccgtggtctaa
gttccttggaacaggacgtcacagagggtgagaatcccgtacgtggccgccggccttcgc
cgtgtaaagccccttcgacgagtcgagttgtttgggaatgcagctctaaatgggagataa
atttcttctaaagctaaatattggccagagaccgatagcgcacaagtagagtgatcgaaa
gatgaaaagcactttggaaagagagtcaaaaagcacgtgaaattgttgaaagggaagcgc
ttgcagccagacgtgcccgcagttgctcacccgggccctcgcccggggcactcttctgcg
ggcaggccagcatcagttcgggcggtcggataaaggcctctgtcacgtatcatccctcgg
gatgaccttataggggaggcgcaacacggccagcccgaactgaggaccgcgcattcgcta
ggatgctggcgtaatggctgtaagcggcccgtcttgaaacacggaccaaggagtctaaca
tctatgcgagtgtttgggtgtcaagcccgggcgcgcaatgaaagtgaacggaggtgggaa
ccctttggggtgcaccatcgaccgatcctgaagtcttcggatggatttgagtaagagcat
agctgttgggacccgaaagatggtgaactatgcctgaatagggtgaagccaggggaaacc
ctggtggaggctcgcagcggttctgacgtgcaaatcgatcgtcaaatttgggcat-----
-------------ccacctcttccgaatcctgttcctgaaattgacaaaggacgttttca
ggtacctacaaagatgcgtggagagcaatcaggatttcaatgttcagatggccgtaaaag
ctagcgtcatcacgaacggactcaaatactcccttgctacaggcaattggggtgaccaaa
agaaagctgcttcggcaaaagctggagtgtctcaagtgctgaacaggtacacatatgcct
ctaccctatcccatttacgccgtacgaacactccgatcggccgtgacggaaagcttgcca
aaccgcgacagttacacaacactcactggggtctggtgtgtcccgcagagactccggaag
gacaagcttgtggcttagtgaagaatctgtcattgatgtgctatgtgagtgttggcagtg
aaagtactccaatcaccgactttatgagccaacgaaacatggatcttctagaggagtatg
atccagtcgttaatcccacagccaccaaggtcttcgtcaatggtgtctgggtcggtgtgc
attctcaaccttcgcagctagtatccgtcgtacaggaacttcggcgcaatggaacgttat
cttacgaaatgagtctggtgcgggacattcgagatcgagaattcaagatatttacggatg
caggccgagtcatgcgtcctctatatattgtcgaaactgattatcgcaaaccaaaccgtg
ggaatcttgtattgaacaaaagccatatttcgaggcttcttgaggatactcagatcgaca
cgtcggggtataatgatgaagatgctcaggccatgaagtttggttggaaaggactcttgc
acggtggcgtggtggaatatctcgacgcagaggaagaggagacatctatgatcatcatga
cccccgaggatcttatcgagcatcgcga--------------------------------
------------------------------------------------------------
-------------------------???????????????????????????????????
????????????????????????????????????????????????????????????
????????????????????????????????????????????????????????????
????????????????????????????????????????????????????????????
????????????????????????????????????????????????????????????
????????????????????????????????????????????????????????????
????????????????????????????????????????????????????????????
????????????????????????????????????????????????????????????
????????????????????????????????????????????????????????????
????????????????????????????????????????????????????????????
????????????????????????????????????????????????????????????
????????????????????????????????????????????????????????????
????????????????????????????????????????????????????????????
????????????????????????????????????????????????????????????
????????????????????????????????????????????????????????????
????????????????????????????????????????????????????????????
????????????????????????????????????????????????????????????
????????????????????????????????????????????????????????????
????????????????????????????????????????????????????????????
????????????????????????????????????????????????????????????
????????????????????????????????????????????????????????????
????????????????????????????????????????????????????????????
????????????????????????????????????????????????????????????
????????????gctcgtttccaggaaatcatcaaggagcaacttcatcaagaaggtcgt
acaaccccaagcacgtgcctttcgtccccatctccggtttcaacggtgacaacatgattg
aagcctccaccaactgcccctggtacaagggctgggagaaggagaccaaggccaaggcca
ctggcaagactcttctcgaggccatcgatgccatcgatgcccccacccgtccttccgaca
agcccctccgtcttcctctccaggatgtgtacaagattggcggtattggcacggtccccg
tcggtcgtgtcgagactggtgtcatcaaggccggcatggtcgtcactttcgcccccgctg
gtgtgaccactgaagtcaagtccgtcgaaatgcaccacgagcagcttaccgagggtgttc
ccggtgacaatgtcggcttcaacgtcaagaacgtctccgtcaaggagatccgtcgtggta
acgttgccggtgactccaagaacgaccctcccaagggtgccgactccttcaacgcccagg
tcatcgttctcaaccaccccggtcaggtcggtgc
>Roussoella_siamensis_T_MFLUCC_11_0149
ggatcattacctaga-------------tgcatggggggccccccgccgcaggtatttac
cacccttgactttgagcacctttgtttcctcggcaggttcgcctgccagcagaggaccca
taaacacttgtagtttgcagtatttgtctgaaaacata-ccaataatcaaaactttcaac
aatggatctcttggttctggcatcgatgaagaacgcagcgaaatgcgataagtagtgtga
attgcagaattcagtgaatcatcgaatctttgaacgcacattgcgcccctcggtattccg
tggggcatgcctgttcgagcgtcatttaaaccctcaagctcagcttggtattgggtgctt
gtcccgcctctgcgcggcgactcacctcaaaaacagtggcagcccgcatccgccggccgt
gagcgcagcacagtcgcactcaaagtcttggcaggtcggctaaccaaaagcttacttttc
attttgaccattgcctcagtaacggcgagtgaagcggcaacagctcaaatttgaaatctg
gctctttcagagtccgagttgtaatttgtagagggtgctttggtgttggccgtggtctaa
gttccttggaacaggacgtcacagagggtgagaatcccgtacgtggccgccggtcttcac
cgtgtaaagccccttcgacgagtcgagttgtttgggaatgcagctctaaatgggagataa
atttcttctaaagctaaatattggccagagaccgatagcgcacaagtagagtgatcgaaa
gatgaaaagcactttggaaagagagtcaaaaagcacgtgaaattgttgaaagggaagcgc
ttgcagccagacgtgcccgcagttgctcacctaggctctcgcctggggcattcttctgcg
ggcaggccagcatcagttcgggcggttggataaaggcctctatcacgtatcttccttcgg
gatgaccttataggggaggcgcaacacaaccagcctgaactgaggaccgcgcatcagcta
ggatgctggcgtaatggctgtaagcggcccgtcttgaaacacggaccaaggagtctaaca
tctatgcgagtgtttgggtgtaaagcccgggcgcgcaatgaaagtgaacggaggtgggaa
cctttcggggtgcaccatcgaccgatcctgaagtcttcggatggatttgagtaagagcat
agctgttgggacccgaaagatggtgaactatgcctgaatagggtgaagccaggggaaacc
ctggtggaggctcgcagcggttctgacgtgcaaatcgatcgtcaaatttgggcatagggg
cgaaagactaatctaaccttttccgaattctattcctcaaattgacgaaggatgtcttca
gatacctacaaaggtgtgtggagagcaaccaggatttcaatgtccagatggcagtaaaag
ccagtgttatcacaaacggattgaagtactcccttgccacgggtaattggggtgatcaaa
agaaggctgcatcagcaaaggctggtgtctctcaggtgttgaacaggtatacatatgcct
ccaccttatcccatttacgtcgtacgaacactccaatcggtcgtgacggaaaactcgcta
aaccacgacaactacataacactcattggggattggtctgtcccgccgagactccagaag
gacaagcctgtggcttggtaaaaaatctctcgctcatgtgctatgtcagtgttggtagtg
agagtacaccaattaccgactttatgagccagcgaaacatggatcttcttgaagaatatg
atccagtcgtgaatccaacggctaccaaggtctttgtcaatggagtatgggttggtgtgc
actcacaaccgtctcagctcgtttctgtcgtccaagagctgcgacgcaacggaaccttgt
cttatgaaatgagtcttgtccgcgacattcgagatagagaattcaagattttcacagacg
caggtcgagtcatgcgacctctttacattgtcgaaaccgattatcgcaaacccaaccgtg
gcaatttggttctgaataagagccatatttcaaggctccttgcagatactgaaatcgaca
catcgggttataatgatgaagatgctcaaaccttgaagtttggttggaaaggacttttgc
atggtggcgtagtcgaatatcttgacgctgaagaagaggagacttctatgatcatcatga
cacctgaggaccttatcgagcatcgcgatcttatgcaaggaattcccgcgcctgatgcac
ctagcgaagaccgacacagacgtatcaagcaaaagcccaatccctccgtgaggacataca
ctcattgcgaaattcatcctagtat-----------------------------------
------------------------------------------------------------
------------------------------------------------------------
--------------------------------------------cttgcgccggcgacgg
ttcattcaaatttctgccctatcaactttcgatggtaaggtattggcttaccatggtttc
aacgggtaacggatttttagggaaagatcccggagagggagcctgagaaacggctaccac
atccaaggaaggcagcaggcgcgcaaattacccaatcccgacacggggaggtagtgacaa
taaatactgatacagggctcttttgggtcttgtaatcggaatgagtacaatttaaatacc
ttaacgaggaacaattggagggcaagtctggt----------------------------
------------------------------------------------------------
------------------------------------------------------------
------------------------------------------------------------
------------------------------------------------------------
------------------------------------------------------------
-------------------gccagcagccgcggtaattccagctccaatagcgtatatta
aagttgttgcagttaaaaagctcgtagttgaaccttgggcctggctggccggtccgcctc
accgcgtgtactggtccggccgggcctttccttctggagaaccgcatgcccttcactggg
tgtgttggggaaccaggacttttactttgagaaaattagagtgttcaaagcaggcctttg
ctcgaatacgttagcatggaataatagaataggacgtgcggtcctattttgttggtttct
agaaccgccgtaatgattaatagggatagtcgggggcgtcagtattcaattgtcagaggt
gaaattcttggatctattgaagactaactactgcgaaagcattcgccaaggatgttttca
ttaatcagtgaacgaaagttaggggatcgaagacgatcagataccgtcgtagtcttaacc
gtaaactatgccgactagggatcgggcgatgtttctatattgactcgctcggcaccttac
gagaaatcataagaccgttaccaggaaatcatcaaggagcaacttcatcaagaaggtcgt
acaaccccaagcacgttcctttcgtccccatctccggtttcaacggtgacaacatgattg
aggcctccaccaactgcccctggtacaagggatgggagaaggagatcaagaccaaggcca
ccggtaagacccttcttgaggctatcgatgctatcgagacccccgtccgtccttccgaca
agcctctccgtcttcctctccaggatgtctacaagatcggtggtattggcacggtccccg
tcggtcgtgttgagactggtgtcatcaaggccggtatggtcgtcaccttcgcccccgctg
gtgtcaccactgaagtcaagtccgtcgaaatgcaccacgagcagctttccgagggtgtcc
ccggtgacaacgtcggcttcaacgtcaagaacgtctccgtcaaggagatccgtcgtggta
acgttgccggtgactccaagaacgacccccccaagggagccgactctttcaacgcccagg
tcatcgtcctcaaccaccctggtcaggtcggtgc
>Roussoella_sinensis_T_GMBCC1119
ggatcattatagtaatataaaaaaaaaagtcgtacaaagtggcgcactacattctcccaa
cacccttgactttgagcaccttcgtttcctcggcgggttcgcccgccagcagaggacgcc
caaactctttgtaatagcaattcttgtctgaaaaacataccaataatcaaaactttcaac
aatggatctcttggttctggcatcgatgaagaacgcagcgaaatgcgataagtagtgtga
attgcagaattcagtgaatcatcgaatctttgaacgcacattgcgcccctcggtattccg
tggggcatgcctgttcgagcgtcatttaaaccctcaagctcagcttggtattgggtgcct
gtcccgcctccgcgcggcgactcacctcaaaatcagtggcagcccgcatcgagtggccgt
gagcgaagcacattcgcgctctggcagttcggcgcgaggctctccagaag----------
---------attgcctcagtaacggcgagtgaagcggcaacagctcaaatttgaaatctg
gccctctcagggtccgagttgtaatttgtagagggtgctttggcgtcggccgtggtctaa
gttccttggaacaggacgtcacagagggtgagaatcccgtacgtggccgccggtcttcgc
cgtgtaaagccccttcgacgagtcgagttgtttgggaatgcagctctaaatgggagataa
atttcttctaaagctaaatattggccagagaccgatagcgcacaagtagagtgatcgaaa
gatgaaaagcactttggaaagagagtcaaaaagcacgtgaaattgttgaaagggaagcgc
ttgcagccagacgtgcccgcagttgctcacccgggcattcgcccggggcactcttctgcg
ggcaggccagcatcagttcgggcggttggataaaggcctctatcacgtatcttccttcgg
gatgaccttataggggaggcgcaacacgaccagcctgaactgaggaccgcgcatcagcta
ggatgctggcgtaatggctgtaagcgacccgtcttgaaacacggaccaaggagtctaaca
tctatgcgagtgtttgggtgtcaagcccgggcgcgcaatgaaagtgaacggaggtgggaa
cccctcggggcgcaccatcgaccgatcctgaagtcttcggatggatttgagtaagagcat
agctgttgggacccgaaagatggtgaactatgcctgaatagggtgaagccaggggaaacc
ctggtggaggctcgcagcggttctgacgtgcaaatcgatcgtcaaatttgggcatagggg
cgaaagactaatcccatctcttccgaatcttattcttgaaattgacaaaggatgtcttta
gatatctccaacggtgtgtggagagcaaccaggatttcaacgttcaaatggccgtaaagg
ccagtgtcattaccaacggtctgaagtactcccttgctactggaaattggggtgatcaaa
agaaggctgcttcagcaaaggctggagtttcccaggtgctgaacaggtatacttatgcat
cgacactatcccatcttcgccgtacaaacactccaatcggtcgtgatggaaagctcgcca
aaccgcgacaattacataacactcactggggcttggtctgccccgctgaaactccagaag
gacaggcttgtggtttggtcaagaacctttcgttgatgtgctacgtcagtgttggtagtg
agagtactccgatcaccgactttatgagccagcgaaacatggaccttctcgaggaatatg
atccagttgcgaacccttcagccaccaaagtttttgtcaacggtgtgtgggttggtgtac
attcacaaccttctcaacttgtgtccgtagtccaagagcttcgaaggtacggaacattgt
cttacgaaatgagtcttgttcgtgatattcgtgatcgagaattcaaaatctttacggatg
ctggccgagtcatgcgaccgttgtacattgtcgaaaccgatttccgcaagcctaatcgtg
gtaaccttgttctgaacaagtaccacattcaactgctccttaaagataatcgtgccactg
agcctgatcgtgtcgatgagaatggtgaacgcaagccctttggttggaagggacttctcc
aaagcggcataatcgaatacctggatgccgaagaagaggagacctccatgatcatcatga
cacccgaggatctcgcagagcatcgggatcttatgcaaggaattccagcacctgaagcac
ccagcgaggatcgtcataaacgcatcaaacagaaacccaacccctccgtgaggacataca
cacattgcgagattcaccctagtat-----------------------------------
----------------agtaccttactacttggatacccgtggtaattctagagctaata
catgcaaaaaaccccgacttcgggaggggtgtatttattagataaaaaaccaatgccctt
cggggctccttggtgattcataataacttaacggatcgcatggccttgcgccggcgacgg
ttcattcaaatttctgccctatcaactttcgatggtaaggtattggcttaccatggtttc
aacgggtaacggatttttagggaaagatcccggagagggagcctgagaaacggctaccac
atccaaggaaggcagcaggcgcgcaaattacccaatcccgacacggggaggtagtgacaa
taaatactgatacagggctcttttgggtcttgtaatcggaatgagtacaatttaaatacc
ttaacgaggaacaattggagggcaagtctggt----------------------------
------------------------------------------------------------
------------------------------------------------------------
------------------------------------------------------------
------------------------------------------------------------
------------------------------------------------------------
-------------------gccagcagccgcggtaattccagctccaatagcgtatatta
aagttgttgcagttaaaaagctcgtagttgaaccttgggcctggctggccggtccgcctc
accgcgtgtactggtccggccgggcctttccttctggagaaccgcatgcccttcactggg
tgtgtcggggaaccaggacttttactttgagaaaattagagtgttcaaagcaggcctttg
ctcgaatacgttagcatggaataatagaataggacgtgtggttctattttgttggtttct
agaaccgccgtaatgattaatagggatagtcgggggcgtcagtattcaattgtcagaggt
gaaattcttggatctattgaagactaactactgcgaaagcattcgccaaggatgttttca
ttaatcagtgaacgaaagttaggggatcgaagacgatcagataccgtcgtagtcttaacc
gtaaactatgccgactagggatcgggcgatgtttctatattgactcgctcggcacctta-
------------gaccgttaccaggaaatcatcaaggagcaacttcatcaagaaggttgt
acaaccccaagcacgttcctttcgtccccatctccggtttccacggtgacaacatgattg
aggcctccaccaactgcccatggtacaagggttgggagaaggagaccaaggccaaggcca
ctggtaagaccctcctcgaggccatcgatgccatcgatgcccccacccgtccctccgaca
agcccctccgtcttcctctccaggatgtgtacaagattggtggtattggcacggtccccg
tcggtcgtgtcgagaccggtaccatcaaggccggtatggtcgtcaccttcgcccccgctg
gtgtcaccactgaagtcaagtccgtcgaaatgcaccacgagcaacttgccgagggtctcc
ccggtgacaacgtcggcttcaacgtcaagaacgtctccgtcaaggagatccgtcgtggta
acgttgctggtgactccaagaacgacccccccaagggtgccgactccttcaacgcccagg
tcatcgtcctcaaccaccccggtcaggtcggtgc
>Roussoella_thailandica_T_MFLUCC_11_0621
ggatcattactgaatacaagccgccgagcccacaggcagttcacggcggggcgtttttct
caccctcgactttgagcacctttgtttcctcggcgggtccgcccgccaatgaggacccaa
cgaaccctttgcagtagcagtttttgtctgaaaaataa-ccaataatcaaaactttcaac
aatggatctcttggttctggcatcgatgaagaacgcagcgaaatgcgataagtagtgtga
attgcagaattcagtgaatcatcgaatctttgaacgcacattgcgcccttcggtattccg
tagggcatgcctgttcgagcgttatttaacccctcaagctcagcttggtgttgggtgctt
gtcccgcctctgcgcggcgactcacctcaaatacagtggcagcccgcattcgccggccgt
gagcgcagcacaaacgcgccca-ggtcctggcgggtcggctctccagaagcccatttttc
atgttaacc---gcctcagtaacggcgagtgaagcggcaacagctcaaatttgaaatctg
gctctttcagggtccgagttgtaatttgtagagggtgctttggcgttggccgtggtctaa
gttccttggaacaggacgtcgcagagggtgagaatcccgtatgtggccgccggtcttcgc
cgtgtaaagccccttcgacgagtcgagttgtttgggaatgcagctctaaatgggagataa
atttcttctaaagctaaatattggccagagaccgatagcgcacaagtagagtgatcgaaa
gatgaaaagcactttggaaagagagtcaaaaagcacgtgaaattgttgaaagggaagcgc
ttgcagccagacgtgcccgcagttgctcacccaggctctcgcctggggcactcttctgcg
ggcaggccagcatcagttcgggcggttggataaaggtctctatcacgtatctcccttcgg
ggagaccttataggggagacgcaacacggccagcctgaactgaggaccgcgcattcgcta
ggatgctggcgtaatggctgtaagcggcccgtcttgaaacacggaccaaggagtctaaca
tctatgcgagtgtttgggtgtcaagcccgggcgcgcaatgaaagtgaacggaggtgggaa
cctttcggggtgcaccatcgaccgatcctgaagtcttcggatggatttgagtaagagcat
agctgttgggacccgaaagatggtgaactatgcctgaatagggtgaagccaggggaaacc
ctggtggaggctcgcagcggttctgacgtgcaaatcgatcgtcaaatttgggcataggg-
-------------???????????????????????????????????????????????
????????????????????????????????????????????????????????????
????????????????????????????????????????????????????????????
????????????????????????????????????????????????????????????
????????????????????????????????????????????????????????????
????????????????????????????????????????????????????????????
????????????????????????????????????????????????????????????
????????????????????????????????????????????????????????????
????????????????????????????????????????????????????????????
????????????????????????????????????????????????????????????
????????????????????????????????????????????????????????????
????????????????????????????????????????????????????????????
????????????????????????????????????????????????????????????
????????????????????????????????????????????????????????????
????????????????????????????????????????????????????????????
????????????????????????????????????????????????????????????
????????????????????????????????????????????????????????????
????????????????????????????????????????????????????????????
????????????????????????????????????????????????????????????
????????????????????????????????????????????????????????????
????????????????????????????????????????????????????????????
????????????????????????????????????????????????????????????
????????????????????????????????????????????????????????????
????????????????????????????????????????????????????????????
????????????????????????????????????????????????????????????
????????????????????????????????????????????????????????????
????????????????????????????????????????????????????????????
????????????????????????????????????????????????????????????
????????????????????????????????????????????????????????????
????????????????????????????????????????????????????????????
????????????????????????????????????????????????????????????
????????????????????????????????????????????????????????????
????????????????????????????????????????????????????????????
????????????????????????????????????????????????????????????
????????????????????????????????????????????????????????????
????????????????????????????????????????????????????????????
????????????????????????????????????????????????????????????
????????????????????????????????????????????????????????????
????????????????????????????????????????????????????????????
????????????????????????????????????????????????????????????
????????????????????????????????????????????????????????????
????????????????????????????????????????????????????????????
????????????????????????????????????????????????????????????
????????????????????????????????????????????????????????????
????????????????????????????????????????????????????????????
????????????????????????????????????????????????????????????
????????????????????????????????????????????????????????????
????????????????????????????????????????????????????????????
????????????????????????????????????????????????????????????
??????????????????????????????????
>Roussoella_tuberculata_T_MFLUCC_13_0854
ggatcattatcgaaacccgctttcc---ctccacaggga-gggcaaggcggtgcgtttat
cacccttgattttgagcacctttgtttcctcggcggttcgggccgccagtgaggacccaa
caaacactttgcagtagcagtctttgtctgaaaaacaa-cgaataatcaaaactttcaac
aatggatctcttggttctggcatcgatgaagaacgcagcgaaatgcgataagtagtgtga
attgcagaattcagtgaatcatcgaatctttgaacgcacattgcgccctttggtattcca
tagggcatgcctgttcgagcgttatttaaaccctcaagctcagcttggtgttgggtgctt
gtcccgccttcgcgcggcgactcacctcaaattcagtggcagcccgcatccgccggccgt
gagcgcagcacaaacgcgctcga-gtcta-------------------------------
---------attgcctcagtaacggcgagtgaagcggcaacagctcaaatttgaaatctg
gctctttcggggtccgagttgtaatttgtagaggatgctttggcgttggccgtggtctaa
gttccttggaacaggacgtcacagagggtgagaatcccgtacgtggccgccggtcttcgc
cgtgtaaagctccttcgacgagtcgagttgtttgggaatgcagctctaaatgggagataa
atttcttctaaagctaaatattggccagagaccgatagcgcacaagtagagtgatcgaaa
gatgaaaagcactttggaaagagagtcaaaaagcacgtgaaattgttgaaagggaagcgc
ttgcagccagacgtgcccgcagttgctcacctaggctctcgcctggggcattcttctgcg
ggcaggccagcatcagttcgggcggttggataaaggtctctatcacgtatcttccttcgg
gaagaccttataggggagacgcaacacggccagcctgaactgaggaccgcgcattcgcta
ggatgctggcgtaatggctgtaagcggcccgtcttgaaacacggaccaaggagtctaaca
tctatgcgagtgtttgggtgtcaagcccggacgcgcaatgaaagtgaacggaggtgggaa
cctttcggggtgcaccatcgaccgatcctgaagtcttcggatggatttgagtaagagcat
agctgttgggacccgaaagatggtgaactatgcctgaatagggtgaagccaggggaaacc
ctggtggaggctcgcagcggttctgacgtgcaaatcgatcgtcaaatttgggcatag---
-------------???????????????????????????????????????????????
????????????????????????????????????????????????????????????
????????????????????????????????????????????????????????????
????????????????????????????????????????????????????????????
????????????????????????????????????????????????????????????
????????????????????????????????????????????????????????????
????????????????????????????????????????????????????????????
????????????????????????????????????????????????????????????
????????????????????????????????????????????????????????????
????????????????????????????????????????????????????????????
????????????????????????????????????????????????????????????
????????????????????????????????????????????????????????????
????????????????????????????????????????????????????????????
????????????????????????????????????????????????????????????
????????????????????????????????????????????????????????????
????????????????????????????????????????????????????????????
????????????????????????????????????????????????????????????
?????????????????????????-----------------------------------
------------------------------------------------------------
------------------------------------------------------------
------------------------------------------------------------
------------------------------------------------------------
------------------------------------------------------------
------------------------------------------------------------
------------------------------------------------------------
ttaacgaggaacaattggagggcaagtctggtggaacttcagctccca--ctgctgacgc
cagcgatagtcgggcacctggtgttatgccggctagtcgagtacccaccgcactgatggg
ggggtaccggcaagacaacctgggtcggggaaggctaaggggcttatg---gccctacgc
tgatcccgagcagagctaccgcggggcgacccgcca-tgtagcctgtgtagagcgcgcaa
aggtgtcggccagctccagtagttggcttaagggacgtgccattcccgcccgaaagggcg
gctgcctgtttcgagcgcccatcacgcaagaactggcagg---cctaga-gcagtggctc
taggcgtcga--cgaaaaggccagcagccgcggtaattccagctccaatagcgtatatta
aagttgttgcagttaaaaagctcgtagttgaaccttgggcctggctggccggtccgcctc
accgcgtgtactggtccggccgggcctttccttctggagaaccgcatgcccttcactggg
tgtgtcggggaaccaggacttttactttgagaaaattagagtgttcaaagcaggcctttg
ctcgaatacgttagcatggaataatagaataggacgtgcggtcctattttgttggtttct
agaaccgccgtaatgattaatagggatagtcgggggcgtcagtattcaattgtcagaggt
gaaattcttggatctattgaagactaactactgcgaaagcattcgccaaggatgttttca
ttaatcagtgaacgaaagttaggggatcgaagacgatcagataccgtcgtagtcttaacc
gtaaactatgccgactagggatcgggsgrtgtttctatattgwctcgctcggcaccttac
gagaaatc----agccgtttccaggaaatcatcaaggagcaacttcatcaagaaggtcgt
acaaccccaagcacgtgcctttcgtccccatctccggcttcaacggtgacaacatgattg
aggcctcccccaactgcccatggtacaagggctgggagaaggagacaaaggccaaggcca
ctggcaagaccctcctcgaggccatcgacgccatcgacgccccgacccgtccttccgaca
agcccctccgtcttcctctccaggatgtgtacaagattggtggtattggcacggttcccg
tcggtcgtgtcgagactggtgtcatcaaggccggtatggtcgtcaccttcgcccccgctg
gtgtcaccactgaagtcaagtccgtcgaaatgcaccacgagcagctgaccgagggtgttc
ccggtgacaacgtcggcttcaacgtcaagaacgtctccgtcaaggaaatccgacgtggta
acgttgctggtgactccaagaacgacccccccaagggtgccgactccttcaacgcccagg
tcatcgtcctcaaccaccccggtcaggtcggtgc
>Roussoella_uniloculata_T_GMBCC1110
ggatcattactgtaa------------------------tcggcttcggccagcgtttac
cacccttgactttgagcacctatgtttcctcggcgggttcgcccgccagcgaggacccca
taaactctttgcaatagcagtatttgtctgaaaaacataccaataatcaaaactttcaac
aatggatctcttggttctggcatcgatgaagaacgcagcgaaatgcgataagtagtgtga
attgcagaattcagtgaatcatcgaatctttgaacgcacattgcgcccctcggtattccg
tggggcatgcctgttcgagcgtcatttaacctctcaagctcagcttggtgttgggtgctt
gtcccgcctccgcgcggcgactcacctcaaaatcagtggcagcccgcatccgccggccgt
gagcgcagcacaaacgcgccctaggtactggcgggtcggctctccagaagcccattttcc
actttgaccattgcctcagtaacggcgagtgaagcggcaacagctcaaatttgaaatctg
gccctttcagggtccgagttgtaatttgtagagggtgctttggcgtcggccgtggtctaa
gttccttggaacaggacgtcacagagggtgagaatcccgtacgtggccgccggtcttcgc
cgtgtaaagccccttcgacgagtcgagttgtttgggaatgcagctctaaatgggagataa
atttcttctaaagctaaatattggccagagaccgatagcgcacaagtagagtgatcgaaa
gatgaaaagcactttggaaagagagtcaaaaagcacgtgaaattgttgaaagggaagcgc
ttgcagccagacgtgcccgcagttgctcacctgggctctcgcccggggcattcttctgcg
ggcaggccagcatcagttcgggcggttggataaaggcctctatcacgtatcttccttcgg
gatgaccttataggggaggcgcaacacggccagcctgaactgaggaccgcgcatcagcta
ggatgctggcgtaatggctgtaagcggcccgtcttgaaacacggaccaaggagtctaaca
tctatgcgagtgtttgggtgtcaagcccggacgcgcaatgaaagtgaacggaggtgggaa
cccctcggggtgcaccatcgaccgatcctgaagtcttcggatggatttgagtaagagcat
agctgttgggacccgaaagatggtgaactatgcctgaatagggtgaagccaggggaaacc
ctggtggaggctcgcagcggttctgacgtgcaaatcgatcgtcaaatttgggcatagggg
cgaaagactaatc--accttttccgaattctattcctcaaattaacgaaggatgtcttca
gatatctacagaggtgtgtagaaagcaaccaggacttcaatgttcagatggcagtaaaag
ccagtgttattacaaacggactcaaatactcccttgccacaggcaactggggtgaccaaa
agaaggccgcctcggcaaaggctggtgtttctcaggtgctgaatcggtacacatatgctt
cgactttatcccatcttcgccgtacgaatactcctattggccgtgacggaaagctcgcca
aacctcgacaactacacaatactcactggggtttggtctgccctgccgagactccagagg
gacaagcgtgtggcttggtgaaaaatctttcattgatgtgttacgtgagtgttggtagcg
aaagcacgccaattaccgactttatgagccagcgaaacatggatctcctcgaagagtatg
acccagtcgtgaacccaaccgctaccaaggtcttcgtcaatggtgtttgggttggtgttc
actcccaaccttcgcagcttgtgtccgttgtgcaagaactccgacgcaatggaacgctgt
cttacgaaatgagtcttgttcgtgacattcgagatcgagaattcaagatcttcacggatg
caggtcgagtcatgcgccctctttacattgtcgaaactgactatcgcaaacctaatcgcg
gcaatcttgttttgaacaagagccacatttcgaggcttcttgacgatacccgggttgaca
cctcaggttacaatgatgaagatgctcaattaatgaaatttggctggaaaggccttttgc
acggcggcgtagtggagtatcttgacgccgaagaagaagaaacatccatgatcataatga
cacccgaagatctcattgaacaccgcgacctgatgcaaggcattcctgcgcctgatgcac
ctagcgaagatcgtcacaggcgtatcaagcaaaagcctaatccttccgtcaggacatata
ctcattgcgagatccatcctagcattataccgtgaaactgcgaatggctcattaaatcag
ttatcgtttatttgatagtaccttactacttggatacccgtggtaattctagagctaata
catgcaaaaaaccccgacttcgggaggggtgtatttattagataaaaaaccaatgccctt
cggggctccttggtgattcataataacttaacggatcgcatggccttgcgccggcgacgg
ttcattcaaatttctgccctatcaactttcgatggtaaggtattggcttaccatggtttc
aacgggtaacggatttttagggaaagatcccggagagggagcctgagaaacggctaccac
atccaaggaaggcagcaggcgcgcaaattacccaatcccgacacggggaggtagtgacaa
taaatactgatacagggctcttttgggtcttgtaatcggaatgagtacaatttaaatacc
ttaacgaggaacaattggagggcaagtctggt----------------------------
------------------------------------------------------------
------------------------------------------------------------
------------------------------------------------------------
------------------------------------------------------------
------------------------------------------------------------
-------------------gccagcagccgcggtaattccagctccaatagcgtatatta
aagttgttgcagttaaaaagctcgtagttgaaccttgggcctggctggccggtccgcctc
accgcgtgtactggtccggccgggcctttccttctggagaaccgcatgcccttcactggg
tgtgtcggggaaccaggacttttactttgagaaaattagagtgttcaaagcaggcctttg
ctcgaatacgttagcatggaataatagaataggacgtgcggtcctattttgttggtttct
agaaccgccgtaatgattaatagggatagtcgggggcgtcagtattcaattgtcagaggt
gaaattcttggatctattgaagactaactactgcgaaagcattcgccaaggatgttttca
ttaatcagtgaacgaaagttaggggatcgaagacgatcagataccgtcgtagtcttaacc
gtaaactatgccgactagggatcgggcgatgtttttatattgactcgctcggcaccttac
gagaaatcataagaccgttaccaggaaatcatcaaggagcaacttcatcaagaaggtcgt
acaaccccaagcacgttcctttcgtccccatctccggtttcaacggtgacaacatgatcg
acgcctccaccaactgcccctggtacaagggatgggagaaggagaccaaggccaaggcca
ccggaaagaccctccttgaggccatcgatgccatcgatgccccaacccgtccttccgaca
agcccctccgtcttcccctccaggatgtgtacaagatcggtggtattggcacggtccccg
tcggtcgtgtcgagactggtgtcatcaaggccggtatggtcgtcaccttcgcccccgctg
gtgtcaccactgaagtcaagtccgttgaaatgcaccacgagcagcttaccgagggtgtcc
ccggtgacaacgttggcttcaacgtcaagaacgtctccgtcaaggagatccgtcgtggta
acgttgccggtgactccaagaacgacccccccaagggcgccgactccttcaacgcccagg
tcatcgttctcaaccaccccggtcaggtcggtgc
>Roussoella_verrucispora_T_CBS_125434
ggatcattaccatc-cgcaccgtccgcg-----gcggcagcgcgtccggtctgcgtgtct
cacccttgaatttgagcaccttcgtttcctcggcgggtccgcccgccagcgaggaccccc
caaacgctttgcagtagcagtttttgtctgaaaaatataccaataatcaaaactttcaac
aatggatctcttggttctggcatcgatgaagaacgcagcgaaatgcgataagtagtgtga
attgcagaattcagtgaatcatcgaatctttgaacgcacattgcgcccctcggtattccg
tggggcatgcctgttcgagcgtcatttacctcctcaagcccagcttggtgttgggtgctt
gtcccgcctccgtgcggcgactcacctcaaaatcagtggcagcccgcatccgccggccgt
gagcgcagcacagacgcgcccaaggtcccggcgggtcggctctccagaagccccttctac
cttttgacc----------------cgagtgaagcggcaacagctcaaatttgaaatctg
gccctttcagggtccgagttgtaatttgcagagggtgctttggcgtcggccgtggtctaa
gttccttggaacaggacgtcacagagggtgagaatcccgtacgtggccgccggtcttcgc
cgtgtaaagccccttcgacgagtcgagttgtttgggaatgcagctctaaatgggagataa
atttcttctaaagctaaatattggccagagaccgatagcgcacaagtagagtgatcgaaa
gatgaaaagcactttggaaagagagtcaaaaagcacgtgaaattgttgaaagggaagcgc
ttgcagccagacgtgcccgcagttgctcacccgggctctcgcccggggcactcttctgcg
ggcaggccagcatcagttcgggcggttggataaaggcctctatcacgtatcttccttcgg
gatgaccttataggggaggcgcaacacggccagcccgaactgaggaccgcgcattcgcta
ggatgctggcgtaatggctgtaagcggcccgtcttgaaacacggaccaaggagtctaaca
tctatgcgagtgtttgggtgtcaagcccggacgcgcaatgaaagtgaacggaggtgggaa
cccctcggggtgcaccatcgaccgatcctgaagtcttcggatggatttgagtaagagcat
agctgttgggacccgaaagatggtgaactatgcctgaatagggtgaagccaggggaaacc
ctggtggaggctcgcagcggttctgacgtgcaaatcgatcgtcaaatttgggcatagggg
cgaaagactaatccaacctcttccgaattctgttccttaaattgacaaaggacgtcttca
gatacctacaaagatgtgtggagagcaaccaggacttcaatgttcagatggccgtgaaag
ctagcgtcatcacgaacggactaaagtactcccttgccacgggcaattggggtgaccaaa
agaaagctgcttcggcaaaagctggagtgtctcaggtgctgaacaggtacacatatgcct
ccactctatcccatcttcgccgcacaaacactccgattggccgtgacggaaagcttgcca
aaccgcgacaactacacaatactcactggggcctggtatgtcctgcagagactccggaag
gacaagcttgtggcctggtgaagaatttgtcactgatgtgctacgtgagtgttgggagtg
agagtactccaattaccgactttatgagccagcgaaacatggatcttcttgaggagtatg
atccagtcggtaacccagcagctacgaaggtcttcgttaatggtgtgtgggtcggtgtgc
attctcaaccttcgcagctagtgtccgtcgtacaggaactccgcagaaatggaacattgt
cttacgagatgagtcttgtccgggacattcgagatcgagaattcaagatctttacagatg
caggccgagtcatgcgccctctatacattgtcgaaactgattatcgcaaacctaatcgcg
gcaacctggtactgaacaaaagccacatttcgaaactccttgaggatatcgagatcgaca
cgtcgggttataatgatgaagatactcagggtatgaaatttggctggaaaggactcttgc
atggtggcgtagtagaatatctcgacgccgaagaagaggaaacttctatgattatcatga
cccccgaggatctcatcgaacatcgcgacctcatgcaaggtattgccgcacctgatgcgc
ctagcgaagatcgtcacaggcgcatcaaacagaaacccaatccttcggtcaggacataca
ctcattgtgagattcaccctagtat-----------------aatggctcattaaatcag
ttatcgtttatttgatagtaccttactacttggatacccgtggtaattctagagctaata
catgcaaaaaaccccgacttcgggaggggtgtatttattagataaaaaaccaatgccctt
cggggctacttggtgattcataataacttaacggatcgcatggccttgcgccggcgacgg
ttcattcaaatttctgccctatcaactttcgatggtaaggtattggcttaccatggtttc
aacgggtaacggatttttagggaaagatcccggagaaggagcctgagaaacggctactac
atccaaggaaggcagcaggcgcgcaaattacccaatcccgacacggggaggtagtgacaa
taaatactgatacagggctcttttgggtcttgtaatcggaatgagtacaatttaaatacc
ttaacgaggaacaattggagggcaagtctggt----------------------------
------------------------------------------------------------
------------------------------------------------------------
------------------------------------------------------------
------------------------------------------------------------
------------------------------------------------------------
-------------------gccagcagccgcggtaattccagctccaatagcgtatatta
aagttgttgcagttaaaaagctcgtagttgaaccttgggcctggctggccggtccgcctc
accgcgtgtactggtccggccgggcctttccttctggagaaccgcatgcccttcactggg
tgtgctggggaaccaggacttttactttgagaaaattagagtgttcaaagcaggcctttg
ctcgaatacgttagcatggaataatagaataggacgtgcggtcctattttgttggtttct
agaaccgccgtaatgattaatagggatagtcgggggcgtcagtattcaattgtcagaggt
gaaattcttggatctattgaagactaactactgcgaaagcattcgccaaggatgttttca
ttaatcagtgaacgaaagttaggggatcgaagacgatcagataccgtcgtagtcttaacc
gtaaactatgccgactagggatcgggcgatgtttctatattgactcgctcggcacct---
------------tctcgtttccaggaaatcatcaaggagcaacttcatcaagaaggtcgt
acaaccccaagcacgtgcctttcgtccccatctccggtttcaacggtgacaacatgatcg
agccctcccccaactgcccctggtacaagggatgggagaaggagaccaaggccaagtcct
ctggtaagacccttctcgaggccatcgatgccatcgaccaacccacccgtccttccgaca
agcctctccgccttcctctccaggatgtgtacaagattggcggtattggcacggttcccg
tcggtcgtgtcgagactggtgttatcaagtccggcatggtcgtcaccttcgcccccgctg
gtgtcaccactgaagtcaagtccgtcgaaatgcaccacgagcagcttgtcgagggtgttc
ccggtgacaacgtcggcttcaacgtcaagaacgtctccgtcaaggagatccgtcgtggca
acgttgccggtgactccaagaacgacccccccaagggtgccgactccttcaacgcccagg
tcatcgttcttaaccaccccggtcaggtcggtgc
>Roussoella_yunnanensis_T_KUMCC_18_0115
ggatcattactgaaa------------------------gccaaaggcgtcgtcgtttat
cacccttgactttgagcacctatgtttcctcggcgggtccgcccgccagcgaggacccca
taaactctttgcagtagcagtatttgtctgaaaaacataccaataatcaaaactttcaac
aatggatctcttggttctggcatcgatgaagaacgcagcgaaatgcgataagtagtgtga
attgcagaattcagtgaatcatcgaatctttgaacgcacattgcgcccctcggtattccg
tggggcatgcctgttcgagcgtcatttaacccctcaagctcagcttggtattgggtgctt
gtcccgcccttgggcggcgactcacctcaaaatcagtggcagcccgcatccgccggccgt
gagcgcagcacagtcgcgcttgaag-cctggcagatcggctctccagaagcccttttttt
actctgacc-ttgcctcagtaacggcgagtgaagcggcaacagctcaaatttgaaatctg
gccctttcagggtccgagttgtaatttgtagagggtgctttggtgtcggccgtggtctaa
gttccttggaacaggacgtcacagagggtgagaatcccgtacgtggccgccggtcttcac
cgtgtaaagccccttcgacgagtcgagttgtttgggaatgcagctctaaatgggagataa
atttcttctaaagctaaatattggccagagaccgatagcgcacaagtagagtgatcgaaa
gatgaaaagcactttggaaagagagtcaaaaagcacgtgaaattgttgaaagggaagcgc
ttgcagccagacgtgcccgcagttgctcacctgggctctcgcccggggcattcttctgcg
ggcaggccagcatcagttcgggcggttggataaaggcctctatcacgtatcttccttcgg
gatgaccttataggggaggcgcaacacggccagcctgaactgaggaccgcgcatcagcta
ggatgctggcgtaatggctgtaagcggcccgtcttgaaacacggaccaaggagtctaaca
tctatgcgagtgtttgggtgtcaagcccggacgcgcaatgaaagtgaacggaggtgggaa
cctttcggggtgcaccatcgaccgatcctgaagtcttcggatggatttgagtaagagcat
agctgttgggacccgaaagatggtgaactatgcctgaatagggtgaagccaggggaaacc
ctggtggaggctcgcagcggttctgacgtgcaaatcgatcgtcaaatttgggcata----
-------------???????????????????????????????????????????????
????????????????????????????????????????????????????????????
????????????????????????????????????????????????????????????
????????????????????????????????????????????????????????????
????????????????????????????????????????????????????????????
????????????????????????????????????????????????????????????
????????????????????????????????????????????????????????????
????????????????????????????????????????????????????????????
????????????????????????????????????????????????????????????
????????????????????????????????????????????????????????????
????????????????????????????????????????????????????????????
????????????????????????????????????????????????????????????
????????????????????????????????????????????????????????????
????????????????????????????????????????????????????????????
????????????????????????????????????????????????????????????
????????????????????????????????????????????????????????????
????????????????????????????????????????????????????????????
????????????????????????????????????????????????????????????
????????????????????????????????????????????????????????????
????????????????????????????????????????????????????????????
????????????????????????????????????????????????????????????
????????????????????????????????????????????????????????????
????????????????????????????????????????????????????????????
????????????????????????????????????????????????????????????
????????????????????????????????????????????????????????????
????????????????????????????????????????????????????????????
????????????????????????????????????????????????????????????
????????????????????????????????????????????????????????????
????????????????????????????????????????????????????????????
????????????????????????????????????????????????????????????
????????????????????????????????????????????????????????????
????????????????????????????????????????????????????????????
????????????????????????????????????????????????????????????
????????????????????????????????????????????????????????????
????????????????????????????????????????????????????????????
????????????????????????????????????????????????????????????
????????????????????????????????????????????????????????????
????????????????????????????????????????????????????????????
????????????????????????????????????????????????????????????
????????????????????????????????????????????????????????????
????????????gaccgttaccaggaaatcatcaaggagcaacttcatcaagaaggtcgt
acaaccccaagcacgttcctttcgtccccatctccggtttcaacggtgacaacatgatcg
aggcctccaccaactgcccctggtacaagggatgggagaaggagatcaagaccaaggcca
ctggtaagacccttctcgaggccatcgatgccatcgagacccccgtccgtccttccgaca
agcccctccgtcttcctctccaggatgtgtacaagatcggtggtattggcacggttcccg
tcggtcgtgtcgagactggtgtcatcaaggccggtatggtcgtcaccttcgcccccgctg
gtgtcaccactgaagtcaagtccgtcgaaatgcaccacgagcagctttccgagggtgtcc
ccggtgacaacgtcggcttcaacgtcaagaacgtctccgtcaaggagatccgtcgtggta
acgttgccggtgactccaagaacgacccccccaagggcgccgactccttcaacgcccagg
tcatcgttcttaaccaccctggtcaggtcggtgc
>Roussoellopsis_macrospora_T_MFLUCC_12_0005
ggatcattacagtagtccgggttgccgccctccgggtaa----------------cctac
caccctttgtttattacac-tttgttgctttggcaggcctgcccgccggcgagcgtctgc
taaactctgt----ttgtctataatgtctgagtactat-ataatagttaaaactttcaac
aacggatctcttggttctggcatcgatgaagaacgcagcgaaatgcgataagtaatgtga
attgcagaattcagtgaatcatcgaatctttgaacgcacattgcgccccctggtattccg
gggggcatgcctgtccgagcgtcattacaaccctcaagctcagcttggtgttggg-----
------ccccgccgccccggcgggccctaaagtcagtggcg----gtgccgtccggctcc
gagcgtagtatcttctcgctctggaggtccggtcgtgtgcttgccagcaacccccaattt
caggtgaccattgccccagtaacggcgagtgaagcggcaacagctcaaatttgaaatctg
gcccctttggggtccgagttgtaatttgtagagggtgctttggcgtcggccgtggtctaa
gttccttggaacaggacgtcgcagagggtgagaatcccgtatgtggccgccggccttcgc
cgtgtaaagccccttcgacgagtcgagttgtttgggaatgcagctctaaatgggagataa
atttcttctaaagctaaatattggccagagaccgatagcgcacaagtagagtgatcgaaa
gatgaaaagcactttggaaagagagtcaaaaagcacgtgaaattgttgaaagggaagcgc
ttgcagccagacgtgcccgcagttgctcacccgggcgctcgcccggggcactcttctgcg
ggcaggccagcatcagttcgggcggttggataaaggcctctatcacgtaccttccttcgg
gaagaccttataggggaggcgcaacacggccagcccgaactgaggaccgcgcattcgcta
ggatgctggcgtaatggctgtaagcggcccgtcttgaaacacggaccaaggagtctaaca
tctatgcgagtgtttgggtgtcaagcccgggcgcgcaatgaaagtgaacggaggtgggaa
ccccccggggtgcaccatcgaccgatcctgaagtcttcggatggatttgagtaagagcat
agctgttgggacccgaaagatggtgaactatgcctgaatagggtgaagccaggggaaacc
ctggtggaggctcgcagcggttctgacgtgcaaatcgatcgtcaaatttgggcatagggg
cgaaagactaatcccacctcttccgaatcctgttcctcaaattgacgaaggacgtcttca
gatacctacaaaggtgtgtggagagcaaccaggacttcaacgtccagatggccgtaaaag
ctagcgtcatcacgaacggactcaagtactccctcgccacgggcaattggggcgaccaaa
agaaggctgcttcggcaaaggctggagtgtctcaggtgctgaataggtacacatatgcct
ccactctatcccatctacgccgtacgaacactccgattgggcgtgacggaaaacttgcta
aaccgcgacaactacacaacactcattggggtctggtgtgtcctgcagagactccggaag
gacaagcctgtggtttggtgaagaatctgtcacttatgtgttatgtgagtgttgggagtg
agagtactccaatcaccgacttcatgagccagcgaaacatggatctccttgaggagtatg
atccagtcgttaatccctcagccaccaaggttttcgtcaacggtgtatgggtcggcgtgc
attctcaaccctcgcaactagtgtccgtcgtacaggaactccggcgcaatggaacgttgt
cttacgaaatgagtctagtccgtgacattcgagatcgagaattcaagatctttacggatg
caggccgagtcatgcgtcctctatacattgtcgaaactgattatcggaaacctaatcgtg
gcaatctcgtattaaacaaaagccacatctcgaggctccttgaggatagcgagattgaca
cgtcaggttacaatgacgaagatgctcaggccatgaagtttggttggaaaggactcttgc
acggtggcgtagt-gaatatctcgacgctgaagaagaggagacgtctatgattatcatga
cacccgaggatctcatcgaacatcgtgaccttatgcaaggcattcccgcacctgatgcac
ctagcgaag---------------------------------------------------
-------------------------tataccgtgaaactgcgaatggctcattaaatcag
ttatcgtttatttgatagtaccttactacttggatacccgtggtaattctagagctaata
catgcaaaaaaccccgacttcgggaggggtgtatttattagataaaaaaccaatgccctt
cggggcttcttggtgattcataataacttaacggatcgcatggccttgcgccggcgacgg
ttcattcaaatttctgccctatcaactttcgatggtaaggtattggcttaccatggtttc
aacgggtaacggatttttagggaaagatcccggagaaggcgcctgaaaaatagcgactac
atccaaggaaggcagcaggcgcgcaaattacccaatcccgacacggggaggtagtgacaa
taaatactgatacagggctcttttgggtcttgtaatcggaatgagtacaatttaaatacc
ttaacgaggaacaattggagggcaagtctggtgacatctcagctccca--ctgctgacgc
cagagatagtcgggcactcggcgctatgccggctagtcgagtacccaccaaactgatggg
ggggtaccggcgagacaacctggatcggggaaggctaaggcacccacacgggcgctacgc
tgatcccgagcagagccttcgcggggcgacccgcgattacggcctgtgtagagcgcgcaa
aggtgtcggtcaactccccgagttggcttgagggacgtgccattcccgcccgaaagggcg
gctgccagcctcgagcgcccatcac-----------------------------------
-------------------gcaag------------------------------------
------------------------------------------ggctggcaggccc-----
------------------------------------------------------------
--------ggagccaacg------------------------------------------
------------------------------------------------------------
----------------------------gttccgggcgtc--------------------
------------------------------------------------------------
------------------------------------------------------------
------------------------------------------------------------
------------agccgtttccaagaaatcatcaaggagcaacttcatcaagaaggtcgt
acaaccccaagcacgtgcccttcgtccccatctccggtttcaacggcgacaacatgatcg
aagcctcccccaactgcccctggtacaagggttgggagaaggagaccaaggccaaggcca
ctggtaagacccttcttgaggccatcgatgccattgacagccccacccgtccttccgaca
agcctctccgccttcctctccaggatgtgtacaagattggcggtattggcacggtccccg
tcggtcgtgtcgagactggtgtcatcaaggccggcatggtcgtcaccttcgcccctgctg
gtgtcaccactgaagtcaagtcggtcgaaatgcaccacgagcagcttaccgagggtgttc
ccggtgacaacgtcggcttcaacgtcaagaacgtttccgtcaaggaaatccgtcgtggta
acgttgccggtgactccaagaacgaccctcccaagggcgccgattcgttcaacgcgcagg
tcatcgtccttaaccatcccggtcaggtcggtgc
>Setoarthopyrenia_chromolaenae_MFLUCC_17_1444
--atcattactgttgctcggccagtcgttcccgattggggccttctgcgccagcgtttag
cacccttgattttgagcacctttgtttcctcggcgggttcgcccgccagcgaggacccca
tgaactctttgtaatagcaatttttgtctgaaatacaa-acaataatcaaaactttcaac
aatggatctcttggttctggcatcgatgaagaacgcagcgaaatgcgataagtagtgtga
attgcagaattcagtgaatcatcgaatctttgaacgcacattgcgcccctcggtattccg
tggggcatgcctgttcgagcgtcatttaaaccctcaagctcagcttggtgttgggtgctt
gtcccgcctccgcgcggcgactcacctcaaagtcagtggcagcccgcatcagccggccgt
gagcgcagcacagtcgcgccctaggccccggcaggtcggctctccagaagcacatcttct
attttgacc-----------------gagtgaagcggcaacagctcaaatttgaaatctg
gctctttcagggtccgagttgtaatttgtagagggtgctttggtgttggccgtggtctaa
gttccttggaacaggacgtcacagagggtgagaatcccgtacgtggccgccggtcttcac
cgtgtaaagccccttcgacgagtcgagttgtttgggaatgcagctctaaatgggagataa
atttcttctaaagctaaatattggccagagaccgatagcgcacaagtagagtgatcgaaa
gatgaaaagcactttggaaagagagtcaaaaagcacgtgaaattgttgaaagggaagcgc
ttgcagccagacgtgcccgcagttgctcacctgggctctcgcccggggcattcttctgcg
ggcaggccagcatcagttcgggcggttggataaaggcctctatcacgtatcttccttcgg
gatgaccttataggggaggcgcaacacggccagcctgaactgaggaccgcgcatcagcta
ggatgctggcgtaatggctgtaagcggcccgtcttgaaacacggaccaaggagtctaaca
tctatgcgagtgtttgggtgtcaagcccgggcgcgcaatgaaagtgaacggaggtgggaa
cctttcggggtgcaccatcgaccgatcctgaagtcttcggatggatttgagtaagagcat
agctgttgggacccgaaagatggtgaactatgcctgaatagggtgaagccaggggaaacc
ctggtggaggctcgcagcggttctgacgtgcaaatcgatcgtcaaa--------------
------------------------------------------------------------
------------------------------------------------------------
------------------------------ctcttgccacgggtaactggggtgatcaaa
agaaggctgcctctgcaaaagctggagtctcccaggtgctcaataggtatacatacgcct
ccaccctatcgcatctgcgtcgcaccaatactccgatcggccgtgatggaaagcttgcga
aaccacgtcagctccacaacacccattggggtctcgtatgccccgctgaaaccccagaag
ggcaagcatgtggtttggtgaagaatctatcgctcatgtgctacgtaagtgttggaagtg
agagtactccaattaccgacttcatgagccagcggaatatggatctcctcgaagagtatg
atcccgtggtcaaccccacagccaccaaggttttcgttaatggtgtatgggtcggtgtgc
attcacagccatcgcagcttgtatccgttgtgcaggaacttcgccgcaatggcacattgt
cttatgagatgagtcttgtccgagacattcgagaccgagaatttaagattttcacggatg
ctggccgagttatgcgccctttgtatattgtcgaaacagattaccgcaagccaaatcggg
gcaaccttgtcttgaataagagtcatattcagagactcatcgaggacactcaaattgaca
cttctggatacaacgacgaggatacacaggccatgaaatttggatggaaa----------
------------------------------------------------------------
------------------------------------------------------------
------------------------------------------------------------
-------------------------tataccgtgaaactgcgaatggctcattaaatcag
ttatcgtttatttgatagtaccttactacttggatacccgtggtaattctagagctaata
catgcaaaaaaccccgacttcggaaggggtgtatttattagataaaaaaccaatgccctt
cggggctccttggtgattcataataacttaacggatcgcatggccttgcgccggcgacgg
ttcattcaaatttctgccctatcaactttcgatggtaaggtattggcttaccatggtttc
aacgggtaacggatttttagggaaagatcccggagagggagcctgagaaacggctaccac
atccaaggaaggcagcaggcgcgcaaattacccaatcccgacacggggaggtagtgacaa
taaatactgatacagggctcttttgggtcttgtaatcggaatgagtacaatttaaatacc
ttaacgaggaacaattggagggcaagtctggt----------------------------
------------------------------------------------------------
------------------------------------------------------------
------------------------------------------------------------
------------------------------------------------------------
------------------------------------------------------------
-------------------gccagcagccgcggtaattccagctccaatagcgtatatta
aagttgttgcagttaaaaagctcgtagttgaaccttgggcctggctggccggtccgcctc
accgcgtgtactggtccggccgggcctttccttctggagaaccgcatgcccttcactggg
tgtgtcggggaaccaggacttttactttgagaaaattagagtgttcaaagcaggcctttg
ctcgaatacgttagcatggaataatagaataggacgtgcggtcctattttgttggtttct
agaaccgccgtaatgattaatagggatagtcgggggcgtcagtattcaattgtcagaggt
gaaattcttggatctattgaagactaactactgcgaaagcattcgccaaggatgttttca
ttaatcagtgaacgaaagttaggggatcgaagacgatcagataccgtcgtagtcttaacc
gtaaactatgccgactagggatcgggcgatgtttctatcttgactcgctcggcaccttac
gagaaatca---gaccgttaccaggaaatcatcaaggagcaacttcatcaagaaggtcgt
acaaccccaagcacgttcctttcgtccccatctccggtttcaacggtgacaacatgatcg
acgcctcctccaactgcccctggtacaagggctgggagaaggagaccaaggccaaggcca
ctggtaagaccctccttgaggccatcgatgccatcgatgcccccacccgtccttccgaca
agcccctccgtcttcctctccaggatgtgtacaagattggtggtattggcacggtccctg
tcggtcgtgttgagactggtgtgatcaaggccggtatggtcgtcaccttcgcccctgctg
gtgtcaccactgaagtcaagtccgtcgaaatgcaccacgaacagctcaccgagggtgtcc
ccggtgacaacgtcggtttcaacgtcaagaacgtctccgtcaaggagatccgtcgtggta
acgttgccggtgactccaagaacgacccccccaagggcgccgactctttcaacgcccagg
tcatcgtcctcaaccaccccggtcaggtcggtgc
>Thyridaria_acaciae_T_CBS_138873
ggatcattactgaaatgcagcgggtctctgcc-------tgagcctgcatacatgattac
accctttgactttgagcacctacgtttcctcggcaggttcgcctgccagcggggacccca
taaactctttgtagtggcagtatttgtctgaaaacaatgataataatcacaactttcaac
aatggatctcttggttctggcatcgatgaagaacgcagcgaaatgcgataagtagtgtga
attgcagaattcagtgaatcatcgaatctttgaacgcacattgcgccccttggtattcct
tggggcatgcctgttcgagcgtcatttaaaccctcaagcctagcttggtgttgggtgctt
gtcccccc---------ggactcacctcaaagacattggcagcccgcatccgccggccgt
gagcgcagcccagtcgcgcc----------------------------------------
---------attgccctagtaacggcgagtgaagcggcaacagctcaaatttgaaatctg
gccctttcagggtccgagttgtaatttgcagaggatgctttggcgtcggtcgtggtctaa
gttccttggaacaggacgtcacagagggtgagaatcccgtacgtggccgccggccttcgc
cgtgtaaagctccttcgacgagtcgagttgtttgggaatgcagctctaaatgggaggtaa
atttcttctaaagctaaatattggccagagaccgatagcgcacaagtagagtgatcgaaa
gatgaaaagcactttggaaagagagtcaaaaagcacgtgaaattgttgaaagggaagcgc
ttgcagccagacgtgcccgcagttgctcacccgggctctcgcccggggcactcttctgcg
ggcaggccagcatcagtccgggcggttggaaaaaggcctccatcacgtaccacctctcgg
ggtggccttataggggaggcgcaacacggccagcctggactgaggaccgcgcatcagcta
ggatgctggcgtaatggctgtaagcggcccgtcttgaaacacggaccaaggagtctaaca
tctatgcgagtgtttgggtgtcaagcccgggcgcgcaatgaaagtgaacggaggtgggaa
cccctcggggcgcaccatcgaccgatcctgaagtcttcggatggatttgagtaagagcat
agctgttgggacccgaaagatggtgaactatgcctgaatagggtgaagccaggggaaacc
ctggtggaggctcgcagcggttctgacgtgcaaatcgatcgtcaaatttgggcatagggg
cgaaagactaatc???????????????????????????????????????????????
????????????????????????????????????????????????????????????
????????????????????????????????????????????????????????????
????????????????????????????????????????????????????????????
????????????????????????????????????????????????????????????
????????????????????????????????????????????????????????????
????????????????????????????????????????????????????????????
????????????????????????????????????????????????????????????
????????????????????????????????????????????????????????????
????????????????????????????????????????????????????????????
????????????????????????????????????????????????????????????
????????????????????????????????????????????????????????????
????????????????????????????????????????????????????????????
????????????????????????????????????????????????????????????
????????????????????????????????????????????????????????????
????????????????????????????????????????????????????????????
????????????????????????????????????????????????????????????
????????????????????????????????????????????????????????????
????????????????????????????????????????????????????????????
????????????????????????????????????????????????????????????
????????????????????????????????????????????????????????????
????????????????????????????????????????????????????????????
????????????????????????????????????????????????????????????
????????????????????????????????????????????????????????????
????????????????????????????????????????????????????????????
????????????????????????????????????????????????????????????
????????????????????????????????????????????????????????????
????????????????????????????????????????????????????????????
????????????????????????????????????????????????????????????
????????????????????????????????????????????????????????????
????????????????????????????????????????????????????????????
????????????????????????????????????????????????????????????
????????????????????????????????????????????????????????????
????????????????????????????????????????????????????????????
????????????????????????????????????????????????????????????
????????????????????????????????????????????????????????????
????????????????????????????????????????????????????????????
????????????????????????????????????????????????????????????
????????????????????????????????????????????????????????????
????????????????????????????????????????????????????????????
????????????????????????????????????????????????????????????
????????????????????????????????????????????????????????????
????????????????????????????????????????????????????????????
????????????????????????????????????????????????????????????
????????????????????????????????????????????????????????????
????????????????????????????????????????????????????????????
????????????????????????????????????????????????????????????
????????????????????????????????????????????????????????????
????????????????????????????????????????????????????????????
??????????????????????????????????
>Thyridaria_broussonetiae_T_CBS_141481
ggatcattaccgaaatgcagcgggttgatgcc-------ttaacccgcacacatgattac
accctttgactttgagcacctacgtttcctcggcaggttcgcctgccagtggggacccta
taaactctttgcagtagcagtatttgtctgaaaacaaacataataatcacaactttcaac
aatggatctcttggttctggcatcgatgaagaacgcagcgaaatgcgataagtagtgtga
attgcagaattcagtgaatcatcgaatctttgaacgcacattgcgcccctcggtattccg
tggggcatgcctgttcgagcgtcatttaaaccttcaagctcagcttggtgttgggtgctt
gtcccccc---------ggactcaccttaaagacattggcagcccgcatccgccggccgt
gagcgcagcacagtcgcgctctaagccctggcagatcggctatccagaagcccattcttc
ttattgaccattgccctagtaacggcgagtgaagcggcaacagctcaaatttgaaatctg
gccctttcagggtccgagttgtaatttgtagaggatgctttggcgttggtcgtggtctaa
gttccttggaacaggacgtcacagagggtgagaatcccgtacgtggccgccggccttcgc
cgtgtaaagctccttcgacgagtcgagttgtttgggaatgcagctctaaatgggaggtaa
atttcttctaaagctaaatattggccagagaccgatagcgcacaagtagagtgatcgaaa
gatgaaaagcactttggaaagagagtcaaaaagcacgtgaaattgttgaaagggaagcgc
ttgcagccagacgtgcccgcagttgctcacccgggctctcgcccggggcactcttctgcg
ggcaggccagcatcagtccgggcggttggataaaggcctccatcacgtaccacctttcgg
ggtggccttataggggaggcgcaacacggccagcctggactgaggaccgcgcatcagcta
ggatgctggcgtaatggctgtaagcggcccgtcttgaaacacggaccaaggagtctaaca
tctatgcgagtgtttgggtgtcaagcccaggcgcgcaatgaaagtgaacggaggtgggaa
cccctcggggtgcaccatcgaccgatcctgaagtcttcggatggatttgagtaagagcat
agctgttgggacccgaaagatggtgaactatgcctgaatagggtgaagccaggggaaacc
ctggtggaggctcgcagcggttctgacgtgcaaatcgatcgtcaaatttgggcatagggg
cgaaagactaatc----ctcttccggattttgttcctcaagttgacaaaggacgtcttca
ggtacctccagaaatgtgtggagagcaatcaagacttcaacgtccagatggctgtgaaag
ccagtgtcatcacgaatgggcttaagtactcgcttgccacgggtaattggggagaccaga
agaaggcggcctcggcgaaagcaggtgtgtcccaggtgctgaacaggtacacctattcct
caaccttgtcccatcttcgccgcacgaataccccgatcggccgtgatggaaaattggcca
aaccgcgacagctacacaacacgcattggggtttggtgtgtcctgccgagaccccagaag
ggcaggcttgtggcttggtgaagaatctttcattgatgtgctacgtcagtgttggtagcg
agagtacccccatcaccgatttcatgagccagcgtaatatggacctccttgaagagtacg
acccggttgtcaacccatctgctaccaaggtgtttgttaacggtgtctgggtcggtgtcc
attcccagccttcacagcttgtgtcggtcgtgcaggagcttcggcgcaacggaacactgt
cctacgagatgagtcttgtccgtgacattcgagaccgagagttcaagatcttcacggatg
caggccgagttatgcgccccctatatattgtggaaaccgactataggaaaccaaaccgag
gtgctctggttctaaccaaaggccacatccaaaaacttcttgacgatacacaaattgata
cgtcaggttacaacgatgaagatgctcaagctatgaagtttggctggaaaggactgcttc
atggtggcgttgtggaataccttgacgccgaggaggaagaaacttctatgattatcatga
cacccgaggacctgaatgagcatagggatcttatgcagggtatcccagcacccgagggcg
tgcctgaagatcgccataggcggatcaagcaaaagccaaatccctcagtcaagacctata
cccattgcgaaatccacccgagtattataccgtgaaactgcgaatggctcattaaatcag
ttatcgtttatttgatagtaccttactacttggatacccgtggtaattctagagctaata
catgcaaaaaaccccaacttcgggaggggtgtatttattagataaaaaaccaatgccctt
cggggctctttggtgattcataataacttaacggatcgcatagccttgcgctggcgacgg
ttcattcaaatttctgccctatcaactttcgatggtaaggtattggcttaccatggtttc
aacgggtaacggatttttagggaaagatcccggagagggcgcctgagaaacggcggccac
atccaaggaaggcagcaggcgcgcaaattacccaatcccgatgcggggaggtagtgacaa
taaatactgatacagggctcttttgggtcttgtaatcggaatgagtacaatttaaatacc
ttaacgaggaacaattggagggcaagtctggt----------------------------
------------------------------------------------------------
------------------------------------------------------------
------------------------------------------------------------
------------------------------------------------------------
------------------------------------------------------------
-------------------gccagcagccgcggtaattccagctccaatagcgtatatta
aagttgttgcagttaaaaagctcgtagttgaaccttgggcctggctggccggtccgcctc
accgcgtgtactggtccggccgggcctttccttctggagaaccgcatgcccttcactggg
tgtgttggggaaccaggacttttactttgagaaaattagagtgttcaaagcaggcctttg
ctcgaatacgttagcatggaataatagaataggacgtgcggtcctattttgttggtttct
agaaccgccgtaatgattaatagggatagtcgggggtgtcagtattcaattgtcagaggt
gaaattcttggatctattgaagactaactactgcgaaagcattcaccaaggatgttttca
ttaatcagtgaacgaaagttaggggatcgaagacgatcagataccgtcgtagtcttaacc
gtaaactatgccgactagggatcgggcgatgtttctatattgactcgctcggcaccttac
gagaaatcataagaccgttaccaggaaatcatcaaggagcaacttcatcaagaaggtcgt
acaaccccaagcacgtccccttcgtccccatctccggtttcaacggtgacaacatgatcg
acgcctcctccaactgcccctggtacaagggctgggagaaggagaccaaggccaaggcca
ctggtaagaccctcctcgaggccatcgatgccatcgaccccccgagccgtccctccgaca
agcccctccgccttcccctccaggatgtgtacaagatcggtggtattggcacggttcccg
tcggtcgtgtcgagaccggtgtcatcaaggccggtatggtcgtcaccttcgcccccgctg
gtgtcaccactgaagtcaagtccgtcgagatgcaccacgagcagcttgttgagggtgtgc
ccggtgacaacgtcggcttcaacgtcaagaacgtctccgtcaaggagatccgtcgtggta
acgtcgctggtgactccaagaacgacccccccaagggtgccgagtccttcaacgcccagg
ttatcgtcctcaaccaccccggtcaggtcggtgc
>Torula_herbarum_CBS_111855
--atcattaaagaaatgcggcggaggg----gccaaaag-gcccccgagccaacactttc
taccctgtcttttcgatacctctacctcctccccggccccgggccgggatggctacttca
aagaacctttgcagttacag--tcaattcagtactttgtaacaaaattacaactttcaac
aatggatctcttggctctggcatcgatgaagaacgcagcgaaatgcgataagtagtgtga
attgcagaattcagcgaatcatcgaatctttgaacgcacattgcgcccttcggtattcct
tagggcatgcctgttcgagcgtcatttcaaccttcaagcctggcttggtgttgggcgc-t
gtcccgcctccgcgcgcggactcgccccaaatgaattggcagtcgcaccctccgagccgc
gagcgcagcacaatcgcgcgggcggttctgggggacggacgctccacaagaccctttctc
gtcttgacc----------------------------------------tttgaaatctg
gctcctttggggtccgagttgtaatttgcagagggagctttggcgtcggtcgtggtctaa
gttccttggaacaggacgtcacagagggtgagaatcccgtacgtggccgccggccttcgc
cttgtaaagccccttcgacgagtcgagttgtttgggaatgcagctctaaatgggaggtaa
atttcttctaaagctaaatacccgccagagaccgatagcgcacaagtagagtgatcgaaa
gatgaaaagcactttggaaagagagtgaaaaagcacgtgaaattgttgaaagggaagcgc
ttgcggccagacgtgcccgcggttgatcatccaggctccagcctggtgcactcctccgcg
ggcaggccagcatcagttcgggcggtcggataaaggcctctatcacgtaccacccctcgg
ggtggccttataggggaggcgcaacacggccagcccggactgaggtccgcgcatctgcta
ggatgctggcgtaatggcagcaagcggcccgtcttgaaacacggaccaaggagtctaaca
tctatgcgagtgtttgggtgtcaagcccgagcgcgcaatgaaagtgaacggaggtgggaa
cccttaccggtgcaccatcgaccgatcctgatgtcttcggatggatttgagtaagagcat
agctgttgggacccgaaagatggtgaactatgcctgaatagggtgaagccagaggaaact
ctggtggaggctcgcagcggttctgacgtgcaaatcgatcgtcaaatttgggcatagggg
cgaaagactaatc-----------------------------------------------
------------------------------------------------------------
--agtgttatcacgaacggattgaagtactcgctcgccacgggaaactggggtgatcaga
agaaggccgcttccgcgaaagcaggtgtttcccaggtgttgaatcgatacacatacgcat
ccacgttgtcccatcttcgccgcacaaacacacccattggtcgtgacggaaagcttgcta
agcctcgccagctccataacactcattggggcttggtctgtcctgctgaaacccccgaag
gacaagcctgtggactggtcaagaatctttcattgatgtgctacgtcagtgttggtagcg
aaagcacaccaatcacagacttcatgagccagcgaaatatggatcttcttgaagaatatg
accctgtggtcaacccgactgccaccaaggtttttgtgaacggtgtgtgggtcggtgtgc
attctcagccctcgcagcttgtgtctgttgttcaggagcttcgacggaatggaactctat
cctacgaaatgagtcttattcgagacatccgagatcgtgagttcaaaatctttaccgatg
caggacgagtcatgagacccctcttcgtggtggaaaccgactaccggaagcccaaccgcg
gcagtcttgttctcaacaaatcacatgttcaaaggctacttgaagacaaggaaattgata
cggctggctacaatgacgaagacgctgcaagcatgaagttcggatggcgaggacttatcc
agaatggtgtggtcgagtaccttgatgctgaagaagaggagactgccatgatcattatga
ccccagaagacttggatgagcatcgtgacctcatgcaaggtatcgctgcacccgaagggg
ctcgtgccgatcgctacaag----------------------------------------
-------------------------tatacagtgaaactgcgaatggctcattaaatcag
ttatcgtttatttgatagtaccttactacttggatatccgtggtaattctagagctaata
catgctaaaatccccgacttcggaaggggtgtgtttattagataaaaaaccaatgccctc
cggggctccttggtgattcagaataacctcacgaatcgcatggccttgcgccggcgatgg
ttcattcaaatttctgccctatcaactttcgatggtaaggtattggcttaccatggtttc
aacgggtaacagagaattagggttcgattctggagagggagcctgagaaacggctaccac
atccaaggaaggcagcaggcgcgcaaattacccaatcccgactcggggaggtagtgacaa
taaatactgatacagggctcttttgggtcttgtaatcggaatgagtacaatttaaatctc
ttaacgaggaacaattggagggcaagtctggt----------------------------
------------------------------------------------------------
------------------------------------------------------------
------------------------------------------------------------
------------------------------------------------------------
------------------------------------------------------------
-------------------gccagcagccgcggtaattccagctccaatagcgtatatta
aagttgttgcagttaaaaagctcgtagttgaaccttgggcctggttggctggtccgcctc
accgcgtgtactggtctgaccgggcctttccttctggagaacctcatgcccttcactggg
tgtgctggggaaccaggacttttactttgagaaaattagagtgttcaaagcaggcctttg
ctcgaatacgttagcatggaataatagaataggacgtgcggtcctattttgttggtttct
agaaccgccgtaatgattaatagggacagtcgggggcgtcagtattcaattgtcagaggt
gaaattcttggaccaattgaagactaactactgcgaaagcattcgccaaggatgttttca
ttaatcagtgaacgaaagttaggggatcgaagacgatcagataccgtcgtagtcttaacc
gtaaactatgccgactagggatcgggcgatgtttctatattgactcgctcggcaccttac
gagaaatcataagaacgttaccaggaaatcatcaaggagcaacttcatcaagaaggtcgt
acaaccccaagcacgttcccttcgtgcccatctccggtttcaacggtgacaacatgatcg
aagtctccaccaactgcccctggtacaagggctgggagaaggagaccaagaccaagtcca
ctggtaagacccttctcgaggccattgatgccatcgacacccccacccgtcccaccgaca
agcctctccgccttcccctccaggatgtgtacaagattggcggtattggcacggttcccg
tcggtcgtgtcgagactggtatcatcaaggctggtatggtcgtgaccttcgcccccgctg
gtgtcaccactgaagtcaagtccgtcgaaatgcaccacgaacagctcaccgagggtgtcc
caggtgacaacgtcggcttcaacgtcaagaacgtttccgtcaaggaaatccgtcgtggta
acgttgccggtgactccaagaacgacccccccaagggtgctgagtctttcaacgctcagg
tcatcgtccttaaccaccccggtcaggttggtgc
>Torula_hollandica_T_CBS_220_69
--atcattagagaaatgaggcaaagggc---gccaaccgccgcccggagccgaccctctc
caccctgcctttttgaaaacctcacctcctccccggcctcgcgccgggctggcttacttg
aaaaaaccttgcagttatag--tctattcagttattttaaacaaaattacaactttcaac
aatggatctcttggctctggcatcgatgaagaacgcagcgaaatgcgataagtagtgtga
attgcagaattcagcgaatcatcgaatctttgaacgcacattgcgcccttcggtattcct
tagggcatgcctgttcgagcgtcatttcaaccttcaagcctggcttggtgttgggcgc-t
gtcccgcccccgcgcgcggactcgcctcgaatgaattggcagtcgcaccctccgagccgc
gagcgcagcacaatcgcgcccgccggcccctgggacggacgctccatgagaccc-cccac
gtcttgacc---------------------------------------------------
------------------------------------gctttggcgtcggtcgtggtctaa
gttccttggaacaggacgtcacagagggtgagaatcccgtacgtggccgccggccttcgc
cttgtaaagccccttcgacgagtcgagttgtttgggaatgcagctctaaatgggaggtaa
attccttctaaagctaaatacccgccagagaccgatagcgcacaagtagagtgatcgaaa
gatgaaaagcactttggaaagagagtgaaaaagcacgtgaaattgttgaaagggaagcgc
ttgcggctagacgtgcccgcggttgatcatccaggctccggcctggtgcactcctccgcg
ggcaggccagcatcagttcgggcggtcggataaaggcctctgtcacgtaccacccctcgg
ggtggccttataggggaggcgcaacacggccagcccggactgaggtccgcgcatctgcta
ggatgctggcgtaatagcagcaagcggcccgtcttgaaacacggaccaaggagtctaaca
tctatgcgagtgtttgggtgtcaagcccgagcgcgcaatgaaagtgaacggaggtgggaa
ccctcacgggtgcaccatcgaccgatcctgatgtcttcggatggatttgagtaagagcat
agctgttgggacccgaaagatggtgaactatgcctgaatagggtgaagccagaggaaact
ctggtggaggctcgcagcggttctgacgtgcaaatcgatcgtcaaatttgggcatagggg
cgaaagactaatc-----------------------------------------------
------------------------------------------------------------
--agtgtcatcaccaacggattgaagtattcgctcgccacgggaaactggggtgatcaga
aaaaggcagcgtccgcgaaggcgggagtctcacaggtgctcaaccgatacacctatgcat
ccaccttgtcccatcttcgccgcacaaacacacccatcggccgagatggaaagctcgcga
agcctcgccagctacataacacacattggggcttggtctgccctgccgaaactcctgaag
ggcaagcttgtggactggtcaagaacctgtccctgatgtgttacgtcagtgttggcagtg
aaagcacgcctatcaccgatttcatgagccaacgaaatatggatttgctggaagaatatg
atcctgtggtcaatcccactgccaccaaggtttttgtgaacggcgtatgggtaggtgtgc
attcgcaaccttcccagcttgtttccgttgtccaggagcttcgacgtaacggaactctat
cctacgagatgagtcttattcgagacatccgagaccgtgaattcaaaatctttaccgatg
ccggacgtgtaatgaggcccctttttgtggttgaaaccgactaccgaaaacccaaccgtg
gcagccttgttctcaataaatcgcacgtccagaggctactcgaagacaaggagattgata
cggccgggtataatgatgaagatgctgcaggcatgaagttcggttggcgcggactcattc
aaaatggtgtggttgagtacctcgacgccgaggaagaagaaaccgccatgattatcatga
ctcctgaagacttggacgagcatcgcgaccttatgcaaggtattgctgcacctgacggag
cccgggctgatcgt----------------------------------------------
-------------------------tatacagtgaaactgcgaatggctcattaaatcag
ttatcgtttatttgatagtaccttactacttggatatccgtggtaattctagagctaata
catgctaaaatccccgacttcggaaggggtgtgtttattagataaaaaaccaatgccctc
cggggctctttggtgattcagaataacctcacgaatcgcatggccttgcgccggcgatgg
ttcattcaaatttctgccctatcaactttcgatggtaaggtattggcttaccatggtttc
aacgggtaacagagaattagggttcgattctggagagggagcctgagaaacggctaccac
atccaaggaaggcagcaggcgcgcaaattacccaatcccgactcggggaggtagtgacaa
taaatactgatacagggctcttttgggtcttgtaatcggaatgagtacaatttaaatctc
ttaacgaggaacaattggagggcaagtctggt----------------------------
------------------------------------------------------------
------------------------------------------------------------
------------------------------------------------------------
------------------------------------------------------------
------------------------------------------------------------
-------------------gccagcagccgcggtaattccagctccaatagcgtatatta
aagttgttgcagttaaaaagctcgtagttgaaccttgggcctggctggctggtccgcctc
accgcgtgtactggtctggccgggcctttccttctggagaacctcatgcccttcactggg
cgtgctggggaaccaggacttttactttgagaaaattagagtgttcaaagcaggcctttg
ctcgaatacgttagcatggaataatagaataggacgtgcggtcctattttgttggtttct
agaaccgccgtaatgattaatagggacagtcgggggcgtcagtattcaattgtcagaggt
gaaattcttggaccaattgaagactaactactgcgaaagcattcgccaaggatgttttca
ttaatcagtgaacgaaagttaggggatcgaagacgatcagataccgtcgtagtcttaacc
gtaaactatgccgactagggatcgggcgatgtttctatattgactcgctcggcaccttac
gagaaatcataagaccgtttccaggaaatcatcaaggagcaacttcatcaagaaggtcgt
acaaccccaagcacgttcccttcgtccccatctccggtttcaacggtgacaacatgatcg
acgtctccaccaactgcccctggtacaagggatgggagaaggagaccaagaccaagtcca
ctggcaagacccttctcgaggccattgatgccatcgacacccccagccgtcccaccgaca
agcctctccgtcttcccctccaggatgtgtacaagattggcggtattggcacggttcccg
tcggtcgtgtcgagactggtatcatcaaggctggtatggtcgtgaccttcgcccccgctg
gtgtcaccactgaagtcaagtccgtcgaaatgcaccacgaacagctcaccgagggtgtcc
caggtgacaacgtcggcttcaacgtcaagaacgtttccgtcaaggaaatccgtcgtggta
atgttgccggtgactccaagaacgacccccccaagggtgccgagtccttcaacgcccagg
tcatcgtcctcaaccaccccggtcaggtcggtgc
>Xenoroussoella_triseptata_T_MFLUCC_17_1438
--atcattaccgtaacgcggcggtctagcccaaaaactgctggccgccacacgcgtttat
cacccttgaatttgagcacctctgtttcctcggcgggttcgcccgccaacgaggacccct
tgaactctttgtagtagcagtatttgtctgaaaacaaagtaattaattaaaactttcaac
aatggatctcttggttctggcatcgatgaagaacgcagcgaaatgcgataagtagtgtga
attgcagaattcagtgaatcatcgaatctttgaacgcacattgcgcccctcggtattccg
tggggcatgcctgttcgagcgtcatttaaaccttcaagctcagcttggtattgggtgctt
gtcccgcctctgcgcggcgactcacctcaaagtcattggcagcccgcatccgccggccgt
gagcgcagcacagtcgcactctaggttttggcaggtcggctctccagaagcacttctttt
ttattgacc-----------------gagtgaagcggcaacagctcaaatttgaaatctg
gctctttcagggtccgagttgtaatttgtagagggtgctttggcgttggccgtggtctaa
gttccttggaacaggacgtcacagagggtgagaatcccgtacgtggccgccggtcttcgc
cgtgtaaagccccttcgacgagtcgagttgtttgggaatgcagctctaaatgggagataa
atttcttctaaagctaaatattggccagagaccgatagcgcacaagtagagtgatcgaaa
gatgaaaagcactttggaaagagagtcaaaaagcacgtgaaattgttgaaagggaagcgc
ttgcagccagacgtgcccgcagttgctcacctgggctctcgcccggggcattcttctgcg
ggcaggccagcatcagttcgggcggttggataaaggcctctatcacgtaccatccttcgg
gatgtccttataggggaggcgcaacacgaccagcctgaactgaggaccgcgcatttgcta
ggatgctggcgtaatggctgtaagcggcccgtcttgaaacacggaccaaggagtctaaca
tctatgcgagtgtttgggtgtaaagcccggacgcgcaatgaaagtgaacggaggtgggaa
cccctcggggtgcaccatcgaccgatcctgaagtcttcggatggatttgagtaagagcat
agctgttgggacccgaaagatggtgaactatgcctgaatagggtgaagccaggggaaacc
ctggtggaggctcgcagcggttctgacgtgcaaatcgatcgtcaaattt-----------
------------------------------------------------------------
-----------------------------------------------atggcggttaaag
ccagtgtcatcacgaacggtctcaaatattcgcttgctactggaaactggggtgatcaga
agaaggcagcttctgccaaggcaggtgtatctcaggtgctgaacaggtacacctatgctt
cgactctttctcatttgcgacgtaccaacacccctattggccgagacggaaagctcgcca
aaccacgccagctacacaacacccattggggcttggtttgcccagctgaaacccctgaag
gtcaagcttgcggtttggtgaagaatttgtccttgatgtgttatgtgagtgtcggtagcg
aaagcacacccatcaccgatttcatgagtcagcgaaacatggatcttcttgaggaatacg
accctgtcgtaaatcccacagcaacaaaggttttcgtcaacggtgtgtgggtaggtgtgc
actcacagccgtcgcaactcgtatctgttgtgcaggaacttcgccgcaatggtacgctat
cttatgaaatgagtctggtccgagatatccgtgaccgagagttcaagatctttaccgatg
ctggtcgagtcatgagacctctctac----------------------------------
------------------------------------------------------------
------------------------------------------------------------
------------------------------------------------------------
------------------------------------------------------------
------------------------------------------------------------
---------------------------------------------------ttaaatcag
ttatcgtttatttgatagtaccttactacttggatacccgtggtaattctagagctaata
catgcaaaaaaccccaacttcggaaggggtgtatttattagataaaaaaccaatgccctt
cggggctccttggtgattcataataacttaacggatcgcatggccttgcgccggcgacgg
ttcattcaaatttctgccctatcaactttcgatggtaaggtattggcttaccatggtttc
aacgggtaacggatttttagggaaagatcccggagagggagcctgagaaacggctaccac
atccaaggaaggcagcaggcgcgcaaattacccaatcccgacacggggaggtagtgacaa
taaatactgatacagggctcttttgggtcttgtaatcggaatgagtacaatttaaatacc
ttaacgaggaacaattggagggcaagtctggt-ggacctcagctcccattctgctgacgc
cagagatagccgggcattcggtgttatgccggctagtcgagtatccactactgtgatggg
gggataccggcaagacaacctggatcggggaaggctaaggtgcatt--cgtgcgctatgc
taatcccgagcagagctttcatggagcgatccatgatcatagcctgtgtagagcgcggaa
aggtgtcggtcgactcacgaagtcggcttaagggacgtgccattcccacccgaaagggtg
gctgacagc-aggagcgcccatcacgcaaatgcgttcagattttcgagcccaaacgcccg
gaaaggttatataaataaggccagcagccgcggtaattccagctccaatagcgtatatta
aagttgttgcagttaaaaagctcgtagttgaaccttgggcctggctggccggtccgcctc
accgcgtgtactggtccggccgggccttttcctctggaaaaccgcatgcccttcactggg
tgttcggggaaaccagggttttacttttgaaaaaattagagtgttcaaagcaggcct---
------------------------------------------------------------
------------------------------------------------------------
------------------------------------------------------------
------------------------------------------------------------
------------------------------------------------------------
------------gagcgttaccaggaaatcatcaaggagcaacttcatcaagaaggtcgt
acaaccccaagcacgtccccttcgtccccatctccggtttcaacggtgacaacatgatcg
aggcctccaccaactgcccctggtacaagggatgggagaaggagaccaaggccaaggcca
ccggaaagaccctccttgaggccatcgatgccatcgatgcccccacccgtccttccgaca
agcccctccgtcttcccctccaggatgtgtacaagatcggtggtattggcacggtccccg
tcggtcgtgtcgagaccggtgtcatcaaggccggtatggtcgtcaccttcgcccccgctg
gtgtcaccactgaagtcaagtccgtcgaaatgcaccacgagcagctcgccgatggtggcc
ccggtgacaacgtcggcttcaacgtcaagaacgtctccgtcaaggagatccgtcgtggta
acgttgccggtgactccaagaacgacccccccaagggtgccgactccttcaacgcccagg
tcatcgtccttaaccaccctggtcaggttggtgc
>Neoroussoella_lenispora_T_GZCC_16_0020
????????????????????????????????????????????????????????????
????????????????????????????????????????????????????????????
????????????????????????????????????????????????????????????
????????????????????????????????????????????????????????????
????????????????????????????????????????????????????????????
????????????????????????????????????????????????????????????
????????????????????????????????????????????????????????????
????????????????????????????????????????????????????????????
?????????attgcctcagtaacggcgagtgaagcggcaacagctcaaatttgaaatctg
gccctttcagggtccgagttgtaatttgcagagggtgctttggcgttggccgtggtctaa
gttccttggaacaggacgtcacagagggtgagaatcccgtacgtggccgccggtcttcgc
cgtgtaaagccccttcgacgagtcgagttgtttgggaatgcagctctaaatgggagatac
atttcttctaaagctaaatattggccagagaccgatagcgcacaagtagagtgatcgaaa
gatgaaaagcactttggaaagagagtcaaaaagcacgtgaaattgttgaaagggaagcgc
ttgcagccagacgtgcccgcagttgctcacccaggctcttgcctggggcactcttctgcg
ggcaggccagcatcagttcgggcggttggataaaggcctctatcacgtaccacctttcgg
ggtgtccttataggggaggcgcaacacggccagcctgaactgaggaccgcgcatcagcta
ggatgctggcgtaatggctgtaagcggcccgtcttgaaacacggaccaaggagtctaaca
tctatgcgagtgtttgggtgtcaagcccgggcgcgcaatgaaagtgaacggaggtgggaa
cctttt-aggtgcaccatcgaccgatcctgaagtcttcggatggatttgagtaagagcat
agctgttgggacccgaaagatggtgaactatgcctgaatagggtgaagccaggggaaacc
ctggtggaggctcgcagcggttctgacgtgcaaatcgatcgtcaaatttgggcatagggg
cgaaagact----???????????????????????????????????????????????
????????????????????????????????????????????????????????????
????????????????????????????????????????????????????????????
????????????????????????????????????????????????????????????
????????????????????????????????????????????????????????????
????????????????????????????????????????????????????????????
????????????????????????????????????????????????????????????
????????????????????????????????????????????????????????????
????????????????????????????????????????????????????????????
????????????????????????????????????????????????????????????
????????????????????????????????????????????????????????????
????????????????????????????????????????????????????????????
????????????????????????????????????????????????????????????
????????????????????????????????????????????????????????????
????????????????????????????????????????????????????????????
????????????????????????????????????????????????????????????
????????????????????????????????????????????????????????????
????????????????????????????????????????????????????????????
????????????????????????????????????????????????????????????
????????????????????????????????????????????????????????????
????????????????????????????????????????????????????????????
????????????????????????????????????????????????????????????
????????????????????????????????????????????????????????????
????????????????????????????????????????????????????????????
????????????????????????????????????????????????????????????
????????????????????????????????????????????????????????????
????????????????????????????????????????????????????????????
????????????????????????????????????????????????????????????
????????????????????????????????????????????????????????????
????????????????????????????????????????????????????????????
????????????????????????????????????????????????????????????
????????????????????????????????????????????????????????????
????????????????????????????????????????????????????????????
????????????????????????????????????????????????????????????
????????????????????????????????????????????????????????????
????????????????????????????????????????????????????????????
????????????????????????????????????????????????????????????
????????????????????????????????????????????????????????????
????????????????????????????????????????????????????????????
????????????????????????????????????????????????????????????
????????????????????????????????????????????????????????????
????????????????????????????????????????????????????????????
????????????????????????????????????????????????????????????
????????????????????????????????????????????????????????????
????????????????????????????????????????????????????????????
????????????????????????????????????????????????????????????
????????????????????????????????????????????????????????????
????????????????????????????????????????????????????????????
????????????????????????????????????????????????????????????
??????????????????????????????????
>Roussoella_magnatum_T_MFLUCC_15_0185
????????????????????????????????????????????????????????????
????????????????????????????????????????????????????????????
????????????????????????????????????????????????????????????
????????????????????????????????????????????????????????????
????????????????????????????????????????????????????????????
????????????????????????????????????????????????????????????
????????????????????????????????????????????????????????????
????????????????????????????????????????????????????????????
?????????-------------------------------------aaatttgaaatctg
gccctttcagggtccgagttgtaatttgtagagggtgctttggcgttggccgtggtctaa
gttccttggaacaggacgtcatggagggtgagaatcccgtacatggccgccggacttcgc
cgtgtaaagccccttcgacgagtcgagttgtttgggaatgcagctctaaatgggagataa
atttcttctaaagctaaatactggccagagaccgatagcgcacaagtagagtgatcgaaa
gatgaaaagcactttggaaagagagtcaaaaagcacgtgaaattgttgaaagggaagcgc
ttgcagccagacgtgcccgcagttgctcacctgggcttttgcccggggcactcttctgcg
ggcaggccagcatcagttcgggcggtcggataaaggcctctgtcatgtatcttccctcgg
gatgaccttataggggaggcgcaacacggccagcctgaactgaggaccgcgcatcagcta
ggatgctggcgtaatggctgtaagcggcccgtcttgaaacacggaccaaggagtctaaca
tctatgcgagtgtttgggtgtcaagcccgggcgcgcaatgaaagtgaacggaggtgggaa
cccctcggggcgcaccatcgaccgatcctgaagtcttcggatggatttgagtaagagcat
agctgttgggacccgaaagatggtgaactatgcctgaatagggtgaagccaggggaaact
ctggtggaggctcgcagcggttctgacgtgcaaatcgatcgtcaaatttgggcatagggg
cgaaagactaat-???????????????????????????????????????????????
????????????????????????????????????????????????????????????
????????????????????????????????????????????????????????????
????????????????????????????????????????????????????????????
????????????????????????????????????????????????????????????
????????????????????????????????????????????????????????????
????????????????????????????????????????????????????????????
????????????????????????????????????????????????????????????
????????????????????????????????????????????????????????????
????????????????????????????????????????????????????????????
????????????????????????????????????????????????????????????
????????????????????????????????????????????????????????????
????????????????????????????????????????????????????????????
????????????????????????????????????????????????????????????
????????????????????????????????????????????????????????????
????????????????????????????????????????????????????????????
????????????????????????????????????????????????????????????
????????????????????????????????????????????????????????????
????????????????????????????????????????????????????????????
????????????????????????????????????????????????????????????
????????????????????????????????????????????????????????????
????????????????????????????????????????????????????????????
????????????????????????????????????????????????????????????
????????????????????????????????????????????????????????????
????????????????????????????????????????????????????????????
????????????????????????????????????????????????????????????
????????????????????????????????????????????????????????????
????????????????????????????????????????????????????????????
????????????????????????????????????????????????????????????
????????????????????????????????????????????????????????????
????????????????????????????????????????????????????????????
????????????????????????????????????????????????????????????
????????????????????????????????????????????????????????????
????????????????????????????????????????????????????????????
????????????????????????????????????????????????????????????
????????????????????????????????????????????????????????????
????????????????????????????????????????????????????????????
????????????????????????????????????????????????????????????
????????????????????????????????????????????????????????????
????????????????????????????????????????????????????????????
????????????????????????????????????????????????????????????
????????????????????????????????????????????????????????????
????????????????????????????????????????????????????????????
????????????????????????????????????????????????????????????
????????????????????????????????????????????????????????????
????????????????????????????????????????????????????????????
????????????????????????????????????????????????????????????
????????????????????????????????????????????????????????????
????????????????????????????????????????????????????????????
??????????????????????????????????
>Roussoellopsis_sp__KT_1710
????????????????????????????????????????????????????????????
????????????????????????????????????????????????????????????
????????????????????????????????????????????????????????????
????????????????????????????????????????????????????????????
????????????????????????????????????????????????????????????
????????????????????????????????????????????????????????????
????????????????????????????????????????????????????????????
????????????????????????????????????????????????????????????
?????????----------------cgagtgaagcggcaacagctcaaatttgaaatctg
gccctttcggggtccgagttgtaatttgtagagggtgctttggcgtcggccgtggtctaa
gttccttggaacaggacgtcacagagggtgagaatcccgtacgtggccgccggtcttcgc
cgtgtaaagccccttcgacgagtcgagttgtttgggaatgcagctctaaatgggagataa
atttcttctaaagctaaatattggccagagaccgatagcgcacaagtagagtgatcgaaa
gatgaaaagcactttggaaagagagtcaaaaagcacgtgaaattgttgaaagggaagcgc
ttgcagccagacgtgcccgcagttgctcacctgggctctcgcccggggcactcttctgcg
ggcaggccagcatcagttcgggcggttggataaaggcctctgtcatgtatcttccttcgg
gatgaccttataggggaggcgcaacacggccagcccgaactgaggaccgcgcattcgcta
ggatgctggcgtaatggctgtaagcggcccgtcttgaaacacggaccaaggagtctaaca
tctatgcgagtgtttgggtgtcaagcccgggcgcgcaatgaaagtgaacggaggtgggaa
ccccccggggtgcaccatcgaccgatcctgaagtcttcggatggatttgagtaagagcat
agctgttgggacccgaaagatggtgaactatgcctgaatagggtgaagccaggggaaacc
ctggtggaggctcgcagcggttctgacgtgcaaatcgatcgtcaaatttgggcatagggg
cgaaagactaatc???????????????????????????????????????????????
????????????????????????????????????????????????????????????
????????????????????????????????????????????????????????????
????????????????????????????????????????????????????????????
????????????????????????????????????????????????????????????
????????????????????????????????????????????????????????????
????????????????????????????????????????????????????????????
????????????????????????????????????????????????????????????
????????????????????????????????????????????????????????????
????????????????????????????????????????????????????????????
????????????????????????????????????????????????????????????
????????????????????????????????????????????????????????????
????????????????????????????????????????????????????????????
????????????????????????????????????????????????????????????
????????????????????????????????????????????????????????????
????????????????????????????????????????????????????????????
????????????????????????????????????????????????????????????
?????????????????????????-----------------aatggctcattaaatcag
ttatcgtttatttgatagtaccttactacttggatacccgtggtaattctagagctaata
catgcaaaaaaccccgacttcgggaggggtgtatttattagataaaaaaccaatgccctt
cggggctctttggtgattcataataacttatcggatcgcatggccttgcgccggcgacgg
ttcattcaaatttctgccctatcaactttcgatggtaaggtattggcttaccatggtttc
aacgggtaacggatttttagggaaagatcccggagagggagcctgagagacggctaccac
atccaaggaaggcagcaggcgcgcaaattacccaatcccgacacggggaggtagtgacaa
taaatactgatacagggctcttttgggtcttgtaatcggaatgagtacaatttaaatacc
ttaacgaggaacaattggagggcaagtctggt----------------------------
------------------------------------------------------------
------------------------------------------------------------
------------------------------------------------------------
------------------------------------------------------------
------------------------------------------------------------
-------------------gccagcagccgcggtaattccagctccaatagcgtatatta
aagttgttgcagttaaaaagctcgtagttgaaccttgggcctggctggccggtccgcctc
accgcgtgtactggtccggccgggcctttccttctggagaaccgcatgcccttcactggg
tgtgtcggggaaccaggacttttactttgagaaaattagagtgttcaaagcaggcctttg
ctcgaatacgttagcatggaataatagaataggacgtgcggtcctattttgttggtttct
agaaccgccgtaatgattaatagggatagtcgggggcgtcagtattcaattgtcagaggt
gaaattcttggatctattgaagactaactactgcgaaagcattcgccaaggatgttttca
ttaatcagtgaacgaaagttaggggatcgaagacgatcagataccgtcgtagtcttaacc
gtaaactatgccgactagggatcgggcgatgtttctatattgactcgctcggcacct---
------------????????????????????????????????????????????????
????????????????????????????????????????????????????????????
????????????????????????????????????????????????????????????
????????????????????????????????????????????????????????????
????????????????????????????????????????????????????????????
????????????????????????????????????????????????????????????
????????????????????????????????????????????????????????????
????????????????????????????????????????????????????????????
????????????????????????????????????????????????????????????
??????????????????????????????????
>Roussoellopsis_tosaensis_KT_1659
????????????????????????????????????????????????????????????
????????????????????????????????????????????????????????????
????????????????????????????????????????????????????????????
????????????????????????????????????????????????????????????
????????????????????????????????????????????????????????????
????????????????????????????????????????????????????????????
????????????????????????????????????????????????????????????
????????????????????????????????????????????????????????????
?????????----------------cgagtgaagcggcaacagctcaaatttgaaatctg
gcctcttcggggtccgagttgtaatttgtagagggtgctttggcgtcggccgtggtctaa
gttccttggaacaggacgtcacagagggtgagaatcccgtacgtggccgccggtcttcgc
cgtgtaaagccccttcgacgagtcgagttgtttgggaatgcagctctaaatgggagataa
atttcttctaaagctaaatattggccagagaccgatagcgcacaagtagagtgatcgaaa
gatgaaaagcactttggaaagagagtcaaaaagcacgtgaaattgttgaaagggaagcgc
ttgcagccagacgtgcccgcagttgcacacccgggctctcgcccggggcactcttctgcg
ggcaggccagcatcagttcgggcggttggataaaggcctctatcacgtatcttccttcgg
gaagaccttataggggaggcgcaacacggccagcccgaactgaggaccgcgcattcgcta
ggatgctggcgtaatggctgtaagcggcccgtcttgaaacacggaccaaggagtctaaca
tctatgcgagtgtttgggtgtcaagcccgggcgcgcaatgaaagtgaacggaggtgggaa
ccccccggggtgcaccatcgaccgatcctgaagtcttcggatggatttgagtaagagcat
agctgttgggacccgaaagatggtgaactatgcctgaatagggtgaagccaggggaaacc
ctggtggaggctcgcagcggttctgacgtgcaaatcgatcgtcaaatttgggcatagggg
cgaaagactaatccaacctcttccgaattctgttcctcaaattgacaaaggacgtcttca
gatacctacaaaggtgtgtggagagcaaccaggacttcaatgtccagatggccgtaaaag
ctagcgtcatcaccaacggactcaagtactccctcgctacgggcaattggggcgaccaaa
agaaagctgcttcggcaaaggctggagtttcccaggttctgaataggtacacatacgcct
ccactctatcccatctacgccggacgaacactccgattgggcgtgacggaaagcttgcta
agccacgacaactacacaacactcattggggtctggtgtgtcctgcagagactccggaag
gacaagcctgtggtttggtgaagaatttgtcactgatgtgttatgtgagtgtcgggagtg
agagtactccaatcaccgactttatgagccagcgaaacatggatcttcttgaggagtatg
atccagtcgttaatccctcagccaccaaggttttcgtcaacggtgtatgggtcggtgtgc
attctcaaccttcgcagctggtgtccgtcgtacaggaactccggcgcaatgggacgttgt
cttatgaaatgagtcttgtccgtgacattcgagatcgagaattcaagatctttacggatg
caggccgagtcatgcgtcctctatacatcgtcgaaactgactatcggaaacctaatcgtg
gcaaccttgtattaaacaaaaaccacatttcgaggctcctccaggataccgagattgaca
cctcaggctataatgacgaagatgcccaggccatgaagtttggttggaaaggactcttgc
acggtggcgtagtggaatatctcgatgctgaagaagaagagacgtctatgatcatcatga
cacccgaggatctcatcgaacaccgtgaccttatgcaaggcattcccgcacctgatgcac
ctagcgaagatcgtcacaggcgcttcaaacaaaaacccaattcttcggtcaggacataca
ctcattgtgaaattcaccccagtat-----------------aatggctcattaaatcag
ttatcgtttatttgatagtaccttactacttggatacccgtggtaattctagagctaata
catgcaaaaaaccccaacttcgggaggggtgtatttattagataaaaaaccaatgccctt
cggggctgcttggtgattcatgataacttaacggatcgcatggccttgcgccggcgacgg
ttcattcaaatttctgccctatcaactttcgatggtaaggtattggcttaccatggtttc
aacgggtaacggatttttagggaaagatcccggagagtgcgcctgagaaacggcgaacac
atccaaggaaggcagcaggcgcgcaaattacccaatcccgacacggggaggtagtgacaa
taaatactgatacagggctcttttgggtcttgtaatcggaatgagtacaatttaaatacc
ttaacgaggaacaattggagggcaagtctggtggatgttcagctctc--cttgctgacgc
cagagatagtcgggctccatgtgctacgccggctagtcgagcacccgccgaactgatggg
ggggtgccggcgagacaacctggatcggggaaggctaaggtgcccgcacgggtgctacgc
tgatcccgagcagagccttcgcggggcgacccgcgattacggcctgtgtagagcgcgcaa
aggtgtcggtcaactcccggagttggcttgagggacgtgccattcccgcccgaaagggcg
gctgccagcttcgagcgcccatcacgcgagggctggcagg---cccggagccactgc-tc
cgggtgccga-agaataaggccagcagccgcggtaattccagctccaatagcgtatatta
aagttgttgcagttaaaaagctcgtagttgaaccttgggcctggctggccggtccgcctc
accgcgtgtactggtccggccgggcctttccttctggagaaccgcatgcccttcactggg
tgtgtcggggaaccaggacttttactttgagaaaattagagtgttcaaagcaggcctttg
ctcgaatacgttagcatggaataatagaataggacgtgcggtcctattttgttggtttct
agaaccgccgtaatgattaatagggatagtcgggggcgtcagtattcaattgtcagaggt
gaaattcttggatctattgaagactaactactgcgaaagcattcgccaaggatgttttca
ttaatcagtgaacgaaagttaggggatcgaagacgatcagataccgtcgtagtcttaacc
gtaaactatgccgactagggatcgggcgatgtttctatattgactcgctcggcacct---
------------gaccgttaccaggagatcatcaaggagcaacttcatcaagaaggtcgt
acaaccccaagcacgttcccttcgtgcccatctccggcttcaacggcgacaacatgatcg
acgtttccagcaactgcccctggtacaagggttgggagaaggagaccaagaccaagtcta
ccggaaagacccttctcgaggccattgatgccatcgaccccccgtctcgtcctaccgaca
agcccctccgccttcccctccaggatgtctacaagattggcggtattggcacggttcccg
tcggtcgtgttgagaccggtatcatcaaggccggtatggtcgtcaccttcgcccccgctg
gtgtcaccactgaggtcaagtccgtcgagatgcaccacgagcagcttgtcgagggtgtcc
ccggtgacaacgtcggcttcaacgtcaagaacgtctccgtcaaagagatccgtcgtggca
acgttgccggtgactccaagaacgacccccccaagggtgccgagtccttcaacgcccagg
tcatcgtcctcaaccaccccggtcaggtcggtgc
