# Supplementary material for: ﻿Unveiling fungal diversity associated with coffee trees in China using a polyphasic approach and a global review of coffee saprobic fungi
Source: IMA Fungus. 2025 Mar 10;16:e144874. doi: 10.3897/imafungus.16.144874 (PMC11915015; doi:10.3897/imafungus.16.144874)
Supplement: Supplementary material 2 — Tree alignment [file imafungus-16-e144874-s002.zip › Tree alignment/Cycasicola.fas]

>Arthopyrenia_salicis_CBS_368_94
atcattaccgtaacgcggcaaggaagtcggccgcc----acacgcgt--ttatcaccctt
gactttgagcacctttcgtttcctcggcgggttcgcccgccagcgaggaccccccaaacc
ctttgtaatagcaatatttgtctgaaaaacaaccaataatcaaaactttcaacaatggat
ctcttggttctggcatcgatgaagaacgcagcgaaatgcgataagtagtgtgaattgcag
aattcagtgaatcatcgaatctttgaacgcacattgcgcccctcggtattccgtggggca
tgcctgttcgagcgtcatttaacccctcaagcctagcttggtat-tgggtgcttgtcccg
cctctcgcgcggcgactcacctcaaagtcattggcagcccgcatccgccggccgtgagcg
cagcacagacgcgctcttggcaacggtggatcggctctccaaaagcttatttcaaccact
gacc--------agcatatcaataagcggaggaaaagaaaccaacagggattgcctcagt
aacggcgagtgaagcggcaacagctcaaatttgaaatctggccctttcagggtccgagtt
gtaatttgcagagggtgctttggtgtcggccgtggtctaagttccttggaacaggacgtc
acagagggtgagaatcccgtacgtggccgccggtcttcaccgtgtaaagccccttcgacg
agtcgagttgtttgggaatgcagctctaaatgggagatacatttcttctaaagctaaata
ttggccagagaccgatagcgcacaagtagagtgatcgaaagatgaaaagcactttggaaa
gagagtcaaaaagcacgtgaaattgttgaaagggaagcgcttgcagccagacgtgcccgc
agttgctcacccgggctctcgcccggggcattcttctgcgggcaggccagcatcagttcg
ggcggttggataaaggcctccatcacgtatcttccttcgggatgaccttataggggaggc
gcaacacgaccagcctgaactgaggaccgcgcatcagctaggatgctggcgtaatggctg
taagcggcccgtcttgaaacacggaccaaggagtctaacatctatgcgagtgtttgggtg
taaagcccgggcgcgcaatgaaagtgaacggaggtgggaacccttcggggtgcaccatcg
accgatcctgaagtcttcggatggatttgagtaagagcatagctgttgggacccgaaaga
tggtgaactatgcctgaatagggtgaagccaggggaaaccctggtggaggctcgcagcgg
ttctgacgtgcaaatcgatcgtcaaatttgggcataggggcgaaagactaatcgaaccat
ctagtagctggttcctgccgactaagtataagcaattataccgtgaaactgcgaatggct
cattaaatcagttatcgtttatttgatagtaccttactacttggatacccgtggtaattc
tagagctaatacatgcaaaaaaccccgacttcgggaggggtgtatttattagataaaaaa
ccaatgcccttcggggctccttggtgattcataataacttaacggatcgcatggccttgc
gccggcgacggttcattcaaatttctgccctatcaactttcgatggtaaggtattggctt
accatggtttcaacgggtaacggatttttagggaaagatcccggagagggagcctgagaa
acggctaccacatccaaggaaggcagcaggcgcgcaaattacccaatcccgacacgggga
ggtagtgacaataaatactgatacagggctcttttgggtcttgtaatcggaatgagtaca
atttaaataccttaacgaggaacaattggagggcaagtctggtgccagcagccgcggtaa
ttccagctccaatagcgtatattaaagttgttgcagttaaaaagctcgtagttgaacctt
gggcctggctggccggtccgcctcaccgcgtgtactggtccggccgggcctttccttctg
gagaaccgcatgcccttcactgggtgtgtcggggaaccaggacttttactttgagaaaat
tagagtgttcaaagcaggcctttgctcgaatacgttagcatggaataatagaataggacg
tgcggtcctattttgttggtttctagaaccgccgtaatgattaatagggatagtcggggg
cgtcagtattcaattgtcagaggtgaaattcttggatctattgaagactaactactgcga
aagcattcgccaaggatgttttcattaatcagtgaacgaaagttaggggatcgaagacga
tcagataccgtcgtagtcttaaccgtaaactatgccgactagggatcgggcgatgtttct
atattgactcgctcggcaccttacgagaaatcataa------------------------
---------tccaaggatggccagacccgtgagcacgctcttctcgcctacactctcggt
gtcaagcagctcatcgtcgctatcaacaagatggacaccaccaagtggtctgagtcccgt
ttccaggagatcatcaaggagacctccaacttcatcaagaaggtcggatacaaccccaag
caagttcccttcgtgcccatctccggtttcaacggtgacaacatgatcgaagcctccccc
aactgcccctggtacaagggctgggagaaggagaccaagaccaagtctaccggaaagacc
ctcctcgaggccatcgatgccatcgacaaccccgtccgtccctccgacaagcccctccgt
cttcctctccaggatgtctacaagatcggtggtattggcacggtgcccgtcggtcgtgtc
gagaccggtgtcatcaaggccggtatggtcgtcaccttcgcccccgctggtgtcaccact
gaagtcaagtccgtcgagatgcatcacgagcagctcgtcgagggtgttcccggtgacaac
gtcggtttcaacgtcaagaacgtctccgtcaaggagatccgtcgtggaaacgtcgctggt
gactccaagaacgatccccccaagggcgccgactccttcaacgcccaggtcatcgtcctt
aaccaccctggtcaggtcggtgctggatacgctcccgtcctcgattgccacactgcccac
attgcttgcaagttctctgagctcctcgagaagattgaccgccgtaccggaaagtctact
gagagcagccctaagttcatcaagtctggtgatgctgccatcgtcaagatg---------
-------------------------------
>Chromolaenomyces_appendiculatus_MFLUCC_17_1455
atcattaccgaaatgcagaggcggctccggcccctcgtaacgc------atctcaccctt
gactttgagcaccgtatgtttcctcggcggggacgcccgccagcgaggactccacaaaac
ctttgcagtagcagtatttgtctgaacaaaccaaaactattaaaactttcaacaatggat
ctcttggttctggcatcgatgaagaacgcagcgaaatgcgataagtagtgtgaattgcag
aattcagtgaatcatcgaatctttgaacgcacattgcgcccctaggtattccttggggca
tgcctgttcgagcgtcatttcaaccctcaagcctagcttggtatttgggtgcttgttccg
ccatctacgcggtgactcacctcaaaaatattggcagcccgtattcgactttagcaagcg
cagcacaaatgcgctatggttagacacgaatcggctctccagaagctcccctc--atgtt
gacctcggatca------------------------------------------------
------gagtgaagcggcaacagctcaaatttgaaatctggccctttcagggtccgagtt
gtaatttgtagagggtgctttggcgttggttgtggtctaagttccttggaacaggacgtc
acagagggtgagaatcccgtacgtggccgccagccttcgccgtgtaaagccccttcgacg
agtcgagttgtttgggaatgcagctctaaatgggagataaatttcttctaaagctaaata
ccggccagagaccgatagcgcacaagtagagtgatcgaaagatgaaaagcactttggaaa
gagagtcaaaaagcacgtgaaattgttgaaagggaagcgcttgcagccagacgtgcccgc
agttgctcacccaggctctcgcctggggcactcttctgcgggcaggccagcatcagttcg
ggcggttggataaaggtcactttcacgtaactccctcgggcttgtccttatagaggtgac
gcaacacggccagcccggactgaggaccgcgcatcagctaggatgctggcgtaatggctg
taagcggcccgtcttgaaacacggaccaaggagtctaacatctatgcgagtgtttgggtg
tcaagcccgggcgcgcaatgaaagtgaacggaggtgggaacctttt-aggcgcaccatcg
accgatcctgaagtcttcggatggatttgagtaagagcatagctgttgggacccgaaaga
tggtgaactatacttggatagggtgaagccaggggaaaccctggtggaggctcgcagcgg
ttctgacgtgcaaatcgatcgtcaaatctgggtat-------------------------
------------------------------------------------------------
-----------ttatcgtttatttgatagtaccttactacttggatacccgtggtaattc
tagagctaatacatgcaaaaaaccccgacttttggaggggtgtatttattagataaaaaa
ccaatgcccttcggggctccttggtgattcataataacttaacggatcgcatggccttgc
gccggcgacggttcattcaaatttctgccctatcaactttcgatggtaaggtattggctt
accatggtttcaacgggtaacggatttttagggaaagatcccggagaggcagcctgagaa
acggctaccacatccaaggaaggcagcaggcgcgcaaattacccaatcctgatacaggga
ggtagtgacaataaatactgatacagggctcttttgggtcttgtaatcggaatgagtaca
atttaaataccttaacgaggaacaattggagggcaagtctggt-----------------
------------------------------------------------------------
------------------------------------------------------------
------------------------------------------------------------
-gagctgccgcagggcgacctgcggac-----agcctgtgtagagcgcggaaaggtgtcg
gtcgactccccgagtcggcttgagggacgtgccattcccgcccgaaagggcggctgccag
tgtgagtgcc--------------------------------------------------
----------------------------------------------------------ca
tca-----------------------------------cacgagcactggcgg-------
------------------------------------gccgctggtactggtgagttcgag
gctggtatctccaaggatggtcagactcgtgagcacgctcttctcgcctacactctcggt
gtgaagcagctcatcgtcgctatcaacaagatggacaccaccaagtggagcgaggagcgt
ttcaacgaaatcatcaaggagacctccaacttcatcaagaaggtcggctacaaccccaag
cacgttcccttcgtccccatctccggcttcaacggcgacaacatgattgaggcctcctcc
aactgcccctggtacaagggctgggagaaggagaccaaggccaaggccactggcaagacc
ctccttgaggccatcgacgccattgatccccccagccgtccctccgacaagcccctccgt
cttcccctccaggatgtgtacaagattggtggtattggcacggtccccgtcggtcgtgtc
gagaccggtaccatcaaggccggtatggtcgtcaccttcgccccggctggtgtcaccact
gaagtcaagtccgtcgagatgcaccacgagcagcttagcgctggtgttcccggtgacaac
gtcggcttcaacgtcaagaacgtctccgtcaaggagatccgtcgtggaaacgttgctggt
gactccaagaacgacccccccaagggtgccgagtccttcaacgcccaggtcatcgtcctc
aaccaccccggccaggtcggtgctggttacgctcccgttctcgactgccacactgcccac
atcgcctgcaagttctctgagctccttgagaagatcgaccgacgaactggcaagtctgtt
gagaacagccccaagttcatcaagtctggtgatgccgctatcgtcaagatgattccctcc
aagcctatgtgcgttgag-------------
>Cycasicola_coffeae_KUNCC_24_18357
atcattaccgaagtgcagtgcgggctccggc---ccaatgcacccaa-ccttctaccctt
gactttgagcaccgtatgtttcctcggcggggacgcccgccagcgaggactccacaaaac
ctttgcagtagcagtatttgtctgaacaaaccaaaactattaaaactttcaacaatggat
ctcttggttctggcatcgatgaagaacgcagcgaaatgcgataagtagtgtgaattgcag
aattcagtgaatcatcgaatctttgaacgcacattgcgcccctaggtattccttggggca
tgcctgttcgagcgtcatttcaaccctcaagcctagcttggtatttgggtgcttgtcctg
cccct---gcagtgattcaccttaaagaaattggcagcccgcatctgttggccgtgagtg
cagcacaaacgcattctaggcaaaggcagatcggctctccataagcaaatcaaccatgtt
gacctcggatca-----------------------------------ggattgcctcagt
aacggcgagtgaagcggcaacagctcaaatttgaaatctggccctttcagggtccgagtt
gtaatttgtagagggtgctttggcgttggttgtggtctaagttccttggaacaggacgtc
acagagggtgagaatcccgtacgtggccgccagccttcgccgtgtaaagccccttcgacg
agtcgagttgtttgggaatgcagctctaaatgggagataaatttcttctaaagctaaata
ctggccagagaccgatagcgcacaagtagagtgatcgaaagatgaaaagcactttggaaa
gagagtcaaaaagcacgtgaaattgttgaaagggaagcgcttgcagccagacgtgcccgc
agttgctcacccaggctctcgcctggggcactcttctgcgggcaggccagcatcagttcg
ggcggttggataaaggtcactttcacgtaactccctcgggcttgtccttatagaggtgac
gcaacacggccagcccggactgaggaccgcgcatcagctaggatgctggcgtaatggctg
taagcggcccgtcttgaaacacggaccaaggagtctaacatctatgcgagtgtttgggtg
tcaagcccgggcgcgcaatgaaagtgaacggaggtgggaacccttt-gggtgcaccatcg
accgatcctgaagtcttcggatggatttgagtaagagcatagctgttgggacccgaaaga
tggtgaactatacttggatagggtgaagccaggggaaaccctggtggaggctcgcagcgg
ttctgacgtgcaaatcgatcgtcaaatctgggtataggggcgaaagactaatcgaaccat
ctagtagctggttcctgccgactaagtataagcaattataccgtgaaactgcgaatggct
cattaaatcagttatcgtttatttgatagtaccttactacttggatacccgtggtaattc
tagagctaatacatgcaaaaaaccccgactttgggaggggtgtatttattagataaaaaa
ccaatgcccttcggggctccttggtgattcataataacttaacggatcgcatggccttgc
gccggcgacggttcattcaaatttctgccctatcaactttcgatggtaaggtattggctt
accatggtttcaacgggtaacggatttttagggaaagatcccggagaggcagcctgagaa
acggctaccacatccaaggaaggcagcaggcgcgcaaattacccaatcctgatacaggga
ggtagtgacaataaatactgatacagggctcttttgggtcttgtaatcggaatgagtaca
atttaaataccttaacgaggaacaattggagggcaagtctggtgccagcagccgcggtaa
ttccagctccaatagcgtatattaaagttgttgcagttaaaaagctcgtagttgaacctt
gggcctggctgaccggtccgcctcaccgcgtgtactggttcggctgggcctttccttctg
gagaaccgcatgcccttcactgggtgtgtcggggaaccaggacttttactttgagaaaat
tagagtgttcaaagcaggcctttgctcgaatacgttagcatggaataatagaataggacg
tgcggtcctattttgttggtttctagaaccgccgtaatgattaatagggatagtcggggg
cgtcagtattcaattgtcagaggtgaaattcttggatctattgaagactaactactgcga
aagcattcgccaaggatgttttcattaatcagtgaacgaaagttaggggatcgaagacga
tcagataccgtcgtagtcttaaccgtaaactatgccgactagggatcgggcgatgtttct
ttcttgactcgctcggcaccttacgagaaatcataagccgctggtactggtgagttcgag
gctggtatctccaaggatggccagacccgtgagcacgctcttctcgcctacaccctcggt
gtgaagcagctcatcgtcgctatcaacaagatggacaccaccaagtggagcgaggagcgt
ttcaacgaaatcatcaaggagacctccaacttcatcaagaaggtcggctacaaccccaag
cacgtccccttcgtccccatctccggtttcaacggcgacaacatgattgaggcctcttcc
aactgcccctggtacaagggctgggagaaggagaccaagtccaagtccaccggcaagacc
ctcctcgaggccattgacgccatcgacacccccagccgtccctccgacaagcccctccgt
cttcccctccaggatgtgtacaagattggtggtattggcacggtccccgtcggtcgtgtc
gaga-cggtaccatcaaggccggtatggtcgtcaccttcgccccggctggtgtcaccact
gaagtcaagtctgtcgaaatgcaccacgagcagcttaccgctggtgtcccaggtgacaac
gtcggcttcaacgtcaagaacgtctccgtcaaggagatccgtcgtggtaacgtcgctggt
gactccaagaacgacccccccaagggtgccgagtccttcaacgcccaggtcatcgtcctc
aaccaccccggtcaggtcggtgccgggtacgctcccgttctcgattgccacactgcccac
atcgcctgcaagttctctgagctccttgagaagattgaccgacgaactggcaagtctgtt
gagaacagccctaagttcatcaagtctggtgatgccgctatcgtcaaga---ttccctcc
aagcccatgtgcgttgaggctttcaccgagt
>Cycasicola_coffeae_KUNCC_24_18358
atcattaccgaagtgcagtgcgggctccggc---ccaatgcacccaa-ccttctaccctt
gactttgagcaccgtatgtttcctcggcggggacgcccgccagcgaggactccacaaaac
ctttgcagtagcagtatttgtctgaacaaaccaaaactattaaaactttcaacaatggat
ctcttggttctggcatcgatgaagaacgcagcgaaatgcgataagtagtgtgaattgcag
aattcagtgaatcatcgaatctttgaacgcacattgcgcccctaggtattccttggggca
tgcctgttcgagcgtcatttcaaccctcaagcctagcttggtatttgggtgcttgtcctg
cccct---gcagtgattcaccttaaagaaattggcagcccgcatctgttggccgtgagtg
cagcacaaacgcattctaggcaaaggcagatcggctctccataagcaaatcaaccatgtt
gacctcggatca-----------------------------------ggattgcctcagt
aacggcgagtgaagcggcaacagctcaaatttgaaatctggccctttcagggtccgagtt
gtaatttgtagagggtgctttggcgttggttgtggtctaagttccttggaacaggacgtc
acagagggtgagaatcccgtacgtggccgccagccttcgccgtgtaaagccccttcgacg
agtcgagttgtttgggaatgcagctctaaatgggagataaatttcttctaaagctaaata
ctggccagagaccgatagcgcacaagtagagtgatcgaaagatgaaaagcactttggaaa
gagagtcaaaaagcacgtgaaattgttgaaagggaagcgcttgcagccagacgtgcccgc
agttgctcacccaggctctcgcctggggcactcttctgcgggcaggccagcatcagttcg
ggcggttggataaaggtcactttcacgtaactccctcgggcttgtccttatagaggtgac
gcaacacggccagcccggactgaggaccgcgcatcagctaggatgctggcgtaatggctg
taagcggcccgtcttgaaacacggaccaaggagtctaacatctatgcgagtgtttgggtg
tcaagcccgggcgcgcaatgaaagtgaacggaggtgggaacccttt-gggtgcaccatcg
accgatcctgaagtcttcggatggatttgagtaagagcatagctgttgggacccgaaaga
tggtgaactatacttggatagggtgaagccaggggaaaccctggtggaggctcgcagcgg
ttctgacgtgcaaatcgatcgtcaaatctgggtataggggcgaaagactaatcgaaccat
ctagtagctggttcctgccgactaagtataagcaattataccgtgaaactgcgaatggct
cattaaatcagttatcgtttatttgatagtaccttactacttggatacccgtggtaattc
tagagctaatacatgcaaaaaaccccgactttgggaggggtgtatttattagataaaaaa
ccaatgcccttcggggctccttggtgattcataataacttaacggatcgcatggccttgc
gccggcgacggttcattcaaatttctgccctatcaactttcgatggtaaggtattggctt
accatggtttcaacgggtaacggatttttagggaaagatcccggagaggcagcctgagaa
acggctaccacatccaaggaaggcagcaggcgcgcaaattacccaatcctgatacaggga
ggtagtgacaataaatactgatacagggctcttttgggtcttgtaatcggaatgagtaca
atttaaataccttaacgaggaacaattggagggcaagtctggtgccagcagccgcggtaa
ttccagctccaatagcgtatattaaagttgttgcagttaaaaagctcgtagttgaacctt
gggcctggctgaccggtccgcctcaccgcgtgtactggttcggctgggcctttccttctg
gagaaccgcatgcccttcactgggtgtgtcggggaaccaggacttttactttgagaaaat
tagagtgttcaaagcaggcctttgctcgaatacgttagcatggaataatagaataggacg
tgcggtcctattttgttggtttctagaaccgccgtaatgattaatagggatagtcggggg
cgtcagtattcaattgtcagaggtgaaattcttggatctattgaagactaactactgcga
aagcattcgccaaggatgttttcattaatcagtgaacgaaagttaggggatcgaagacga
tcagataccgtcgtagtcttaaccgtaaactatgccgactagggatcgggcgatgtttct
ttcttgactcgctcggcaccttacgagaaatcataagccgctggtactggtgagttcgag
gctggtatctccaaggatggccagacccgtgagcacgctcttctcgcctacaccctcggt
gtgaagcagctcatcgtcgctatcaacaagatggacaccaccaagtggagcgaggagcgt
ttcaacgaaatcatcaaggagacctccaacttcatcaagaaggtcggctacaaccccaag
cacgtccccttcgtccccatctccggtttcaacggcgacaacatgattgaggcctcttcc
aactgcccctggtacaagggctgggagaaggagaccaagtccaagtccaccggcaagacc
ctcctcgaggccattgacgccatcgacacccccagccgtccctccgacaagcccctccgt
cttcccctccaggatgtgtacaagattggtggtattggcacggtccccgtcggtcgtgtc
gaga-cggtaccatcaaggccggtatggtcgtcaccttcgccccggctggtgtcaccact
gaagtcaagtctgtcgaaatgcaccacgagcagcttaccgctggtgtcccaggtgacaac
gtcggcttcaacgtcaagaacgtctccgtcaaggagatccgtcgtggtaacgtcgctggt
gactccaagaacgacccccccaagggtgccgagtccttcaacgcccaggtcatcgtcctc
aaccaccccggtcaggtcggtgccgggtacgctcccgttctcgattgccacactgcccac
atcgcctgcaagttctctgagctccttgagaagattgaccgacgaactggcaagtctgtt
gagaacagccctaagttcatcaagtctggtgatgccgctatcgtcaaga---ttccctcc
aagcccatgtgcgttgaggctttcaccgagt
>Cycasicola_goaensis_MFLUCC_17_0754
atcattaccgaagtgcgtg-cgagttccgactcgccaatacatgcaattcttctaccctt
gactttgagcaccgtatgtttcctcggtggggacgcccgccagcgaggactccacaaaac
ccttgcagtagcagtatttgtctgaacaaaccaaaactattaaaactttcaacaatggat
ctcttggttctggcatcgatgaagaacgcagcgaaatgcgataagtagtgtgaattgcag
aattcagtgaatcatcgaatctttgaacgcacattgcgcccctaggtattccttggggca
tgcctgttcgagcgtcatttcaaccctcaagcctagcttggtat-tgggtgcttgccctg
cccct---gcagcggctcacctcaaagacattggcagcccgcatccgtcggccgtgagtg
cagcacaaacgcaccctaggcaagggcggatcggctctccagaagcaaatcaaccgtg-t
gacctcggatca-------------gcggaggaaaagaaaccaacagggattgcctcagt
aacggcgagtgaagcggcaacagctcaaatttgaaatctggccctttcagggtccgagtt
gtaatttgtagagggtgctttggcgttggttgtggtctaagttccttggaacaggacgtc
acagagggtgagaatcccgtacgtggccgccagccttcgccgtgtaaagccccttcgacg
agtcgagttgtttgggaatgcagctctaaatgggagataaatttcttctaaagctaaata
ctggccagagaccgatagcgcacaagtagagtgatcgaaagatgaaaagcactttggaaa
gagagtcaaaaagcacgtgaaattgttgaaagggaagcgcttgcagccagacgtgcccgc
agttgctcacccaggcgtttgcctggggcactcttctgcgggcaggccagcatcagttcg
ggcggttggataaaggtcactttcacgtaactccctcgggcttgtccttatagaggtgac
gcaacacggccagcccggactgaggaccgcgcatcagctaggatgctggcgtaatggctg
taagcggcccgtcttgaaacacggaccaaggagtctaacatctatgcgagtgtttgggtg
tcaagcccgggcgcgcaatgaaagtgaacggaggtgggaacccttt-gggtgcaccatcg
accgatcctgaagtcttcggatggatttgagtaagagcatagctgttgggacccgaaaga
tggtgaactatacttggatagggtgaagccaggggaaaccctggtggaggctcgcagcgg
ttctgacgtgcaaatcgatcgtcaaatctgggtataggggcgaaagactaatcga-----
---------------------ctaagtataagcaattataccgtgaaactgcgaatggct
cattaaatcagttatcgtttatttgatagtacc-tactacttggatacccgtggtaattc
tagagctaatacatgcaaaaaaccccgactttgggaggggtgtatttattagataaaaaa
ccaatgcccttcggggctccttggtgattcataataacttaacggatcgcatggccttgc
gccggcgacggttcattcaaatttctgccctatcaactttcgatggtaaggtattggctt
accatggtttcaacgggtaacggatttttagggaaagatcccggagaggcagcctgagaa
acggctaccacatccaaggaaggcagcaggcgcgcaaattacccaatcctgatacaggga
ggtagtgacaataaatactgatacagggctcttttgggtcttgtaatcggaatgagtaca
atttaaataccttaacgaggaacaattggagggcaagtctggtgccagcagccgcggtaa
ttccagctccaatagcgtatattaaagttgttgcagttaaaaagctcgtagttgaacctt
gggcctggctgaccggtccgcctcaccgcgtgtactggttcggctgggcctttccttctg
gagaaccgcatgcccttcactgggtgtgtcggggaaccaggacttttactttgagaaaat
tagagtgttcaaagcaggcctttgctcgaatacgttagcatggaataatagaataggacg
tgcggtcctattttgttggtttctagaaccgccgtaatgattaatagggatagtcggggg
cgtcagtattcaattgtcagaggtgaaattcttggatctattgaagactaactactgcga
aagcattcgccaaggatgttttcattaatcagtgaacgaaagttaggggatcgaagacga
tcagataccgtcgtagtcttaaccgtaaactatgccgactagggatcgggcgatgtttct
ttcttgactcgctcggcaccttacgagaaatca---gccgctggtactggtgagttcgag
gctggtatctccaaggatggccagacccgtgagcacgctcttctcgcctacaccctcggt
gtgaagcagctcatcgtcgctatcaacaagatggataccaccaagtggagcgaggagcgt
ttcaacgaaatcatcaaggagacttccaactttatcaagaaggtcggctacaaccccaag
cacgtccccttcgtccccatctccggcttcaacggcgacaacatgattgaggcctcttcc
aactgcccgtggtacaagggctgggagaaggagaccaagtccaaggctactggcaagacc
ctcctcgaggccatcgacgccatcgacccccccagccgtccctccgacaagcccctccgt
cttcctctccaggatgtgtacaagattggtggtattggcacggtccccgtcggtcgtgtc
gagaccggtaccatcaaggccggtatggtcgtcaccttcgcccccgctggtgtcaccact
gaagtcaagtccgtcgagatgcaccacgagcagctcaccgctggtgtcccaggtgacaac
gtcggcttcaacgtcaagaacgtctccgtcaaggagatccgtcgtggcaacgtcgccggt
gactccaagaacgacccccccaagggtgccgagtccttcaacgcccaggtcatcgtcctc
aaccaccccggccaggtcggtgctggttacgctcccgtcctcgattgccacactgcccac
atcgcctgcaagttctctgagctccttgagaagattgaccgacgaactggcaagtctgtt
gagaacagccccaagttcatcaagtctggtgatgccgctatcgtcaagatgattccctcc
aagcctatgtgcgttgaggctttcaccgagt
>Cycasicola_leucaenae_MFLUCC_17_0914
atcattaccgaagtgcgtg-cgagttccgactcgccaatacatgcaattcttctaccctt
gactttgagcaccgtatgtttcctcggtggggacgcccgccagcgaggactccataaaac
ccttgcagtagcagtatttgtctgaacaaaccaaaactattaaaactttcaacaatggat
ctcttggttctggcatcgatgaagaacgcagcgaaatgcgataagtagtgtgaattgcag
aattcagtgaatcatcgaatctttgaacgcacattgcgcccctaggtattccttggggca
tgcctgttcgagcgtcatttcaaccctcaagcctagcttggtatctgggtgcttgccctg
cccctgtggcagcggctcacctcaaagacattggcagcccgcatccgtcggccgtgagtg
cagcacaaacgcaccctaggcaagggcggatcggctctccagaagcaaatcaaccgtgtt
gacctcggatca---------------gacggaaaagaaaccaacagggattgcctcagt
aacggcgagtgaagcggcaacagctcaaatttgaaatctggccctttcagggtccgagtt
gtaatttgtagagggtgctttggcgttggttgtggtctaagttccttggaacaggacgtc
acagagggtgagaatcccgtacgtggccgccagccttcgccgtgtaaagccccttcgacg
agtcgagttgtttgggaatgcagctctaaatgggagataaatttcttctaaagctaaata
ctggccagagaccgatagcgcacaagtagagtgatcgaaagatgaaaagcactttggaaa
gagagtcaaaaagcacgtgaaattgttgaaagggaagcgcttgcagccagacgtgcccgc
agttgctcacccaggcgtttgcctggggcactcttctgcgggcaggccagcatcagttcg
ggcggttggataaaggtcactttcacgtaactccctcgggcttgtccttatagaggtgac
gcaacacggccagcccggactgaggaccgcgcatcagctaggatgctggcgtaatggctg
taagcggcccgtcttgaaacacggaccaaggagtctaacatctatgcgagtgtttgggtg
tcaagcccgggcgcgcaatgaaagtgaacggaggtgggaacccttt-gggtgcaccatcg
accgatcctgaagtcttcggatggatttgagtaagagcatagctgttgggacccgaaaga
tggtgaactatacttggatagggtgaagccaggggaaaccctggtggaggctcgcagcgg
ttctgacgtgcaaatcgatcgtcaaatctgggtataggggcgaaagactaatcga-----
---------------------ctaagtataagcaattataccgtgaaactgcgaatggct
cattaaatcagttatcgtttatttgatagtaccttactacttggatacccgtggtaattc
tagagctaatacatgcaaaaaaccccgactttgggaggggtgtatttattagataaaaaa
ccaatgcccttcggggctccttggtgattcataataacttaacggatcgcatggccttgc
gccggcgacggttcattcaaatttctgccctatcaactttcgatggtaaggtattggctt
accatggtttcaacgggtaacggatttttagggaaagatcccggagaggcagcctgagaa
acggctaccacatccaaggaaggcagcaggcgcgcaaattacccaatcctgatacaggga
ggtagtgacaataaatactgatacagggctcttttgggtcttgtaatcggaatgagtaca
atttaaataccttaacgaggaacaattggagggcaagtctggtgccagcagccgcggtaa
ttccagctccaatagcgtatattaaagttgttgcagttaaaaagctcgtagttgaacctt
gggcctggctgaccggtccgcctcaccgcgtgtactggttcggctgggcctttccttctg
gagaaccgcatgcccttcactgggtgtgtcggggaaccaggacttttactttgagaaaat
tagagtgttcaaagcaggcctttgctcgaatacgttagcatggaataatagaataggacg
tgcggtcctattttgttggtttctagaaccgccgtaatgattaatagggatagtcggggg
cgtcagtattcaattgtcagaggtgaaattcttggatctattgaagactaactactgcga
aagcattcgccaaggatgttttcattaatcagtgaacgaaagttaggggatcgaagacga
tcagataccgtcgtagtcttaaccgtaaactatgccgactagggatcgggcgatgtttct
ttcttgactcgctcggcaccttacgagaaatc----gccgctggtactggtgagttcgag
gctggtatctccaaggatggccagacccgtgagcacgctcttctcgcctacaccctcggt
gtgaagcagctcatcgtcgctatcaacaagatggacaccaccaagtggagcgaggagcgt
ttcaacgaaatcatcaaggagacttccaacttcatcaagaaggtcggctacaaccccaag
cacgtccccttcgtccccatctccggcttcaacggcgacaacatgattgaggcctcttcc
aactgcccgtggtacaagggctgggagaaggagaccaagtccaaggctaccggcaagacc
ctgctcgaggccatcgacgctatcgacccccccagccgtccctccgacaagcccctccgt
cttcctctccaggatgtgtacaagattggtggtattggcacggtccccgtcggtcgtgtc
gagaccggtaccatcaaggccggtatggtcgtcaccttcgcccccgctggtgtcaccact
gaagtcaagtccgtcgagatgcaccacgagcagctcaccgccggtgtcccaggtgacaac
gtcggcttcaacgtcaagaacgtctccgtcaaggagatccgtcgtggcaacgtcgccggt
gactccaagaacgacccccccaagggtgccgagtccttcaacgcccaggtcatcgtcctc
aaccaccccggccaggtcggtgctggttacgctcccgtcctcgattgccacactgcccac
atcgcctgcaagttctctgagctccttgagaagattgaccgacgaactggcaagtctgtt
gagaacagccccaagttcatcaagtctggtgatgccgctatcgtcaagatgattccctcc
aagcctatgtgcgttgaggctttcaccgagt
>Liua_muriformis_KUMCC_18_0177
-------cagaagtgcaaa-cgggcttcggcccctacatgca-------tatctaccctt
gactttgagcacca--tgtttcctcggcggggccacccgccagcgaggactccataaaac
ctttgcagtagcagtatttgtctgaacaaaccaaaactattaaaactttcaacaatggat
ctcttggttctggcatcgatgaagaacgcagcgaaatgcgataagtagtgtgaattgcag
aattcagtgaatcatcgaatctttgaacgcacattgcgcccctaggtattccttggggca
tgcctgttcgagcgtcatttcaaccctcaagcctagcttggtatttgggtgcttgtcctg
cttcg---gtggtgactcgcctaaaagacattggcagcccgcatccgttcgccgtgagtg
cagcacaaacgcacttcacgcaagggcggatcggctctccagaagctaccacaccatgtt
gacctcggatcaagcatatcaataagcggaggaaaagaaaccaacagggattgcctcagt
aacggcgagtgaagcggcaatagctcaaatttgaaatctggccctttcagggtccgagtt
gtaatttgtagagggtgctttggcgtcggttgtggtctaagttccttggaacaggacgtc
acagagggtgagaatcccgtacgtggccgccagccttcgccgtgtaaagccccttcgacg
agtcgagttgtttgggaatgcagctctaaatgggagataaatttcttctaaagctaaata
ctggccagagaccgatagcgcacaagtagagtgatcgaaagatgaaaagcactttggaaa
gagagtcaaaaagcacgtgaaattgttgaaagggaagcgcttgcagccagacgtgcccgc
agttgctcacccaggctctcgcctggggcactcttctgcgggcaggccagcatcagttcg
ggcggttggataaaggtcactttcacgtaactccctcgggcctgtccttatagaggtgac
gcaacacggccagcccggactgaggaccgcgcatcagctaggatgctggcgtaatggctg
taagcggcccgtcttgaaacacggaccaaggagtctaacatctatgcgagtgtttgggtg
tcaagcccggacgcgcaatgaaagtgaacggaggtgggaacccttt-gggcgcaccatcg
accgatcctgaagtcttcggatggatttgagtaagagcatagctgttgggacccgaaaga
tggtgaactatacttggatagggtgaagccaggggaaaccctggtggaggctcgcagcgg
ttctgacgtgcaaatcgatcgtcaaatctgggtata------------------------
----------------------------------------------aactgcgaatggct
cattaaatcagttatcgtttatttgatagtaccttactacttggatacccgtggtaattc
tagagctaatacatgcaaaaaaccccgactcctggaggggtgtatttattagataaaaaa
ccaatgcccttcggggctccttggtgattcataataacttaacggatcgcatggccttgc
gccggcgacggttcattcaaatttctgccctatcaactttcgatggtaaggtattggctt
accatggtttcaacgggtaacggatttttagggaaagatcccggagaggcagcctgagaa
acggctaccacatccaaggaaggcagcaggcgcgcaaattacccaatcctgatacaggga
ggtagtgacaataaatactgatacagggctcttttgggtcttgtaatcggaatgagtaca
atttaaataccttaacgaggaacaattggagggcaagtctggtgccagcagccgcggtaa
ttccagctccaatagcgtatattaaagttgttgcagttaaaaagctcgtagttgaacctt
gggcctggctgaccggtccgcctcaccgcgtgtactggttcggctgggcctttccttctg
gagaaccgcatgcccttcactgggtgtgtcggggaaccaggacttttactttgagaaaat
tagagtgttcaaagcaggcctttgctcgaatacgttagcatggaataatagaataggacg
tgcggtcctattttgttggtttctagaaccgccgtaatgattaatagggatagtcggggg
cgtcagtattcaattgtcagaggtgaaattcttggatctattgaagactaactactgcga
aagcattcgccaaggatgttttcattaatcagtgaacgaaagttaggggatcgaagacga
tcagataccgtcgtagtcttaaccgtaaactatgccgactagggatcgggcgatgtttct
ttcttgactcgctcggcaccttacgagaaatcataagccgctggtactggtgagttcgag
gctggtatctccaaggatggtcagacccgtgagcacgctcttctcgcctacaccctcggc
gtgaagcagctcatcgtcgccatcaacaagatggacaccaccaagtggagcgaggagcgc
tttaacgagatcatcaaggagacctccaacttcatcaagaaggttggctacaaccccaag
cacgtccccttcgtccccatctccggcttcaacggcgataacatgatcgatgcctccagc
aactgcccctggtacaagggctgggagaaggagaccaagaccaagtccagcggcaagacc
ctcctcgaggccatcgacgccattgacactcctagccgtccctccgacaagcccctccgt
cttcccctccaggatgtgtacaagattggtggtattggcacggtccccgtcggtcgtgtc
gagaccggtaccatcaaggccggtatggtcgtcaccttcgccccggctggtgtcaccact
gaagtcaagtccgtcgagatgcaccacgagcagctcaccgctggtgttccaggtgacaac
gtcggcttcaacgtcaagaacgtctccgtcaaggagatccgtcgtggcaacgtcgctggt
gactccaagaacgacccccccaagggtgccgagtccttcaacgcccaggtcatcgtcctc
aaccaccccggccaggtcggtgctggttacgctcccgtcctcgattgccatactgcccac
attgcctgcaagttctctgagctccttgagaagattgaccgacgaactggcaagtctgtt
gagaacagccccaagttcatcaagtctggtgatgccgctatcgtcaagatgattccctcc
aagcctatgtgcgttgaggctttcaccgagt
>Neoroussoella_alishanense_AKW_11_FU31018
------------------------------------------------------------
------------------------------------------------------------
------------------------------------------------------------
------------------------------------------------------------
------------------------------------------------------------
---------gagcgtcattggaaccctcaagcgcagcttggtgt-tgggtgcttgacccg
cctc-cgcgcggagtctcaccccaaaatcattggcagcccgcatccgccggccgtgagcg
cagcacagtcgcgccctggtatctggcggatcggctctccagaagccca-----------
-------------------------------------------------attgcctcagt
aacggcgagtgaagcggcaacagctcaaatttgaaatctggccccctcggggtccgagtt
gtaatttgtagagggtgctttggcgttggccgtggtctaagttccttggaacaggacgtc
acagagggtgagaatcccgtacgtggccgccggtcttcgccgtgtaaagccccttcgacg
agtcgagttgtttgggaatgcagctctaaatgggagataaatttcttctaaagctaaata
ttggccagagaccgatagcgcacaagtagagtgatcgaaagatgaaaagcactttggaaa
gagagtcaaaaagcacgtgaaattgttgaaagggaagcgcttgcagccagacgtgcccgc
agttgctcacctgggctctcgcccggggcactcttctgcgggcaggccagcatcagttcg
ggcggttggataaaggcctctatcacgtaccacccttcggggtgtccttataggggaggc
gcaacacggccagcccgaactgaggaccgcgcatcagctaggatgctggcgtaatggctg
taagcggcccgtcttgaaacacggaccaaggagtctaacatctatgcgagtgtttgggtg
taaagcccgggcgcgcaatgaaagtgaacggaggtgggaacccctcggggtgcaccatcg
accgatcctgaagtttacggaaggatttgagtaagagcatagctgttgggacccgaaaga
tggtgaactatgcctgaatagggtgaagccaggggaaaccctggtggaggctcgcagcgg
ttctgacgtgcaaatcgatcgtcaaatttgggcataggggcgaaaga-------------
------------------------------------------------------------
------------------------------------------------------------
------------------------------------------------------------
------------------------------------------------------------
------------------------------------------------------------
------------------------------------------------------------
------------------------------------------------------------
----------------------------------------------------tgagtaca
atttaaataccttaacgaggaacaattggagggcaagtctggtgccagcagccgcggtaa
ttccagctccaatagcgtatattaaagttgttgcagttaaaaagctcgtagttgaacctt
gggcctggctggccggtccgcctcaccgcgtgtactggtccggccgggcctttccttctg
gagatccgcatgcccttcactgggtgtgctggggaaccaggacttttactttgagaaaat
tagagtgttcaaagcaggcctttgctcgaatacgttagcatggaataatagaataggacg
tgcggtcctattttgttggtttctagaaccgccgtaatgattaatagggatagtcggggg
cgtcagtattcaattgtcagaggtgaaattcttggatctattgaagactaactactgcga
aagcattcgccaaggatgttttcattaatcagtgaacgaaagttaggggatcgaagacga
tcagataccgtcgtagtcttaaccgtaaactatgccgactagggatcgggcgatgtttct
atattgactcgctcggcaccttacgagaaatcataa------------------------
------------------------------------------------------------
------------------------------------------------------------
------------------------------------------------------------
-----------------catctccggcttcaacggtgacaacatgattgacgcctcttcc
aactgcccctggtacaagggctgggagaaggagaccaaggccaaggccactggcaagacc
ctcctcgaggccatcgatgccattgatgcacccacccgtccctccgacaagcccctccgc
cttcctcttcaggatgtgtacaagatcggtggtattggcacggtccccgtcggtcgtgtc
gagaccggttacatcaaggctggtatggtcgtcaccttcgcccccgctggtgtcaccact
gaagtcaagtccgtcgagatgcaccacgagcagcttcccgagggtctccccggagacaac
gtcggtttcaacgtcaagaacgtttccgtcaaggagatccgtcgtggcaacgttgccggt
gactccaagaacgacccccccaagggtgccgactccttcaacgcccaggtcatcgttctc
aaccaccccggtcaggtcggtgctggttacgcacccgtccttgactgccacaccgcccat
attgcctgcaagttctccgagctcttggagaagattgatcgacgaactggcaagtctgtt
gagaacagccccaagttcatcaagtctggtgatgccgctatcgtcaagatgattccctcc
aagcctatgtgcgttgagcccttcacccagt
>Neoroussoella_alishanense_AKW_03_FU31016
------------------------------------------------------------
-----------------------------------------------acccccaaaaccc
ttttgcattggcagtatttgtctgagaataactaaatcgttaaaactttcaacaatggat
ctcttggttctggcatcgatgaagaacgcagcgaaatgcgataagtagtgtgaattgcag
aattcagtgaatcatcgaatctttgaacgcacattgcgcccctcggtattccgtggggca
tgcctgttcgagcgtcattggaaccctcaagcgcagcttggtgt-tgggtgcttgacccg
cctc-cgcgcggagtctcaccccaaaatcattggcagcccgcatccgccggccgtgagcg
cagcacagtcgcgccctggtatctggcggatcggctctccagaagccca-----------
--------------------------------------------------ttgcctcagt
aacggcgagtgaagcggcaacagctcaaatttgaaatctggccccctcggggtccgagtt
gtaatttgtagagggtgctttggcgttggccgtggtctaagttccttggaacaggacgtc
acagagggtgagaatcccgtacgtggccgccggtcttcgccgtgtaaagccccttcgacg
agtcgagttgtttgggaatgcagctctaaatgggagataaatttcttctaaagctaaata
ttggccagagaccgatagcgcacaagtagagtgatcgaaagatgaaaagcactttggaaa
gagagtcaaaaagcacgtgaaattgttgaaagggaagcgcttgcagccagacgtgcccgc
agttgctcacctgggctctcgcccggggcactcttctgcgggcaggccagcatcagttcg
ggcggttggataaaggcctctatcacgtaccacccttcggggtgtccttataggggaggc
gcaacacggccagcccgaactgaggaccgcgcatcagctaggatgctggcgtaatggctg
taagcggcccgtcttgaaacacggaccaaggagtctaacatctatgcgagtgtttgggtg
taaagcccgggcgcgcaatgaaagtgaacggaggtgggaacccctcggggtgcaccatcg
accgatcctgaagtttacggaaggatttgagtaagagcatagctgttgggacccgaaaga
tggtgaactatgcctgaatagggtgaagccaggggaaaccctggtggaggctcgcagcgg
ttctgacgtgcaaatcgatcgtcaaatttgggcataggggcgaaagact-----------
------------------------------------------------------------
------------------------------------------------------------
------------------------------------------------------------
------------------------------------------------------------
------------------------------------------------------------
------------------------------------------------------------
------------------------------------------------------------
------------------------------------------------------------
---------------------------------------tggtgccagcagccgcggtaa
ttccagctccaatagcgtatattaaagttgttgcagttaaaaagctcgtagttgaacctt
gggcctggctggccggtccgcctcaccgcgtgtactggtccggccgggcctttccttctg
gagatccgcatgcccttcactgggtgtgctggggaaccaggacttttactttgagaaaat
tagagtgttcaaagcaggcctttgctcgaatacgttagcatggaataatagaataggacg
tgcggtcctattttgttggtttctagaaccgccgtaatgattaatagggatagtcggggg
cgtcagtattcaattgtcagaggtgaaattcttggatctattgaagactaactactgcga
aagcattcgccaaggatgttttcattaatcagtgaacgaaagttaggggatcgaagacga
tcagataccgtcgtagtcttaaccgtaaactatgccgactagggatcgggcgatgtttct
atattgactcgctcggcaccttacgagaaatcataa------------------------
------------------------------------------------------------
------------------------------------------------------------
------------------------------------------------------------
------------------------------------------------------------
--ctgcccctggtacaagggctgggagaaggagaccaagtccaaggccactggcaagacc
ctccttgaggccatcgatgccatcgatacccccacccgtccctctgacaagcccctccgt
cttcctctccaggatgtgtacaagatcggtggtattggcacggtccccgtcggtcgtgtc
gagaccggtttcatcaaggctggtatggtcgtcaccttcgcccccgctggtgtcaccact
gaagtcaagtccgtcgagatgcaccacgagcagcttcccgagggtctccccggagacaac
gtcggtttcaacgtcaagaacgtctccgtcaaggagatccgtcgtggcaacgttgccggt
gactccaagaacgacccccccaagggtgccgactccttcaacgcccaggtcatcgttctc
aaccaccccggtcaggtcggtgctggttacgcacccgtccttgactgccacaccgcccat
attgcctgcaagttctccgagctcttggagaagattgatcgacgaactggcaagtctgtt
gagaacagccccaagttcatcaagtctggtgatgccgctatcgtcaagatgattccctcc
aagcctatgtgcgttgag-------------
>Neoroussoella_entadae_MFLUCC_18_0243
atcattaccataacgcggttggggggttagggcggccacacgcgttc--ttaccaccctt
gattttgagcacctcatgtttcctcggcagggacgcctgccagcgaggacccccaaaaaa
ctttgcatttgcagtatttgtctgaaacaaacataataatcaaaactttcaacaatggat
ctcttggttctggcatcgatgaagaacgcagcgaaatgcgataagtagtgtgaattgcag
aattcagtgaatcatcgaatctttgaacgcacattgcgccctatagtattctgtagggca
tgcctgttcgagcgtcatttaacccctcaagcccagcttggtat-tgggtgcttgtcccg
cctcctgcgcggcgactcacctcaaagtcattggcagcccgcaatcgccggccgtgagcg
cagcacagacgcgctttggaatccggcggctcggctctccaaaagcttatttccacaatt
gacctcggatca---------------ggaggaaaagaaaccaacagggattgcctcagt
aacggcgagtgaagcggcaacagctcaaatttgaaatctggccctttcagggtccgagtt
gtaatttgcagagggtgctttggcgtcggccgtggtctaagttccttggaacaggacgtc
acagagggtgagaatcccgtacgtggccgccggtcttcgccgtgtaaagccccttcgacg
agtcgagttgtttgggaatgcagctctaaatgggagatacatttcttctaaagctaaata
ttggccagagaccgatagcgcacaagtagagtgatcgaaagatgaaaagcactttggaaa
gagagtcaaaaagcacgtgaaattgttgaaagggaagcgcttgcagccagacgtgcccgc
agttgctcacccaggctcttgcctggggcactcttctgcgggcaggccagcatcagttcg
ggcggttggataaaggtctctatcacgtaccacccttcggggtgtccttataggggagac
gcaacacggccagcctgaactgaggaccgcgcatcagctaggatgctggcgtaatggctg
taagcggcccgtcttgaaacacggaccaaggagtctaacatctatgcgagtgtttgggtg
taaagcccgggcgcgcaatgaaagtgaacggaggtgggaacccttt-gggtgcaccatcg
accgatcctgaagtcttcggatggatttgagtaagagcatagctgttgggacccgaaaga
tggtgaactatgcctgaatagggtgaagccaggggaaaccctggtggaggctcgcagcgg
ttctgacgtgcaaatcgatcgtcaaatttgggcataggggcgaaagactaatcga-----
---------------------ctaagtataagcaattataccgtgaaactgcgaatggct
cattaaatcagttatcgtttatttgatagtaccttactacttggatacccgtggtaattc
tagagctaatacatgcaaaaaaccccgacttcgggaggggtgtatttattagataaaaaa
ccaatgcccttcggggctctttggtgattcatgataacttaacggatcgcatggccttgc
gccggcgacggttcattcaaatttctgccctatcaactttcgatggtaaggtattggctt
accatggtttcaacgggtaacggatttttagggaaagatcccggagagggagcctgagaa
acggctaccacatccaaggaaggcagcaggcgcgcaaattacccaatcccgacacgggga
ggtagtgacaataaatactgatacagggctcttttgggtcttgtaatcggaatgagtaca
atttaaataccttaacgaggaacaattggagggcaagtctggtgccagcagccgcggtaa
ttccagctccaatagcgtatattaaagttgttgcagttaaaaagctcgtagttgaacctt
gggcctggctggccggtccgcctcaccgcgtgtactggtccggccgggcctttccttctg
gagaaccccatgcccttcactgggcgtggcggggaaccaggacttttactttgagaaaat
tagagtgttcaaagcaggcctttgctcgaatacgttagcatggaataatagaataggacg
tgtggttctattttgttggtttctagaaccgccgtaatgattaatagggatagtcggggg
cgtcagtattcaattgtcagaggtgaaattcttggatctattgaagactaactactgcga
aagcattcgccaaggatgttttcattaatcagtgaacgaaagttaggggatcgaagacga
tcagataccgtcgtagtcttaaccgtaaactatgccgactagggatcgggcgatgtttct
atcttgactcgctcggcaccttacgagaaatc----gctgccggtactggtgagttcgag
gctggtatctccaaggatggtcagacccgtgagcacgctcttctcgcctacacccttggt
gtgaagcagctcatcgtcgccatcaacaagatggacaccaccaagtggagcgaggagcgt
ttccaggaaatcatcaaggagacttccaacttcatcaagaaggtcggctacaaccccaag
cacgttcccttcgtccccatctccggcttcaacggtgacaacatgattgaggcctccacc
aactgcccctggtacaagggctgggagaaggagaccaagaccaaggccactggcaagacc
ctccttgaggccatcgatgctatcgatacccccacccgtccctccgacaagcccctccgt
cttcctctccaggatgtgtacaagattggtggtattggcacggtccccgtcggtcgtgtc
gagactggtgttatcaaggccggtatggtcgtcaccttcgcccccgctggtgtcaccact
gaagtcaagtccgtcgaaatgcaccacgagcagcttaccgagggtgtccccggtgacaac
gtcggcttcaacgtcaagaacgtctccgtcaaggagatccgtcgtggtaacgttgccggt
gactccaagaacgacccccccaagggtgccgactccttcaacgcccaggtcatcgttctc
aaccaccccggtcaggtcggtgctggttacgcacccgtcctcgattgccacactgcccat
atcgcctgcaagttctctgagctcttggagaagattgaccgacgaactggcaagtctgtt
gagaacagccctaagttcatcaagtctggtgatgctgccatcgtcaagatgattccctcc
aagcccatgtgcgttgaggctttcacccagt
>Neoroussoella_leucaenae_MFLUCC_18_1544
atcattaccataacgcggttggggggttagggcggccacacgcgttc--ttaccaccctt
gattttgagcacctcatgtttcctcggcagggacgcctgccagcgaggacccccaaaaaa
ctttgcatttgcagtatttgtctgaaacaaacataataatcaaaactttcaacaatggat
ctcttggttctggcatcgatgaagaacgcagcgaaatgcgataagtagtgtgaattgcag
aattcagtgaatcatcgaatctttgaacgcacattgcgccctatagtattctgtagggca
tgcctgttcgagcgtcatttaacccctcaagcccagcttggtat-tgggtgcttgtcccg
cctcctgcgcggcgactcacctcaaagtcattggcagcccgcaatcgccggccgtgagcg
cagcacagacgcgctttggaatccggcggctcggctctccaaaagcttatttccacaatt
gacctcggatca---------------ggaggaaaagaaaccaacagggattgcctcagt
aacggcgagtgaagcggcaacagctcaaatttgaaatctggccctttcagggtccgagtt
gtaatttgcagagggtgctttggcgtcggccgtggtctaagttccttggaacaggacgtc
acagagggtgagaatcccgtacgtggccgccggtcttcgccgtgtaaagccccttcgacg
agtcgagttgtttgggaatgcagctctaaatgggagatacatttcttctaaagctaaata
ttggccagagaccgatagcgcacaagtagagtgatcgaaagatgaaaagcactttggaaa
gagagtcaaaaagcacgtgaaattgttgaaagggaagcgcttgcagccagacgtgcccgc
agttgctcacccaggctcttgcctggggcactcttctgcgggcaggccagcatcagttcg
ggcggttggataaaggtctctatcacgtaccacccttcggggtgtccttataggggagac
gcaacacggccagcctgaactgaggaccgcgcatcagctaggatgctggcgtaatggctg
taagcggcccgtcttgaaacacggaccaaggagtctaacatctatgcgagtgtttgggtg
taaagcccgggcgcgcaatgaaagtgaacggaggtgggaacccttt-gggtgcaccatcg
accgatcctgaagtcttcggatggatttgagtaagagcatagctgttgggacccgaaaga
tggtgaactatgcctgaatagggtgaagccaggggaaaccctggtggaggctcgcagcgg
ttctgacgtgcaaatcgatcgtcaaatttgggcataggggcgaaagactaatcga-----
---------------------ctaagtataagcaattataccgtgaaactgcgaatggct
cattaaatcagttatcgtttatttgatagtaccttactacttggatacccgtggtaattc
tagagctaatacatgcaaaaaaccccgacttcgggaggggtgtatttattagataaaaaa
ccaatgcccttcggggctctttggtgattcatgataacttaacggatcgcatggccttgc
gccggcgacggttcattcaaatttctgccctatcaactttcgatggtaaggtattggctt
accatggtttcaacgggtaacggatttttagggaaagatcccggagagggagcctgagaa
acggctaccacatccaaggaaggcagcaggcgcgcaaattacccaatcccgacacgggga
ggtagtgacaataaatactgatacagggctcttttgggtcttgtaatcggaatgagtaca
atttaaataccttaacgaggaacaattggagggcaagtctggtgccagcagccgcggtaa
ttccagctccaatagcgtatattaaagttgttgcagttaaaaagctcgtagttgaacctt
gggcctggctggccggtccgcctcaccgcgtgtactggtccggccgggcctttccttctg
gagaaccccatgcccttcactgggcgtggcggggaaccaggacttttactttgagaaaat
tagagtgttcaaagcaggcctttgctcgaatacgttagcatggaataatagaataggacg
tgtggttctattttgttggtttctagaaccgccgtaatgattaatagggatagtcggggg
cgtcagtattcaattgtcagaggtgaaattcttggatctattgaagactaactactgcga
aagcattcgccaaggatgttttcattaatcagtgaacgaaagttaggggatcgaagacga
tcagataccgtcgtagtcttaaccgtaaactatgccgactagggatcgggcgatgtttct
atcttgactcgctcggcaccttacgagaaatc----gctgccggtactggtgagttcgag
gctggtatctccaaggatggtcagacccgtgagcacgctcttctcgcctacacccttggt
gtgaagcagctcattgtcgccatcaacaagatggacaccaccaagtggagcgaggaccgt
ttccaggagatcatcaaggagacttccaacttcatcaagaaggtcggctacaaccccaag
cacgttcccttcgtccccatctccggcttcaacggtgacaacatgattgagccctccacc
aactgcccctggtacaagggctgggagaaggagaccaagtccaaggccactggcaagacc
ctccttgaggccatcgatgccatcgatacccccacccgtccctccgacaagcccctccgt
cttcctctccaggatgtgtacaagatcggtggtattggcacggtccccgtcggtcgtgtc
gagactggtgtcatcaaggccggtatggtcgtcaccttcgcccccgctggtgtcaccact
gaagtcaagtccgtcgaaatgcaccacgagcagcttaccgagggtgtccccggtgacaac
gtcggcttcaacgtcaagaacgtctccgtcaaggagatccgtcgtggtaacgttgccggt
gactccaagaacgacccccccaagggcgccgactccttcaacgcccaggtcatcgttctc
aaccaccccggtcaggtcggtgctggttacgctcccgtcctcgattgccacactgcccat
atcgcctgcaagttctctgagctcttggagaagattgaccgacgaactggcaagtctgtt
gagaacagccctaagttcatcaagtctggtgatgctgccatcgtcaagatgattccctcc
aagcccatgtgcgttgaggctttcacccagt
>Occultibambusa_bambusae_MFLUCC_11_0394
atcattacaatagcgcggggaaatcagatttcgccccgagagagact--gggaaacccag
attttcgcacactttaagttgcctcggcgggctcgcccgcccggcagacacccgaaactc
ttgtgtaatggcagtaacttctgacagcaaagcaaaaagtcaaaactttcaacaacggat
ctcttggttctggcatcgatgaagaacgcagcgaaatgcgataagtagtgtgaattgcag
aattcagtgaatcatcgaatctttgaacgcacattgcgccctctggtattccttagggca
tgcctgttcgagcgtcattgttaacttcaagctctgcttggtgt-tgggcgcctgtcccc
cgctctccgggcggactcgcctcaaatacattggcagccggta--cgtcaacctcgagcg
cagcagaatcgcgcccgtcgccccgcgcaccaggctctccaggaagcactttc-------
--------atca-----------------------------------------ccctagt
aacggcgagtgaagcggcaacagctcaaatttgaaatctggctcctttggggcccgagtt
gtaatttgtagagggtgctttggcgtcggtcgcggtctaagttccttggaacaggacgtc
acagagggtgagaatcccgtacgtggccgcggtccgccgccgtgtaaagccccttcgacg
agtcgagttgtttgggaatgcagctctaaatgggaggtaaatttcttctaaagctaaata
ttggccagagaccgatagcgcacaagtagagtgatcgaaagatgaaaagcactttggaaa
gagagtcaaaaagcacgtgaaattgttgaaagggaagcgcttgcagccagacttgcccgc
agttgctcacccgagccttcgcccggggcactcttctgcgggcaggccagcatcagttca
ggcggccggacaaagacctctgtcacgtatcttccttcgggttgaccttataggggaggt
gtaatgcggccagcctggattgaggtccgcgcatcagctaggatgctggcgtaatggctg
taagcggcccgtcttgaaacacggaccaaggagtctaacatctatgcgagtgtttgggtg
tcaagcccgggcgcgcaatgaaagtgaacggaggtgggaacccctcggggcgcaccatcg
accgatcctgatgtcttcggatggatttgagtaagagcatagctgttgggacccgaaaga
tggtgaactatgcctgaatagggtgaagccagaggaaactctggtggaggctcgcagcgg
ttctgacgtgcaaatcgatcgtcaaatttgggcataggggcgaaagactaatcgaactat
ctagt----------------???????????????????????????????????????
????????????????????????????????????????????????????????????
????????????????????????????????????????????????????????????
????????????????????????????????????????????????????????????
????????????????????????????????????????????????????????????
????????????????????????????????????????????????????????????
????????????????????????????????????????????????????????????
????????????????????????????????????????????????????????????
????????????????????????????????????????????????????????????
????????????????????????????????????????????????????????????
????????????????????????????????????????????????????????????
????????????????????????????????????????????????????????????
????????????????????????????????????????????????????????????
????????????????????????????????????????????????????????????
????????????????????????????????????????????????????????????
????????????????????????????????????????????????????????????
????????????????????????????????????????????????????????????
????????????????????????????????????gctgccggtactggtgagttcgag
gctggtatctccaaggatggccagacccgtgagcacgctcttctcgcctacacccttggt
gtcaagcagctcatcgtcgccatcaacaagatggacaccaccaagtggtccgaggagcgt
taccaggaaatcatcaaggagacctccaacttcatcaagaaggtcggctacaaccccaag
accgttcctttcgtccccatctccggcttcaacggtgacaacatgattgagccatccacc
aactgcccctggtacaagggctgggagaaggagaccaagaccaagtccactggtaagact
ctcctcgaggccatcgactccatcgatgccccaacccgtccctccgacaagcccctccgt
ctccctctccaggatgtctacaagatcggtggtattggcacggtgcccgtcggccgtgtc
gagactggtgtcatcaaggccggtatggtcgtcaccttcgcccccgctggtgtcaccact
gaagtcaagtccgtcgaaatgcaccacgagcagcttgccgagggtgtccccggtgacaac
gtcggcttcaacgtcaagaacgtctccgtcaaggagatccgtcgtggtaacgtcgctggt
gactccaagaacgacccaccaaagggctgcgactccttcaacgctcaggtcatcgtcctc
aaccaccccggccaggtcggtgctggttacgccccagtcttggattgccacactgcccac
attgcttgcaagttctccgagctcctcgagaagatcgatcgccgaactggcaagtctgtt
gagaacgctcccaagttcatcaagtctggtgatgccgctatcgtcaagatgattccctcc
aagcccatgtgcgttgaggctttcactcagt
>Occultibambusa_bambusae_MFLUCC_13_0855
atcattacaatagcgcggggaaatcagatttcgccccgagagagact--gggaaacccag
attttcgcacactttaagttgcctcggcgggctcgcccgcccggcagacacccgaaactc
ttgtgtaatggcagtaacttctgacagcaaagcaaaaagtcaaaactttcaacaacggat
ctcttggttctggcatcgatgaagaacgcagcgaaatgcgataagtagtgtgaattgcag
aattcagtgaatcatcgaatctttgaacgcacattgcgccctctggtattccttagggca
tgcctgttcgagcgtcattgttaacttcaagctctgcttggtgt-tgggcgcctgtcccc
cgctctccgggcggactcgcctcaaatacattggcagccggta--cgtcaacctcgagcg
cagcagaatcgcgcccgtcgccccgcgcaccaggctctccaggaagcactttc-------
--------atcaagcatatcaataagcggaggaaaagaaaccaacagggattgccctagt
aacggcgagtgaagcggcaacagctcaaatttgaaatctggctcctttggggcccgagtt
gtaatttgtagagggtgctttggcgtcggtcgcggtctaagttccttggaacaggacgtc
acagagggtgagaatcccgtacgtggccgcggtccgccgccgtgtaaagccccttcgacg
agtcgagttgtttgggaatgcagctctaaatgggaggtaaatttcttctaaagctaaata
ttggccagagaccgatagcgcacaagtagagtgatcgaaagatgaaaagcactttggaaa
gagagtcaaaaagcacgtgaaattgttgaaagggaagcgcttgcagccagacttgcccgc
agttgctcacccgagccttcgcccggggcactcttctgcgggcaggccagcatcagttca
ggcggccggacaaagacctctgtcacgtatcttccttcgggttgaccttataggggaggt
gtaatgcggccagcctggattgaggtccgcgcatcagctaggatgctggcgtaatggctg
taagcggcccgtcttgaaacacggaccaaggagtctaacatctatgcgagtgtttgggtg
tcaagcccgggcgcgcaatgaaagtgaacggaggtgggaacccctcggggcgcaccatcg
accgatcctgatgtcttcggatggatttgagtaagagcatagctgttgggacccgaaaga
tggtgaactatgcctgaatagggtgaagccagaggaaactctggtggaggctcgcagcgg
ttctgacgtgcaaatcgatcgtcaaatttgggcataggggcgaaagactaatc-------
--------------------------------------taccgtgaaactgcgaatggct
cattaaatcagttatcg-ttatttgatagtaccttactacttggatacctgtggtaattc
tagagctaatacatgctaaaaaccccgacttcgggaggggtgtgtttattagataaaaaa
ccaatgcctttcggggctctttggtgattcatgataacctaacggatcgcatggccttgc
gccggcgacggttcattcaaatttctgccctatcaactttcgatggtaaggtcttggctt
accatggtttcaacgggtaacggggagttagggctcgactccggagaaggagcctgagaa
acggctactacatccaaggaaggcagcaggcgcgcaaattacccaatcccgacgcgggga
ggtagtgacaataaatactgatacagggctcttttgggtcttgtaatcggaatgagtaca
atttaaatcccttaacgaggaacaattggagggcaagtctggtgccagcagccgcggtaa
ttccagctccaatagcgtatattaaagttgttgcagttaaaaagctcgtagttgaacctt
gggcctggctggccggtccgcctcaccgcgtgtactggtccggccgggcctttctttctg
gggagtcgcatgcccttcactgggtgtgtcggcggaccaggacttttactgtgaacaaat
tagagtgttcaaagcaggcctttgctcgaatacattagcatggaataatagaataggacg
tgcggtcctattttgttggtttctaggatcgccgtaatgattaataggctcagtcggggg
catcagtattcaattgtcagaggtgaaattcttggatttattgaagactaactactgcga
aagcatttgccaaggatgttttcattaatcagtgaacgaaagttaggggatcgaagacga
tcagataccgtcgtagtcttaaccgtaaactatgccgactagggatcgggcgatgtttct
atcttgactcgctcggcaccttacgagaaatcaaaggctgccggtactggtgagttcgag
gctggtatctccaaggatggccagacccgtgagcacgctcttctcgcctacacccttggt
gtcaagcagctcatcgtcgccatcaacaagatggacaccaccaagtggtccgaggagcgt
taccaggaaatcatcaaggagacctccaacttcatcaagaaggtcggctacaaccccaag
accgttcctttcgtccccatctccggcttcaacggtgacaacatgattgagccatccacc
aactgcccctggtacaagggctgggagaaggagaccaagaccaagtccactggtaagact
ctcctcgaggccatcgactccatcgatgccccaacccgtccctccgacaagcccctccgt
ctccctctccaggatgtctacaagatcggtggtattggcacggtgcccgtcggccgtgtc
gagactggtgtcatcaaggccggtatggtcgtcaccttcgcccccgctggtgtcaccact
gaagtcaagtccgtcgaaatgcaccacgagcagcttgccgagggtgtccccggtgacaac
gtcggcttcaacgtcaagaacgtctccgtcaaggagatccgtcgtggtaacgtcgctggt
gactccaagaacgacccaccaaagggctgcgactccttcaacgctcaggtcatcgtcctc
aaccaccccggccaggtcggtgctggttacgccccagtcttggattgccacactgcccac
attgcttgcaagttctccgagctcctcgagaagatcgatcgccgaactggcaagtctgtt
gagaacgctcccaagttcatcaagtctggtgatgccgctatcgtcaagatgattccctcc
aagcccatgtgcgttgaggctttcactcagt
>Ohleria_modesta_MGC
atcattaccgtgg--------ggcctcgtgctccatcgagatagaac--------ccttg
ccttttgagtaccccatgtttccttggtgggctcgcccgccaacggggactccccaaaac
ccttgtattagcggtatcagtctgaataaaa-gcaaatatcaaaactttcaacaacggat
ctcttggttctggcatcgatgaagaacgcagcgaaatgcgataagtagtgtgaattgcag
aattcagtgaatcatcgaatctttgaacgcacattgcgccctttggtactccttagggca
tgcctgttcgagcgtcatttaaaccttcaagccccgcttggtat-tgggcgcttgtcccg
cctgtagtgtgtggactcgccttaaagtcattggcagccggta--cgttggcttcgagcg
cagcacaatagcgactctcgaccctgcggactggcttccagaagccactcttccgatttt
gacctcggatcaagcatatcaataagcggaggaaaagaaaccaacagggattgccctagt
aacggcgagtgaagcggcaacagctcaaatttgaaatctggccctttcagagcccgagtt
gtaatttgtagagggtgctttggcgttggctgtggtctaagttccttggaacaggacgtc
gcggagggtgagaatcccgtatgtggccgccagtcttcgccgtgtaaagccccttcgacg
agtcgagttgtttgggaatgcagctctaaatgggaggtaaatttcttctaaagctaaata
ctggccagagaccgatagcgcacaagtagagtgatcgaaagatgaaaagcactttggaaa
gagagtcaaaaagcacgtgaaattgttgaaagggaagcgcttgcagccagacttgcctgt
agttgctcatccgggctcttgcccggtgcactcttctgcgggcaggccagcatcagttcg
ggtggttggataaaggcctctatcacgtatcttccttcgggatgaccttataggggaggc
gcaacacagccagctcgaactgaggtccgcgcatctgctaggatgctggcgtaatggctg
taagcggcccgtcttgaaacacggaccaaggagtctaacatctatgcgagtgtttgggtg
tcaagcccgggcgcgcaatgaaagtgaacggaggtgggaacccctcggggtgcaccatcg
accgatcctgatgtcttcggatggatttgagtaagagcatagctgttgggacccgaaaga
tggtgaactatgcctgaatagggtgaagccagaggaaactctggtggaggctcgcagcgg
ttctgacgtgcaaatcgatcgtcaaatttgggcataggggcgaaagactaatcga-----
---------------------???????????????????????????????????????
????????????????????????????????????????????????????????????
????????????????????????????????????????????????????????????
????????????????????????????????????????????????????????????
????????????????????????????????????????????????????????????
????????????????????????????????????????????????????????????
????????????????????????????????????????????????????????????
????????????????????????????????????????????????????????????
????????????????????????????????????????????????????????????
????????????????????????????????????????????????????????????
????????????????????????????????????????????????????????????
????????????????????????????????????????????????????????????
????????????????????????????????????????????????????????????
????????????????????????????????????????????????????????????
????????????????????????????????????????????????????????????
????????????????????????????????????????????????????????????
????????????????????????????????????????????????????????????
????????????????????????????????????gccgctggcactggtgagttcgag
gccggtatctccaaggatggccagactcgtgagcacgctctgctcgcctacaccctcggc
gtcaagcagctcatcgttgccatcaacaagatggacaccaccaagtggtccgaagagcgt
tacaacgagatcatcaaggagacctccaacttcatcaagaaggtcggctacaaccccaag
accgtccccttcgtccccatctccggtttcaacggtgacaacatgatcgagccctcctcc
aactgcccctggtacaagggctgggagaaggagaccaagaccaagtcctctggcaagaca
ctcctcgaggccatcgatgccatcgaccccccgtcccgtccttccgacaagcccctccgt
ctccctctccaggatgtgtacaagattggtggtattggcacggtccccgttggtcgtgtc
gagaccggtgtcatcaaggccggtatggtcgtcaccttcgccccggccggtgtcaccact
gaagtcaagtccgtcgagatgcaccacgagcagctgaccgagggtctccccggtgacaac
gtcggcttcaacgtcaagaacgtctcagtcaaggagatccgtcgtggcaacgtcgctggt
gactccaagaacgacccgcccaagggcgccgagtccttcaacgcccaggtcatcgtcctc
aaccaccccggccaggttggtgctg-----------------------------------
------------------------------------------------------------
------------------------------------------------------------
-------------------------------
>Ohleria_modesta_OM
atcattaccgtgg--------ggcctcgtgctccatcgagatagaac--------ccttg
ccttttgagtaccccatgtttccttggtgggctcgcccgccaacggggactccccaaaac
ccttgtattagcggtatcagtctgaataaaa-gcaaatatcaaaactttcaacaacggat
ctcttggttctggcatcgatgaagaacgcagcgaaatgcgataagtagtgtgaattgcag
aattcagtgaatcatcgaatctttgaacgcacattgcgccctttggtactccttagggca
tgcctgttcgagcgtcatttaaaccttcaagccccgcttggtat-tgggcgcttgtcccg
cctgtagtgtgtggactcgccttaaagtcattggcagccggta--cgttggcttcgagcg
cagcacaatagcgactctcgaccctgcggactggcttccagaagccactcttccgatttt
gacctcggatcaagcatatcaataagcggaggaaaagaaaccaacagggattgccctagt
aacggcgagtgaagcggcaacagctcaaatttgaaatctggccctttcagagcccgagtt
gtaatttgtagagggtgctttggcgttggctgtggtctaagttccttggaacaggacgtc
gcggagggtgagaatcccgtatgtggccgccagtcttcgccgtgtaaagccccttcgacg
agtcgagttgtttgggaatgcagctctaaatgggaggtaaatttcttctaaagctaaata
ctggccagagaccgatagcgcacaagtagagtgatcgaaagatgaaaagcactttggaaa
gagagtcaaaaagcacgtgaaattgttgaaagggaagcgcttgcagccagacttgcctgt
agttgctcatccgggctcttgcccggtgcactcttctgcgggcaggccagcatcagttcg
ggtggttggataaaggcctctatcacgtatcttccttcgggatgaccttataggggaggc
gcaacacagccagctcgaactgaggtccgcgcatctgctaggatgctggcgtaatggctg
taagcggcccgtcttgaaacacggaccaaggagtctaacatctatgcgagtgtttgggtg
tcaagcccgggcgcgcaatgaaagtgaacggaggtgggaacccctcggggtgcaccatcg
accgatcctgatgtcttcggatggatttgagtaagagcatagctgttgggacccgaaaga
tggtgaactatgcctgaatagggtgaagccagaggaaactctggtggaggctcgcagcgg
ttctgacgtgcaaatcgatcgtcaaatttgggcataggggcgaaagactaatcga-----
---------------------ctaagtataagcaattataccgtgaaactgcgaatggct
cattaaatcagttatcgtttatttgatagtaccttactacttggataaccgtggtaattc
tagagctaatacatgctaaaaaccccgacttcgggaggggtgtatttattagataaaaaa
ccaatgccctccggggctctttggtgattcatgataactcaacggatcgcatggccttgc
gccggcgacggttcattcaaatttctgccctatcaactttcgatggtaaggtattggctt
accatggttttaacgggtaacggggaattagggttcgattccggagagggagcctgagaa
acggctaccacatccaaggaaggcagcaggcgcgcaaattacccaatcccgacacgggga
ggtagtgacaataaatactgatacggggctcttttgggtcttgtaatcggaatgagtaca
atttaaaccccttaacgaggaacaattggagggcaagtctggtgccagcagccgcggtaa
ttccagctccaatagcgtatattaaagttgttgcagttaaaaagctcgtagttgaacctt
gggcctggctggccggtccgcctcaccgcgtgtactggtccggccgggcctttccttctg
gagaaccccatgcccttcactgggtgtgcgggggaaccaggacttttactttgaaaaaat
tagagtgttcaaagcaggcctttgctcgaatacgttagcatggaataatagaataggacg
tgcggtcctattttgttggtttctaggaccgccgtaatgattaatagggatagtcggggg
catcagtattcaattgtcagaggtgaaattcttggatttattgaagactaactactgcga
aagcatttgccaaggatgttttcattaatcagtgaacgaaagttaggggatcgaagacga
tcagataccgtcgtagtcttaaccgtaaactatgccgactagggatcgggcgatgtttct
atcttgactcgctcggcaccttacgagaaatcaaaggccgctggcactggtgagttcgag
gccggtatctccaaggatggccagactcgtgagcacgctctgctcgcctacaccctcggc
gtcaagcagctcatcgttgccatcaacaagatggacaccaccaagtggtccgaagagcgt
tacaacgagatcatcaaggagacctccaacttcatcaagaaggtcggctacaaccccaag
accgtccccttcgtccccatctccggtttcaacggtgacaacatgatcgagccctcctcc
aactgcccctggtacaagggctgggagaaggagaccaagaccaagtcctctggcaagaca
ctcctcgaggccatcgatgccatcgaccccccgtcccgtccttccgacaagcccctccgt
ctccctctccaggatgtgtacaagattggtggtattggcacggtccccgttggtcgtgtc
gagaccggtgtcatcaaggccggtatggtcgtcaccttcgccccggccggtgtcaccact
gaagtcaagtccgtcgagatgcaccacgagcagctgaccgagggtctccccggtgacaac
gtcggcttcaacgtcaagaacgtctcagtcaaggagatccgtcgtggcaacgtcgctggt
gactccaagaacgacccgcccaagggcgccgagtccttcaacgcccaggtcatcgtcctc
aaccaccccggccaggttggtgctg-----------------------------------
------------------------------------------------------------
------------------------------------------------------------
-------------------------------
>Parathyridaria_clematidis_MFLUCC_17_2154
atcattatcgaaatgcagcaaggtcgccggtc-ccgcgtacatgcat-tcaaccaccctt
gactttgagcaccgtatgtttcctcggcaggcccgcctgccaacggggaccccaacgaac
acttgcagtagcagtatttgtctgagaaaaacctaaaaattaaaactttcaacaatggat
ctcttggttctggcatcgatgaagaacgcagcgaaatgcgataagtagtgtgaattgcag
aattcagtgaatcatcgaatctttgaacgcacattgcgccccatggtattccgtggggca
cgcctgttcgagcgtcatttaacccttcaagctccgcttggtgt-tgggtgcttgtcccg
cc--ccgcgcggcgactcacctcaaagtcattggcagcccgcacccgcaggccacgagcg
cagcacagtcgcgctcgaggctc-gccgggtcggctctccagaagcacaccccc------
------------agcatatcaataagcggaggaaaagaaaccaacagggattgccccagt
aacggcgagtgaagcggcaatagctcaaatttgaaatctggctctttcagggtccgagtt
gtaatttgcagagggtgctttggcgtcggccgtggtctaagttccttggaacaggacgtc
acagagggtgagaatcccgtacgtggccgccggtcttcgccgtgtaaagccccttcgacg
agtcgagttgtttgggaatgcagctctaaatgggagataaatttcttctaaagctaaata
ttggccagagaccgatagcgcacaagtagagtgatcgaaagatgaaaagcactttggaaa
gagagtcaaaaagcacgtgaaattgttgaaagggaagcgcttgcagccagacgtgcccgc
agttgctcacccgggctctcgcccggggcactcttctgcgggcaggccagcatcagttcg
ggcggttggataaaggcctctgtcacgtaccaccccctggggcggccttataggggaggc
gcaacacgaccagcccgaactgaggaccgcgcattagctaggatgctggcgtaatggctg
taagcggcccgtcttgaaacacggaccaaggagtctaacatctatgcgagtgtttgggtg
tcaagcccggacgcgcaatgaaagtgaacggaggtgggaacccttacgggcgcaccatcg
accgatcctgaagtcttcggatggatttgagtaagagcatagctgttgggacccgaaaga
tggtgaactatgcctgaatagggtgaagccaggggaaaccctggtggaggctcgcagcgg
ttctgacgtgcaaatcgatcgtcaaatttgggc---------------------------
------------------------------------------------------------
------------------------------------------------------------
--------------------------------------------tttattagataaaaaa
ccaatgcccttcggggctctttggtgattcatgataacttaacggatcgcatggccttgc
gccggcgacggttcattcaaatttctgccctatcaactttcgatggtaaggtattggctt
accatggtttcaacgggtaacggatttttagggaaagatcccggagagggagcctgagaa
acggctaccacatccaaggaaggcagcaggcgcgcaaattacccaatcccgacacgggga
ggtagtgacaataaatactgatacagggctcttttgggtcttgtaatcggaatgagtaca
atttaaataccttaacgaggaacaattggagggcaagtctggtgccagcagccgcggtaa
ttccagctccaatagcgtatattaaagttgttgcagttaaaaagctcgtagttgaacctt
gggcctggctggctggtccgcctcaccgcgtgtactggtccggccgggcctttccttctg
gagaaccgcatgccctttactgggtgtgtcggggaaccaggacttttactttgagaaaat
tagagtgttcaaagcaggcctttgctcgaatacgttagcatggaataatagaataggacg
tgcggtcctattttgttggtttctagaaccgccgtaatgattaatagggatagtcggggg
cgtcagtattcaattgtcagaggtgaaattcttggatctattgaagactaactactgcga
aagcattcgccaaggatgttttcattaatcagtgaacgaaagttaggggatcgaagacga
tcagataccgtcgtagtcttaaccgtaaactatgccgactagggatcgggcgatgtttct
atattga-----------------------------------------------------
------------------ggtcagactcgtgagcacgctcttctcgcctacaccctcggt
gtgaagcagctcatcgtcgctatcaacaagatggacaccaccaagtggagcgaggaccgt
ttccaagaaatcatcaaggagacttcctccttcatcaagaaggtcggctacaaccccaag
cacgttcccttcgtccccatctccggcttcaacggcgacaacatgatcgacgtctcctcc
aactgcccctggtacaagggttgggagaaggagaccaagaccaaggccaccggaaagacc
ctcctcgaggccattgatgccatcgaccagccgtcccgtccttccgacaagcccctccgt
cttcccctccaggatgtgtacaagatcggtggtattggcacggttcccgtcggacgtgtc
gagactggtaccatcaaggccggtatggtcgtcaccttcgcccccgctggtgtcaccact
gaagtcaagtccgtcgagatgcaccacgagcagcttgtcgctggtctccccggtgacaac
gtcggcttcaacgtcaagaacgtctccgtcaaggagatccgtcgtggtaacgtcgctggt
gactccaagaccgaccctcccaagggtgccgagtccttcaacgcccaggtcatcgtcctc
aaccaccccggtcaggtcggtgctggttacgctccggtcctcgattgccacactgcccac
attgcttgcaagttctctgagctcctcgagaagattgaccgccgaactggaaagtccacc
gagaacagccccaagttcatcaagtctggtgatgccgccatcgtcaagatggtgccatcc
aagcccatgtgcgttgaggccttcaccgact
>Parathyridaria_clematidis_MFLUCC_17_2157
atcattatcgaaatgcagcaaggtcgccggtc-ccgcgtacatgcat-tcaaccaccctt
gactttgagcaccgtatgtttcctcggcaggcccgcctgccaacggggaccccaacgaac
acttgcagtagcagtatttgtctgagaaaaacctaaaaattaaaactttcaacaatggat
ctcttggttctggcatcgatgaagaacgcagcgaaatgcgataagtagtgtgaattgcag
aattcagtgaatcatcgaatctttgaacgcacattgcgccccatggtattccgtggggca
cgcctgttcgagcgtcatttaacccttcaagctccgcttggtgt-tgggtgcttgtcccg
cc--ccgcgcggcgactcacctcaaagtcattggcagcccgcacccgcaggccacgagcg
cagcacagtcgcgctcgaggctc-gccgggtcggctctccagaagcacac----------
------------agcatatcaataagcggaggaaaagaaaccaacagggattgccccagt
aacggcgagtgaagcggcaatagctcaaatttgaaatctggctctttcagggtccgagtt
gtaatttgcagagggtgctttggcgtcggccgtggtctaagttccttggaacaggacgtc
acagagggtgagaatcccgtacgtggccgccggtcttcgccgtgtaaagccccttcgacg
agtcgagttgtttgggaatgcagctctaaatgggagataaatttcttctaaagctaaata
ttggccagagaccgatagcgcacaagtagagtgatcgaaagatgaaaagcactttggaaa
gagagtcaaaaagcacgtgaaattgttgaaagggaagcgcttgcagccagacgtgcccgc
agttgctcacccgggctctcgcccggggcactcttctgcgggcaggccagcatcagttcg
ggcggttggataaaggcctctgtcacgtaccaccccctggggcggccttataggggaggc
gcaacacgaccagcccgaactgaggaccgcgcattagctaggatgctggcgtaatggctg
taagcggcccgtcttgaaacacggaccaaggagtctaacatctatgcgagtgtttgggtg
tcaagcccggacgcgcaatgaaagtgaacggaggtgggaacccttacgggcgcaccatcg
accgatcctgaagtcttcggatggatttgagtaagagcatagctgttgggacccgaaaga
tggtgaactatgcctgaatagggtgaagccaggggaaaccctggtggaggctcgcagcgg
ttctgacgtgcaaatcgatcgtcaaat---------------------------------
------------------------------------------------------------
------------------------------------------------------------
------------atgcaaaaaaccccgacttcgggaggggtgtatttattagataaaaaa
ccaatgcccttcggggctctttggtgattcatgataacttaacggatcgcatggccttgc
gccggcgacggttcattcaaatttctgccctatcaactttcgatggtaaggtattggctt
accatggtttcaacgggtaacggatttttagggaaagatcccggagagggagcctgagaa
acggctaccacatccaaggaaggcagcaggcgcgcaaattacccaatcccgacacgggga
ggtagtgacaataaatactgatacagggctcttttgggtcttgtaatcggaatgagtaca
atttaaataccttaacgaggaacaattggagggcaagtctggtgccagcagccgcggtaa
ttccagctccaatagcgtatattaaagttgttgcagttaaaaagctcgtagttgaacctt
gggcctggctggctggtccgcctcaccgcgtgtactggtccggccgggcctttccttctg
gagaaccgcatgccctttactgggtgtgtcggggaaccaggacttttactttgagaaaat
tagagtgttcaaagcaggcctttgctcgaatacgttagcatggaataatagaataggacg
tgcggtcctattttgttggtttctagaaccgccgtaatgattaatagggatagtcggggg
cgtcagtattcaattgtcagaggtgaaattcttggatctattgaagactaactactgcga
aagcattcgccaaggatgttttcattaatcagtgaacgaaagttaggggatcgaagacga
tcagataccgtcgtagtcttaaccgtaaactatgccgactagggatcgggc---------
------------------------------------------------------------
------------------------------gagcacgctcttctcgcctacaccctcggt
gtgaagcagctcatcgtcgctatcaacaagatggacaccaccaagtggagcgaggaccgt
ttccaagaaatcatcaaggagacctcctccttcatcaagaaggtcggctacaaccccaag
cacgttcccttcgtccccatctccggcttcaacggcgacaacatgatcgacgtctcctcc
aactgcccctggtacaagggttgggagaaggagaccaagaccaaggccaccggaaagacc
ctcctcgaggccattgatgccatcgaccagccgtcccgtccctccgacaagcccctccgt
cttcccctccaggatgtgtacaagatcggtggtattggcacggttcccgtcggacgtgtc
gagactggtaccatcaaggccggtatggtcgtcaccttcgcccccgctggtgtcaccact
gaagtcaagtccgtcgagatgcaccacgagcagcttgtcgctggtctccccggtgacaac
gtcggcttcaacgtcaagaacgtctccgtcaaggagatccgtcgtggtaacgtcgctggt
gactccaagaccgaccctcccaagggtgccgagtccttcaacgcccaggtcatcgtcctc
aaccaccccggtcaggtcggtgctggttacgctccggtcctcgattgccacactgcccac
attgcttgcaagttctctgagctcctcgagaagattgaccgccgaactggaaagtccacc
gagaacagccccaagttcatcaagtctggtgatgccgccatcgtcaagatggtgccatcc
aagcccatgtgcgttgaggccttcaccgact
>Parathyridaria_clematidis_MFLUCC_17_2160
atcattatcgaaatgcagcaaggtcgccggtc-ccgcgtacatgcat-tcaaccaccctt
gactttgagcaccgtatgtttcctcggcaggcccgcctgccaacggggaccccaacgaac
acttgcagtagcagtatttgtctgagaaaaacctaaaaattaaaactttcaacaatggat
ctcttggttctggcatcgatgaagaacgcagcgaaatgcgataagtagtgtgaattgcag
aattcagtgaatcatcgaatctttgaacgcacattgcgccccatggtattccgtggggca
cgcctgttcgagcgtcatttaacccttcaagctccgcttggtgt-tgggtgcttgtcccg
cc--ccgcgcggcgactcacctcaaagtcattggcagcccgcacccgcaggccacgagcg
cagcacagtcgcgctcgaggctc-gccgggtcggctctccagaagcac------------
------------agcatatcaataagcggaggaaaagaaaccaacagggattgccccagt
aacggcgagtgaagcggcaatagctcaaatttgaaatctggctctttcagggtccgagtt
gtaatttgcagagggtgctttggcgtcggccgtggtctaagttccttggaacaggacgtc
acagagggtgagaatcccgtacgtggccgccggtcttcgccgtgtaaagccccttcgacg
agtcgagttgtttgggaatgcagctctaaatgggagataaatttcttctaaagctaaata
ttggccagagaccgatagcgcacaagtagagtgatcgaaagatgaaaagcactttggaaa
gagagtcaaaaagcacgtgaaattgttgaaagggaagcgcttgcagccagacgtgcccgc
agttgctcacccgggctctcgcccggggcactcttctgcgggcaggccagcatcagttcg
ggcggttggataaaggcctctgtcacgtaccaccccctggggcggccttataggggaggc
gcaacacgaccagcccgaactgaggaccgcgcattagctaggatgctggcgtaatggctg
taagcggcccgtcttgaaacacggaccaaggagtctaacatctatgcgagtgtttgggtg
tcaagcccggacgcgcaatgaaagtgaacggaggtgggaacccttacgggcgcaccatcg
accgatcctgaagtcttcggatggatttgagtaagagcatagctgttgggacccgaaaga
tggtgaactatgcctgaatagggtgaagccaggggaaaccctggtggaggctcgcagcgg
ttctgacgtgcaaatcgatcgtcaaa----------------------------------
------------------------------------------------------------
------------------------------------------------------------
------------atgcaaaaaaccccgacttcgggaggggtgtatttattagataaaaaa
ccaatgcccttcggggctctttggtgattcatgataacttaacggatcgcatggccttgc
gccggcgacggttcattcaaatttctgccctatcaactttcgatggtaaggtattggctt
accatggtttcaacgggtaacggatttttagggaaagatcccggagagggagcctgagaa
acggctaccacatccaaggaaggcagcaggcgcgcaaattacccaatcccgacacgggga
ggtagtgacaataaatactgatacagggctcttttgggtcttgtaatcggaatgagtaca
atttaaataccttaacgaggaacaattggagggcaagtctggtgccagcagccgcggtaa
ttccagctccaatagcgtatattaaagttgttgcagttaaaaagctcgtagttgaacctt
gggcctggctggctggtccgcctcaccgcgtgtactggtccggccgggcctttccttctg
gagaaccgcatgccctttactgggtgtgtcggggaaccaggacttttactttgagaaaat
tagagtgttcaaagcaggcctttgctcgaatacgttagcatggaataatagaataggacg
tgcggtcctattttgttggtttctagaaccgccgtaatgattaatagggatagtcggggg
cgtcagtattcaattgtcagaggtgaaattcttggatctattgaagactaactactgcga
aagcattcgccaaggatgttttcattaatcagtgaacgaaagttaggggatcgaagacga
tcagataccgtcgtagtcttaaccgtaaactatgccgactagggatcgggcgatgttt--
------------------------------------------------------------
------------------------------------------------------------
------------atcgtcgctatcaacaagatggacaccaccaagtggagcgaggaccgt
ttccaagaaatcatcaaggagacctcctccttcatcaagaaggtcggctacaaccccaag
cacgttcccttcgtccccatctccggcttcaacggcgacaacatgatcgacgtctcctcc
aactgcccctggtacaagggttgggagaaggagaccaagaccaaggccaccggaaagacc
ctcctcgaggccattgatgccatcgaccagccgtcccgtccctccgacaagcccctccgt
cttcccctccaggatgtgtacaagatcggtggtattggcacggttcccgtcggacgtgtc
gagactggtaccatcaaggccggtatggtcgtcaccttcgcccccgctggtgtcaccact
gaagtcaagtccgtcgagatgcaccacgagcagcttgtcgctggtctccccggtgacaac
gtcggcttcaacgtcaagaacgtctccgtcaaggagatccgtcgtggtaacgtcgctggt
gactccaagaccgaccctcccaagggtgccgagtccttcaacgcccaggtcatcgtcctc
aaccaccccggtcaggtcggtgctggttacgctccggtcctcgattgccacactgcccac
attgcttgcaagttctctgagctcctcgagaagattgaccgccgaactggaaagtccacc
gagaacagccccaagttcatcaagtctggtgatgccgccatcgtcaagatggtgccatcc
aagcccatgtgcgttgaggccttcaccgact
>Parathyridaria_clematidis_MFLUCC_17_2185
atcattatcgaaatgcagcaaggtcgccggtc-ccgcgtacatgcat-tcaaccaccctt
gactttgagcaccgtatgtttcctcggcaggcccgcctgccaacggggaccccaacgaac
acttgcagtagcagtatttgtctgagaaaaacctaaaaattaaaactttcaacaatggat
ctcttggttctggcatcgatgaagaacgcagcgaaatgcgataagtagtgtgaattgcag
aattcagtgaatcatcgaatctttgaacgcacattgcgccccatggtattccgtggggca
cgcctgttcgagcgtcatttaacccttcaagctccgcttggtgt-tgggtgcttgtcccg
cc--ccgcgcggcgactcacctcaaagtcattggcagcccgcacccgcaggccacgagcg
cagcacagtcgcgctcgaggctc-gccgggtcggctctccagaagcacacccccaatat-
gacctc---------------------------------------------tgccccagt
aacggcgagtgaagcggcaatagctcaaatttgaaatctggctctttcagggtccgagtt
gtaatttgcagagggtgctttggcgtcggccgtggtctaagttccttggaacaggacgtc
acagagggtgagaatcccgtacgtggccgccggtcttcgccgtgtaaagccccttcgacg
agtcgagttgtttgggaatgcagctctaaatgggagataaatttcttctaaagctaaata
ttggccagagaccgatagcgcacaagtagagtgatcgaaagatgaaaagcactttggaaa
gagagtcaaaaagcacgtgaaattgttgaaagggaagcgcttgcagccagacgtgcccgc
agttgctcacccgggctctcgcccggggcactcttctgcgggcaggccagcatcagttcg
ggcggttggataaaggcctctgtcacgtaccaccccctggggcggccttataggggaggc
gcaacacgaccagcccgaactgaggaccgcgcattagctaggatgctggcgtaatggctg
taagcggcccgtcttgaaacacggaccaaggagtctaacatctatgcgagtgtttgggtg
tcaagcccggacgcgcaatgaaagtgaacggaggtgggaacccttacgggcgcaccatcg
accgatcctgaagtcttcggatggatttgagtaagagcatagctgttgggacccgaaaga
tggtgaactatgcctgaatagggtgaagccaggggaaacactggtggaggctcgcagcgg
ttctgacgtgcaaatcgatcgtcaaatttggtcataggggccgaacacga----------
------------------------------------------------------------
------------------------------------------------------------
------------------------------------------------------------
------------------------------------------------------------
-------------------------------atcaactttcgatggtaaggtattggctt
accatggtttcaacgggtaacggatttttagggaaagatcccggagagggagcctgagaa
acggctaccacatccaaggaaggcagcaggcgcgcaaattacccaatcccgacacgggga
ggtagtgacaataaatactgatacagggctcttttgggtcttgtaatcggaatgagtaca
atttaaataccttaacgaggaacaattggagggcaagtctggtgccagcagccgcggtaa
ttccagctccaatagcgtatattaaagttgttgcagttaaaaagctcgtagttgaacctt
gggcctggctggctggtccgcctcaccgcgtgtactggtccggccgggcctttccttctg
gagaaccgcatgccctttactgggtgtgtcggggaaccaggacttttactttgagaaaat
tagagtgttcaaagcaggcctttgctcgaatacgttagcatggaataatagaataggacg
tgcggtcctattttgttggtttctagaaccgccgtaatgattaatagggatagtcggggg
cgtcagtattcaattgtcagaggtgaaattcttggatctattgaagactaactactgcga
aagcattcgccaaggatgttttcattaatcagtgaacgaaagttaggggatcgaagacga
tcagataccgtcgtagtcttaaccgtaaactatgccgactagggatcgggcgatgtttct
atattgactcgctcggcaccttacgagaaatcataa------------------------
------------------------------------------------------------
------------------------------------accaccaagtggagcgaggaccgt
ttccaagaaatcatcaaggagacctcctccttcatcaagaaggtcggctacaaccccaag
cacgttcccttcgtccccatctccggcttcaacggcgacaacatgatcgacgtctcctcc
aactgcccctggtacaagggttgggagaaggagaccaagaccaaggccaccggaaagacc
ctcctcgaggccattgatgccatcgaccagccgtcccgtccttccgacaagcccctccgt
cttcccctccaggatgtgtacaagatcggtggtattggcacggttcccgtcggacgtgtc
gagactggtaccatcaaggccggtatggtcgtcaccttcgcccccgctggtgtcaccact
gaagtcaagtccgtcgagatgcaccacgagcagcttgtcgctggtctccccggtgacaac
gtcggcttcaacgtcaagaacgtctccgtcaaggagatccgtcgtggtaacgtcgctggt
gactccaagaccgaccctcccaagggtgccgagtccttcaacgcccaggtcatcgtcctc
aaccaccccggtcaggtcggtgctggttacgctccggtcctcgattgccacactgcccac
attgcttgcaagttctctgagctcctcgagaagattgaccgccgaactggaaagtccacc
gagaacagccccaagttcatcaagtctggtgatgccgccatcgtcaagatggtgccatcc
aagcccatgtgcgttgaggccttcaccgact
>Parathyridaria_ellipsoidea_KNU_JJ_1829
atcattaccgaaatgcagcaaggtcgccggccgccgcgtacacgcat-tccaccaccctt
gactttgagcaccgtatgtttcctcggcagggacgcctgccagcgggga-cccatcgaac
acttgcagtagcagtatttgtctgagataaacacaaaaatcaaaactttcaacaatggat
ctcttggttctggcatcgatgaagaacgcagcgaaatgcgataagtagtgtgaattgcag
aattcagtgaatcatcgaatctttgaacgcacattgcgccccttggtattccggggggca
tgcctgttcgagcgtcatttaacccctcaagcccagcttggtgt-tgggtgcttgtcccg
cc-cccgcgcggcgactcacctcaaagtcattggcagcccgcatccgccggccacgagcg
cagcacagtcgcgatcgaggcca-ggcaggtcggctctccagaagcaaccc--caatatt
gacctcggatca------------------------------------------------
----------gaagcggcaacagctcaaatttgaaatctggctccttcggggtccgagtt
gtaatttgcagagggtgctttggcgtcggccgtggtctaagttccttggaacaggacgtc
acagagggtgagaatcccgtacgtggccgccggccttcgccgtgtaaagccccttcgacg
agtcgagttgtttgggaatgcagctctaaatgggagataaatttcttctaaagctaaata
ttggccagagaccgatagcgcacaagtagagtgatcgaaagatgaaaagcactttggaaa
gagagtcaaaaagcacgtgaaattgttgaaagggaagcgcttgcagccagacgtgcccgc
agttgctcacccgggctctcgcccggggcactcttctgcgggcaggccagcatcagttcg
ggcggttggataaaggcctctgtcacgtaccgccctctggggcggccttataggggaggc
gcaacacgaccagcccgaactgaggaccgcgcattagctaggatgctggcgtaatggctg
taagcggcccgtcttgaaacacggaccaaggagtctaacatctatgcgagtgtttgggtg
tcaagcccgggcgcgcaatgaaagtgaacggaggtgggaacccctcggggcgcaccatcg
accgatcctgaagtcttcggatggatttgagtaagagcatagctgttgggacccgaaaga
tggtgaactatgcctgaatagggtgaagccaggggaaaccctggtggaggctcgcagcgg
ttctgacgtgcaaatcgatcgtcaaatttgggcataggggcgaaagactaatcgaaccat
ctagtagctggttcctgccga???????????????????????????????????????
????????????????????????????????????????????????????????????
????????????????????????????????????????????????????????????
????????????????????????????????????????????????????????????
????????????????????????????????????????????????????????????
????????????????????????????????????????????????????????????
????????????????????????????????????????????????????????????
????????????????????????????????????????????????????????????
????????????????????????????????????????????????????????????
????????????????????????????????????????????????????????????
????????????????????????????????????????????????????????????
????????????????????????????????????????????????????????????
????????????????????????????????????????????????????????????
????????????????????????????????????????????????????????????
????????????????????????????????????????????????????????????
????????????????????????????????????????????????????????????
????????????????????????????????????????????????????????????
????????????????????????????????????????????????????????????
????????????????????????????????????????????????????????????
????????????????????????????????????????????????????????????
????????????????????????????????????????????????????????????
????????????????????????????????????????????????????????????
????????????????????????????????????????????????????????????
????????????????????????????????????????????????????????????
????????????????????????????????????????????????????????????
????????????????????????????????????????????????????????????
????????????????????????????????????????????????????????????
????????????????????????????????????????????????????????????
????????????????????????????????????????????????????????????
????????????????????????????????????????????????????????????
????????????????????????????????????????????????????????????
????????????????????????????????????????????????????????????
???????????????????????????????
>Parathyridaria_flabelliae_MUT_4886
atcattatcgaaatgcagcaaggtcgccggccaccgcgc-catgcat-tctatcaccctt
gactttgagcaccgtttgtttcctcggcagggacgcctgccagcggggaccccattgaac
acttgcagtagcagtatttgtctgagataaaccaaaaaattaaaactttcaacaatggat
ctcttggttctggcatcgatgaagaacgcagcgaaatgcgataagtagtgtgaattgcag
aattcagtgaatcatcgaatctttgaacgcacattgcgcccctcggtattccgtggggca
tgcctgttcgagcgtcatttaacccttcaagctcagcttggtgt-tgggtgcttgtcccg
cc--ccgcgcggcgactcacctcaaagtcattggcagcccgcacccgccggccacgagcg
cagcacagtcgcgctagaggcct-ggcaggtcggctctccagaagcacacccc-aatatt
gacctcggatca------------------------------------------------
----------gaagcggcaacagctcaaatttgaaatctggctcctttggggtccgagtt
gtaatttgcagagggtgctttggcgtcggccgtggtctaagttccttggaacaggacgtc
acagagggtgagaatcccgtacgtggccgccggccttcgccgtgtaaagccccttcgacg
agtcgagttgtttgggaatgcagctctaaatgggagataaatttcttctaaagctaaata
ttggccagagaccgatagcgcacaagtagagtgatcgaaagatgaaaagcactttggaaa
gagagtcaaaaagcacgtgaaattgttgaaagggaagcgcttgcagccagacgtgcccgc
agttgctcacccgggcttttgcccggggcactcttctgtgggcaggccagcatcagttcg
ggcggttggataaaggcctctgtcacgtaccgccctctggggcggccttataggggaggc
gcaacacgaccagcccgaactgaggaccgcgcattagctaggatgctggcgtaatggctg
taagcggcccgtcttgaaacacggaccaaggagtctaacatctatgcgagtgtttgggtg
tcaagcccgggcgcgcaatgaaagtgaacggaggtgggaacccctcggggcgcaccatcg
accgatcctgaagtcttcggatggatttgagtaagagcatagctgttgggacccgaaaga
tggtgaactatgcctgaatagggtgaagccaggggaaaccctggtggaggctcgcagcgg
ttctgacgtgcaaatcgatcgtcaaatttgggcataggggcgaaagactaatcgaaccat
ctagtagctggttcctgccga---------------------------------------
------------------------------------------------------------
------------------aataccccgacttcggagggg--gtatttattagataaaaaa
ccaatgcccttcggggctctttggtgattcatgataacttaacggatcgcatggccttgc
gccggcgacggttcattcaaatttctgccctatcaactttcgatggtaaggtattggctt
accatggtttcaacgggtaacggatttttagggaaagatcccggagagggagcctgagaa
acggctaccacgtccgaggaaggcagcaggcgcgcaaattacccaatcccgacacgggga
ggtagtgacaataaatactgatacagggctcttttgggtcttgtaatcggaatgagtaca
atttaaataccttaacgaggaacaattggagggcaagtctggtgccagcagccgcggtaa
ttccagctccaatagcgtatattaaagttgttgcaggtaaaaagctcgtaggtgaacctt
gggcccggctggccggtccgcctcaccgcgtgtactgggtccgggggccttttccttctg
gagaaccgcagccccttctctgggggtgcccgggggagggaccttttactttagaaaaat
tagagtgttcaaaaagggcctttgctcgaatacgttagcatggaataatagaaaggaccg
tgcggtcctattttgttggtttctagaaccgccgtatggattaatagggatagtcggggg
gtccagtattcaattgtcagaggtgaaattcttggatctattgaagactaactcctgcga
aagcattcgccaaagatgttttcattaatcagtgaacgaaaagtggggatcgaaagacga
tcagataccgtcgtagtcttaaccgtaaactatgcccgtaggggatcgggcgatgtttct
atattgactcgctcggcaccttacgagaaatcataagccgctggtactggtgagttcgag
gccggtatctccaaggatggtcagactcgtgagcacgctcttctcgcctacaccctcggt
gtgaagcagctcatcgtcgccatcaacaagatggacaccaccaagtggagcgaggaccgt
ttccaggaaatcatcaaggagacctccaacttcatcaagaaggtcggctacaaccccaag
cacgttcccttcgtccccatctccggcttcaacggcgacaacatgatcgacgcctcctcc
aactgcccctggtacaagggttgggagaaggagaccaaggccaaggccaccggaaagacc
ctcctcgaggccattgatgccatcgaccaccccgtccgtccttccgacaagcccctccgt
cttcccctccaggatgtgtacaagatcggtggtattggcacggttcccgtcggtcgtgtc
gagaccggtaccatcaaggccggtatggtcgtgaccttcgcccctgctggtgtcaccact
gaagtcaagtccgtcgagatgcaccacgagcagcttgttgctggtgtgccaggagacaac
gtcggcttcaacgtcaagaacgtctccgtcaaggagatccgtcgtggtaacgttgccggt
gactccaagaacgacccccccaagggtgccgagtccttcaacgcccaggtcatcgtcctc
aaccaccccggtcaggtcggtgctggttacgccccggtcctcgattgccacactgcccac
attgcctgcaagttctctgagctcctcgagaagatcgaccgacgaaccggaaagtccacc
gagaacagccccaagttcatcaagtctggtgatgctgccatcgtcaagatgsttccctcc
aagcccatctgcgttgaggctttcaccgagt
>Parathyridaria_flabelliae_MUT_4859
atcattatcaaaa--cagc--ggacttcggtc----------------cctgcacccttg
tcttttgcgtaccgtatgtttcctcggcgggcttgcctgccggttggacattatcaaacc
ttttgtagttgcaatcagcgtcagaa-aataaacaataattacaactttcaacaacggat
ctcttggttctggcatcgatgaagaacgcagcgaaatgcgaaaagtagtgtgaattgcag
aattcagtgaatcatcgaatctttgaacgcacattgcgccccttggtattccatggggca
tgcctgttcgagcgtcatttgtaccctcaagcactgcttggtgt-tgggcgtttgtcctg
c--------aaaggactcgcctgaaagcgattggcggccaacgtactggtggta-gagcg
cagcacaattgcgtct--ctcccttctacgttagcgtccatgaagcctttttcaacgttt
gacctcggatca-------------------gaaatgaagccaacagggattgccccagt
aacggcgagtgaagcggcaacagctcaaatttgaaatctggctcctttggggtccgagtt
gtaatttgcagagggtgctttggcgtcggccgtggtctaagttccttggaacaggacgtc
acagagggtgagaatcccgtacgtggccgccggccttcgccgtgtaaagccccttcgacg
agtcgagttgtttgggaatgcagctctaaatgggagataaatttcttctaaagctaaata
ttggccagagaccgatagcgcacaagtagagtgatcgaaagatgaaaagcactttggaaa
gagagtcaaaaagcacgtgaaattgttgaaagggaagcgcttgcagccagacgtgcccgc
agttgctcacccgggcttttgcccggggcactcttctgtgggcaggccagcatcagttcg
ggcggttggataaaggcctctgtcacgtaccgccctctggggcggccttataggggaggc
gcaacacgaccagcccgaactgaggaccgcgcattagctaggatgctggcgtaatggctg
taagcggcccgtcttgaaacacggaccaaggagtctaacatctatgcgagtgtttgggtg
tcaagcccgggcgcgcaatgaaagtgaacggaggtgggaacccctcggggcgcaccatcg
accgatcctgaagtcttcggatggatttgagtaagagcatagctgttgggacccgaaaga
tggtgaactatgcctgaatagggtgaagccaggggaaaccctggtggaggctcgcagcgg
ttctgacgtgcaaatcgatcgtcaaatttgggcataggggcgaaagactaatcgaaccat
ctagtagctggttcctgccgacta---gtatagcattataccgtgaaactgcgaatggct
cattaaatcagttatcgtttattagctg--tccttactacttggatacccgtggtaattc
tagagctaatacatgcaaaaaaccccgacttcggaaggggtgtatttattagataaaaaa
ccaatgcccttcggggctctttggtgattcatgataacttaacggatcgcatggccttgc
gccggcgacggttcattcaaatttctgccctatcaactttcgatggtaaggtattggctt
accatggtttcaacgggtaacggatttttagggaaagatcccggagagggagcctgagaa
acggctaccacatccaaggaaggcagcaggcgcgcaaattacccaatcccgacacgggga
ggtagtgacaataaatactgatacagggctcttttgggtcttgtaatcggaatgagtaca
atttaaataccttaacgaggaacaattggagggcaagtctggtgccagcagccgcggtaa
ttccagctccaatagcggatattaaagttgttgcagttaaaaagctcgtagttgaacctt
gggcctggctggccggtccgcctcaccgcgtgtactggtccggccgggcctttccttctg
gagaaccgcatgcccttcactgggtgtgccggggaaccaggacttttactttgagaaaat
tagagtgttcaaagcaggcctttgctcgaatacgttagcatggaataatagaataggacg
tgcggtcctattttgttggtttctagaancnccgtaatgattaatagggatagtcggggg
cgtcagtattcaattgtcagaggtgaaattcttggatctattgaagactaactactgcga
aagcattcgccaaggatgttttcattaatcagtgaacgaaagttaggggatcgaagacga
tcagataccgtcgtagtcttaaccgtaaactatgccgactagggatcgggcgatgtttct
atattgactcgctcggcaccttacgagaaatcataagccgctggtactggtgagttcgag
gccggtatctccaaggatggtcagactcgtgagcacgctcttctcgcctacaccctcggt
gtgaagcagctcatcgtcgccatcaacaagatggacaccaccaagtggagcgaggaccgt
ttccaggaaatcatcaaggagacctccaacttcatcaagaaggtcggctacaaccccaag
cacgttcccttcgtccccatctccggcttcaacggcgacaacatgatcgacgcctcctcc
aactgcccctggtacaagggttgggagaaggagaccaaggccaaggccaccggaaagacc
ctcctcgaggccattgatgccatcgaccaccccgtccgtccttccgacaagcccctccgt
cttcccctccaggatgtgtacaagatcggtggtattggcacggttcccgtcggtcgtgtc
gagaccggtaccatcaaggccggtatggtcgtgaccttcgcccctgctggtgtcaccact
gaagtcaagtccgtcgagatgcaccacgagcagcttgttgctggtgtgccaggagacaac
gtcggcttcaacgtcaagaacgtctccgtcaaggagatccgtcgtggtaacgttgccggt
gactccaagaacgacccccccaagggtgccgagtccttcaacgcccaggtcatcgtcctc
aaccaccccggtcaggtcggtgctggttacgccccggtcctcgattgccacactgcccac
attgcctgcaagttctctgagctcctcgagaagatcgaccgacgaaccggaaagtccacc
gagaacagccccaagttcatcaagtctggtgatgctgccatcgtcaagatgattccctcc
aagcccatgtgcgttgaggctttcaccgagt
>Parathyridaria_percutanea_CBS_128203
atcattatcgaaatgcagc-aggccgccggcccccgcgtacacgcat--tatccaccctt
gactttgagcaccgtttgtttcctcggcggggacgcccgccagcgaggaccccattgaac
ccttgcagtagcagtatttgtctgaaaaaaacacaaaaatcacaactttcaacaatggat
ctcttggttctggcatcgatgaagaacgcagcgaaatgcgataagtagtgtgaattgcag
aattcagtgaatcatcgaatctttgaacgcacattgcgcccctcggtattccttggggca
tgcctgttcgagcgtcatttaacccttcaagctcagcttggtgt-tgggtgcttgtcccg
cctcccgcgcggcgactcacctcaaagtcattggcagcccgcacccgccggccatgagcg
cagcacagtcgcgctccgggctccgcagggtcggctccccataagcaaccccccaaaatt
gacc------------------------------------------------gcctcagt
aacggcgagtgaagcggcaacagctcaaatttgaaatctggccctttcagggtccgagtt
gtaatttgtagagggtgcttcggcgtcggccgtggtctaagttccttggaacaggacgtc
acagagggtgagaatcccgtacgtggccgccggccttcgccatgtgaagccccttcgacg
agtcgagttgtttgggaatgcagctctaaatgggagataaatttcttctaaagctaaata
ttggccagagaccgatagcgcacaagtagagtgatcgaaagatgaaaagcactttggaaa
gagagtcaaaaagcacgtgaaattgttgaaagggaagcgcttgcagccagacgtgcccgc
agttgctcacccgggctctcgcccggggcactcttctgcgggcaggccagcatcagttcg
ggcggtcggataaaggcctctgtcacgtaccaccctccggggtggccttataggggaggc
gcaacacggccagcctgaactgaggaccgcgcatcagctaggatgctggcgtaatggctg
taagcggcccgtcttgaaacacggaccaaggagtctaacatctatgcgagtgtttgggtg
tcaagcccgggcgcgcaatgaaagtgaacgtaggtgggaacccttcggggcgcaccatcg
accgatcctgaagtcttcggatggatttgagtaagagcatagctgttgggacccgaaaga
tggtgaactatgcctgaatagggtgaagccaggggaaaccctggtggaggctcgcagcgg
ttctgacgtgcaaatcgatcgtcaaatttgggcataggggcgaaagactaatcgaaccat
ctagtagctggttcctgccgactaagtataagcaattataccgtgaaactgcgaatggct
cattaaatcagttatcgtttatttgatagtaccttactacttggatacccgtggtaattc
tagagctaatacatgcaaaaaaccccaacttcggaaggggtgtatttattagataaaaaa
ccaatgcccttcggggctctttggtgattcatgataacttaacggatcgcatggccttgc
gccggcgacggttcattcaaatttctgccctatcaactttcgatggtaaggtattggctt
accatggtttcaacgggtaacggatttttagggaaagatcccggagagggagcctgagaa
acggctaccacatccaaggaaggcagcaggcgcgcaaattacccaatcccgacacgggga
ggtagtgacaataaatactgatacagggctcttttgggtcttgtaatcggaatgagtaca
atttaaataccttaacgaggaacaattggagggcaagtctggtgccagcagccgcggtaa
ttccagctccaatagcgtatattaaagttgttgcagttaaaaagctcgtagttgaacctt
gggcctagctggccggtccgcctcaccgcgtgtactggtctagctgggcctttccttctg
gagaaccgcatgcccttcactgggcgtgccggggaaccaggacttttactttgagaaaat
tagagtgttcaaagcaggcctttgctcgaatacgttagcatggaataatagaataggacg
tgcagttctattttgttggtttctagaaccgccgtaatgattaatagggatagtcggggg
cgtcagtattcaattgtcagaggtgaaattcttggatctattgaagactaactactgcga
aagcattcgccaaggatgttttcattaatcagtgaacgaaagttaggggatcgaagacga
tcagataccgtcgtagtcttaaccgtaaactatgccgactagggatcgggcgatgtttct
atattgactcgctcggcaccttacgagaaatcataagccgctggtactggtgagttcgag
gccggtatctccaaggatggtcagacccgtgagcacgcccttctcgcctacacccttggt
gtgaagcagctcatcgtcgccatcaacaagatggacaccaccaagtggtctgaggagcgt
tacaacgaaatcatcaaggagacgtccaacttcatcaagaaggtcggctacaaccccaag
cacgttcccttcgtccccatctccggcttcaacggcgacaacatgatcgaggcctccacc
aactgcccctggtacaagggctgggagaaggagaccaaggccaaggccactggcaagacc
ctcctcgaggccatcgacgccattgaccccccgtcccgtccctccgacaagcccctccgt
cttcccctccaggatgtgtacaagattggtggtattggcacggtccccgtcggtcgtgtc
gagaccggtgtcatcaaggccggcatggtcgtcaccttcgcccccgctggtgtcaccact
gaagtcaagtccgtcgaaatgcaccacgagcagctggccgagggtgtgccaggtgacaac
gtcggcttcaacgtcaagaacgtctccgtcaaggagatccgtcgtggtaacgtcgctggt
gactccaagaacgacccccccaagggtgccgagtccttcaacgcccaggtcatcgtcctc
aaccaccccggtcaggtcggtgctggttacgctcccgtcctcgactgccacactgcccac
attgcctgcaagttctctgagctcttggagaagattgaccgacgaactggcaagtctgtt
gagaacagccccaagttcatcaagtctggtgatgccgctatcgtcaagatgattccctcc
aagcccatgtgcgttgaggct----------
>Parathyridaria_percutanea_CBS_868_95
atcattatcgaaatgcagcaaggccgccggcccccgcgtacacgcat--tatccaccctt
gactttgagcaccgtttgtttcctcggcggggacgcccgccagcgaggaccccattgaac
ccttgcagtagcagtatttgtctgaaaaaaacacaaaaatcacaactttcaacaatggat
ctcttggttctggcatcgatgaagaacgcagcgaaatgcgataagtagtgtgaattgcag
aattcagtgaatcatcgaatctttgaacgcacattgcgcccctcggtattccttggggca
tgcctgttcgagcgtcatttaacccttcaagctcagcttggtgt-tgggtgcttgtcccg
cctcccgcgcggcgactcacctcaaagtcattggcagcccgcacccgccggccatgagcg
cagcacagtcgcgctccgggctccgcagggtcggctccccataagcaaccccccaaaatt
gacc------------------------------------------------gcctcagt
aacggcgagtgaagcggcaacagctcaaatttgaaatctggccctttcagggtccgagtt
gtaatttgtagagggtgcttcggcgtcggccgtggtctaagttccttggaacaggacgtc
acagagggtgagaatcccgtacgtggccgccggccttcgccatgtgaagccccttcgacg
agtcgagttgtttgggaatgcagctctaaatgggagataaatttcttctaaagctaaata
ttggccagagaccgatagcgcacaagtagagtgatcgaaagatgaaaagcactttggaaa
gagagtcaaaaagcacgtgaaattgttgaaagggaagcgcttgcagccagacgtgcccgc
agttgctcacccgggctctcgcccggggcactcttctgcgggcaggccagcatcagttcg
ggcggtcggataaaggcctctgtcacgtaccaccctccggggtggccttataggggaggc
gcaacacggccagcctgaactgaggaccgcgcatcagctaggatgctggcgtaatggctg
taagcggcccgtcttgaaacacggaccaaggagtctaacatctatgcgagtgtttgggtg
tcaagcccgggcgcgcaatgaaagtgaacgtaggtgggaacccttcggggcgcaccatcg
accgatcctgaagtcttcggatggatttgagtaagagcatagctgttgggacccgaaaga
tggtgaactatgcctgaatagggtgaagccaggggaaaccctggtggaggctcgcagcgg
ttctgacgtgcaaatcgatcgtcaaatttgggcataggggcgaaagactaatcgaaccat
ctagtagctggttcctgccga---------------tataccgtgaaactgcgaatggct
cattaaatcagttatcgtttatttgatagtaccttactacttggatacccgtggtaattc
tagagctaatacatgcaaaaaaccccaacttcggaaggggtgtatttattagataaaaaa
ccaatgcccttcggggctctttggtgattcatgataacttaacggatcgcatggccttgc
gccggcgacggttcattcaaatttctgccctatcaactttcgatggtaaggtattggctt
accatggtttcaacgggtaacggatttttagggaaagatcccggagagggagcctgagaa
acggctaccacatccaaggaaggcagcaggcgcgcaaattacccaatcccgacacgggga
ggtagtgacaataaatactgatacagggctcttttgggtcttgtaatcggaatgagtaca
atttaaataccttaacgaggaacaattggagggcaagtctggtgccagcagccgcggtaa
ttccagctccaatagcgtatattaaagttgttgcagttaaaaagctcgtagttgaacctt
gggcctagctggccggtccgcctcaccgcgtgtactggtctagctgggcctttccttctg
gagaaccgcatgcccttcactgggtgtgccggggaaccaggacttttactttgagaaaat
tagagtgttcaaagcaggcctttgctcgaatacgttagcatggaataatagaataggacg
tgcagttctattttgttggtttctagaaccgccgtaatgattaatagggatagtcggggg
cgtcagtattcaattgtcagaggtgaaattcttggatctattgaagactaactactgcga
aagcattcgccaaggatgttttcattaatcagtgaacgaaagttaggggatcgaagacga
tcagataccgtcgtagtcttaaccgtaaactatgccgactagggatcgggcgatgtttct
atattgactcgctcggcaccttacgagaaatcataagccgctggtactggtgagttcgag
gccggtatctccaaggatggtcagacccgtgagcacgcccttctcgcctacacccttggt
gtgaagcagctcatcgtcgccatcaacaagatggacaccaccaagtggtctgaggagcgt
tacaacgaaatcatcaaggagacgtccaacttcatcaagaaggtcggctacaaccccaag
cacgttcccttcgtccccatctccggcttcaacggcgacaacatgatcgaggcctccacc
aactgcccctggtacaagggttgggagaaggagaccaaggccaaggccactggcaagacc
ctcctcgaggccatcgacgccattgaccccccgtcccgtccctccgacaagcccctccgt
cttcccctccaggatgtgtacaagattggtggtattggcacggtccccgtcggtcgtgtc
gagaccggtgtcatcaaggccggcatggtcgtcaccttcgcccccgctggtgtcaccact
gaagtcaagtccgtcgaaatgcaccacgagcagctctccgagggtgtgccaggtgacaac
gtcggtttcaacgtcaagaacgtctccgtcaaggagatccgtcgtggtaacgtcgctggt
gactccaagaacgacccccccaagggtgccgagtccttcaacgcccaggtcatcgtcctc
aaccaccccggccaggtcggtgctggttacgctcccgtcctcgactgccacactgcccac
attgcctgcaagttctctgagctcttggagaagattgaccgacgaactggcaagtctgtt
gagaacagccccaagttcatcaagtctggtgatgccgctatcgtcaagatgatt------
-------------------------------
>Parathyridaria_philadelphi_CBS_143432
atcattatcgaaatgcagcaaggccgccggcc-ctgcgtacatgcat-tcaaccaccctt
gactttgagcaccgtatgtttcctcggcaggcccgcctgccaacggggaccccaacgaac
acttgcagtagcagtatttgtctgagaaaaacctaaaaattaaaactttcaacaatggat
ctcttggttctggcatcgatgaagaacgcagcgaaatgcgataagtagtgtgaattgcag
aattcagtgaatcatcgaatctttgaacgcacattgcgccccatggtattccgtggggca
cgcctgttcgagcgtcatttaacccttcaagctccgcttggtgt-tgggtgcttgtcccg
cc--ccgcgcggcgactcacctcaaagtcatt----------------------------
------------------------------------------------------------
-------------------------------------------acagggattgccccagt
aacggcgagtgaagcggcaatagctcaaatttgaaatctggccctttcagggtccgagtt
gtaatttgcagagggtgctttggcgtcggccgtggtctaagttccttggaacaggacgtc
acagagggtgagaatcccgtacgtggccgccggtcttcgccgtgtaaagccccttcgacg
agtcgagttgtttgggaatgcagctctaaatgggagataaatttcttctaaagctaaata
ttggccagagaccgatagcgcacaagtagagtgatcgaaagatgaaaagcactttggaaa
gagagtcaaaaagcacgtgaaattgttgaaagggaagcgcttgcagccagacgtgcccgc
agttgctcacccgggctctcgcccggggcactcttctgcgggcaggccagcatcagttcg
ggcggttggataaaggcctctgtcacgtaccaccccctggggcggccttataggggaggc
gcaacacgaccagcccgaactgaggaccgcgcattagctaggatgctggcgtaatggctg
taagcggcccgtcttgaaacacggaccaaggagtctaacatctatgcgagtgtttgggtg
tcaagcccggacgcgcaatgaaagtgaacggaggtgggaacccttacgggcgcaccatcg
accgatcctgaagtcttcggatggatttgagtaagagcatagctgttgggacccgaaaga
tggtgaactatgcctgaatagggtgaagccaggggaaaccctggtggaggctcgcagcgg
ttctgacgtgcaaatcgatcgtcaaatttgggcataggggcgaaagactaatcgaacca-
---------------------???????????????????????????????????????
????????????????????????????????????????????????????????????
????????????????????????????????????????????????????????????
????????????????????????????????????????????????????????????
????????????????????????????????????????????????????????????
????????????????????????????????????????????????????????????
????????????????????????????????????????????????????????????
????????????????????????????????????????????????????????????
????????????????????????????????????????????????????????????
????????????????????????????????????????????????????????????
????????????????????????????????????????????????????????????
????????????????????????????????????????????????????????????
????????????????????????????????????????????????????????????
????????????????????????????????????????????????????????????
????????????????????????????????????????????????????????????
????????????????????????????????????????????????????????????
????????????????????????????????????????????????????????????
????????????????????????????????????------------------------
------------------------------------------------------------
------------------------------------------------------------
------------------------------------------------------------
-acgttcaccttaccctcat----------------------------------------
------------------------------------------------------------
---------------------------------------------------cctgtctgt
aatctctgctaatatgt----------gacagtat-------------------------
---------------------------gtgggcaccttctaagcatcctgagcaactatc
ga--------cttacgaacttgatcgctaacaactcat----------------------
------------------------------------------------------------
---------------------------------------------ctagttgacgccccc
ggtcaccgtgat------------------------------------------------
------------------------------------------------------------
---------------ttcatcaag---------------------aacatgat-------
-------------------------------
>Parathyridaria_ramulicola_MUT_4397
atcattatcgaaatgcagcaaggccgcctgtc-acgcgaacatgcat-tcaaccaccctt
gactttgagcaccgtttgtttcctcggcagggacgcctgccagcggggaccccatcgaac
acttgcaatagcagtatttgtctgagaaaaacacaaaaatcaaaactttcaacaatggat
ctcttggttctggcatcgatgaagaacgcagcgaaatgcgataagtagtgtgaattgcag
aattcagtgaatcatcgaatctttgaacgcacattgcgcccctcggtattccgtggggca
tgcctgttcgagcgtcatttaacccttcaagctcagcttggtgt-tgggtgcttgtcccg
cc-tccgcgcggcgactcacctcaaagtcattggcagcccgcacccgccggccacgagcg
cagcacagtcgcgctccaggccacgcaggggcggctctccagaagcacccccccaatatt
gacctcggatca--------aataagcggaggaaaagaaaccaacagggattgcctcagt
aacggcgagtgaagcggcaacagctcaaatttgaaatctggctccttcggggtccgagtt
gtaatttgcagagggtgttttggcgtcggccgtggtctaagttccttggaacaggacgtc
acagagggtgagaatcccgtacgtggccgccggccttcgccgtgtaaaaccccttcgacg
agtcgagttgtttgggaatgcagctctaaatgggagataaatttcttctaaagctaaata
ttggccagagaccgatagcgcacaagtagagtgatcgaaagatgaaaagcactttggaaa
gagagtcaaaaagcacgtgaaattgttgaaagggaagcgcttgcagccagacgtgcccgc
agttgctcacccgggctctcgcccggggcattcttctgcgggcaggccagcatcagttcg
ggcggttggataaaggcctctgtcacgtaccaccccctggggcggccttataggggaggc
gcaacacgaccagcccgaactgaggaccgcgcattagctaggatgctggcgtaatggctg
taagcggcccgtcttgaaacacggaccaaggagtctaacatctatgcgagtgtttgggtg
tcaagcccgggcgcgcaatgaaagtgaacggaggtgggaacccctcggggcgcaccatcg
accgatcctgaagtcttcggatggatttgagtaagagcatagctgttgggacccgaaaga
tggtgaactatgcctgaatagggtgaagccaggggaaaccctggtggaggctcgcagcgg
ttctgacgtgcaaatcgatcgtcaaatttgggcataggggcgaaagactaatcgaaccat
ctagtagctggttcctgccga---------------------------ctgcgaatggct
cattaaatcagttatcgtttatttgatagtaccttactacttggatacccgtggtaattc
tagagctaatacatgcaaaaaaccccgacttcgggaggggtgtatttattagataaaaaa
ccaatgcccttcggggctctttggtgattcatgataacttaacggatcgcatggccttgc
gccggcgacggttcattcaaatttctgccctatcaactttcgatggtaaggtattggctt
accatggtttcaacgggtaacggatttttagggaaagatcccggagagggagcctgagaa
acggctaccacatccaaggaaggcagcaggcgcgcaaattacccaatcccgacacgggga
ggtagtgacaataaatactgatacagggctcttttgggtcttgtaatcggaatgagtaca
atttaaataccttaacgaggaacaattggagggcaagtctggtgccagcagccgcggtaa
ttccagctccaatagcgtatattaaagttgttgcagttaaaaagctcgtagttgaaactt
gggcctggctggccggtccgcctcaccgcgtgtactggtccggccgggcctttccttctg
gagaaccgcatgcccttcactgggtgtgccggggaaccaggacttttactttgagaaaat
tagagtgttcaaagcaggcctttgctcgaatacgttagcatggaataatagaataggacg
tgcggtcctattttgttggtttctagaaccgccgtaatgattaatagggatagtcggggg
cgtcagtattcaattgtcagaggtgaaattcttggatctattgaagactaactactgcga
aagcattcgccaaggatgttttcattaatcagtgaacgaaagttaggggatcgaagacga
tcagataccgtcgtagtcttaaccgtaaactatgccgactagggatcgggcgatgtttct
atattgactcgctcggcaccttacgagaaatcataa------------------------
------------------------------gagcatgctcttttcgcctacaccctcggt
gtgaagcagctcatcgtcgctatcaacaagatggacaccaccaagtggagcgaggaccgt
ttccaggaaatcatcaaggagacctccaacttcatcaagaaggtcggctacaaccccaag
cacgttcccttcgtccccatctccggcttcaacggcgacaacatgatcgacgtctccagc
aactgcccctggtacaagggctgggagaaggagaccaaggccaaggccaccggaaagacc
ctcctcgaggccatcgatgccatcgacaccccgtcccgtccgtccgacaagcccctccgt
cttcccctccaggatgtgtacaagatcggaggtattggcacggttcccgtcggtcgtgtc
gagaccggtaccatcaaggccggtatggtcgtgaccttcgcccccgctggtgtcaccact
gaagtcaagtccgtcgagatgcaccacgagcagcttgttgctggtgtgccaggagacaac
gtcggcttcaacgtcaagaacgtttccgtcaaggagatccgtcgtggtaacgttgccggt
gactcaaagaacgacccccccaagggtgccgagtccttcaacgcccaggtcatcgtcctc
aaccaccccggtcaggtcggtgctggttacgccccggtcctcgattgccacactgcccac
attgcctgcaagttctctgagctcctcgagaagatcgaccgacgaaccggaaagtccacc
gagaacagccccaagttcatcaagtctggtgatgctgccatcgtcaagatggttccctcc
aagcccatgtgcgttgaggctttcaccg---
>Parathyridaria_ramulicola_CBS_141479
atcattatcgaaatgcagcaaggccgcctgtc-acgcgaacatgcat-tcaaccaccctt
gactttgagcaccgtttgtttcctcggcagggacgcctgccagcggggaccccatcgaac
acttgcaatagcagtatttgtctgagaaaaacacaaaaatcaaaactttcaacaatggat
ctcttggttctggcatcgatgaagaacgcagcgaaatgcgataagtagtgtgaattgcag
aattcagtgaatcatcgaatctttgaacgcacattgcgcccctcggtattccgtggggca
tgcctgttcgagcgtcatttaacccttcaagctcagcttggtgt-tgggtgcttgtcccg
cc-tccgcgcggcgactcacctcaaagtcattggcagcccgcacccgccggccacgagcg
cagcacagtcgcgctccaggccacgcaggggcggctctccagaagcacccccccaatatt
gacctcggatcaagcatatcaataagcggaggaaaagaaaccaacagggattgcctcagt
aacggcgagtgaagcggcaacagctcaaatttgaaatctggctccttcggggtccgagtt
gtaatttgcagagggtgttttggcgtcggccgtggtctaagttccttggaacaggacgtc
acagagggtgagaatcccgtacgtggccgccggccttcgccgtgtaaaaccccttcgacg
agtcgagttgtttgggaatgcagctctaaatgggagataaatttcttctaaagctaaata
ttggccagagaccgatagcgcacaagtagagtgatcgaaagatgaaaagcactttggaaa
gagagtcaaaaagcacgtgaaattgttgaaagggaagcgcttgcagccagacgtgcccgc
agttgctcacccgggctctcgcccggggcattcttctgcgggcaggccagcatcagttcg
ggcggttggataaaggcctctgtcacgtaccaccccctggggcggccttataggggaggc
gcaacacgaccagcccgaactgaggaccgcgcattagctaggatgctggcgtaatggctg
taagcggcccgtcttgaaacacggaccaaggagtctaacatctatgcgagtgtttgggtg
tcaagcccgggcgcgcaatgaaagtgaacggaggtgggaacccctcggggcgcaccatcg
accgatcctgaagtcttcggatggatttgagtaagagcatagctgttgggacccgaaaga
tggtgaactatgcctgaatagggtgaagccaggggaaaccctggtggaggctcgcagcgg
ttctgacgtgcaaatcgatcgtcaaatttgggcataggggcgaaagactaatcga-----
---------------------ctaagtataagcaattataccgtgaaactgcgaatggct
cattaaatcagttatcgtttatttgatagtaccttactacttggatacccgtggtaattc
tagagctaatacatgcaaaaaaccccgacttcgggaggggtgtatttattagataaaaaa
ccaatgcccttcggggctctttggtgattcatgataacttaacggatcgcatggccttgc
gccggcgacggttcattcaaatttctgccctatcaactttcgatggtaaggtattggctt
accatggtttcaacgggtaacggatttttagggaaagatcccggagagggagcctgagaa
acggctaccacatccaaggaaggcagcaggcgcgcaaattacccaatcccgacacgggga
ggtagtgacaataaatactgatacagggctcttttgggtcttgtaatcggaatgagtaca
atttaaataccttaacgaggaacaattggagggcaagtctggtgccagcagccgcggtaa
ttccagctccaatagcgtatattaaagttgttgcagttaaaaagctcgtagttgaaactt
gggcctggctggccggtccgcctcaccgcgtgtactggtccggccgggcctttccttctg
gagaaccgcatgcccttcactgggtgtgccggggaaccaggacttttactttgagaaaat
tagagtgttcaaagcaggcctttgctcgaatacgttagcatggaataatagaataggacg
tgcggtcctattttgttggtttctagaaccgccgtaatgattaatagggatagtcggggg
cgtcagtattcaattgtcagaggtgaaattcttggatctattgaagactaactactgcga
aagcattcgccaaggatgttttcattaatcagtgaacgaaagttaggggatcgaagacga
tcagataccgtcgtagtcttaaccgtaaactatgccgactagggatcgggcgatgtttct
atattgactcgctcggcaccttacgagaaatcataagccgctggtactggtgagttcgag
gctggtatctccaaggatggtcagacccgtgagcacgctcttctcgcctacaccctcggt
gtgaagcagctcatcgtcgctatcaacaagatggacaccaccaagtggagcgaggaccgt
ttccaggaaatcatcaaggagacctccaacttcatcaagaaggtcggctacaaccccaag
cacgttcccttcgtccccatctccggcttcaacggcgacaacatgatcgacgtctccagc
aactgcccctggtacaagggctgggagaaggagaccaaggccaaggccaccggaaagacc
ctcctcgaggccatcgatgccatcgacaccccgtcccgtccgtccgacaagcccctccgt
cttcccctccaggatgtgtacaagatcggaggtattggcacggttcccgtcggtcgtgtc
gagaccggtaccatcaaggccggtatggtcgtgaccttcgcccccgctggtgtcaccact
gaagtcaagtccgtcgagatgcaccacgagcagcttgttgctggtgtgccaggagacaac
gtcggcttcaacgtcaagaacgtttccgtcaaggagatccgtcgtggtaacgttgccggt
gactcaaagaacgacccccccaagggtgccgagtccttcaacgcccaggtcatcgtcctc
aaccaccccggtcaggtcggtgctg-----------------------------------
------------------------------------------------------------
------------------------------------------------------------
-------------------------------
>Parathyridaria_robiniae_MUT_2452
atcattatcgaaatgcagcaaggtcgccggtc-ccgcgtacatgcat-tcaaccaccctt
gactttgagcaccgtatgtttcctcggcaggcccgcctgccaacggggaccccaacgaac
acttgcagtagcagtatttgtctgagaaaaacctaaaaattaaaactttcaacaatggat
ctcttggttctggcatcgatgaagaacgcagcgaaatgcgataagtagtgtgaattgcag
aattcagtgaatcatcgaatctttgaacgcacattgcgccccatggtattccgtggggca
cgcctgttcgagcgtcatttaacccttcaagctccgcttggtgt-tgggtgcttgtcccg
cc--ccgcgcggcgactcacctcaaagtcattggcagcccgcacccgcaggccacgagcg
cagcacagtcgcgctcgaggctc-gccgggtcggctctccagaagcacacccccaatatt
gacctcggatca------------------------------------------------
------------------------------------------------------------
------------------------------------------------------------
------------------------------------------------------------
------------------------------------------------------------
------agagaccgatagcgcacaagtagagtgatcgaaagatgaaaagcactttggaaa
gagagtcaaaaagcacgtgaaattgttgaaagggaagcgcttgcagccagacgtgcccgc
agttgctcacccgggctctcgcccggggcacttttctgcgggcaggccagcatcagttcg
ggcggttggataaaggcctctgtcacgtaccaccccctggggcggccttataggggaggc
gcaacacgaccagcccgaactgaggaccgcgcattagctaggatgctggcgtaatggctg
taagcggcccgtcttgaaacacggaccaaggagtctaacatctatgcgagtgtttgggtg
tcaagcccggacgcgcaatgaaagtgaacggaggtgggaacccttacgggcgcaccatcg
accgatcctgaagtcttcggatggatttgagtaagagcatagctgttgggacccgaaaga
tggtgaactatgcctgaatagggtgaagccaggggaaaccctggtggaggctcgcagcgg
ttctgacgtgcaaatcgatcgtcaaatttgggcataggggcgaaagactaatcgaaccat
ctagtagctggttcctgccga-taagtataagcaattataccgtgaaactgcgaatggct
cattaaatcagttatcgtttatttgatagtaccttactacttggatacccgtggtaattc
tagagctaatacatgcaaaaaaccccgacttcgggaggggtgtatttattagataaaaaa
ccaatgcccttcggggctctttggtgattcatgataacttaacggatcgcatggccttgc
gccggcgacggttcattcaaatttctgccctatcaactttcgatggtaaggtattggctt
accatggtttcaacgggtaacggatttttagggaaagatcccggagagggagcctgagaa
acggctaccacatccaaggaaggcagcaggcgcgcaaattacccaatcccgacacgggga
ggtagtgacaataaatactgatacagggctcttttgggtcttgtaatcggaatgagtaca
atttaaataccttaacgaggaacaattggagggcaagtctggtgccagcagccgcggtaa
ttccagctccaatagcgtatattaaagttgttgcagttaaaaagctcgtagttgaacctt
gggcctggctggctggtccgcctcaccgcgtgtactggtccggccgggcctttccttctg
gagaaccgcatgccctttactgggtgtgtcggggaaccaggacttttactttgagaaaat
tagagtgttcaaagcaggcctttgctcgaatacgttagcatggaataatagaataggacg
tgcggtcctattttgttggtttctagaaccgccgtaatgattaatagggatagtcggggg
cgtcagtattcaattgtcagaggtgaaattcttggatctattgaagactaactactgcga
aagcattcgccaaggatgttttcattaatcagtgaacgaaagttaggggatcgaagacga
tcagataccgtcgtagtcttaaccgtaaactatgccgactagggatcgggcgatgtttct
atattgactcgctcggcaccttacgagaaatcataa------------------------
------------------------------------------------------------
------------------------------------------------------------
----------tcatcaaggagacctcctccttcatcaagaaggtcggctacaaccccaag
cacgttcccttcgtccccatctccggcttcaacggcgacaacatgatcgacgtctcctcc
aactgcccctggtacaagggttgggagaaggagaccaagaccaaggccaccggaaagacc
ctcctcgaggccattgatgccatcgaccagccgtcccgtccttccgacaagcccctccgt
cttcccctccaggatgtgtacaagatcggtggtattggcacggttcccgtcggacgtgtc
gagactggtaccatcaaggccggtatggtcgtcaccttcgcccccgctggtgtcaccact
gaagtcaagtccgtcgagatgcaccacgagcagcttgtcgctggtctccccggtgacaac
gtcggcttcaacgtcaagaacgtctccgtcaaggagatccgtcgtggtaacgtcgctggt
gactccaagaccgaccctcccaagggtgccgagtccttcaacgcccaggtcatcgtcctc
aaccaccccggtcaggtcggtgctggttacgctccggtcctcgattgccacactgcccac
attgcttgcaagttctctgagctcctcgagaagattgaccgccgaactggaaagtccacc
gagaacagccccaagttcatcaagtctggtgatgccgccatcgtcaagatggtgccatcc
aagcccatgtgcgttgaggccttcaccgact
>Parathyridaria_robiniae_MUT_4893
----------------------gtcgccggtc-ccgcgtacatgcat-tcaaccaccctt
gactttgagcaccgtatgtttcctcggcaggcccgcctgccaacggggaccccaacgaac
acttgcagtagcagtatttgtctgagaaaaacctaaaaattaaaactttcaacaatggat
ctcttggttctggcatcgatgaagaacgcagcgaaatgcgataagtagtgtgaattgcag
aattcagtgaatcatcgaatctttgaacgcacattgcgccccatggtattccgtggggca
cgcctgttcgagcgtcatttaacccttcaagctccgcttggtgt-tgggtgcttgtcccg
cc--ccgcgcggcgactcacctcaaagtcattggcagcccgcacccgcaggccacgagcg
cagcacagtcgcgctcgaggctc-gccgggtcggctctccagaagcacacccccaatatt
gacctcggatca------------------------------------------------
--cggcgagtgaagcggcaatagctcaaatttgaaatctggctctttcagggtccgagtt
gtaatttgcagagggtgctttggcgtcggccgtggtctaagttccttggaacaggacgtc
acagagggtgagaatcccgtacgtggccgccggtcttcgccgtgtaaagccccttcgacg
agtcgagttgtttgggaatgcagctctaaatgggagataaatttcttctaaagctaaata
ttggccagagaccgatagcgcacaagtagagtgatcgaaagatgaaaagcactttggaaa
gagagtcaaaaagcacgtgaaattgttgaaagggaagcgcttgcagccagacgtgcccgc
agttgctcacccgggctctcgcccggggcactcttctgcgggcaggccagcatcagttcg
ggcggttggataaaggcctctgtcacgtaccaccccctggggcggccttataggggaggc
gcaacacgaccagcccgaactgaggaccgcgcattagctaggatgctggcgtaatggctg
taagcggcccgtcttgaaacacggaccaaggagtctaacatctatgcgagtgtttgggtg
tcaagcccggacgcgcaatgaaagtgaacggaggtgggaacccttacgggcgcaccatcg
accgatcctgaagtcttcggatggatttgagtaagagcatagctgttgggacccgaaaga
tggtgaactatgcctgaatagggtgaagccaggggaaaccctggtggaggctcgcagcgg
ttctgacgtgcaaatcgatcgtcaaatttgggcataggggcgaaagactaatcgaaccat
ctagtagctggttcctgccga---------------tttcccgtgaaactgcgaatggct
cattaaatc-gttatcgtttatttgatagtaccttactacttggatacccgtggtaattc
tagagctaatacatgcaaaaaaccccgacttcgggaggggtgtatttattagataaaaaa
ccaatgcccttcggggctctttggtgattcatgataacttaacggatcgcatggccttgc
gccggcgacggttcattcaaatttctgccctatcaactttcgatggtaaggtattggctt
accatggtttcaacgggtaacggatttttagggaaagatcccggagagggagcctgagaa
acggctaccacatccaaggaaggcagcaggcgcgcaaattacccaatcccgacacgggga
ggtagtgacaataaatactgatacagggctcttttgggtcttgtaatcggaatgagtaca
atttaaataccttaacgaggaacaattggagggcaagtctggtgccagcagccgcggtaa
ttccagctccaatagcgtatattaaagttgttgcagttaaaaagctcgtagttgaacctt
gggcctggctggctggtccgcctcaccgcgtgtactggtccggccgggcctttccttctg
gagaaccgcatgccctttactgggtgtgtcggggaaccaggacttttactttgagaaaat
tagagtgttcaaagcaggcctttgctcgaatacgttagcatggaataatagaataggacg
tgcggtcctattttgttggtttctagaaccgccgtaatgattaatagggatagtcggggg
cgtcagtattcaattgtcagaggtgaaattcttggatctattgaagactaactactgcga
aagcattcgccaaggatgttttcattaatcagtgaacgaaagttaggggatcgaagacga
tcagataccgtcgtagtcttaaccgtaaactatgccgactagggatcgggcgatgtttct
atattgactcgctcggcaccttacgagaaatcataa------------------------
------------------------------------------------------------
------------------------------------------------------------
----------------------cctcctccttcatcaagaaggtcggctacaaccccaag
cacgttcccttcgtccccatctccggcttcaacggcgacaacatgatcgacgtctcctcc
aactgcccctggtacaagggttgggagaaggagaccaagaccaaggccaccggaaagacc
ctcctcgaggccattgatgccatcgaccagccgtcccgtccttccgacaagcccctccgt
cttcccctccaggatgtgtacaagatcggtggtattggcacggttcccgtcggacgtgtc
gagactggtaccatcaaggccggtatggtcgtcaccttcgcccccgctggtgtcaccact
gaagtcaagtccgtcgagatgcaccacgagcagcttgtcgctggtctccccggtgacaac
gtcggcttcaacgtcaagaacgtctccgtcaaggagatccgtcgtggtaacgtcgctggt
gactccaagaccgaccctcccaagggtgccgagtccttcaacgcccaggtcatcgtcctc
aaccaccccggtcaggtcggtgctggttacgctccggtcctcgattgccacactgcccac
attgcttgcaagttctctgagctcctcgagaagattgaccgccgaactggaaagtccacc
gagaacagccccaagttcatcaagtctggtgatgcccccatcgtcaagatggtgccatcc
aagcccatgtgcgttgaggccttcaccgaca
>Parathyridaria_robiniae_MFLUCC_14_1119
atcattatcgaaatgcagcaaggtcgccggtc-ccgcgtacatgcat-tcaaccaccctt
gactttgagcaccgtatgtttcctcggcaggcccgcctgccaacggggaccccaacgaac
acttgcagtagcagtatttgtctgagaaaaacctaaaaattaaaactttcaacaatggat
ctcttggttctggcatcgatgaagaacgcagcgaaatgcgataagtagtgtgaattgcag
aattcagtgaatcatcgaatctttgaacgcacattgcgccccatggtattccgtggggca
cgcctgttcgagcgtcatttaacccttcaagctccgcttggtgt-tgggtgcttgtcccg
cc--ccgcgcggcgactcacctcaaagtcattggcagcccgcacccgcaggccacgagcg
cagcacagtcgcgctcgaggctc-gccgggtcggctctccagaagcacacccccaatat-
gacctcggat-----atatcaataagcggaggaaaagaaaccaacagggattgccccagt
aacggcgagtgaagcggcaatagctcaaatttgaaatctggctctttcagggtccgagtt
gtaatttgcagagggtgctttggcgtcggccgtggtctaagttccttggaacaggacgtc
acagagggtgagaatcccgtacgtggccgccggtcttcgccgtgtaaagccccttcgacg
agtcgagttgtttgggaatgcagctctaaatgggagataaatttcttctaaagctaaata
ttggccagagaccgatagcgcacaagtagagtgatcgaaagatgaaaagcactttggaaa
gagagtcaaaaagcacgtgaaattgttgaaagggaagcgcttgcagccagacgtgcccgc
agttgctcacccgggctctcgcccggggcactcttctgcgggcaggccagcatcagttcg
ggcggttggataaaggcctctgtcacgtaccaccccctggggcggccttataggggaggc
gcaacacgaccagcccgaactgaggaccgcgcattagctaggatgctggcgtaatggctg
taagcggcccgtcttgaaacacggaccaaggagtctaacatctatgcgagtgtttgggtg
tcaagcccggacgcgcaatgaaagtgaacggaggtgggaacccttacgggcgcaccatcg
accgatcctgaagtcttcggatggatttgagtaagagcatagctgttgggacccgaaaga
tggtgaactatgcctgaatagggtgaagccaggggaaaccctggtggaggctcgcagcgg
ttctgacgtgcaaatcgatcgtcaaatttgggcataggggcgaaagactaatcga-----
---------------------???????????????????????????????????????
????????????????????????????????????????????????????????????
????????????????????????????????????????????????????????????
????????????????????????????????????????????????????????????
????????????????????????????????????????????????????????????
????????????????????????????????????????????????????????????
????????????????????????????????????????????????????????????
????????????????????????????????????????????????????????????
????????????????????????????????????????????????????????????
????????????????????????????????????????????????????????????
????????????????????????????????????????????????????????????
????????????????????????????????????????????????????????????
????????????????????????????????????????????????????????????
????????????????????????????????????????????????????????????
????????????????????????????????????????????????????????????
????????????????????????????????????????????????????????????
????????????????????????????????????????????????????????????
????????????????????????????????????------------------------
-------------------------------------------------------tcggt
gtgaagcagctcatcgtcgctatcaacaagatggacaccaccaagtggagcgaggaccgt
ttccaagaaatcatcaaggagacctcctccttcatcaagaaggtcggctacaaccccaag
cacgttcccttcgtccccatctccggcttcaacggcgacaacatgatcgacgtctcctcc
aactgcccctggtacaagggttgggagaaggagaccaagaccaaggccaccggaaagacc
ctcctcgaggccattgatgccatcgaccagccgtcccgtccttccgacaagcccctccgt
cttcccctccaggatgtgtacaagatcggtggtattggcacggttcccgtcggacgtgtc
gagactggtaccatcaaggccggtatggtcgtcaccttcgcccccgctggtgtcaccact
gaagtcaagtccgtcgagatgcaccacgagcagcttgtcgctggtctccccggtgacaac
gtcggcttcaacgtcaagaacgtctccgtcaaggagatccgtcgtggtaacgtcgctggt
gactccaagaccgaccctcccaagggtgccgagtccttcaacgcccaggtcatcgtcctc
aaccaccccggtcaggtcggtgctggttacgctccggtcctcgattgccacactgcccac
attgcttgcaagttctctgagctcctcgagaagattgaccgccgaactggaaagtccacc
gagaacagccccaagttcatcaagtctggtgatgccgccatcgtcaagatggtgccatcc
aagcccatgtgcgttgaggccttcaccgact
>Parathyridaria_rosae_MFLU_17_0623
atcattaccgaaatgcagc-----cgccggccaccgcgtacatgcat-tctaccaccctt
gactttgagcaccgtttgtttcctcggcagggacgcctgccagcggggacccccttgaac
acttgcagtagcagtatttgtgtgaaacaaacacaaaaatcaaaactttcaacaatggat
ctcttggttctggcatcgatgaagaacgcagcgaaatgcgataagtagtgtgaattgcag
aattcagtgaatcatcgaatctttgaacgcacattgcgccccttggtattccggggggca
tgcctgttcgagcgtcatttaacccttcaagctcagcttggtgt-tgggtgcttgtcccg
cc--ccgcgcggcgactcacctcaaagtcattggcagcccgcacccgccggccacgagcg
cagcacagtcgcgcccgaggccacgcagggtcggctctccagaagcacacccc--aatat
gacctcggatca-------------gcagaggaaaagaaaccaacagggattgccccagt
aacggcgagtgaagcggcaacagctcaaatttgaaatctggctccttcggggtccgagtt
gtaatttgcagagggtgctttggcgtcggccgtggtctaagttccttggaacaggacgtc
acagagggtgagaatcccgtacgtggccgccggccttcgccgtgtaaagccccttcgacg
agtcgagttgtttgggaatgcagctctaaatgggagataaatttcttctaaagctaaata
ttggccagagaccgatagcgcacaagtagagtgatcgaaagatgaaaagcactttggaaa
gagagtcaaaaagcacgtgaaattgttgaaagggaagcgcttgcagccagacgtgcccgc
agttgctcacccgggctctcgcccggggcattcttctgcgggcaggccagcatcagttcg
ggcggttggataaaggcctctgtcacgtaccgccctctggggcggccttataggggaggc
gcaacacgaccagcccgaactgaggaccgcgcattagctaggatactgccataatggctg
taagcggcccctcttgaaacacggaccaaggagtctaacatctatgcgagtgtttgggtg
tcaagcccgggcgcgcaatgaaagtgaacggaggtgggaaccccttggggtgccccatcg
accgatcctgaagttttcggatggatttgagtaagagcatagctgttgggacccgaaaga
tggtgaactatgcctgaatagggtgaagccaggggaaaccctggtggaggctcgcagcgg
ttctgacgtgcaaatcgatcgtcaaatttgggcataggggcgaaagactactcga-----
---------------------???????????????????????????????????????
????????????????????????????????????????????????????????????
????????????????????????????????????????????????????????????
????????????????????????????????????????????????????????????
????????????????????????????????????????????????????????????
????????????????????????????????????????????????????????????
????????????????????????????????????????????????????????????
????????????????????????????????????????????????????????????
????????????????????????????????????????????????????????????
????????????????????????????????????????????????????????????
????????????????????????????????????????????????????????????
????????????????????????????????????????????????????????????
????????????????????????????????????????????????????????????
????????????????????????????????????????????????????????????
????????????????????????????????????????????????????????????
????????????????????????????????????????????????????????????
????????????????????????????????????????????????????????????
????????????????????????????????????????????????????????????
????????????????????????????????????????????????????????????
????????????????????????????????????????????????????????????
????????????????????????????????????????????????????????????
????????????????????????????????????????????????????????????
????????????????????????????????????????????????????????????
????????????????????????????????????????????????????????????
????????????????????????????????????????????????????????????
????????????????????????????????????????????????????????????
????????????????????????????????????????????????????????????
????????????????????????????????????????????????????????????
????????????????????????????????????????????????????????????
????????????????????????????????????????????????????????????
????????????????????????????????????????????????????????????
????????????????????????????????????????????????????????????
???????????????????????????????
>Parathyridaria_serratifoliae_MFLUCC_17_2210
atcattatcgaaatgcagcaaggtcgccggtc-ccgcgtacatgcat-tcaaccaccctt
gactttgagcaccgtatgtttcctcggcaggcccgcctgccaacggggaccccaacgaac
acttgcagtagcagtatttgtctgagaaaaacctaaaaattaaaactttcaacaatggat
ctcttggttctggcatcgatgaagaacgcagcgaaatgcgataagtagtgtgaattgcag
aattcagtgaatcatcgaatctttgaacgcacattgcgccccatggtattccgtggggca
cgcctgttcgagcgtcatttaacccttcaagctccgcttggtgt-tgggtgcttgtcccg
cc--ccgcgcggcgactcacctcaaagtcattggcagcccgcacccgcaggccacgagcg
cagcacagtcgcgctcgaggctc-gccgggtcggctctccagaagcacacc---------
------------agcatatcaataagcggaggaaaagaaaccaacagggattgccccagt
aacggcgagtgaagcggcaatagctcaaatttgaaatctggctctttcagggtccgagtt
gtaatttgcagagggtgctttggcgtcggccgtggtctaagttccttggaacaggacgtc
acagagggtgagaatcccgtacgtggccgccggtcttcgccgtgtaaagccccttcgacg
agtcgagttgtttgggaatgcagctctaaatgggagataaatttcttctaaagctaaata
ttggccagagaccgatagcgcacaagtagagtgatcgaaagatgaaaagcactttggaaa
gagagtcaaaaagcacgtgaaattgttgaaagggaagcgcttgcagccagacgtgcccgc
agttgctcacccgggctctcgcccggggcactcttctgcgggcaggccagcatcagttcg
ggcggttggataaaggcctctgtcacgtaccaccccctggggcggccttataggggaggc
gcaacacgaccagcccgaactgaggaccgcgcattagctaggatgctggcgtaatggctg
taagcggcccgtcttgaaacacggaccaaggagtctaacatctatgcgagtgtttgggtg
tcaagcccggacgcgcaatgaaagtgaacggaggtgggaacccttacgggcgcaccatcg
accgatcctgaagtcttcggatggatttgagtaagagcatagctgttgggacccgaaaga
tggtgaactatgcctgaatagggtgaagccaggggaaaccctggtggaggctcgcagcgg
ttctgacgtgcaaatcgatcgtcaaa----------------------------------
------------------------------------------------------------
------------------------------------------------------------
------------------------------------ggggtgtatttattagataaaaaa
ccaatgcccttcggggctctttggtgattcatgataacttaacggatcgcatggccttgc
gccggcgacggttcattcaaatttctgccctatcaactttcgatggtaaggtattggctt
accatggtttcaacgggtaacggatttttagggaaagatcccggagagggagcctgagaa
acggctaccacatccaaggaaggcagcaggcgcgcaaattacccaatcccgacacgggga
ggtagtgacaataaatactgatacagggctcttttgggtcttgtaatcggaatgagtaca
atttaaataccttaacgaggaacaattggagggcaagtctggtgccagcagccgcggtaa
ttccagctccaatagcgtatattaaagttgttgcagttaaaaagctcgtagttgaacctt
gggcctggctggctggtccgcctcaccgcgtgtactggtccggccgggcctttccttctg
gagaaccgcatgccctttactgggtgtgtcggggaaccaggacttttactttgagaaaat
tagagtgttcaaagcaggcctttgctcgaatacgttagcatggaataatagaataggacg
tgcggtcctattttgttggtttctagaaccgccgtaatgattaatagggatagtcggggg
cgtcagtattcaattgtcagaggtgaaattcttggatctattgaagactaactactgcga
aagcattcgccaaggatgttttcattaatcagtgaacgaaagttaggggatcgaagacga
tcagataccgtcgtagtcttaaccgtaaactatgccgactagggatcgggcgatgtttct
atattgactcgctcggcacctta-------------------------------------
------------------------------------------------------------
------------------------------------------------------------
------------------------------------------------------------
------------------atctccggcttcaacggcgacaacatgatcgacgtctcctcc
aactgcccctggtacaagggttgggagaaggagaccaagaccaaggccaccggaaagacc
ctcctcgaggccattgatgccatcgaccagccgtcccgtccttccgacaagcccctccgt
cttcccctccaggatgtgtacaagatcggtggtattggcacggttcccgtcggacgtgtc
gagactggtaccatcaaggccggtatggtcgtcaccttcgcccccgctggtgtcaccact
gaagtcaagtccgtcgagatgcaccacgagcagcttgtcgctggtctccccggtgacaac
gtcggcttcaacgtcaagaacgtctccgtcaaggagatccgtcgtggtaacgtcgctggt
gactccaagaccgaccctcccaagggtgccgagtccttcaacgcccaggtcatcgtcctc
aaccaccccggtcaggtcggtgctggttacgctccggtcctcgattgccacactgcccac
attgcttgcaagttctctgagctcctcgagaagattgaccgccgaactggaaagtccacc
gagaacagccccaagttcatcaagtctggtgatgccgccatcgtcaagatggtgccatcc
aagcccatgtgcgttgaggccttcaccgact
>Parathyridaria_tyrrhenica_MUT_4966
atcattatcgaaatgcagcaaggtcgccggccaccgcgtcaacgcat-tccaccaccctt
gactttgagcaccgtttgtttcctcggcagggacgcctgccagcgggga-cccctcgaac
acttgcagtagcagtatttgtctgagaatcaaccaaaaattaaaactttcaacaatggat
ctcttggttctggcatcgatgaagaacgcagcgaaatgcgataagtagtgtgaattgcag
aattcagtgaatcatcgaatctttgaacgcacattgcgcccctcggtattccgtggggca
tgcctgttcgagcgtcatttaacccttcaagctcagcttggtgt-tgggtgcttgtcccg
cc--ccgcgcggcgactcacctcaaagtcattggcagcccgcatccgccggccacgagcg
cagcacagtcgcgctagaggcctggcaggatcggctctccagaagcacactcc--atatt
gacctcggatcaagcatatcaataagcggaggaaaagaaaccaacagggattgccccagt
aacggcgagtgaagcggcaatagctcaaatttgaaatctggctccctcggggtccgagtt
gtaatttgcagagggtgctttggcgtcggccgtggtctaagttccttggaacaggacgtc
acagagggtgagaatcccgtacgtggccgccggccttcgccgtgtaaagccccttcgacg
agtcgagttgtttgggaatgcagctctaaatgggagataaatttcttctaaagctaaata
ttggccagagaccgatagcgcacaagtagagtgatcgaaagatgaaaagcactttggaaa
gagagtcaaaaagcacgtgaaattgttgaaagggaagcgcttgcagccagacgtgcccgc
agttgctcacccgggctctcgcccggggcactcttctgcgggcaggccagcatcagttcg
ggcggttggataaaggcctctgtcacgtaccgccctctggggcggccttataggggaggc
gcaacacggccagcccgaactgaggaccgcgcattagctaggatgctggcgtaatggctg
taagcggcccgtcttgaaacacggaccaaggagtctaacatctatgcgagtgtttgggtg
tcaagcccgggcgcgcaatgaaagtgaacggaggtgggaacccctcggggtgcaccatcg
accgatcctgaagtcttcggatggatttgagtaagagcatagctgttgggacccgaaaga
tggtgaactatgcctggatagggtgaagccaggggaaaccctggtggaggctcgcagcgg
ttctgacgtgcaaatcgatcgtcaaatttgggcataggggcgaaagactaatcgaaccat
ctagtagctggttcctgccgacta---gtatagcattataccgtgaaactgcgaatggct
cattaaatcagttatcgtttatttgatagtaccttactacttggatacccgtggtaattc
tagagctaatacatgcaaaaaaccccgacttcgggaggggtgtatttattagataaaaaa
ccaatgcccttcggggctctttggtgattcatgataacttaacggatcgcatggccttgc
gccggcgacggttcattcaaatttctgccctatcaactttcgatggtaaggtattggctt
accatggtttcaacgggtaacggatttttagggaaagatcccggagagggagcctgagaa
acggctaccacatccaaggaaggcagcaggcgcgcaaattacccaatcccgacacgggga
ggtagtgacaataaatactgatacagggctcttttgggtcttgtaatcggaatgagtaca
atttaaataccttaacgaggaacaattggagggcaagtctggtgccagcagccgcggtaa
ttccagctccaatagcgtatattaaagttgttgcagttaaaaagctcgtagttgaacctt
gggcctggctggccggtccgcctcaccgcgtgtactggtccggccgggcctttccttctg
gagaaccgcatgcccttcactgggtgtgtcggggaaccaggacttttactttgagaaaat
tagagtgttcaaagcaggcctttgctcgaatacgttagcatggaataatagaataggacg
tgcggtcctattttgttggtttctagaaccgccgtaatga-taatagggatagtcggggg
cgtcagtattcaattgtcagaggtgaaattcttggatctattgaagactaactactgcga
aagcattcgccaaggatgttttcattaatcagtgaacgaaagttaggggatcgaagacga
tcagataccgtcgtagtcttaaccgtaaactatgccgactagggatcgggcgatgtttct
atattgactcgctcggcaccttacgagaaatcataa------------------------
------------------------------------------------------------
------------------------------------------------------------
------------------------------------------------------------
------------------------------------------------------------
------------------------------------------------------------
------------------------------------------------------------
--tcccctccaggatgtgtacaagattggtggtattggcacggttcccgtcggccgtgtc
gagaccggtaccatcaaggccggtatggtcgtgaccttcgctcccgctggtgtcaccact
gaagtcaagtccgtcgagatgcaccacgagcagcttgttgctggtgtgccaggagacaac
gtcggcttcaacgtcaagaacgtctccgtcaaggagattcgtcgtggaaacgttgccggt
gactccaagaacgacccccccaagggtgccgagtccttcaacgcccaggtcatcgtcctc
aaccaccccggtcaggtcggtgctggttacgccccggtcctcgattgccacactgcccac
attgcctgcaagttctctgagctcctcgagaagatcgaccgacgaactggaaagtccacc
gagaacagccccaagttcatcaagtctggtgatgccgccatcgtcaagatggttccctcc
aagcccatgtgcgttgaggctttcaccgagt
>Parathyridaria_tyrrhenica_MUT_5371
-----------------------tcgccggccaccgcgtcaacgcat-tccaccaccctt
gactttgagcaccgtttgtttcctcggcagggacgcctgccagcgggga-cccctcgaac
acttgcagtagcagtatttgtctgagaatcaaccaaaaattaaaactttcaacaatggat
ctcttggttctggcatcgatgaagaacgcagcgaaatgcgataagtagtgtgaattgcag
aattcagtgaatcatcgaatctttgaacgcacattgcgcccctcggtattccgtggggca
tgcctgttcgagcgtcatttaacccttcaagctcagcttggtgt-tgggtgcttgtcccg
cc--ccgcgcggcgactcacctcaaagtcattggcagcccgcatccgccggccacgagcg
cagcacagtcgcgctagaggcctggcaggatcggctctccagaagcac------------
------------------------------------------------------------
--cggcgagtgaagcggcaatagctcaaatttgaaatctggctccctcggggtccgagtt
gtaatttgcagagggtgctttggcgtcggccgtggtctaagttccttggaacaggacgtc
acagagggtgagaatcccgtacgtggccgccggccttcgccgtgtaaagccccttcgacg
agtcgagttgtttgggaatgcagctctaaatgggagataaatttcttctaaagctaaata
ttggccagagaccgatagcgcacaagtagagtgatcgaaagatgaaaagcactttggaaa
gagagtcaaaaagcacgtgaaattgttgaaagggaagcgcttgcagccagacgtgcccgc
agttgctca-ccgggctctcgcccggggcactcttctgcgggcaggccagcatcagttcg
ggcggttggataaaggcctctgtcacgtaccgccctctggggcggccttataggggaggc
gcaacacggccagcccgaactgaggaccgcgcattagctaggatgctggcgtaatggctg
taagcggcccgtcttgaaacacggaccaaggagtctaacatctatgcgagtgtttgggtg
tcaagcccgggcgcgcaatgaaagtgaacggaggtgggaaccccccggggtgcaccatcg
accgatcctgaagtcttcggatggatttgagtaagagcatagctgttgggacccgaaaga
tggtgaactatgcctggatagggtgaagccaggggaaaccctggtggaggctcgcagcgg
ttctgacgtgcaaatcgatcgtcaaatttgggcataggggcgaaagactaatcgaaccat
ctagtagctggttcctgccgacta---gtatagcattataccgtgaaactgcgaatggct
cattaaatcagttatcgtttatttgatagtaccttactacttggatacccgtggtaattc
tagagctaatacatgcaaaaaaccccgacttcgggaggggtgtatttattagataaaaaa
ccaatgcccttcggggctctttggtgattcatgataacttaacggatcgcatggccttgc
gccggcgacggttcattcaaatttctgccctatcaactttcgatggtaaggtattggctt
accatggtttcaacgggtaacggatttttagggaaagatcccggagagggagcctgagaa
acggctaccacatccaaggaaggcagcaggcgcgcaaattacccaatcccgacacgggga
ggtagtgacaataaatactgatacagggctcttttgggtcttgtaatcggaatgagtaca
atttaaataccttaacgaggaacaattggagggcaagtctggtgccagcagccgcggtaa
ttccagctccaatagcgtatattaaagttgttgcagttaaaaagctcgtagttgaacctt
gggcctggctggccggtccgcctcaccgcgtgtactggtccggccgggcctttccttctg
gagaaccgcatgcccttcactgggtgtgtcggggaaccaggacttttactttgagaaaat
tagagtgttcaaagcaggcctttgctcgaatacgttagcatggaataatagaataggacg
tgcggtcctattttgttggtttctagaaccgccgtaatgattaatagggatagtcggggg
cgtcagtattcaattgtcagaggtgaaattcttggatctattgaagactaactactgcga
aagcattcgccaaggatgttttcattaatcagtgaacgaaagttaggggatcgaagacga
tcagataccgtcgtagtcttaaccgtaaactatgccgactagggatcgggcgatgtttct
atattgactcgctcggcaccttacgagaaatcataa-----------------gttcgag
gccggtatctccaaggatggtcagactcgtgagcacgctcttctcgcctacaccctcggt
gtgaagcagctcatcgtcgctatcaacaagatggacaccaccaagtggagcgaggaccgt
ttccaggagatcatcaaggagacctccaacttcatcaagaaggtcggctacaaccccaag
cacgttcccttcgtccccatctccggcttcaacggcgacaacatgatcgacgtttccagc
aactgcccctggtacaagggttgggagaaggagaccaagaccaaggccaccggaaagacc
ctcctcgaggccattgatgccatcgaccagccgtcccgtccttccgacaagcccctccgt
cttcccctccaggatgtgtacaagattggtggtattggcacggttcccgtcggtcgtgtc
gagaccggtaccatcaaggccggtatggtcgtgaccttcgctcccgctggtgtcaccact
gaagtcaagtccgtcgagatgcaccacgagcagcttgttgctggtgtgccaggagacaac
gtcggcttcaacgtcaagaacgtctccgtcaaggagattcgtcgtggaaacgttgccggt
gactccaagaacgaccctcccaagggtgccgagtccttcaacgcccaggtcatcgttctc
aaccaccccggtcaggtcggtgctggttacgccccggtcctcgattgccacactgcccac
attgcctgcaagttctctgagctcctcgagaagattgaccgccgaactggaaagtccacc
gagaacagccccaagttcatcaagtctggtgatgccg-----------------------
-------------------------------
>Parathyridaria_virginianae_MFLUCC_17_2163
atcattaccgaaatgcagc-----cgccggccaccgcgtacatgcat-tctaccaccctt
gactttgagcaccgtttgtttcctcggcagggacgcctgccagcggggacccccttgaac
acttgcagtagcagtatttgtctgaaacaaacacaaaaattaaaactttcaacaatggat
ctcttggttctggcatcgatgaagaacgcagcgaaatgcgataagtagtgtgaattgcag
aattcagtgaatcatcgaatctttgaacgcacattgcgccccttggtattccggggggca
tgcctgttcgagcgtcatttaacccttcaagctcagcttggtgt-tgggtgcttgtcccg
cc--ccgcgcggcgactcacctcaaagtcattggcagcccgcacccgccggccacgagcg
cagcacagtcgcgcccgaggccacgcagggtcggctctccagaagcaca-----------
------------agcatatcaataagcggaggaaaagaaaccaacagggattgccccagt
aacggcgagtgaagcggcaacagctcaaatttgaaatctggctccttcggggtccgagtt
gtaatttgcagagggtgctttggcgtcggccgtggtctaagttccttggaacaggacgtc
acagagggtgagaatcccgtacgtggccgccggccttcgccgtgtaaagccccttcgacg
agtcgagttgtttgggaatgcagctctaaatgggagataaatttcttctaaagctaaata
ttggccagagaccgatagcgcacaagtagagtgatcgaaagatgaaaagcactttggaaa
gagagtcaaaaagcacgtgaaattgttgaaagggaagcgcttgcagccagacgtgcccgc
agttgctcacccgggctctcgcccggggcactcttctgcgggcaggccagcatcagttcg
ggcggttggataaaggcctctgtcacgtaccgccctctggggcggccttataggggaggc
gcaacacgaccagcccgaactgaggaccgcgcattagctaggatgctggcgtaatggctg
taagcggcccgtcttgaaacacggaccaaggagtctaacatctatgcgagtgtttgggtg
tcaagcccgggcgcgcaatgaaagtgaacggaggtgggaacccctcggggcgcaccatcg
accgatcctgaagtcttcggatggatttgagtaagagcatagctgttgggacccgaaaga
tggtgaactatgcctgaatagggtgaagccaggggaaaccctggtggaggctcgcagcgg
ttctgacgtgcaaatcgatcgtcaaatttgggcata------------------------
------------------------------------------------------------
------------------------------------------------------------
------------------------------------------------------------
------------------------------------------------------------
------------------------------------------------------------
------------------------------------------------------------
------------------------------------------------------------
------------------------------------------------------------
-------------------------------------------gccagcagccgcggtaa
ttccagctccaatagcgtatattaaagttgttgcagttaaaaagctcgtagttgaacctt
gggcctggctggccggtccgcctcaccgcgtgtactggtccggccgggcctttccttctg
gagaaccgcatgcccttcactgggtgtgtcggggaaccaggacttttactttgagaaaat
tagagtgttcaaagcaggcctttgctcgaatacgttagcatggaataatagaataggacg
tgcggtcctattttgttggtttctagaaccgccgtaatgattaatagggatagtcggggg
cgtcagtattcaattgtcagaggtgaaattcttggatctattgaagactaactactgcga
aagcattcgccaaggatgttttcattaatcagtgaacgaaagttaggggatcgaagacga
tcagataccgtcgtagtcttaaccgtaaactatgccgactagggatcgggcgatgtttct
ata---------------------------------------------------------
---------------------------------------------------accctcggt
gtgaagcagctcatcgtcgccatcaacaagatggacaccaccaagtggagcgaggaccgt
ttccaggaaatcatcaaggagacttccaacttcatcaagaaggtcggctacaaccccaag
cacgttcccttcgtccccatctccggcttcaacggcgacaacatgatcgacgtttcctcc
aactgcccctggtacaagggttgggagaaggagaccaagaccaagtccaccggaaagacc
ctcctcgaggccattgatgccatcgacaccccgtcccgtccctccgacaagcccctccgt
cttcccctccaggatgtgtacaagatcggtggtattggcacggttcccgtcggtcgtgtc
gagaccggtaccatcaaggccggtatggtcgtcaccttcgcccccgctggtgtcaccact
gaagtcaagtccgtcgagatgcaccacgagcagcttgttgctggtgtgccaggagacaac
gtcggcttcaacgtcaagaacgtctccgtcaaggagatccgtcgtggtaacgttgccggt
gactccaagaacgacccccccaagggtgccgagtccttcaacgcccaggtcatcgtcctc
aaccaccccggtcaggtcggtgctggttacgccccagtcctcgattgccacactgcccat
atcgcctgcaagttctctgagctcctcgagaagatcgaccgacgaaccggaaagtccacc
gagaacagccccaagttcatcaagtctggagatgccgccatcgtcaagatggttccctcc
aagcccatgtgcgttgaggctttcaccgagt
>Parathyridariella_dematiacea_MUT_4419
atcattaccgaaatgcagc-agggcttcggc---cctgcgtacgcattccacccaccctt
gactttgagcacc-ttcatttcctcggcagggacgcctgccattgaggactccaaaaaac
ccttgcagtagcagtatttgtctgaacaaaccaaaactattaaaactttcaacaatggat
ctcttggttctggcatcgatgaagaacgcagcgaaatgcgataagtagtgtgaattgcag
aatttagtgaatcatcgaatctttgaacgcacattgcgcccctaggtattccttggggca
tgcctgttcgagcgtcatttcaaccctcaagcctagcttggtatttgggtgcctgtcctg
cccct-gtgcagtgactcacctcaaagtcattggcagcccgcatccgtcggccgtgagcg
cagcacaaacgcactctaagc---accggatcggctctccagaagctaccccc--atgtt
gacctcggatca----tatcaataagcggaggaaaagaaaccaacagggattgccccagt
aacggcgagtgaagcggcaatagctcaaatttgaaatctggccctttcagggtccgagtt
gtaatttgtagagggtgctttggcgttggttgtggtctaagttccttggaacaggacgtc
acagagggtgagaatcccgtacgtggccgccagccttcgccgtgtaaagccccttcgacg
agtcgagttgtttgggaatgcagctctaaatgggagataaatttcttctaaagctaaata
ctggccagagaccgatagcgcacaagtagagtgatcgaaagatgaaaagcactttggaaa
gagagtcaaaaagcacgtgaaattgttgaaagggaagcgcttgcagccagacgtgcccgc
agttgctcacccaggctctcgcctggggcactcttctgcgggcaggccagcatcagttcg
ggcggttggataaaggtcactttcacgtaactccctcgggcttgtccttatagaggtgac
gcaacacggccagcccggactgaggaccgcgcatcagctaggatgctggcgtaatggctg
taagcggcccgtcttgaaacacggaccaaggagtctaacatctatgcgagtgtttgggtg
tcaagcccgagcgcgcaatgaaagtgaacggaggtgggaacctttt-aggtgcaccatcg
accgatcctgaagtcttcggatggatttgagtaagagcatagctgttgggacccgaaaga
tggtgaactatgcctgaatagggtgaagccaggggaaaccctggtggaggctcgcagcgg
ttctgacgtgcaaatcgatcgtcaaatttgggcataggggcgaaagactaatcgaaccat
ctagtagctggttcctgccgattaagtat-agcaattataccgtgaaactgcgaatggct
cattaaatcagttatcgtttatttgatagtaccttactacttggatacccgtggtaattc
tagagctaatacatgcaaaaaaccccgacttctgaaggggtgtatttattagataaaaaa
ccaatgcccttcggggctctttggtgattcataataacttaacggatcgcatggccttgc
gctggcgacggttcattcaaatttctgccctatcaactttcgatggtaaggtattggctt
accatggtttcaacgggtaacgggtttttagggaaagactccggagaggcagcctgagaa
acggctaccacatccaaggaaggcagcaggcgcgcaaattacccaatcctgatacaggga
ggtagtgacaataaatactgatacagggctcttttgggtcttgtaatcggaatgagtaca
atttaaataccttaacgaggaacaattggagggcaagtctggtgccagcagccgcggtaa
ttccagctccaatagcgtatattaaagttgttgcagttaaaaagctcgtagttgaacctt
gggcctggctgatcggtccgcctcaccgcgtgtactggttcggctgggcctttccttctg
gagaaccgcatgcccttcactgggtgtgtcggggaaccaggacttttactttgagaaaat
tagagtgttcaaagcaggcctttgctcgaatacgttagcatggaataatagaataggacg
tgcggtcctattttgttggtttctagaaccgccgtaatgattaatagggatagtcggggg
cgtcagtattcaattgtcagaggtgaaattcttggatctattgaagactaactactgcga
aagcattcgccaaggatgttttcattaatcagtgaacgaaagttaggggatcgaagacga
tcagataccgtcgtagtcttaaccgtaaactatgccgactagggatcgggcgatgtttct
ttcttgactcgctcggcaccttacgagaaatcataagccgctggtactggtgagttcgag
gccggtatctccaaggatggtcagacccgtgagcacgctcttctcgcctacaccctcggt
gtgaagcagctcatcgtcgccatcaacaagatggacaccaccaagtggagcgaggagcgc
ttcaacgagatcatcaaggagacctccaacttcatcaagaaggtcggctacaaccccaag
cacgtccccttcgtccccatctccggcttcaacggtgacaacatgatcgacgcctccccc
aactgcccctggtacaagggctgggagaaggagaccaagtccaagtccactggcaagacc
ctcctcgaggccatcgatgccattgacacccccagccgtccctccgacaagcccctccgt
cttcccctccaggatgtgtacaagatcggtggtattggcacggtccccgtcggtcgtgtc
gagaccggtaccatcaaggccggcatggtcgtcaccttcgccccggctggtgtcaccact
gaagttaagtccgtcgagatgcaccacgagcagctcgtcgctggtgtcccgggtgacaac
gtcggcttcaacgtcaagaacgtatccgtcaaggagatccgtcgtggcaacgtcgccggt
gactccaagaacgacccccccaagggtgccgagtccttcaacgcccaggtcatcgtcctc
aaccaccccggtcaggtcggtgctggttacgctcccgtcctcgattgccacactgcccac
attgcctgcaagttctctgagcttcttgagaagattgaccgacgaactggcaagtctgtt
gagaacagccccaagttcatcaagtctggtgatgccgctatcgtcaagatgattccctcc
aagcccatgtgcgttgaggctttcaccgagt
>Parathyridariella_dematiacea_MUT_5310
----------------------------------------------ttccacccaccctt
gactttgagcacc-ttcatttcctcggcagggacgcctgccattgaggactccaaaaaac
ccttgcagtagcagtatttgtctgaacaaaccaaaactattaaaactttcaacaatggat
ctcttggttctggcatcgatgaagaacgcagcgaaatgcgataagtagtgtgaattgcag
aatttagtgaatcatcgaatctttgaacgcacattgcgcccctaggtattccttggggca
tgcctgttcgagcgtcatttcaatcctcaagcctagcttggtatttgggtgcctgtcctg
cccct-gtgcagtgactcacctcaaagtcattggcagcccgcatccgtcggccgtgagcg
ca----------------------------------------------------------
------------------------------------------------------------
-------agtgaagcggcaatagctcaaatttgaaatctggccctttcagggtccgagtt
gtaatttgtagagggtgctttggtgttggttgtggtctaagttccttggaacaggacgtc
acagagggtgagaatcccgtacgtggccgccagccttcgccgtgtaaagccccttcgacg
agtcgagttgtttgggaatgcagctctaaatgggagataaatttcttctaaagctaaata
ctggccagagaccgatagcgcacaagtagagtgatcgaaagatgaaaagcactttggaaa
gagagtcaaaaagcacgtgaaattgttgaaagggaagcgcttgcagccagacgtgcccgc
agttgctcacccaggctctcgcctggggcactcttctgcgggcaggccagcatcagttcg
ggcggttggataaaggtcactttcacgtaactccctcgggcttgtccttatagaggtgac
gcaacacggccagcccggactgaggaccgcgcatcagctaggatgctggcgtaatggctg
taagcggcccgtcttgaaacacggaccaaggagtctaacatctatgcgagtgtttgggtg
tcaagcccgagcgcgcaatgaaagtgaacggaggtgggaacctttt-aggtgcaccatcg
accgatcctgaagtcttcggatggatttgagtaagagcatagctgttgggacccgaaaga
tggtgaactatgcctgaatagggtgaagccaggggaaaccctggtggaggctcgcagcgg
ttctgacgtgcaaatcgatcgtcaaatttgggcataggggcgaaagactaatcgaaccat
ctagtagctggttcctgccga---------agcaattataccgtgaaactgcgaatggct
cattaaatcagttatcgtttatttgatagtaccttactacttggatacccgtggtaattc
tagagctaatacatgcaaaaaaccccgacttctgaaggggtgtatttattagataaaaaa
ccaatgcccttcggggctctttggtgattcataataacttaacggatcgcatggccttgc
gctggcgacggttcattcaaatttctgccctatcaactttcgatggtaaggtattggctt
accatggtttcaacgggtaacgggtttttagggaaagactccggagaggcagcctgagaa
acggctaccacatccaaggaaggcagcaggcgcgcaaattacccaatcctgatacaggga
ggtagtgacaataaatactgatacagggctcttttgggtcttgtaatcggaatgagtaca
atttaaataccttaacgaggaacaattggagggcaagtctggtgccagcagccgcggtaa
ttccagctccaatagcgtatattaaagttgttgcagttaaaaagctcgtagttgaacctt
gggcctggctgatcggtccgcctcaccgcgtgtactggttcggctgggcctttccttctg
gagaaccgcatgcccttcactgggtgtgtcggggaaccaggacttttactttgagaaaat
tagagtgttcaaagcaggcctttgctcgaatacgttagcatggaataatagaataggacg
tgcggtcctattttgttggtttctagaaccgccgtaatgattaatagggatagtcggggg
cgtcagtattcaattgtcagaggtgaaattcttggatctattgaagactaactactgcga
aagcattcgccaaggatgttttcattaatcagtgaacgaaagttaggggatcgaagacga
tcagataccgtcgtagtcttaaccgtaaactatgccgactagggatcgggcgatgtttct
ttcttgactcgctcggcaccttacgagaaatcataa-------------gtgagttcgag
gccggtatctccaaggatggtcagacccgtgagcacgctcttctcgcctacaccctcggt
gtgaagcagctcatcgtcgccatcaacaagatggacaccaccaagtggagcgaggagcgc
ttcaacgagatcatcaaggagacctccaacttcatcaagaaggtcggctacaaccccaag
cacgtccccttcgtccccatctccggcttcaacggtgacaacatgatcgacgcctccccc
aactgcccctggtacaagggctgggagaaggagaccaagtccaagtccactggcaagacc
ctcctcgaggccatcgatgccattgacacccccagccgtccctccgacaagcccctccgt
cttcccctccaggatgtgtacaagatcggtggtattggcacggtccccgtcggtcgtgtc
gagaccggtaccatcaaggccggcatggtcgtcaccttcgccccggctggtgtcaccact
gaagttaagtccgtcgagatgcaccacgagcagctcgtcgctggtgtcccgggtgacaac
gtcggcttcaacgtcaagaacgtctccgtcaaggagatccgtcgtggcaacgtcgccggt
gactccaagaacgacccccccaagggtgccgagtccttcaacgcccaggtcatcgtcctc
aaccaccccggtcaggtcggtgctggttacgctcccgtcctcgattgccacactgcccac
attgcctgcaagttctctgagcttcttgagaagattgaccgacgaactggcaagtctgtt
gagaacagccccaagttcatcaagtctggtgatgccgctatcgtcaagatgattccctcc
aagcccatgtgcgttgaggctttcaccgagt
>Parathyridariella_dematiacea_MUT_5381
atcattaccgaaatgcagc-agggcttcggc---cctgcgtacgcattccacccaccctt
gactttgagcacc-ttcatttcctcggcagggacgcctgccattgaggactccaaaaaac
ccttgcagtagcagtatttgtctgaacaaaccaaaactattaaaactttcaacaatggat
ctcttggttctggcatcgatgaagaacgcagcgaaatgcgataagtagtgtgaattgcag
aatttagtgaatcatcgaatctttgaacgcacattgcgcccctaggtattccttggggca
tgcctgttcgagcgtcatttcaatcctcaagcctagcttggtatttgggtgcctgtcctg
cccct-gtgcagtgactcacctcaaagtcattggcagcccgcatccgtcggccgtgagcg
cagcacaaacgcactctaagc---accggatcggctctccagaagctaccccc--atgtt
gacctcggatca------------------------------------------------
--------gtgaagcggcaatagctcaaatttgaaatctggccctttcagggtccgagtt
gtaatttgtagagggtgctttggtgttggttgtggtctaagttccttggaacaggacgtc
acagagggtgagaatcccgtacgtggccgccagccttcgccgtgtaaagccccttcgacg
agtcgagttgtttgggaatgcagctctaaatgggagataaatttcttctaaagctaaata
ctggccagagaccgatagcgcacaagtagagtgatcgaaagatgaaaagcactttggaaa
gagagtcaaaaagcacgtgaaattgttgaaagggaagcgcttgcagccagacgtgcccgc
agttgctcacccaggctctcgcctggggcactcttctgcgggcaggccagcatcagttcg
ggcggttggataaaggtcactttcacgtaactccctcgggcttgtccttatagaggtgac
gcaacacggccagcccggactgaggaccgcgcatcagctaggatgctggcgtaatggctg
taagcggcccgtcttgaaacacggaccaaggagtctaacatctatgcgagtgtttgggtg
tcaagcccgagcgcgcaatgaaagtgaacggaggtgggaacctttt-aggtgcaccatcg
accgatcctgaagtcttcggatggatttgagtaagagcatagctgttgggacccgaaaga
tggtgaactatgcctgaatagggtgaagccaggggaaaccctggtggaggctcgcagcgg
ttctgacgtgcaaatcgatcgtcaaatttgggcataggggcgaaagactaatcgaaccat
ctagtagctggttcctgccga-aagttataagcaattataccgtgaaactgcgaatggct
cattaaatcagttatcgtttataagacgttaccttactacttggatacccggggtaattc
tagagctaatacatgcaaaaaaccccgacttctgaaggggtgtatttattagataaaaaa
ccaatgcccttcggggctctttggtgattcataataacttaacggatcgcatggccttgc
gctggcgacggttcattcaaatttctgccctatcaactttcgatggtaaggtattggctt
accatggtttcaacgggtaacgggtttttagggaaagactccggagaggcagcctgagaa
acggctaccacatccaaggaaggcagcaggcgcgcaaattacccaatcctgatacaggga
ggtagtgacaataaatactgatacagggctcttttgggtcttgtaatcggaatgagtaca
atttaaataccttaacgaggaacaattggagggcaagtctggtgccagcagccgcggtaa
ttccagctccaatagcgtatattaaagttgttgcagttaaaaagctcgtagttgaacctt
gggcctggctgatcggtccgcctcaccgcgtgtactggttcggctgggcctttccttctg
gagaaccgcatgcccttcactgggtgtgtcggggaaccaggacttttactttgagaaaat
tagagtgttcaaagcaggcctttgctcgaatacgttagcatggaataatagaataggacg
tgcggtcctattttgttggtttctagaaccgccgtaatgattaatagggatagtcggggg
cgtcagtattcaattgtcagaggtgaaattcttggatctattgaagactaactactgcga
aagcatttgccaaggattttttcattaatcagtgagaaaagttaaggggatcgaagacga
tcagatacctccgtagtcttaaccgtaaactatgccgatagggaatcgggggattttctt
tccttgactcgctcggccccttacgagaaatcataagccgctggtactggtgagttcgag
gccggtatctccaaggatggtcagacccgtgagcacgctcttctcgcctacaccctcggt
gtgaagcagctcatcgtcgccatcaacaagatggacaccaccaagtggagcgaggagcgc
ttcaacgagatcatcaaggagacctccaacttcatcaagaaggtcggctacaaccccaaa
cacgtccccttcgtccccatctccggcttcaacggtgacaacatgatcgacgcctccccc
aactgcccctggtacaagggctgggagaaggagaccaagtccaagtccactggcaagacc
ctcctcgaggccatcgatgccattgacacccccagccgtccctccgacaagcccctccgt
cttcccctccaggatgtgtacaagatcggtggtattggcacggtccccgtcggtcgtgtc
gagaccggtaccatcaaggccggcatggtcgtcaccttcgccccggctggtgtcaccact
gaagttaagtccgtcgagatgcaccacgagcagctcgtcgctggtgtcccgggtgacaac
gtcggcttcaacgtcaagaacgtctccgtcaaggagatccgtcgtggcaacgtcgccggt
gactccaagaacgacccccccaagggtgccgagtccttcaacgcccaggtcatcgtcctc
aaccaccccggtcaggtcggtgctggttacgctcccgtcctcgattgccacactgcccac
attgcctgcaagttctctgagcttcttgagaagattgaccgacgaactggcaagtctgtt
gagaacagccccaagttcatcaagtctggtgatgccgctatcgtcaagatgattccctcc
aagcccatgtgcgttgaggctttcaccgagt
>Parathyridariella_dematiacea_MUT_4884
atcattaccgaaatgcagc-agggcttcggc---cctgtgtacgcattccacccaccctt
gactttgagcacc-ttcatttcctcggcagggacgcctgccattgaggactccaaaaaac
ccttgtagtagcagtatttgtctgaacaaaccaaaactattaaaactttcaacaatggat
ctcttggttctggcatcgatgaagaacgcagcgaaatgcgataagtagtgtgaattgcag
aatttagtgaatcatcgaatctttgaacgcacattgcgcccctaggtattccttggggca
tgcctgttcgagcgtcatttcaaccctcaagcctagcttggtatttgggtgcctgtcctg
cccct-gtgcagtgactcacctcaaagtcattggcagcccgcatccgtcggccgtgagcg
cagcacaaacgcgctctaagc---accggatcggctctccagaagctacaccc-catgtt
gacctcggatcaagcatatcaataagcggaggaaaagaaaccaacagggattgccccagt
aacggcgagtgaagcggcaatagctcaaatttgaaatctggccctttcagggtccgagtt
gtaatttgtagagggtgctttggcgttggttgtggtctaagttccttggaacaggacgtc
acagagggtgagaatcccgtacgtggccgccagccttcgccgtgtaaagccccttcgacg
agtcgagttgtttgggaatgcagctctaaatgggagataaatttcttctaaagctaaata
ctggccagagaccgatagcgcacaagtagagtgatcgaaagatgaaaagcactttggaaa
gagagtcaaaaagcacgtgaaattgttgaaagggaagcgcttgcagccagacgtgcccgc
agttgctcacccaggctctcgcctggggcactcttctgcgggcaggccagcatcagttcg
ggcggttggataaaggtcactttcacgtaactccctcgggcttgtccttatagaggtgac
gcaacacggccagcccggactgaggaccgcgcatcagctaggatgctggcgtaatggctg
taagcggcccgtcttgaaacacggaccaaggagtctaacatctatgcgagtgtttgggtg
tcaagcccgagcgcgcaatgaaagtgaacggaggtgggaacctttt-aggtgcaccatcg
accgatcctgaagtcttcggatggatttgagtaagagcatagctgttgggacccgaaaga
tggtgaactatgcctgaatagggtgaagccaggggaaaccctggtggaggctcgcagcgg
ttctgacgtgcaaatcgatcgtcaaatttgggcataggggcgaaagactaatcgaaccat
ctagtagctggttcctgccgactaagtat-agcaattataccgtgaaactgcgaatggct
cattaaatcagttatcgttca-tagagggccagttactacttggatacccgtggtaattc
tagagctaatacatgcaaaaaaccccgacttctgaaggggtgtatttattagataaaaaa
ccaatgcccttcggggctctttggtgattcataataacttaacggatcgcatggccttgc
gctggcgacggttcattcaaatttctgccctatcaactttcgatggtaaggtattggctt
accatggtttcaacgggtaacgggtttttagggaaagactccggagaggcagcctgagaa
acggctaccacatccaaggaaggcagcaggcgcgcaaattacccaatcctgatacaggga
ggtagtgacaataaatactgatacagggctcttttgggtcttgtaatcggaatgagtaca
atttaaataccttaacgaggaacaattggagggcaagtctggtgccagcagccgcggtaa
ttccagctccaatagcgtatattaaagttgttgcagttaaaaagctcgtagttgaacctt
gggcctggctgatcggtccgcctcaccgcgtgtactggttcggctgggcctttccttctg
gagaaccgcatgcccttcactgggtgtgtcggggaaccaggacttttactttgagaaaat
tagagtgttcaaagcaggcctttgctcgaatacgttagcatggaataatagaataggacg
tgcggtcctattttgttggtttctagaaccgccgtaatgattaatagggatagtcggggg
cgtcagtattcaattgtcagaggtgaaattcttggatctattgaagactaactactgcga
aagcattcgccaaggatgttttcattaatcagtgaacgaaagttaggggatcgaagacga
tcagataccgtcgtagtcttaaccgtaaactatgccgactagggatcgggcgatgttttt
ttcttgactcgctcggcaccttacgagaaatcataa------------------------
------------------------------------------------------------
------------------------------------------------------------
------gaaatcatcaaggagacttccaactttatcaagaaggtcggctacaaccccaag
cacgtccccttcgtccccatctccggcttcaacggcgacaacatgattgaggcctcttcc
aactgcccgtggtacaagggctgggagaaggagaccaagtccaaggctactggcaagacc
ctcctcgaggccatcgacgccatcgacccccccagccgtccctccgacaagcccctccgt
cttcctctccaggatgtgtacaagattggtggtattggcacggtccccgtcggtcgtgtc
gagaccggtaccatcaaggccggtatggtcgtcaccttcgcccccgctggtgtcaccact
gaagtcaagtccgtcgagatgcaccacgagcagctcaccgctggtgtcccaggtgacaac
gtcggcttcaacgtcaagaacgtctccgtcaaggagatccgtcgtggcaacgtcgccggt
gactccaagaacgacccccccaagggtgccgagtccttcaacgcccaggtcatcgtcctc
aaccaccccggccaggtcggtgctggttacgctcccgtcctcgattgccacactgcccac
atcgcctataagttctctgagcttcttgagaagattgaccgacgaactggcaagtctgtt
gagaa-------------------------------------------------------
-------------------------------
>Pseudothyridariella_chromolaenae_MFLUCC_17_1472
atcattactgaaatgcagcgggtaacccctaacctctgcacatgcat-ttattcaccctt
gattttgagcaccatatgtttccttggcggggacgcccgccactgaggactatcaaaaac
ctttgcagtagcagtatttgtctgaa-aacacaaaactattaaaactttcaacaatggat
ctcttggttctggcatcgatgaagaacgcagcgaaatgcgataagtagtgtgaattgcag
aattcagtgaatcatcgaatctttgaacgcacattgcgcccgatggtattccgtcgggca
tgcctgttcgagcgtcatttcaaccctcaagcccagcttggtgt-tgggtgcttgtcccg
cc-cccgcgcggcgactcacctcaaagtcattggcagcccgcacccgccggccgtgagcg
cagcacagtcgcgccctaggccccggcaggtcggctctccagaagtcacc---caatgtt
gacctcggatca------------------------------------------------
------gagtgaagcggcaatagctcaaatttgaaatctggccctttcagggtccgagtt
gtaatttgcagaggatgctttggcgttggttgtggtctaagttccttggaacaggacgtc
acagagggtgagaatcccgtacgtggccgccagccttcgccgtgtaaagctccttcgacg
agtcgagttgtttgggaatgcagctctaaatgggagataaatttcttctaaagctaaata
ctggccagagaccgatagcgcacaagtagagtgatcgaaagatgaaaagcactttggaaa
gagagtcaaaaagcacgtgaaattgttgaaagggaagcgcttgcagccagacgtgcccgc
agttgctcacccgggctctcgcccggggcactcttctgcgggcaggccagcatcagttcg
ggcggttggataaaggtcgctttcacgtattgcccctcggggtaaccttatagaggcgac
gcaacacggccagcccggactgaggaccgcgcatcagctaggatgctggcgtaatggctg
taagcggcccgtcttgaaacacggaccaaggagtctaacatctatgcgagtgtttgggtg
tcaagcccgggcgcgcaatgaaagtgaacggaggtgggaacccctcggggcgcaccatcg
accgatcctgaagtcttcggatggatttgagtaagagcatagctgttgggacccgaaaga
tggtgaactatgcctgaatagggtgaagccaggggaaaccctggtggaggctcgcagcgg
ttctgacgtgcaaatcgatcgtcaaatttgggcat-------------------------
------------------------------------------------------------
----------------------------------tactacttggatacccgtggtaattc
tagagctaatacatgcaaaaaaccccgacttctgaaggggtgtatttattagataaaaaa
ccaatgcccttcggggctctttggtgattcatgataacttaacggatcgcatggccttgc
gccggcgacggttcattcaaatttctgccctatcaactttcgatggtaaggtattggctt
accatggtttcaacgggtaacggatttttagggaaagatcccggagagggagcctgagaa
acggctaccacatccaaggaaggcagcaggcgcgcaaattacccaatcctgatacaggga
ggtagtgacaataaatactgatacagggctcttttgggtcttgtaatcggaatgagtaca
atttaaataccttaacgaggaacaattggagggcaagtctggt-----------------
------------------------------------------------------------
------------------------------------------------------------
------------------------------------------------------------
------------------------------------------------------------
------------------------------------------------------------
------------------------------------------------------------
------------------------------------------------------------
------------------------------------------------------------
------------------------------------gccgctggtactggtgagttcgag
gccggtatctccaaggatggccagacccgtgagcacgctcttctcgcctacaccctcggt
gtgaagcagctcatcgtcgccatcaacaagatggacaccaccaagtggagcgaggaccgt
ttcaacgaaatcatcaaggagacgtccaacttcatcaagaaggtcggcttcaaccccaag
cacgtccccttcgtccccatctccggtttcaacggtgacaacatgatcgacgcctcctcc
aactgcccctggtacaagggctgggagaaggagaccaaggccaaggccactggcaagacc
ctcctcgaggccatcgatgccattgaccccccgtcccgtccctccgacaagcccctccgt
cttcctctccaggatgtgtacaagatcggtggtattggcacggtccccgtcggtcgtgtc
gagaccggtgtcatcaaggccggtatggtcgtcaccttcgcccccgctggtgtcaccact
gaagtcaagtccgtcgagatgcaccacgagcagcttaccgagggtgttcccggtgacaac
gtcggcttcaacgtcaagaacgtctccgtcaaggagatccgtcgtggcaacgtcgccggt
gactccaagaacgacccccccaagggtgccgagtccttcaacgcccaggtcatcgtcctt
aaccaccccggtcaggtcggtgctggttacgctcccgtcctcgactgccacactgcccac
atcgcctgcaagttctccgagcttttggagaagattgaccgacgaactggcaagtctgtt
gagaacagccccaagttcatcaagtctggtgatgctgctatcgtcaagatgattccctcc
aagcccatgtgcgttgag-------------
>Pseudothyridariella_mahakoshae_NFCCI_4215
-------------------tcggccgccggcccgcccatgcaatttc-tttctacccttt
gactttgagcaccgtatgtttcctcggcggggacgcccgccagcgaggactccacaaaac
ctttgcaatagcagtatttgtctgaacaaaccaaaactattaaaactttcaacaatggat
ctcttggttctggcatcgatgaagaacgcagcgaaatgcgataagtagtgtgaattgcag
aattcagtgaatcatcgaatctttgaacgcacattgcgcccctaggtattccttggggca
tgcctgttcgagcgtcatttcaaccctcaagcctagcttggtat-tgggtgcttgttctg
tc-tcaactgacgaactcacctcaaagtaattggcagccgttgtccgccggctacgagtg
cagcacaaacgcactgaagatcaggcgggtcaggctctccaggaagctaccccaaatgtt
gacctcggatca------------------------------------------------
------------------------------------------------------------
-------------------------------------------ccttggaacaggacgtc
acagagggtgagaatcccgtacgtggccgccagccttcgccgtgtaaagccccttcgacg
agtcgagttgtttgggaatgcagctctaaatgggagataaatttcttctaaagctaaata
ctggccagagaccgatagcgcacaagtagagtgatcgaaagatgaaaagcactttggaaa
gagagtcaaaaagcacgtgaaattgttgaaagggaagcgcttgcagccagacgtgcccgc
agttgctcacccaggctctcgcctggggcactcttctgcgggcaggccagcatcagttcg
ggcggttggataaagatcactttcacgtaactccttcgggcttgtccttatagaggtgat
gcaacactgccagcccggactgaggaccgcgcatcagctaggatgctggcgtaatggctg
taagcggcccgtcttgaaacacggaccaaggagtctaacatctatgcgagtgtttgggtg
tcaagcccgggcgcgcaatgaaagtgaacggaggtgggaaccttttgaggtgcaccatcg
accgatcctgaagtcttcggatggatttgagtaagagcatagctgttgggacccgaaaga
tggtgaactatacttggatagggtgaagccaggggaaaccctggtggaggctcgcagcgg
ttctgacgtgcaaatcgatcgtcaaat---------------------------------
------------------------------------tataccgtgaaactgcgaatggct
cattaaatcagttatcgtttatttgatagtaccttactacttggatacccgtggtaattc
tagagctaatacatgcaaaaaaccccgacttctggaggggtgtatttattagataaaaaa
ccaatgcccttcggggctccttggtgattcataataacttaacggatcgcatggccttgc
gccggcgacggttcattcaaatttctgccctatcaactttcgatggtaaggtattggctt
accatggtttcaacgggtaacggatttttagggaaagatcccggagaggcagcctgagaa
acggctaccacatccaaggaaggcagcaggcgcgcaaattacccaatcctgatacaggga
ggtagtgacaataaatactgatacagggctcttttgggtcttgtaatcggaatgagtaca
atttaaataccttaacgaggaacaattggagggcaagtctggtgccagcagccgcggtaa
ttccagctccaatagcgtatattaaagttgttgcagttaaaaagctcgtagttgaacctt
gggcctggctgaccggtccgcctcaccgcgtgtactggttcggctgggcctttccttctg
gagaaccgcatgcccttcactgggtgtgtcggggaaccaggacttttactttgagaaaat
tagagtgttcaaagcaggcctttgctcgaatacgttagcatggaataatagaataggacg
tgcggtcctattttgttggtttctagaaccgccgtaatgattaatagggatagtcggggg
cgtcagtattcaattgtcagaggtgaaattcttggatctattgaagactaactactgcga
aagcattcgccaaggatgttttcattaatcagtgaacgaaagttaggggatcgaagacga
tcagataccgtcgtagtcttaaccgtaaactatgccgactagggatcgggcgatgtttct
ttcttgactcgct-----------------------------------------------
------------------------------------------------------------
----------tcagtggccgtagcagcaatatggacaccaccaagtggagcgaggagcgt
ttcaacgaaatcatcaaggagacttccaacttcatcaagaaggtcggctacaaccccaag
cacgtccccttcgtccccatctccggcttcaacggcgacaacatgattgaggcctccacc
aactgcccttggtacaagggatgggagaaggagaccaaggccaaggcaactggcaagacc
ctccttgaggccatcgatgccattgaccctcccagccgtccctccgacaagccccttcgt
cttcccctccaggatgtgtacaagatcggtggtattggcacggttcccgtcggtcgtgtc
gagactggtaccatcaaggctggtatggtcgtcaccttcaccgcagctggtgtcaccact
gaagtcgactccgtcgaaatgcaccacgagcagttcactgctggtgtccccggtgacaac
gttggcttcaacgtcaagaacgtctccgtcaaggagattcgtcgtggcaaggtcgctggt
gactccaagaacgacccccccaagggtgccgagtctttcaacgctcaggtcatcgttctc
aaccaccccggccaggttggtgctggttacgcacccgtccttgactgccacactgcccac
atcgcctgcaagttttctgagctcttggagaagattgaccgacgaactggcaagtctgtt
gaga--------------------------------------------------------
-------------------------------
>Roussoella_hysterioides_CBS_546_94
atcattaccatgtcgcatctgcggcagcg----cccacggtctgcgt--gcttcaccctt
gaatttgagcaccgttcgtttcctcggcgggtccgcccgccagcgaggacccccaaaacg
ctttgcagtagcagtttttgtctgaaaacataccaataatcaaaactttcaacaatggat
ctcttggttctggcatcgatgaagaacgcagcgaaatgcgataagtagtgtgaattgcag
aattcagtgaatcatcgaatctttgaacgcacattgcgcccctcggtattccgtggggca
tgcctgttcgagcgtcatttaccccctcaagcccagcttggtgt-tgggtgcttgttccg
cctcccgcgcggcgactcacctcaaaatcagtggcagcccgcatccgccggccgtgagcg
cagcacagacgcgctctgggtccgggcagatcggctctccagaagctccttctcactttt
gacc--------------------------------------------------------
------------agcggcaacagctcaaatttgaaatctggccctttcagggtccgagtt
gtaatttgcagagggtgctttggcgtcggccgtggtctaagttccttggaacaggacgtc
acagagggtgagaatcccgtacgtggccgccggtcttcgccgtgtaaagccccttcgacg
agtcgagttgtttgggaatgcagctctaaatgggagataaatttcttctaaagctaaata
ttggccagagaccgatagcgcacaagtagagtgatcgaaagatgaaaagcactttggaaa
gagagtcaaaaagcacgtgaaattgttgaaagggaagcgcttgcagccagacgtgcccgc
agttgctcacccgggctctcgcccggggcactcttctgcgggcaggccagcatcagttcg
ggcggttggataaaggcctctgtcacgtatcttccttcgggatgaccttataggggaggc
gcaacacgaccagcccgaactgaggaccgcgcattcgctaggatgctggcgtaatggctg
taagcggcccgtcttgaaacacggaccaaggagtctaacatctatgcgagtgtttgggtg
tcaagcccggacgcgcaatgaaagtgaacggaggtgggaacccttcggggtgcaccatcg
accgatcctgaagtcttcggatggatttgagtaagagcatagctgttgggacccgaaaga
tggtgaactatgcctgaatagggtgaagccaggggaaaccctggtggaggctcgcagcgg
ttctgacgtgcaaatcgatcgtcaaatttgggcataggggcgaaagactaatcgaaccat
ctagtagctggttcctgccgactaagtataagcaattataccgtgaaactgcgaatggct
cattaaatcagttatcgtttatttgatagtaccttactacttggatacccgtggtaattc
tagagctaatacatgcaaaaaaccccgacttcgggaggggtgtatttattagataaaaaa
ccaatgcccttcggggctccttggtgattcataataacttaacggatcgcatggccttgc
gccggcgacggttcattcaaatttctgccctatcaactttcgatggtaaggtattggctt
accatggtttcaacgggtaacggatttttagggaaagatcccggagaaggagcctgagaa
acggctactacatccaaggaaggcagcaggcgcgcaaattacccaatcccgacacgggga
ggtagtgacaataaatactgatacagggctcttttgggtcttgtaatcggaatgagtaca
atttaaataccttaacgaggaacaattggagggcaagtctggtgccagcagccgcggtaa
ttccagctccaatagcgtatattaaagttgttgcagttaaaaagctcgtagttgaacctt
gggcctggctggccggtccgcctcaccgcgtgtactggtccggccgggcctttccttctg
gagaaccgcatgcccttcactgggtgtgctggggaaccaggacttttactttgagaaaat
tagagtgttcaaagcaggcctttgctcgaatacgttagcatggaataatagaataggacg
tgcggtcctattttgttggtttctagaaccgccgtaatgattaatagggatagtcggggg
cgtcagtattcaattgtcagaggtgaaattcttggatctattgaagactaactactgcga
aagcattcgccaaggatgttttcattaatcagtgaacgaaagttaggggatcgaagacga
tcagataccgtcgtagtcttaaccgtaaactatgccgactagggatcgggcgatgtttct
atattgactcgctcggcaccttacgagaaatcataa------------------------
------atctccaaggatggtcagactcgtgagcacgcccttctcgcctacaccctcggt
gtgaagcagctcatcgtcgccatcaacaagatggacaccaccaagtggagcgagtcccgt
ttccaggaaatcatcaaggagacttccaacttcatcaagaaggtcggctacaaccccaag
cacgtgcctttcgtccccatctccggtttcaacggtgacaacatgatcgagccctcttcc
aactgcccctggtacaagggatgggagaaggagaccaaggccaaggccactggtaagacc
cttctcgaggccatcgatgccatcgacacccccactcgtccttccgacaagcctctccgc
cttcctcttcaggatgtctacaagattggcggtattggcacggttcccgtcggtcgtgtc
gagactggtgttatcaagtccggcatggtcgtcaccttcgcccccgctggtgtcaccact
gaagtcaagtccgtcgaaatgcaccacgagcagcttaccgagggtgttcccggtgacaac
gtcggcttcaacgtcaagaacgtctccgtcaaggagatccgtcgtggtaacgttgccggt
gactccaagaacgacccccccaagggtgccgactccttcaacgcccaggtcatcgttctt
aaccaccccggtcaggtcggtgctggttacgcacccgtcctcgattgccacactgcccac
attgcctgcaagttctctgagctcttggagaagatcgaccgacgaactggaaagtctgtt
gagaacagccctaagttcatcaagtctggtgatgctgctatcgtcaagatgattccc---
-------------------------------
>Roussoella_intermedia_CBS_170_96
atcattaccgtaacgcggcaaggaagtcggccgcc----acacgcgt--ttatcaccctt
gactttgagcacctttcgtttcctcggcgggttcgcccgccagcgaggaccccccaaacc
ctttgtaatagcaatatttgtctgaaaaacaaccaataatcaaaactttcaacaatggat
ctcttggttctggcatcgatgaagaacgcagcgaaatgcgataagtagtgtgaattgcag
aattcagtgaatcatcgaatctttgaacgcacattgcgcccctcggtattccgtggggca
tgcctgttcgagcgtcatttaacccctcaagcctagcttggtat-tgggtgcttgtcccg
cctctcgcgcggcgactcacctcaaagtcattggcagcccgcatccgccggccgtgagcg
cagcacagacgcgctcttggcaacggtggatcggctctccaaaagcttatttcaaccact
gacc--------------------------------------------------------
---------------ggcaacagctcaaatttgaaatctggccctttcagggtccgagtt
gtaatttgcagagggtgctttggtgtcggccgtggtctaagttccttggaacaggacgtc
acagagggtgagaatcccgtacgtggccgccggtcttcaccgtgtaaagccccttcgacg
agtcgagttgtttgggaatgcagctctaaatgggagatacatttcttctaaagctaaata
ttggccagagaccgatagcgcacaagtagagtgatcgaaagatgaaaagcactttggaaa
gagagtcaaaaagcacgtgaaattgttgaaagggaagcgcttgcagccagacgtgcccgc
agttgctcacctgggctctcgcccggggcattcttctgcgggcaggccagcatcagttcg
ggcggttggataaaggcctctatcacgtatcttccttcgggatgaccttataggggaggc
gcaacacgaccagcctgaactgaggaccgcgcatcagctaggatgctggcgtaatggctg
taagcggcccgtcttgaaacacggaccaaggagtctaacatctatgcgagtgtttgggtg
taaagcccgggcgcgcaatgaaagtgaacggaggtgggaacccctcggggtgcaccatcg
accgatcctgaagtcttcggatggatttgagtaagagcatagctgttgggacccgaaaga
tggtgaactatgcctgaatagggtgaagccaggggaaaccctggtggaggctcgcagcgg
ttctgacgtgcaaatcgatcgtcaaatttgggcataggggcgaaagactaatcgaaccat
ctagtagctggttcctgccgactaagtataagcaattataccgtgaaactgcgaatggct
cattaaatcagttatcgtttatttgatagtaccttactacttggatacccgtggtaattc
tagagctaatacatgcaaaaaaccccgacttcggaaggggtgtatttattagataaaaaa
ccaatgcccttcggggctccttggtgattcataataacttaacggatcgcatggccttgc
gccggcgacggttcattcaaatttctgccctatcaactttcgatggtaaggtattggctt
accatggtttcaacgggtaacggatttttagggaaagatcccggagagggagcctgagaa
acggctaccacatccaaggaaggcagcaggcgcgcaaattacccaatcccgacacgggga
ggtagtgacaataaatactgatacagggctcttttgggtcttgtaatcggaatgagtaca
atttaaataccttaacgaggaacaattggagggcaagtctggtgccagcagccgcggtaa
ttccagctccaatagcgtatattaaagttgttgcagttaaaaagctcgtagttgaacctt
gggcctggctggccggtccgcctcaccgcgtgtactggtccggccgggcctttccttctg
gagaaccgcatgcccttcactgggtgtgtcggggaaccaggacttttactttgagaaaat
tagagtgttcaaagcaggcctttgctcgaatacgttagcatggaataatagaataggacg
tgcggtcctattttgttggtttctagaaccgccgtaatgattaatagggatagtcggggg
cgtcagtattcaattgtcagaggtgaaattcttggatctattgaagactaactactgcga
aagcattcgccaaggatgttttcattaatcagtgaacgaaagttaggggatcgaagacga
tcagataccgtcgtagtcttaaccgtaaactatgccgactagggatcgggcgatgtttct
atattgactcgctcggcaccttacgagaaatcataa------------------------
------atctccaaggatggccagacccgtgagcacgctcttctcgcctacactctcggt
gtcaagcagctcatcgtcgccatcaacaagatggacaccaccaagtggtctgaggcccgt
ttccaggagatcatcaaggagacctccaacttcatcaagaaggtcggatacaaccccaag
cacgttcccttcgtgcccatctccggtttcaacggtgacaacatgattgaggcctccacc
aactgcccctggtacaagggctgggagaaggagaccaagaccaagtccaccggaaagacc
ctcctcgaggctatcgatgccatcgatacccccgtccgtccctccgacaagcccctccgt
cttcccctccaggatgtctacaagatcggtggtattggcacggtgcccgtcggtcgtgtc
gagaccggtgtcatcaaggccggtatggtcgtcaccttcgcccccgctggtgtcaccact
gaagtcaagtccgtcgagatgcaccacgagcagcttgccgagggtgttcccggtgacaac
gtcggtttcaacgtcaagaacgtctccgtcaaggagatccgtcgtggaaacgtcgctggt
gactccaagaacgatccccccaagggtgctgactccttcaacgcccaggtcatcgtcctt
aaccaccctggtcaggtcggtgctggttacgctcccgtcctcgattgccacactgcccac
attgcttgcaagttctctgagctcctcgagaagattgaccgccgtaccggaaagtctact
gagaacagccctaagttcatcaagtctggtgatgctgccatcgtcaagatggttccctcc
aag----------------------------
>Roussoella_japanensis_MAFF_239636
atcattaccatgtcgcatctgcggcagca----cccacggtctgcgt--gcttcaccctt
gaatttgagcaccgttcgtttcctcggcgggtccgcccgccagcgaggacaccccaaacg
ctttgcagtagcagtttttgtctgaaaacatacgaataatcaaaactttcaacaatggat
ctcttggttctggcatcgatgaagaacgcagcgaaatgcgataagtagtgtgaattgcag
aattcagtgaatcatcgaatctttgaacgcacattgcgcccctcggtattccgtggggca
tgcctgttcgagcgtcatttaccccctcaagcccagcttggtgt-tgggtgcttgtcccg
ccttccgcgcggcgactcacctcaaaatcagtggcagcccgcatccgccggccgtgagcg
cagcacagacgcgctctgggtccgggcagatcggctctccagaagctccttctcactttt
gacctcggatca------------------------------------------------
-----cgagtgaagcggcaacagctcaaatttgaaatctggccctttcagggtccgagtt
gtaatttgcagagggtgctttggcgtcggccgtggtctaagttccttggaacaggacgtc
acagagggtgagaatcccgtacgtggccgccggtcttcgccgtgtaaagccccttcgacg
agtcgagttgtttgggaatgcagctctaaatgggagataaatttcttctaaagctaaata
ttggccagagaccgatagcgcacaagtagagtgatcgaaagatgaaaagcactttggaaa
gagagtcaaaaagcacgtgaaattgttgaaagggaagcgcttgcagccagacgtgcccgc
agttgctcacccgggctctcgcccggggcactcttctgcgggcaggccagcatcagttcg
ggcggttggataaaggcctctgtcacgtatcttccttcgggatgaccttataggggaggc
gcaacacgaccagcccgaactgaggaccgcgcattcgctaggatgctggcgtaatggctg
taagcggcccgtcttgaaacacggaccaaggagtctaacatctatgcgagtgtttgggtg
tcaagcccggacgcgcaatgaaagtgaacggaggtgggaacccctcggggtgcaccatcg
accgatcctgaagtcttcggatggatttgagtaagagcatagctgttgggacccgaaaga
tggtgaactatgcctgaatagggtgaagccaggggaaaccctggtggaggctcgcagcgg
ttctgacgtgcaaatcgatcgtcaaatttgggcataggggcgaaagactaatcgaaccat
ctagtagctggttcctgccga--------------------------------aatggct
cattaaatcagttatcgtttatttgatagtaccttactacttggatacccgtggtaattc
tagagctaatacatgcaaaaaaccccgacttcgggaggggtgtatttattagataaaaaa
ccaatgcccttcggggctccttggtgattcataataacttaacggatcgcatggccttgc
gccggcgacggttcattcaaatttctgccctatcaactttcgatggtaaggtattggctt
accatggtttcaacgggtaacggatttttagggaaagatcccggagaaggagcctgagaa
acggctactacatccaaggaaggcagcaggcgcgcaaattacccaatcccgacacgggga
ggtagtgacaataaatactgatacagggctcttttgggtcttgtaatcggaatgagtaca
atttaaataccttaacgaggaacaattggagggcaagtctggtgccagcagccgcggtaa
ttccagctccaatagcgtatattaaagttgttgcagttaaaaagctcgtagttgaacctt
gggcctggctggccggtccgcctcaccgcgtgtactggtccggccgggcctttccttctg
gagaaccgcatgcccttcactgggtgtgctggggaaccaggacttttactttgagaaaat
tagagtgttcaaagcaggcctttgctcgaatacgttagcatggaataatagaataggacg
tgcggtcctattttgttggtttctagaaccgccgtaatgattaatagggatagtcggggg
cgtcagtattcaattgtcagaggtgaaattcttggatctattgaagactaactactgcga
aagcattcgccaaggatgttttcattaatcagtgaacgaaagttaggggatcgaagacga
tcagataccgtcgtagtcttaaccgtaaactatgccgactagggatcgggcgatgtttct
atattgactcgctcggcacct---------------gccgccggtactggtgagttcgag
gccggtatctccaaggatggtcagactcgtgagcacgctcttctcgcctacaccctcggt
gtgaagcagctcatcgtcgccatcaacaagatggacaccaccaagtggagcgagtcccgt
ttccaggaaatcatcaaggagacttccaacttcatcaagaaggtcggctacaaccccaag
cacgtgcctttcgtccccatctccggtttcaacggtgacaacatgatcgagccctcttcc
aactgcccctggtacaagggatgggagaaggagaccaaggccaaggccactggtaagacc
cttctcgaggccatcgatgccatcgacacccccactcgtccttccgacaagcctctccgc
cttcctctccaggatgtctacaagattggcggtattggcacggttcccgtcggtcgtgtc
gagactggtgttatcaagtccggcatggtcgtcaccttcgcccccgctggtgtcaccact
gaagtcaagtccgtcgaaatgcaccacgagcagcttaccgagggtgttcccggtgacaac
gtcggcttcaatgtcaagaacgtctccgtcaaggagatccgtcgtggtaacgttgccggt
gactccaagaacgacccccccaagggtgccgactctttcaacgcccaggtcatcgttctt
aaccaccccggtcaggtcggtgctggttacgcacccgtcctcgattgccacactgcccac
attgcctgcaagttctctgagctcttggagaagatcgaccgacgaactggaaagtctgtt
gagaacagccctaagttcatcaagtctggtgatgctgctatcgtcaagatgattccctcc
aagccaatgtgcgttgaggctttcactcagt
>Roussoella_margidorensis_MUT_5329
atcattattgggatagctttgcgccctcgggccagccgttcagcgtc--ttctcaccctt
gcatttgagcacc-tttgtttcctcggcgggttcgcccgccattagaggacccctcaaac
ctttgcagtagcagttcttgtctgaatacaaacaaataatcaaaactttcaacaatggat
ctcttggttctggcatcgatgaagaacgcagcgaaatgcgataagtagtgtgaattgcag
aattcagtgaatcatcgaatctttgaacgcacattgcgcccctcggtattccgtggggca
tgcctgttcgagcgtcatttaacccctcaagcttagcttggtat-tgggtgcttgttccg
cc--tcgtgcggtgactcacctcaaaatcagtggcagcccgcatccgccggccgtgagcg
cagcacaaaagcgccgacagtcctggtagatcggctctccagaagcctattttccatctt
gacctcggatca------------------------------------------------
---------tgaagcggcaacagctcaaatttgaaatctggccctttcagggtccgagtt
gtaatttgtagagggtgctttggcgttggccgtggtctaagttccttggaacaggacgtc
acagagggtgagaatcccgtacgtggccgccggtcttcgccgtgtaaagccccttcgacg
agtcgagttgtttgggaatgcagctctaaatgggagataaatttcttctaaagctaaata
ttggccagagaccgatagcgcacaagtagagtgatcgaaagatgaaaagcactttggaaa
gagagtcaaaaagcacgtgaaattgttgaaagggaagcgcttgcagccagacgtgcccgc
agttgctcacccgggctctcgcccggggcactcttctgcgggcaggccagcatcagttcg
ggcggttggataaaggcctctgtcacgtatcttctttcgggaagaccttataggggaggc
gcaacacggccagcccgaactgaggaccgcgcattcgctaggatgctggcgtaatggctg
taagcggcccgtcttgaaacacggaccaaggagtctaacatctatgcgagtgtttgggtg
tcaagcccggacgcgcaatgaaagtgaacggaggtgggaacccttcggggtgcaccatcg
accgatcctgaagtcttcggatggatttgagtaagagcatagctgttgggacccgaaaga
tggtgaactatgcctgaatagggtgaagccaggggaaaccctggtggaggctcgcagcgg
ttctgacgtgcaaatcgatcgtcaaatttgggcataggggcgaaagactaatcgaaccat
ctagtagctggttcctgccga--------------ttataccgtgaaactgcgaatggct
cattaaatcagttatcgtttatttgatagtaccttactacttggatacccgtggtaattc
tagagctaatacatgcaaaaaaccccgacttctgaaggggtgtatttattagataaaaaa
ccaatgcccttcggggctctttggtgattcataataacttaacggatcgcatggccttgc
gctggcgacggttcattcaaatttctgccctatcaactttcgatggtaaggtattggctt
accatggtttcaacgggtaacgggtttttagggaaagactccggagaggcagcctgagaa
acggctaccacatccaaggaaggcagcaggcgcgcaaattacccaatcctgatacaggga
ggtagtgacaataaatactgatacagggctcttttgggtcttgtaatcggaatgagtaca
atttaaataccttaacgaggaacaattggagggcaagtctggtgccagcagccgcggtaa
ttccagctccaatagcgtatattaaagttgttgcagttaaaaagctcgtagttgaacctt
gggcctggctgatcggtccgcctcaccgcgtgtactggttcggctgggcctttccttctg
gagaaccgcatgcccttcactgggtgtgtcggggaaccaggacttttactttgagaaaat
tagagtgttcaaagcaggcctttgctcgaatacgttagcatggaataatagaataggacg
tgcggtcctattttgttggtttctagaaccgccgtaatgattaatagggatagtcggggg
cgtcagtattcaattgtcagaggtgaaattcttggatctattgaagactaactactgcga
aagcattcgccaaggatgttttcattaatcagtgaacgaaagttaggggatcgaagacga
tcagataccgtcgtagtcttaaccgtaaactatgccgactagggatcgggcgatgtttct
ttcttgactcgctcggcaccttacgagaaatcataagccgccggtaccggtgagttcgag
gccggtatctacaaggatggccagacacgtgagcacgctgctgtggcatacacccttggt
gtgaagcagcttatcgttgccatcaaccagatggataccaccaagtggagcgagagccgt
ttccaggaaatcatcaaggagacttccaacttcatcaagaaggtcggctacaaccccaag
cacgtgcctttcgtccccatctcgggcatcaacggtgacaacatgatggacgcctccacc
aactgcccccggtacaagggctgggagaaggagaccaaggccaaggccactggcaagacc
cttctcgaggccattgacgccatcgacacccccacccgtccttctgacaagcccctccgc
cttcctctccaggatgtgtacaagattggtggtattggcacggttcccgtcggtcgtgtc
gagactggtgtcatcaagtctggcatggtcgtcaccttcgcccccgctggtgtcacgact
gaagtcaagtccgtcgaaatgcaccacgagcagcttaccgagggtgttcccggtgacaac
gtcggtttcaacgtcaagaacgtctccgtcaaggagatccgtcgtggtaacgttgccgga
gactccaagaacgaccctcccaagggtgccgactccttcaacgcccaggtcatcgtcctc
aaccatcccggtcaggttggtgc-------------------------------------
------------------------------------------------------------
------------------------------------------------------------
-------------------------------
>Roussoella_mediterranea_MUT_5306
atcattactgtaacgtatg--------------cttcggtccagcgt--ttatcaccctt
gactttgagcaccttttgtttcctcggcgggttcgcccgccagcgaggaccccataaaca
ctttgtattagcaatatttgtctgaaaacataccaataatcaaaactttcaacaatggat
ctcttggttctggcatcgatgaagaacgcagcgaaatgcgataagtagtgtgaattgcag
aattcagtgaatcatcgaatctttgaacgcacattgcgcccctcggtattccgtggggca
tgcctgttcgagcgtcatttaaaccctcaagctcagcttggtgt-tgggtgcttgtcccg
cctctcgcgcggcgactcacctcaaaatcagtggcagcccgcatccgccggccgtgagcg
cagcacagtcgcgccctaggccccggcaggtcggctctccagaagcccattttcactttt
gacctcggatca------------------------------------------------
--------------------tagctcaaatttgaaatctggccctttcagggtccgagtt
gtaatttgtagagggtgctttggcgtcggccgtggtctaagttccttggaacaggacgtc
acagagggtgagaatcccgtacgtggccgccggtcttcgccgtgtaaagccccttcgacg
agtcgagttgtttgggaatgcagctctaaatgggagataaatttcttctaaagctaaata
ttggccagagaccgatagcgcacaagtagagtgatcgaaagatgaaaagcactttggaaa
gagagtcaaaaagcacgtgaaattgttgaaagggaagcgcttgcagccagacgtgcccgc
agttgctcacctgggctctcgcccggggcattcttctgcgggcaggccagcatcagttcg
ggcggttggataaaggcctctatcacgtatcttccttcgggatgaccttataggggaggc
gcaacacggccagcccgaactgaggaccgcgcatcagctaggatgctggcgtaatggctg
taagcggcccgtcttgaaacacggaccaaggagtctaacatctatgcgagtgtttgggtg
taaagcccgggcgcgcaatgaaagtgaacggaggtgggaacccctcggggtgcaccatcg
accgatcctgaagtcttcggatggatttgagtaagagcatagctgttgggacccgaaaga
tggtgaactatgcctgaatagggtgaagccaggggaaaccctggtggaggctcgcagcgg
ttctgacgtgcaaatcgatcgtcaaatttgggcataggggcgaaagactaatcgaaccat
ctagtagctggttcctgccga-----------caattataccgtgaaactgcgaatggct
cattaaatcagttatcgtttatttgatagtaccttactacttggatacccgtggtaattc
tagagctaatacatgcaaaaaaccccgacttcgggaggggtgtatttattagataaaaaa
ccaatgcccttcggggctccttggtgattcataataacttaacggatcgcatggccttgc
gccggcgacggttcattcaaatttctgccctatcaactttcgatggtaaggtattggctt
accatggtttcaacgggtaacggatttttagggaaagatcccggagagggagcctgagaa
acggctaccacatccaaggaaggcagcaggcgcgcaaattacccaatcccgacacgggga
ggtagtgacaataaatactgatacagggctcttttgggtcttgtaatcggaatgagtaca
atttaaataccttaacgaggaacaattggagggcaagtctggtgccagcagccgcggtaa
ttccagctccaatagcgtatattaaagttgttgcagttaaaaagctcgtagttgaacctt
gggcctggctggccggtccgcctcaccgcgtgtactggtccggccgggcctttccttctg
gagaaccgcatgcccttcactgggtgtgtcggggaaccaggacttttactttgagaaaat
tagagtgttcaaagcaggcctttgctcgaatacgttagcatggaataatagaataggacg
tgcggtcctattttgttggtttctagaaccgccgtaatgattaatagggatagtcggggg
cgtcagtattcaattgtcagaggtgaaattcttggatctattgaagactaactactgcga
aagcattcgccaaggatgttttcattaatcagtgaacgaaagttaggggatcgaagacga
tcagataccgtcgtagtcttaaccgtaaactatgccgactagggatcgggcgatgtttct
atattgactcgctcggcaccttacgagaaatcat--------------------------
------------------------------------------------------------
------------------------------------------------------------
------------------------------------------------tacaaccccaag
cacgttcccttcgtccccatctccggtttcaacggtgacaacatgatcgaagcctccacc
aactgcccatggtacaagggttgggagaaggagaccaagaccaagtccactggtaagacc
ctccttgaggccatcgatgccatcgatacccccacccgtccctccgacaagcccctccgt
cttcctctccaggatgtgtacaagatcggtggtattggcacggtccccgtcggtcgtgtt
gagactggtgtcatcaaggccggtatggtcgtcaccttcgcccccgctggtgtcaccact
gaagtcaagtccgtcgaaatgcaccacgagcagcttaccgagggtctccccggtgacaac
gtcggcttcaacgtcaagaacgtctctgtcaaggagatccgtcgtggtaacgttgccggt
gactccaagaacgatccccccaagggcgccgactccttcaacgcccaggtcatcgtcctt
aaccaccccggtcaggtcggtgctggttacgctcccgtcctcgattgccacactgcccac
attgcctgcaagttctctgagctcttggagaagattgaccgaagaactggcaagtctgt-
------------------------------------------------------------
-------------------------------
>Roussoella_padinae_MUT_5341
atcattactgtaacgtatg--------------cttcggtccagcgt--ttatcaccctt
gactttgagcaccttttgtttcctcggcgggttcgcccgccagcgaggaccccataaaca
ctttgtattagcaatatttgtctgaaaacataccaataatcaaaactttcaacaatggat
ctcttggttctggcatcgatgaagaacgcagcgaaatgcgataagtagtgtgaattgcag
aattcagtgaatcatcgaatctttgaacgcacattgcgcccctcggtattccgtggggca
tgcctgttcgagcgtcatttaaaccctcaagctcagcttggtgt-tgggtgcttgtcccg
cctctcgcgcggcgactcacctcaaaatcagtggcagcccgcatccgccggccgtgagcg
cagcacagtcgcgccctaggccccggcaggtcggctctccagaagcccattttcactttt
gacctcggatca------------------------------------------------
--------gtgaagcggcaatagctcaaatttgaaatctggccctttcagggtccgagtt
gtaatttgtagagggtgctttggcgtcggccgtggtctaagttccttggaacaggacgtc
acagagggtgagaatcccgtacgtggccgccggtcttcgccgtgtaaagccccttcgacg
agtcgagttgtttgggaatgcagctctaaatgggagataaatttcttctaaagctaaata
ttggccagagaccgatagcgcacaagtagagtgatcgaaagatgaaaagcactttggaaa
gagagtcaaaaagcacgtgaaattgttgaaagggaagcgcttgcagccagacgtgcccgc
agttgctcacctgggctctcgcccggggcattcttctgcgggcaggccagcatcagttcg
ggcggttggataaaggcctctatcacgtatcttccttcgggatgaccttataggggaggc
gcaacacggccagcccgaactgaggaccgcgcatcagctaggatgctggcgtaatggctg
taagcggcccgtcttgaaacacggaccaaggagtctaacatctatgcgagtgtttgggtg
taaagcccgggcgcgcaatgaaagtgaacggaggtgggaacccctcggggtgcaccatcg
accgatcctgaagtcttcggatggatttgagtaagagcatagctgttgggacccgaaaga
tggtgaactatgcctgaatagggtgaagccaggggaaaccctggtggaggctcgcagcgg
ttctgacgtgcaaatcgatcgtcaaatttgggcataggggcgaaagactaatcgaaccat
ctagtagctggttcctgccga---------------------------------------
------------------------------------------------------------
------------------------------------------------------------
------------------------------------------------------------
------------------------------------------------------------
------------------------------------------------------------
------------------------------------------------------------
------------------------------------------------------------
------------------------------------------------------------
------------------------------------------------------------
-----------gccggtccgcctcaccgcgtgtactggtccggccgggcctttccttctg
gagaaccgcatgcccttcactgggtgtgtcggggaaccaggacttttactttgagaaaat
tagagtgttcaaagcaggcctttgctcgaatacgttagcatggaataatagaataggacg
tgcggtcctattttgttggtttctagaaccgccgtaatgattaatagggatagtcggggg
cgtcagtattcaattgtcagaggtgaaattcttggatctattgaagactaactactgcga
aagcattcgccaaggatgttttcattaatcagtgaacgaaagttaggggatcgaagacga
tcagataccgtcgtagtcttaaccgtaaactatgccgactagggatcgggcgatgtttct
atattgactcgctcggcaccttacgagaaatcataagccgccggtactggtgagttcgag
gctggtatctccaaggatggtcagactcgtgagcacgctcttctcgcctacaccctcggt
gtgaagcagctcatcgtcgccatcaacaagatggacaccaccaagtggagcgaggaacgt
ttcggcgaaatcatcaaggagacctccaacttcatcaagaaggtcggctacaaccccaag
cacgttcccttcgtccccatctccggtttcaacggtgacaacatgatcgaagcctccacc
aactgcccatggtacaagggttgggagaaggagaccaagaccaagtccactggtaagacc
ctccttgaggccatcgatgccatcgatacccccacccgtccctccgacaagcccctccgt
cttcctctccaggatgtgtacaagatcggtggtattggcacggtccccgtcggtcgtgtt
gagactggtgtcatcaaggccggtatggtcgtcaccttcgcccccgctggtgtcaccact
gaagtcaagtccgtcgaaatgcaccacgagcagcttaccgagggtctccccggtgacaac
gtcggcttcaacgtcaagaacgtctctgtcaaggagatccgtcgtggtaacgttgccggt
gactccaagaacgatccccccaagggcgccgactccttcaacgcccaggtcatcgtcctt
aaccaccccggtcaggtcggtgctggttacgctcccgtcctcgattgccacactgcccac
attgcctgcaagttctctgagctcttggagaagattgaccgacgaactggcaagtctgtt
gagaacagccctaagttcatcaagtctggtgacgctgccatcgtcaagatgattccctcc
aagcccatgtgcgtcgagcccttcacccagt
>Roussoella_pustulans_KT_1709
atcattatcatgttccagctggatgactggtc------gggctgcgt--gtatcaccctt
gaatttgagcaccttttgtttcctcggcgggttcgcccgccagcgaggaccccctaaacg
ctttgcagtagcagtttttgtctgaaaacataccaataatcaaaactttcaacaatggat
ctcttggttctggcatcgatgaagaacgcagcgaaatgcgataagtagtgtgaattgcag
aattcagtgaatcatcgaatctttgaacgcacattgcgcccctcggtattccgtggggca
tgcctgttcgagcgtcatttaacccctcaagcccagcttggtgt-tgggtgcttgtcccg
cc-tccgcgcggcgactcacctcaaaatcagtggcagcccgcatccgccggccgtgagcg
cagcacaaacgcgccctaggacccgacggatcggctctccaaaagcccattttcactttt
gacctcggatca------------------------------------------------
-----cgagtgaagcggcaacagctcaaatttgaaatctggccctttcagggtccgagtt
gtaatttgtagagggtgctttggcgtcggccgtggtctaagttccttggaacaggacgtc
acagagggtgagaatcccgtacgtggccgccggtcttcgccgtgtaaagccccttcgacg
agtcgagttgtttgggaatgcagctctaaatgggagataaatttcttctaaagctaaata
ttggccagagaccgatagcgcacaagtagagtgatcgaaagatgaaaagcactttggaaa
gagagtcaaaaagcacgtgaaattgttgaaagggaagcgcttgcagccagacgtgcccgc
agttgctcacccgggctctcgcccggggcactcttctgcgggcaggccagcatcagttcg
ggcggttggataaaggcctctatcacgtatcttccttcgggatgaccttataggggaggc
gcaacacggccagcccgaactgaggaccgcgcattcgctaggatgctggcgtaatggctg
taagcggcccgtcttgaaacacggaccaaggagtctaacatctatgcgagtgtttgggtg
tcaagcccggacgcgcaatgaaagtgaacggaggtgggaacccctcggggtgcaccatcg
accgatcctgaagtcttcggatggatttgagtaagagcatagctgttgggacccgaaaga
tggtgaactatgcctgaatagggtgaagccaggggaaaccctggtggaggctcgcagcgg
ttctgacgtgcaaatcgatcgtcaaatttgggcataggggcgaaagactaatcgaaccat
ctagtagctggttcctgccga--------------------------------aatggct
cattaaatcagttatcgtttatttgatagtaccttactacttggatacccgtggtaattc
tagagctaatacatgcaaaaaaccccaacttcgggaggggtgtatttattagataaaaaa
ccaatgcccttcggggctccttggtgattcataataacttaacggatcgcatggccttgc
gccggcgacggttcattcaaatttctgccctatcaactttcgatggtaaggtattggctt
accatggtttcaacgggtaacggatttttagggaaagatcccggagagggagcctgagaa
acggctaccacatccaaggaaggcagcaggcgcgcaaattacccaatcccgacacgggga
ggtagtgacaataaatactgatacagggctcttttgggtcttgtaatcggaatgagtaca
atttaaataccttaacgaggaacaattggagggcaagtctggtgccagcagccgcggtaa
ttccagctccaatagcgtatattaaagttgttgcagttaaaaagctcgtagttgaacctt
gggcctggctggccggtccgcctcaccgcgtgtactggtccggccgggcctttccttctg
gagaaccgcatgcccttcactgggtgtgtcggggaaccaggacttttactttgagaaaat
tagagtgttcaaagcaggcctttgctcgaatacgttagcatggaataatagaataggacg
tgcggtcctattttgttggtttctagaaccgccgtaatgattaatagggatagtcggggg
cgtcagtattcaattgtcagaggtgaaattcttggatctattgaagactaactactgcga
aagcattcgccaaggatgttttcattaatcagtgaacgaaagttaggggatcgaagacga
tcagataccgtcgtagtcttaaccgtaaactatgccgactagggatcgggcgatgtttct
atattgactcgctcggcacct---------------gccgctggtactggtgagttcgag
gctggtatctccaaggacggccagacccgtgagcacgctctgctcgcctacacccttggt
gtgaagcagctcatcgtcgctatcaacaagatggacaccaccaagtggagcgagagccgt
ttccaggagatcatcaaggagacttctaacttcatcaagaaggtcggctacaaccccaag
cacgtgcctttcgtccccatctccggattcaacggtgacaacatgattgactcttccccc
aactgcccctggtacaagggctgggagaaggagatcaagacgaaggtcactggtaagacc
ctccttgaggccatcgatgccatcgacaaccctgtccgtccctccgacaagcccctccgc
cttcctctccaggatgtgtacaagattggcggtattggcacggttcccgtcggtcgtgtc
gagactggtgttatcaagtccggcatggtcgtcacctttgcccccgctggtgtcaccact
gaagtcaagtccgtcgaaatgcatcacgagcagcttgtcgagggtgtccccggtgacaac
gtcggcttcaacgtcaagaacgtctccgtcaaggagatccgtcgtggtaatgttgccggt
gactccaagaacgatcctcccaagggtgccgactccttcaacgcccaggtcatcgtcctt
aaccaccccggtcaggttggtgctggttacgcacccgtcctcgattgccacactgcccac
attgcctgcaagttctctgagctcttggagaagattgaccgacgaactggcaagtctact
gagaacagccccaagttcatcaagtctggtgatgctgctatcgtcaagatgattccctcc
aagcctatgtgcgttgaggct-tcacccagt
>Roussoella_siamensis_MFLUCC_11_0149
atcattacctag-taccgcaggggggacacccccccgccgcaggtat--ttaccaccctt
gactttgagcaccttttgtttcctcggcaggttcgcctgccagcagaggaccctataaac
acttgtatttgcagtatttgtctgaaaacataccaataatcaaaactttcaacaatggat
ctcttggttctggcatcgatgaagaacgcagcgaaatgcgataagtagtgtgaattgcag
aattcagtgaatcatcgaatctttgaacgcacattgcgcccctcggtattccgtggggca
tgcctgttcgagcgtcatttaaaccctcaagctcagcttggtat-tgggtgcttgtcccg
cc-tctgcgcggcgactcacctcaaaaacagtggcagcccgcatccgccggccgtgagcg
cagcacagtcgcactcacagtcttggcaggtcggctaaccaaaagcttactttttatttt
gacctcggatca--------------------------------ggggtattgcctcagt
aacggcgagtgaagcggcaacagctcaaatttgaaatctggctctttcagagtccgagtt
gtaatttgtagagggtgctttggtgttggccgtggtctaagttccttggaacaggacgtc
acagagggtgagaatcccgtacgtggccgccggtcttcaccgtgtaaagccccttcgacg
agtcgagttgtttgggaatgcagctctaaatgggagataaatttcttctaaagctaaata
ttggccagagaccgatagcgcacaagtagagtgatcgaaagatgaaaagcactttggaaa
gagagtcaaaaagcacgtgaaattgttgaaagggaagcgcttgcagccagacgtgcccgc
agttgctcacctaggctctcgcctggggcattcttctgcgggcaggccagcatcagttcg
ggcggttggataaaggcctctatcacgtatcttccttcgggatgaccttataggggaggc
gcaacacaaccagcctgaactgaggaccgcgcatcagctaggatgctggcgtaatggctg
taagcggcccgtcttgaaacacggaccaaggagtctaacatctatgcgagtgtttgggtg
taaagcccgggcgcgcaatgaaagtgaacggaggtgggaacctttcggggtgcaccatcg
accgatcctgaagtcttcggatggatttgagtaagagcatagctgttgggacccgaaaga
tggtgaactatgcctgaatagggtgaagccaggggaaaccctggtggaggctcgcagcgg
ttctgacgtgcaaatcgatcgtcaaatttgggcataggggcgaaagactaatcgaa----
------------------------------------------------------------
------------------------------------------------------------
------------------------------------------------------------
-------------------------------------------------------cttgc
gccggcgacggttcattcaaatttctgccctatcaactttcgatggtaaggtattggctt
accatggtttcaacgggtaacggatttttagggaaagatcccggagagggagcctgagaa
acggctaccacatccaaggaaggcagcaggcgcgcaaattacccaatcccgacacgggga
ggtagtgacaataaatactgatacagggctcttttgggtcttgtaatcggaatgagtaca
atttaaataccttaacgaggaacaattggagggcaagtctggtgccagcagccgcggtaa
ttccagctccaatagcgtatattaaagttgttgcagttaaaaagctcgtagttgaacctt
gggcctggctggccggtccgcctcaccgcgtgtactggtccggccgggcctttccttctg
gagaaccgcatgcccttcactgggtgtgttggggaaccaggacttttactttgagaaaat
tagagtgttcaaagcaggcctttgctcgaatacgttagcatggaataatagaataggacg
tgcggtcctattttgttggtttctagaaccgccgtaatgattaatagggatagtcggggg
cgtcagtattcaattgtcagaggtgaaattcttggatctattgaagactaactactgcga
aagcattcgccaaggatgttttcattaatcagtgaacgaaagttaggggatcgaagacga
tcagataccgtcgtagtcttaaccgtaaactatgccgactagggatcgggcgatgtttct
atattgactcgctcggcaccttacgagaaatcataagctgccggtactggtgagttcgag
gctggtatctccaaggatggtcagacccgtgagcacgctcttctcgcctacacccttggt
gtgaagcagctcatcgtcgccatcaacaagatggacaccaccaagtggtccgaggaccgt
taccaggaaatcatcaaggagacttccaacttcatcaagaaggtcggatacaaccccaag
cacgttcctttcgtccccatctccggtttcaacggtgacaacatgattgaggcctccacc
aactgcccctggtacaagggatgggagaaggagatcaagaccaaggccaccggtaagacc
cttcttgaggctatcgatgctatcgagacccccgtccgtccttccgacaagcctctccgt
cttcctctccaggatgtctacaagatcggtggtattggcacggtccccgtcggtcgtgtt
gagactggtgtcatcaaggccggtatggtcgtcaccttcgcccccgctggtgtcaccact
gaagtcaagtccgtcgaaatgcaccacgagcagctttccgagggtgtccccggtgacaac
gtcggcttcaacgtcaagaacgtctccgtcaaggagatccgtcgtggtaacgttgccggt
gactccaagaacgacccccccaagggagccgactctttcaacgcccaggtcatcgtcctc
aaccaccctggtcaggtcggtgccggttacgcacccgtcctcgattgccacactgcccac
attgcttgcaagttctctgagcttcttgagaagatcgaccgccgaactggaaagtctgtt
gagaacagccctaagttcatcaagtctggtgacgctgctatcgtcaagatgattccctcc
aagcctatgtgcgttgagccatgcacccagt
>Thyridaria_acaciae_CBS_138873
atcattactgaaatgcagcaggcatgcctgagcctgcatacatgcat---tacacccttt
gactttgagcaccgtacgtttcctcggcaggttcgcctgccagcggggaccccataaact
ctttgtattggcagtatttgtctgaaacaatgataataatcacaactttcaacaatggat
ctcttggttctggcatcgatgaagaacgcagcgaaatgcgataagtagtgtgaattgcag
aattcagtgaatcatcgaatctttgaacgcacattgcgccccttggtattccttggggca
tgcctgttcgagcgtcatttaaaccctcaagcctagcttggtgt-tgggtgcttgtcccc
cc----------ggactcacctcaaagacattggcagcccgcatccgccggccgtgagcg
cagcccagtcgcgcc---------------------------------------------
-----------------------------------------caacagggattgccctagt
aacggcgagtgaagcggcaacagctcaaatttgaaatctggccctttcagggtccgagtt
gtaatttgcagaggatgctttggcgtcggtcgtggtctaagttccttggaacaggacgtc
acagagggtgagaatcccgtacgtggccgccggccttcgccgtgtaaagctccttcgacg
agtcgagttgtttgggaatgcagctctaaatgggaggtaaatttcttctaaagctaaata
ttggccagagaccgatagcgcacaagtagagtgatcgaaagatgaaaagcactttggaaa
gagagtcaaaaagcacgtgaaattgttgaaagggaagcgcttgcagccagacgtgcccgc
agttgctcacccgggctctcgcccggggcactcttctgcgggcaggccagcatcagtccg
ggcggttggaaaaaggcctccatcacgtaccacctctcggggtggccttataggggaggc
gcaacacggccagcctggactgaggaccgcgcatcagctaggatgctggcgtaatggctg
taagcggcccgtcttgaaacacggaccaaggagtctaacatctatgcgagtgtttgggtg
tcaagcccgggcgcgcaatgaaagtgaacggaggtgggaacccctcggggcgcaccatcg
accgatcctgaagtcttcggatggatttgagtaagagcatagctgttgggacccgaaaga
tggtgaactatgcctgaatagggtgaagccaggggaaaccctggtggaggctcgcagcgg
ttctgacgtgcaaatcgatcgtcaaatttgggcataggggcgaaagactaatc-------
---------------------???????????????????????????????????????
????????????????????????????????????????????????????????????
????????????????????????????????????????????????????????????
????????????????????????????????????????????????????????????
????????????????????????????????????????????????????????????
????????????????????????????????????????????????????????????
????????????????????????????????????????????????????????????
????????????????????????????????????????????????????????????
????????????????????????????????????????????????????????????
????????????????????????????????????????????????????????????
????????????????????????????????????????????????????????????
????????????????????????????????????????????????????????????
????????????????????????????????????????????????????????????
????????????????????????????????????????????????????????????
????????????????????????????????????????????????????????????
????????????????????????????????????????????????????????????
????????????????????????????????????????????????????????????
????????????????????????????????????????????????????????????
????????????????????????????????????????????????????????????
????????????????????????????????????????????????????????????
????????????????????????????????????????????????????????????
????????????????????????????????????????????????????????????
????????????????????????????????????????????????????????????
????????????????????????????????????????????????????????????
????????????????????????????????????????????????????????????
????????????????????????????????????????????????????????????
????????????????????????????????????????????????????????????
????????????????????????????????????????????????????????????
????????????????????????????????????????????????????????????
????????????????????????????????????????????????????????????
????????????????????????????????????????????????????????????
????????????????????????????????????????????????????????????
???????????????????????????????
>Thyridaria_aureobrunnea_MFLUCC_21_0090
atcattaccgaaatgcagcaggcttgcctgggcccgcgtacatgcat----tacaccctt
gactttgagaaccgtacgtttcctcggcaggttcgcctgccagcggggaccccataaacc
ctttgcactagcagtgtttgtctgaagattacacaaaaatcacaactttcaacaatggat
ctcttggttctggcatcgatgaagaacgcagcgaaatgcgataagtagtgtgaattgcag
aattcagtgaatcatcgaatctttgaacgcacattgcgcccctcggtattccgtggggca
tgcctgttcgagcgtcatttaaaccctcaagcacagcttggtgt-tgggtgcttgccccc
tcccc------ggggctcacctcaaagacattggcagcccgcatccgccggccgtgagcg
cagcacagtcgcgccctaggctccggcgggtcggctctccagaagcccatctcttctatt
gacctcggatca-----------------------------caacagggattgccccagt
aacggcgagtgaagcggcaacagctcaaatttgaaatctggccctttcagggtccgagtt
gtaatttgcagaggatgctttggcgtcggccgtggtctaagttccttggaacaggacgtc
acagagggtgagaatcccgtacgtggccgccggccttcgccgtgtaaagctccttcgacg
agtcgagttgtttgggaatgcagctctaaatgggaggtaaatttcttctaaagctaaata
ttggccagagaccgatagcgcacaagtagagtgatcgaaagatgaaaagcactttggaaa
gagagtcaaaaagcacgtgaaattgttgaaagggaagcgcttgcagccagacgtgcccgc
agttgctcacccgggctctcgcccggggcactcttctgcgggcaggccagcatcagtccg
ggcggttggataaaggcctctatcacgtaccacctttcggggtggccttataggggaggc
gcaacacggccagcctggactgaggaccgcgcatcagctaggatgctggcgtaatggctg
taagcggcccgtcttgaaacacggaccaaggagtctaacatctatgcgagtgtttgggtg
tcaagcccgggcgcgcaatgaaagtgaacggaggtgggaacccctcggggcgcaccatcg
accgatcctgaagtcttcggatggatttgagtaagagcatagctgttgggacccgaaaga
tggtgaactatgcctgaatagggtgaagccaggggaaaccctggtggaggctcgcagcgg
ttctgacgtgcaaatcgatcgtcaaatttgggcataggggcgaaagactaatcgaa-cat
ctagta-ctggtct-------???????????????????????????????????????
????????????????????????????????????????????????????????????
????????????????????????????????????????????????????????????
????????????????????????????????????????????????????????????
????????????????????????????????????????????????????????????
????????????????????????????????????????????????????????????
????????????????????????????????????????????????????????????
????????????????????????????????????????????????????????????
????????????????????????????????????????????????????????????
????????????????????????????????????????????????????????????
????????????????????????????????????????????????????????????
????????????????????????????????????????????????????????????
????????????????????????????????????????????????????????????
????????????????????????????????????????????????????????????
????????????????????????????????????????????????????????????
????????????????????????????????????????????????????????????
????????????????????????????????????????????????????????????
????????????????????????????????????????????????????????????
????????????????????????????????????????????????????????????
????????????????????????????????????????????????????????????
????????????????????????????????????????????????????????????
????????????????????????????????????????????????????????????
????????????????????????????????????????????????????????????
????????????????????????????????????????????????????????????
????????????????????????????????????????????????????????????
????????????????????????????????????????????????????????????
????????????????????????????????????????????????????????????
????????????????????????????????????????????????????????????
????????????????????????????????????????????????????????????
????????????????????????????????????????????????????????????
????????????????????????????????????????????????????????????
????????????????????????????????????????????????????????????
???????????????????????????????
>Thyridaria_broussonetiae_TB
atcattaccgaaatgcagcaggcgtgccttaacccgcacacatgcat---tacacccttt
gactttgagcaccgtacgtttcctcggcaggttcgcctgccagtggggaccctataaact
ctttgcattagcagtatttgtctgaacaaaccataataatcacaactttcaacaatggat
ctcttggttctggcatcgatgaagaacgcagcgaaatgcgataagtagtgtgaattgcag
aattcagtgaatcatcgaatctttgaacgcacattgcgcccctcggtattccgtggggca
tgcctgttcgagcgtcatttaaaccttcaagctcagcttggtgt-tgggtgcttgtcccc
cc----------ggactcaccttaaagacattggcagcccgcatccgccggccgtgagcg
cagcacagtcgcgctctaagccctggcagatcggctatccagaagcccattctctttatt
gacctcggatcaagcatatcaataagcggaggaaaagaaaccaacagggattgccctagt
aacggcgagtgaagcggcaacagctcaaatttgaaatctggccctttcagggtccgagtt
gtaatttgtagaggatgctttggcgttggtcgtggtctaagttccttggaacaggacgtc
acagagggtgagaatcccgtacgtggccgccggccttcgccgtgtaaagctccttcgacg
agtcgagttgtttgggaatgcagctctaaatgggaggtaaatttcttctaaagctaaata
ttggccagagaccgatagcgcacaagtagagtgatcgaaagatgaaaagcactttggaaa
gagagtcaaaaagcacgtgaaattgttgaaagggaagcgcttgcagccagacgtgcccgc
agttgctcacccgggctctcgcccggggcactcttctgcgggcaggccagcatcagtccg
ggcggttggataaaggcctccatcacgtaccacctttcggggtggccttataggggaggc
gcaacacggccagcctggactgaggaccgcgcatcagctaggatgctggcgtaatggctg
taagcggcccgtcttgaaacacggaccaaggagtctaacatctatgcgagtgtttgggtg
tcaagcccaggcgcgcaatgaaagtgaacggaggtgggaacccctcggggtgcaccatcg
accgatcctgaagtcttcggatggatttgagtaagagcatagctgttgggacccgaaaga
tggtgaactatgcctgaatagggtgaagccaggggaaaccctggtggaggctcgcagcgg
ttctgacgtgcaaatcgatcgtcaaatttgggcataggggcgaaagactaatcga-----
---------------------???????????????????????????????????????
????????????????????????????????????????????????????????????
????????????????????????????????????????????????????????????
????????????????????????????????????????????????????????????
????????????????????????????????????????????????????????????
????????????????????????????????????????????????????????????
????????????????????????????????????????????????????????????
????????????????????????????????????????????????????????????
????????????????????????????????????????????????????????????
????????????????????????????????????????????????????????????
????????????????????????????????????????????????????????????
????????????????????????????????????????????????????????????
????????????????????????????????????????????????????????????
????????????????????????????????????????????????????????????
????????????????????????????????????????????????????????????
????????????????????????????????????????????????????????????
????????????????????????????????????????????????????????????
????????????????????????????????????gctgccggtactggtgagttcgag
gctggtatctccaaggatggccagacccgtgagcacgctctcctcgcctacactctcggt
gtcaggcagctcattgtcgccatcaacaagatggacaccaccaagtggagccaggaccgt
taccaggaaatcatcaaggagacttccaacttcatcaagaaggtcggctacaaccccaag
cacgtccccttcgtccccatctccggtttcaacggtgacaacatgatcgacgcctcctcc
aactgcccctggtacaagggctgggagaaggagaccaaggccaaggccactggtaagacc
ctcctcgaggccatcgatgccatcgaccccccgagccgtccctccgacaagcccctccgc
cttcccctccaggatgtgtacaagatcggtggtattggcacggttcccgtcggtcgtgtc
gagaccggtgtcatcaaggccggtatggtcgtcaccttcgcccccgctggtgtcaccact
gaagtcaagtccgtcgagatgcaccacgagcagcttgttgagggtgtgcccggtgacaac
gtcggcttcaacgtcaagaacgtctccgtcaaggagatccgtcgtggtaacgtcgctggt
gactccaagaacgacccccccaagggtgccgagtccttcaacgcccaggttatcgtcctc
aaccaccccggtcaggtcggtgccg-----------------------------------
------------------------------------------------------------
------------------------------------------------------------
-------------------------------
>Thyridaria_broussonetiae_TB1a
atcattaccgaaatgcagcaggcgtgccttaacccgcacacatgcat---tacacccttt
gactttgagcaccgtacgtttcctcggcaggttcgcctgccagtggggaccctataaact
ctttgcattagcagtatttgtctgaacaaaccataataatcacaactttcaacaatggat
ctcttggttctggcatcgatgaagaacgcagcgaaatgcgataagtagtgtgaattgcag
aattcagtgaatcatcgaatctttgaacgcacattgcgcccctcggtattccgtggggca
tgcctgttcgagcgtcatttaaaccttcaagctcagcttggtgt-tgggtgcttgtcccc
cc----------ggactcaccttaaagacattggcagcccgcatccgccggccgtgagcg
cagcacagtcgcgctctaagccctggcagatcggctatccagaagcccattctctttatt
gacctcggatcaagcatatcaataagcggaggaaaagaaaccaacagggattgccctagt
aacggcgagtgaagcggcaacagctcaaatttgaaatctggccctttcagggtccgagtt
gtaatttgtagaggatgctttggcgttggtcgtggtctaagttccttggaacaggacgtc
acagagggtgagaatcccgtacgtggccgccggccttcgccgtgtaaagctccttcgacg
agtcgagttgtttgggaatgcagctctaaatgggaggtaaatttcttctaaagctaaata
ttggccagagaccgatagcgcacaagtagagtgatcgaaagatgaaaagcactttggaaa
gagagtcaaaaagcacgtgaaattgttgaaagggaagcgcttgcagccagacgtgcccgc
agttgctcacccgggctctcgcccggggcactcttctgcgggcaggccagcatcagtccg
ggcggttggataaaggcctccatcacgtaccacctttcggggtggccttataggggaggc
gcaacacggccagcctggactgaggaccgcgcatcagctaggatgctggcgtaatggctg
taagcggcccgtcttgaaacacggaccaaggagtctaacatctatgcgagtgtttgggtg
tcaagcccaggcgcgcaatgaaagtgaacggaggtgggaacccctcggggtgcaccatcg
accgatcctgaagtcttcggatggatttgagtaagagcatagctgttgggacccgaaaga
tggtgaactatgcctgaatagggtgaagccaggggaaaccctggtggaggctcgcagcgg
ttctgacgtgcaaatcgatcgtcaaatttgggcataggggcgaaagactaatcga-----
---------------------???????????????????????????????????????
????????????????????????????????????????????????????????????
????????????????????????????????????????????????????????????
????????????????????????????????????????????????????????????
????????????????????????????????????????????????????????????
????????????????????????????????????????????????????????????
????????????????????????????????????????????????????????????
????????????????????????????????????????????????????????????
????????????????????????????????????????????????????????????
????????????????????????????????????????????????????????????
????????????????????????????????????????????????????????????
????????????????????????????????????????????????????????????
????????????????????????????????????????????????????????????
????????????????????????????????????????????????????????????
????????????????????????????????????????????????????????????
????????????????????????????????????????????????????????????
????????????????????????????????????????????????????????????
????????????????????????????????????????????????????????????
????????????????????????????????????????????????????????????
????????????????????????????????????????????????????????????
????????????????????????????????????????????????????????????
????????????????????????????????????????????????????????????
????????????????????????????????????????????????????????????
????????????????????????????????????????????????????????????
????????????????????????????????????????????????????????????
????????????????????????????????????????????????????????????
????????????????????????????????????????????????????????????
????????????????????????????????????????????????????????????
????????????????????????????????????????????????????????????
????????????????????????????????????????????????????????????
????????????????????????????????????????????????????????????
????????????????????????????????????????????????????????????
???????????????????????????????
>Thyridaria_broussonetiae_TB2
atcattaccgaaatgcagcaggcgtgccttaacccgcacacatgcat---tacacccttt
gactttgagcaccgtacgtttcctcggcaggttcgcctgccagtggggaccctataaact
ctttgcattagcagtatttgtctgaacaaaccataataatcacaactttcaacaatggat
ctcttggttctggcatcgatgaagaacgcagcgaaatgcgataagtagtgtgaattgcag
aattcagtgaatcatcgaatctttgaacgcacattgcgcccctcggtattccgtggggca
tgcctgttcgagcgtcatttaaaccttcaagctcagcttggtgt-tgggtgcttgtcccc
cc----------ggactcaccttaaagacattggcagcccgcatccgccggccgtgagcg
cagcacagtcgcgctctaagccctggcagatcggctatccagaagcccattctctttatt
gacctcggatcaagcatatcaataagcggaggaaaagaaaccaacagggattgccctagt
aacggcgagtgaagcggcaacagctcaaatttgaaatctggccctttcagggtccgagtt
gtaatttgtagaggatgctttggcgttggtcgtggtctaagttccttggaacaggacgtc
acagagggtgagaatcccgtacgtggccgccggccttcgccgtgtaaagctccttcgacg
agtcgagttgtttgggaatgcagctctaaatgggaggtaaatttcttctaaagctaaata
ttggccagagaccgatagcgcacaagtagagtgatcgaaagatgaaaagcactttggaaa
gagagtcaaaaagcacgtgaaattgttgaaagggaagcgcttgcagccagacgtgcccgc
agttgctcacccgggctctcgcccggggcactcttctgcgggcaggccagcatcagtccg
ggcggttggataaaggcctccatcacgtaccacctttcggggtggccttataggggaggc
gcaacacggccagcctggactgaggaccgcgcatcagctaggatgctggcgtaatggctg
taagcggcccgtcttgaaacacggaccaaggagtctaacatctatgcgagtgtttgggtg
tcaagcccaggcgcgcaatgaaagtgaacggaggtgggaacccctcggggtgcaccatcg
accgatcctgaagtcttcggatggatttgagtaagagcatagctgttgggacccgaaaga
tggtgaactatgcctgaatagggtgaagccaggggaaaccctggtggaggctcgcagcgg
ttctgacgtgcaaatcgatcgtcaaatttgggcataggggcgaaagactaatcga-----
---------------------???????????????????????????????????????
????????????????????????????????????????????????????????????
????????????????????????????????????????????????????????????
????????????????????????????????????????????????????????????
????????????????????????????????????????????????????????????
????????????????????????????????????????????????????????????
????????????????????????????????????????????????????????????
????????????????????????????????????????????????????????????
????????????????????????????????????????????????????????????
????????????????????????????????????????????????????????????
????????????????????????????????????????????????????????????
????????????????????????????????????????????????????????????
????????????????????????????????????????????????????????????
????????????????????????????????????????????????????????????
????????????????????????????????????????????????????????????
????????????????????????????????????????????????????????????
????????????????????????????????????????????????????????????
????????????????????????????????????gctgccggtactggtgagttcgag
gctggtatctccaaggatggccagacccgtgagcacgctctcctcgcctacactctcggt
gtcaggcagctcattgtcgccatcaacaagatggacaccaccaagtggagccaggaccgt
taccaggaaatcatcaaggagacttccaacttcatcaagaaggtcggctacaaccccaag
cacgtccccttcgtccccatctccggtttcaacggtgacaacatgatcgacgcctcctcc
aactgcccctggtacaagggctgggagaaggagaccaaggccaaggccactggtaagacc
ctcctcgaggccatcgatgccatcgaccccccgagccgtccctccgacaagcccctccgc
cttcccctccaggatgtgtacaagatcggtggtattggcacggttcccgtcggtcgtgtc
gagaccggtgtcatcaaggccggtatggtcgtcaccttcgcccccgctggtgtcaccact
gaagtcaagtccgtcgagatgcaccacgagcagcttgttgagggtgtgcccggtgacaac
gtcggcttcaacgtcaagaacgtctccgtcaaggagatccgtcgtggtaacgtcgctggt
gactccaagaacgacccccccaagggtgccgagtccttcaacgcccaggttatcgtcctc
aaccaccccggtcaggtcggtgccg-----------------------------------
------------------------------------------------------------
------------------------------------------------------------
-------------------------------
>Thyridaria_broussonetiae_TB1
atcattaccgaaatgcagcaggcgtgccttaacccgcacacatgcat---tacacccttt
gactttgagcaccgtacgtttcctcggcaggttcgcctgccagtggggaccctataaact
ctttgcattagcagtatttgtctgaacaaaccataataatcacaactttcaacaatggat
ctcttggttctggcatcgatgaagaacgcagcgaaatgcgataagtagtgtgaattgcag
aattcagtgaatcatcgaatctttgaacgcacattgcgcccctcggtattccgtggggca
tgcctgttcgagcgtcatttaaaccttcaagctcagcttggtgt-tgggtgcttgtcccc
cc----------ggactcaccttaaagacattggcagcccgcatccgccggccgtgagcg
cagcacagtcgcgctctaagccctggcagatcggctatccagaagcccattctctttatt
gacctcggatcaagcatatcaataagcggaggaaaagaaaccaacagggattgccctagt
aacggcgagtgaagcggcaacagctcaaatttgaaatctggccctttcagggtccgagtt
gtaatttgtagaggatgctttggcgttggtcgtggtctaagttccttggaacaggacgtc
acagagggtgagaatcccgtacgtggccgccggccttcgccgtgtaaagctccttcgacg
agtcgagttgtttgggaatgcagctctaaatgggaggtaaatttcttctaaagctaaata
ttggccagagaccgatagcgcacaagtagagtgatcgaaagatgaaaagcactttggaaa
gagagtcaaaaagcacgtgaaattgttgaaagggaagcgcttgcagccagacgtgcccgc
agttgctcacccgggctctcgcccggggcactcttctgcgggcaggccagcatcagtccg
ggcggttggataaaggcctccatcacgtaccacctttcggggtggccttataggggaggc
gcaacacggccagcctggactgaggaccgcgcatcagctaggatgctggcgtaatggctg
taagcggcccgtcttgaaacacggaccaaggagtctaacatctatgcgagtgtttgggtg
tcaagcccaggcgcgcaatgaaagtgaacggaggtgggaacccctcggggtgcaccatcg
accgatcctgaagtcttcggatggatttgagtaagagcatagctgttgggacccgaaaga
tggtgaactatgcctgaatagggtgaagccaggggaaaccctggtggaggctcgcagcgg
ttctgacgtgcaaatcgatcgtcaaatttgggcataggggcgaaagactaatcga-----
---------------------ctaagtataagcaattataccgtgaaactgcgaatggct
cattaaatcagttatcgtttatttgatagtaccttactacttggatacccgtggtaattc
tagagctaatacatgcaaaaaaccccaacttcgggaggggtgtatttattagataaaaaa
ccaatgcccttcggggctctttggtgattcataataacttaacggatcgcatagccttgc
gctggcgacggttcattcaaatttctgccctatcaactttcgatggtaaggtattggctt
accatggtttcaacgggtaacggatttttagggaaagatcccggagagggcgcctgagaa
acggcggccacatccaaggaaggcagcaggcgcgcaaattacccaatcccgatgcgggga
ggtagtgacaataaatactgatacagggctcttttgggtcttgtaatcggaatgagtaca
atttaaataccttaacgaggaacaattggagggcaagtctggtgccagcagccgcggtaa
ttccagctccaatagcgtatattaaagttgttgcagttaaaaagctcgtagttgaacctt
gggcctggctggccggtccgcctcaccgcgtgtactggtccggccgggcctttccttctg
gagaaccgcatgcccttcactgggtgtgttggggaaccaggacttttactttgagaaaat
tagagtgttcaaagcaggcctttgctcgaatacgttagcatggaataatagaataggacg
tgcggtcctattttgttggtttctagaaccgccgtaatgattaatagggatagtcggggg
tgtcagtattcaattgtcagaggtgaaattcttggatctattgaagactaactactgcga
aagcattcaccaaggatgttttcattaatcagtgaacgaaagttaggggatcgaagacga
tcagataccgtcgtagtcttaaccgtaaactatgccgactagggatcgggcgatgtttct
atattgactcgctcggcaccttacgagaaatcataagctgccggtactggtgagttcgag
gctggtatctccaaggatggccagacccgtgagcacgctctcctcgcctacactctcggt
gtcaggcagctcattgtcgccatcaacaagatggacaccaccaagtggagccaggaccgt
taccaggaaatcatcaaggagacttccaacttcatcaagaaggtcggctacaaccccaag
cacgtccccttcgtccccatctccggtttcaacggtgacaacatgatcgacgcctcctcc
aactgcccctggtacaagggctgggagaaggagaccaaggccaaggccactggtaagacc
ctcctcgaggccatcgatgccatcgaccccccgagccgtccctccgacaagcccctccgc
cttcccctccaggatgtgtacaagatcggtggtattggcacggttcccgtcggtcgtgtc
gagaccggtgtcatcaaggccggtatggtcgtcaccttcgcccccgctggtgtcaccact
gaagtcaagtccgtcgagatgcaccacgagcagcttgttgagggtgtgcccggtgacaac
gtcggcttcaacgtcaagaacgtctccgtcaaggagatccgtcgtggtaacgtcgctggt
gactccaagaacgacccccccaagggtgccgagtccttcaacgcccaggttatcgtcctc
aaccaccccggtcaggtcggtgccg-----------------------------------
------------------------------------------------------------
------------------------------------------------------------
-------------------------------
>Thyridaria_jonahhulmei_KUMCC_21_0816
atcattaccgaaatgcagcaggttagccttagcctgcgtacatgcat---tacacccttt
gactttgagcaccgtacgtttcctcggcaggttcgcctgccagtggggaccccataaact
ctttgtattagcagtatttgtctgaacaaaccataataatcacaactttcaacaatggat
ctcttggttctggcatcgatgaagaacgcagcgaaatgcgataagtagtgtgaattgcag
aattcagtgaatcatcgaatctttgaacgcacattgcgcccctcggtattccgtggggca
tgcctgttcgagcgtcatttaaaccctcaagcctagcttggtgt-tgggtgcttgtcccc
cc----------ggactcacctcaaagacattggcagcccgcatccgccggccgtgagcg
cagcacagtcgcgccctaagccctggcggatcggctatccagaagcccattctct-----
----------------------------------------ccaacagggattgccctagt
aacggcgagtgaagcggcaacagctcaaatttgaaatctggccctttcagggtccgagtt
gtaatttgcagaggatgctttggcgtcggtcgtggtctaagttccttggaacaggacgtc
acagagggtgagaatcccgtacgtggccgccggccttcgccgtgtaaagctccttcgacg
agtcgagttgtttgggaatgcagctctaaatgggaggtaaatttcttctaaagctaaata
ttggccagagaccgatagcgcacaagtagagtgatcgaaagatgaaaagcactttggaaa
gagagtcaaaaagcacgtgaaattgttgaaagggaagcgcttgcagccagacgtgcccgc
agttgctcacccgggctctcgcccggggcactcttctgcgggcaggccagcatcagtccg
ggcggttggataaaggcctccatcacgtaccacctttcggggtggccttataggggaggc
gcaacacggccagcctggactgaggaccgcgcattagctaggatgctggcgtaatggctg
taagcggcccgtcttgaaacacggaccaaggagtctaacatctatgcgagtgtttgggtg
tcaagcccaggcgcgcaatgaaagtgaacggaggtgggaacccctcggggtgcaccatcg
accgatcctgaagtcttcggatggatttgagtaagagcatagctgttgggacccgaaaga
tggtgaactatgcctgaatagggtgaagccaggggaaaccctggtggaggctcgcagcgg
ttctgacgtgcaaatcgatcgt--------------------------------------
------------------------------------------gtgaaactgcgaatggct
cattaaatcagttatcgtttatttgatagtaccttactacttggatacccgtggtaattc
tagagctaatacatgcaaaaaaccccaacttcgggaggggtgtatttattagataaaaaa
ccaatgcccttcggggctccttggtgattcataataacttaacggatcgcatagccttgc
gctggcgacggttcattcaaatttctgccctatcaactttcgatggtaaggtattggctt
accatggtttcaacgggtaacggatttttagggaaagatcccggagagggcgcctgagac
acggcggccacatccaaggaaggcagcaggcgcgcaaattacccaatcccgacacgggga
ggtagtgacaataaatactgatacagggctcttttgggtcttgtaatcggaatgagtaca
atttaaataccttaacgaggaacaattggagggcaagtctggtgccagcagccgcggtaa
ttccagctccaatagcgtatattaaagttgttgcagttaaaaagctcgtagttgaacctt
gggcctggctggccggtccgcctcaccgcgtgtactggtccggccgggcctttccttctg
gagaaccgcatgcccttcactgggtgtgttggggaaccaggacttttactttgagaaaat
tagagtgttcaaagcaggcctttgctcgaatacgttagcatggaataatagaataggacg
tgcggtcctattttgttggtttctagaaccgccgtaatgattaatagggatagtcggggg
tgtcagtattcaattgtcagaggtgaaattcttggatctattgaagactaactactgcga
aagcattcaccaaggatgttttcattaatcagtgaacgaaagttaggggatcgaagacga
tcagataccgtcgtagtcttaaccgtaaactatgccgactagggatcgggcgatgtttct
atattgactcgctcggcaccttacgagaaatcataagccgccggtactggtgagttcgag
gctggtatctccaaggatggccagacccgtgagcacgctctcctcgcctacactctcggt
gtcaggcagctcatcgtcgccatcaacaagatggacaccaccaagtggagccaggaccgt
taccaggaaatcatcaaggagacttccaacttcatcaagaaggtcggctacaaccccaag
cacgtccccttcgtccccatctccggtttcaacggcgacaacatgatcgacgcctccagc
aactgcccctggtacaagggctgggagaaggagaccaaggccaaggccactggtaagacc
ctcctcgaggccatcgatgccatcgacccccccagccgtccctccgacaagcccctccgc
cttcccctccaggatgtgtacaagatcggtggtattggcacggttcccgtcggtcgtgtc
gagaccggtgtcatcaaggccggtatggtcgtcaccttcgcccccgctggtgtcaccact
gaagtcaagtccgtcgagatgcaccacgagcagcttgtcgagggtgtgcccggtgacaac
gtcggcttcaacgtcaagaacgtctccgtcaaggagatccgtcgtggtaacgtcgctggt
gactccaagaacgacccccccaagggtgccgagtccttcaacgcccaggttatcgtcctc
aaccaccccggtcaggtcggtgccggttacgcacctgtccttgattgccacactgcccac
attgcctgcaagttctctgagctccttgagaagatcgatcgacgaactggcaagtctgtt
gagtccagccccaagttcatcaagtctggtgatgctgccatcgtgaagatgcttccgtcc
aagcccatgtgcgttgaggccttcactgact
>Thyridaria_jonahhulmei_KUMCC_21_0817
-----taccgaaatgcagcaggttagccttagcctgcgtacatgcat---tacacccttt
gactttgagcaccgtacgtttcctcggcaggttcgcctgccagtggggaccccataaact
ctttgtattagcagtatttgtctgaacaaaccataataatcacaactttcaacaatggat
ctcttggttctggcatcgatgaagaacgcagcgaaatgcgataagtagtgtgaattgcag
aattcagtgaatcatcgaatctttgaacgcacattgcgcccctcggtattccgtggggca
tgcctgttcgagcgtcatttaaaccctcaagcctagcttggtgt-tgggtgcttgtcccc
cc----------ggactcacctcaaagacattggcagcccgcatccgccggccgtgagcg
cagcacagtcgcgccctaagccctggcggatcggctatccagaagcccattctctttatt
gacctcggatca------------------------------------------------
aacggcgagtgaagcggcaacagctcaaatttgaaatctggccctttcagggtccgagtt
gtaatttgcagaggatgctttggcgtcggtcgtggtctaagttccttggaacaggacgtc
acagagggtgagaatcccgtacgtggccgccggccttcgccgtgtaaagctccttcgacg
agtcgagttgtttgggaatgcagctctaaatgggaggtaaatttcttctaaagctaaata
ttggccagagaccgatagcgcacaagtagagtgatcgaaagatgaaaagcactttggaaa
gagagtcaaaaagcacgtgaaattgttgaaagggaagcgcttgcagccagacgtgcccgc
agttgctcacccgggctctcgcccggggcactcttctgcgggcaggccagcatcagtccg
ggcggttggataaaggcctccatcacgtaccacctttcggggtggccttataggggaggc
gcaacacggccagcctggactgaggaccgcgcattagctaggatgctggcgtaatggctg
taagcggcccgtcttgaaacacggaccaaggagtctaacatctatgcgagtgtttgggtg
tcaagcccaggcgcgcaatgaaagtgaacggaggtgggaacccctcggggtgcaccatcg
accgatcctgaagtcttcggatggatttgagtaagagcatagctgttgggacccgaaaga
tggtgaactatgcctgaatagggtgaagccaggggaaaccctggtggaggctcgcagcgg
ttctgacgtgcaaatcgatcgt--------------------------------------
------------------------------------------gtgaaactgcgaatggct
cattaaatcagttatcgtttatttgatagtaccttactacttggatacccgtggtaattc
tagagctaatacatgcaaaaaaccccaacttcgggaggggtgtatttattagataaaaaa
ccaatgcccttcggggctccttggtgattcataataacttaacggatcgcatagccttgc
gctggcgacggttcattcaaatttctgccctatcaactttcgatggtaaggtattggctt
accatggtttcaacgggtaacggatttttagggaaagatcccggagagggcgcctgagac
acggcggccacatccaaggaaggcagcaggcgcgcaaattacccaatcccgacacgggga
ggtagtgacaataaatactgatacagggctcttttgggtcttgtaatcggaatgagtaca
atttaaataccttaacgaggaacaattggagggcaagtctggtgccagcagccgcggtaa
ttccagctccaatagcgtatattaaagttgttgcagttaaaaagctcgtagttgaacctt
gggcctggctggccggtccgcctcaccgcgtgtactggtccggccgggcctttccttctg
gagaaccgcatgcccttcactgggtgtgttggggaaccaggacttttactttgagaaaat
tagagtgttcaaagcaggcctttgctcgaatacgttagcatggaataatagaataggacg
tgcggtcctattttgttggtttctagaaccgccgtaatgattaatagggatagtcggggg
tgtcagtattcaattgtcagaggtgaaattcttggatctattgaagactaactactgcga
aagcattcaccaaggatgttttcattaatcagtgaacgaaagttaggggatcgaagacga
tcagataccgtcgtagtcttaaccgtaaactatgccgactagggatcgggcgatgtttct
atattgactcgctcggcaccttacgagaaatcataagccgccggtactggtgagttcgag
gctggtatctccaaggatggccagacccgtgagcacgctctcctcgcctacactctcggt
gtcaggcagctcatcgtcgccatcaacaagatggacaccaccaagtggagccaggaccgt
taccaggaaatcatcaaggagacttccaacttcatcaagaaggtcggctacaaccccaag
cacgtccccttcgtccccatctccggtttcaacggcgacaacatgatcgacgcctccagc
aactgcccctggtacaagggctgggagaaggagaccaaggccaaggccactggtaagacc
ctcctcgaggccatcgatgccatcgacccccccagccgtccctccgacaagcccctccgc
cttcccctccaggatgtgtacaagatcggtggtattggcacggttcccgtcggtcgtgtc
gagaccggtgtcatcaaggccggtatggtcgtcaccttcgcccccgctggtgtcaccact
gaagtcaagtccgtcgagatgcaccacgagcagcttgtcgagggtgtgcccggtgacaac
gtcggcttcaacgtcaagaacgtctccgtcaaggagatccgtcgtggtaacgtcgctggt
gactccaagaacgacccccccaagggtgccgagtccttcaacgcccaggttatcgtcctc
aaccaccccggtcaggtcggtgccggttacgcacctgtccttgattgccacactgcccac
attgcctgcaagttctctgagctccttgagaagatcgatcgacgaactggcaagtctgtt
gagtccagccccaagttcatcaagtctggtgatgctgccatcgtgaagatgcttccgtcc
aagcccat-----------------------
>Thyridariella_mangrovei_NFCCI_4214
-------------------ggggtctcccaggcctccgcgtacgcat--tcctacccttt
gactttgagcaccatgtgtttcctcggcggggacgctcgccactgaggactccgaaaacc
ctttgcagtagcagtatttgtctgaaaacacaaaaactattaaaactttcaacaatggat
ctcttggttctggcatcgatgaagaacgcagcgaaatgcgataagtagtgtgaattgcag
aattcagtgaatcatcgaatctttgaacgcacattgcgcccctcggtattccgtggggca
tgcctgttcgagcgtcatttcaaccctcaagcccagcttggtgt-tgggtgcttgtcccg
cctttcgcgcggcgactcacctaaaagtcattggcagcccgcatccgccggccgtgagcg
cagcagagtcgcgccccaggccccggcggatcggctctccaggaagctaccccaaatgtt
gacctcggatca------------------------------------------------
------------------------------------------------------------
-----------------------------------tctaagttccttggaacaggacgtc
acagagggtgagaatcccgtacgtggccgccggccttcgccgtgtaaagccccttcgacg
agtcgagttgtttgggaatgcagctctaaatgggagataaatttcttctaaagctaaata
ctggccagagaccgatagcgcacaagtagagtgatcgaaagatgaaaagcactttggaaa
gagagtcaaaaagcacgtgaaattgttgaaagggaagcgcttgcagccagacgtgcccgc
agttgctcacccgggctctcgcccggggcactcttctgcgggcaggccagcatcagttcg
ggcggttggataaaggtcgctttcacgtattgcccctcggggtaaccttatagaggcgac
gcaacacggccagcccggactgaggaccgcgcatcagctaggatgctggcgtaatggctg
taagcggcccgtcttgaaacacggaccaaggagtctaacatct-----------------
------------------------------------------------------------
------------------------------------------------------------
------------------------------------------------------------
------------------------------------------------------------
-------------------------------------------tgaaactgcgaatggct
cattaaatcagttatcgtttatttgatagtaccttactacttggatacccgtggtaattc
tagagctaatacatgcaaaaaaccccgacttctgaaggggtgtatttattagataaaaaa
ccaatgcccttcggggctctttggtgattcatgataacttaacggatcgcatggccttgc
gccggcgacggttcattcaaatttctgccctatcaactttcgatggtaaggtattggctt
accatggtttcaacgggtaacggatttttagggaaagatcccggagagggagcctgagaa
acggctaccacatccaaggaaggcagcaggcgcgcaaattacccaatcctgatacaggga
ggtagtgacaataaatactgatacagggctcttttgggtcttgtaatcggaatgagtaca
atttaaataccttaacgaggaacaattggagggcaagtctggtgccagcagccgcggtaa
ttccagctccaatagcgtatattaaagttgttgcagttaaaaagctcgtagttgaacctt
gggcctggctggccggtccgcctcaccgcgtgtactggtccggccgggcctttccttctg
gagaaccgcatgcccttcactgggtgtgccggggaaccaggacttttactttgagaaaat
tagagtgttcaaagcaggcctttgctcgaatacgttagcatggaataatagaataggacg
tgcggtcctattttgttggtttctagaaccgccgtaatgattaatagggatagtccgggg
cgtcagtattcaattgtcagaggtgaaattcttggatctattgaagactaactactgcga
aagcattcgccaaggatgttttcattaatcagtgaacgaaagttaggggatcgaagacaa
tcagataccgtcgtagtcttaaccgtaaactatgccgactagggatcgggcgatgtttct
ttcttgactcgctcggcaccttacaagaaatca---------------------------
------------------------------------------------------------
------------------------------------------------------------
------------------------------------aagaaggtcggatacaaccccggg
cacgtccccttcgtccccatctccggcttcaacggcaacaacatgatcgatgcctccacc
aactgcccctggtacaagggctgggagaaggagaccaaggccaaggccactggcaagacc
ctcctcgaggccatcgatgccatcgaccccccgtcccgtccttccgacaagccccttcgt
cttcccctccaggatgtgtacaagatcggtggtattggcacggtccccgtcggtcgtgtc
gagaccggtaccatcaaggctggtatggtcgtcaccttcgcccctgctggtgtgaccact
gaagtcaagtccgtcgagatgcaccacgagcagcttgctgctggtgtcccaggtgacaac
gttggtttcaacgtcaagaacgtctccctcaaggagatccgtcgtggcaacgttgctggt
gactccaagaacgacccccccaagggtgccgagtctttcaacgcccaggtcatcgtcctt
aaccaccccggccaggtcggtgctggttacgctcccgtttttgactgccacactgcccac
atcgcctgcaagttctctgagctcttggagaagattgatcgacgaac-------------
------------------------------------------------------------
-------------------------------
>Thyridariella_mangrovei_NFCCI_4213
agcat--------agcaactgggtctcccaggcctccgcgtacgcat--ttctaaccctt
gactttgagcaccatgtgtttcctcggcggggacgctcgccactgaggactccgaaaacc
ctttgcagtagcagtatttgtctgaaaacacaaaaactattaaaactttcaacaatggat
ctcttggttctggcatcgatgaagaacgcagcgaaatgcgataagtagtgtgaattgcag
aattcagtgaatcatcgaatctttgaacgcacattgcgcccctcggtattccgtggggca
tgcctgttcgagcgtcatttcaaccctcaagcccagcttggtgt-tgggtgcttgtcccg
cctttcgcgcggcgactcacctaaaagtcattggcagcccgcatccgccggccgtgagcg
cagcagagtcgcgccccaggccccggcggatcggctctccaggaagctaccccaaatgtt
gacctcggatca------------------------------------------------
---------------------------------------ggcccttgcagggtcgagtat
gtaattagcagagggtgctttggcgtcggccgtggtctaagttccttggaacaggacgtc
acagagggtgagaatcccgtacgtggccgccggccttcgccgtgtaaagccccttcgacg
agtcgagttgtttgggaatgcagctctaaatgggagataaatttcttctaaagctaaata
ctggccagagaccgatagcgcacaagtagagtgatcgaaagatgaaaagcactttggaaa
gagagtcaaaaagcacgtgaaattgttgaaagggaagcgcttgcagccagacgtgcccgc
agttgctcacccgggctctcgcccggggcactcttctgcgggcaggccagcatcagttcg
ggcggttggataaaggtcgctttcacgtattgcccctcggggtaaccttatagaggcgac
gcaacacggccagcccggactgaggaccgcgcatcagctaggatgctggcgtaatggctg
taagcggcccgtcttgaaacacggaccaaggagtctaacatctatgcgagtgtttgggtg
tcaagcccgggcgcgcaatgaaagtgaacggaggtgggaacccctcggggcgcaccatcg
accgatcctgaagtcttcggatggatttgagtaagagcatagctgttgggacccgaaaga
tggtgaactatgcctgaatagggtgaagccaggggaaaccctggtggaggctcgcagcgg
ttctgacgtgcaaatcgatcgtcaaa----------------------------------
-------------------------------------------------tgcgaatggct
cattaaatcagttatcgtttatttgatagtaccttactacttggatacccgtggtaattc
tagagctaatacatgcaaaaaaccccgacttctgaaggggtgtatttattagataaaaaa
ccaatgcccttcggggctctttggtgattcatgataacttaacggatcgcatggccttgc
gccggcgacggttcattcaaatttctgccctatcaactttcgatggtaaggtattggctt
accatggtttcaacgggtaacggatttttagggaaagatcccggagagggagcctgagaa
acggctaccacatccaaggaaggcagcaggcgcgcaaattacccaatcctgatacaggga
ggtagtgacaataaatactgatacagggctcttttgggtcttgtaatcggaatgagtaca
atttaaataccttaacgaggaacaattggagggcaagtctggtgccagcagccgcggtaa
ttccagctccaatagcgtatattaaagttgttgcagttaaaaagctcgtagttgaacctt
gggcctggctggccggtccgcctcaccgcgtgtactggtccggccgggcctttccttctg
gagaaccgcatgcccttcactgggtgtgccggggaaccaggacttttactttgagaaaat
tagagtgttcaaagcaggcctttgctcgaatacgttagcatggaataatagaataggacg
tgcggtcctattttgttggtttctagaaccgccgtaatgattaatagggatagtcggggg
cgtcagtattcaattgtcagaggtgaaattcttggatctattgaagactaactactgcga
aagcattcgccaaggatgttttcattaatcagtgaacgaaagttaggggatcgaagacga
tcagataccgtcgtagtcttaaccgtaaactatgccgactagggatcgggcgatgtttct
ttcttgactcgct-----------------------------------------------
------------------------------------------------------------
------------------------------------------------------------
------------------------------------aagaaggtcggatacaaccccgag
cacgtccccttcgtccccatctccggcttcaacggcgacaacatgatcgatgcctccacc
aactgcccctggtacaagggctgggagaaggagaccaaggccaaggccactggcaagacc
ctcctcgaggccatcgatgccatcgaccccccgtcccgtccttccgacaagccccttcgt
cttcccctccaggatgtgtacaagatcggtggtattggcacggtccccgtcggtcgtgtc
gagaccggtaccatcaaggctggtatggtcgtcaccttcgcccctgctggtgtgaccact
gaagtcaagtccgtcgagatgcaccacgagcagcttgctgctggtgtcccaggtgacaac
gttggtttcaacgtcaagaacgtctccgtcaaggagatccgtcgtggcaacgttgctggt
gactccaagaacgacccccccaagggtgccgagtctttcaacgcccaggtcatcgtcctt
aaccaccccggccaggtcggtgctggttacgctcccgttcttgactgccacactgcccac
atcgcctgcaagttctctgagctcttggagaagattgatcgacgaac-------------
------------------------------------------------------------
-------------------------------
>Torula_herbarum_CBS_111855
atcattaaagaaatgcggcggggcccaaaaggcccccgagccaacac--tttctaccctg
tcttttcgataccttacctcctccccggcccccgggccgggatggctacttcaaaagaac
ctttgcatttacagtcaat-tcagtactttgtaacaaaattacaactttcaacaatggat
ctcttggctctggcatcgatgaagaacgcagcgaaatgcgataagtagtgtgaattgcag
aattcagcgaatcatcgaatctttgaacgcacattgcgcccttcggtattccttagggca
tgcctgttcgagcgtcatttcaaccttcaagcctggcttggtgt-tgggcg-ctgtcccg
cc-tccgcgcgcggactcgccccaaatgaattggcagtcgcaccctccgagccgcgagcg
cagcacaagtgcgcggggtactctgggggacggacgctccacaagaccctttccagtctt
gacc--------------------------------------------------------
-----------------------------tttgaaatctggctcctttggggtccgagtt
gtaatttgcagagggagctttggcgtcggtcgtggtctaagttccttggaacaggacgtc
acagagggtgagaatcccgtacgtggccgccggccttcgccttgtaaagccccttcgacg
agtcgagttgtttgggaatgcagctctaaatgggaggtaaatttcttctaaagctaaata
cccgccagagaccgatagcgcacaagtagagtgatcgaaagatgaaaagcactttggaaa
gagagtgaaaaagcacgtgaaattgttgaaagggaagcgcttgcggccagacgtgcccgc
ggttgatcatccaggctccagcctggtgcactcctccgcgggcaggccagcatcagttcg
ggcggtcggataaaggcctctatcacgtaccacccctcggggtggccttataggggaggc
gcaacacggccagcccggactgaggtccgcgcatctgctaggatgctggcgtaatggcag
caagcggcccgtcttgaaacacggaccaaggagtctaacatctatgcgagtgtttgggtg
tcaagcccgagcgcgcaatgaaagtgaacggaggtgggaacccttaccggtgcaccatcg
accgatcctgatgtcttcggatggatttgagtaagagcatagctgttgggacccgaaaga
tggtgaactatgcctgaatagggtgaagccagaggaaactctggtggaggctcgcagcgg
ttctgacgtgcaaatcgatcgtcaaatttgggcataggggcgaaagactaatcgaaccat
ctagtagctggttcctgccgactaagtataggcaattatacagtgaaactgcgaatggct
cattaaatcagttatcgtttatttgatagtaccttactacttggatatccgtggtaattc
tagagctaatacatgctaaaatccccgacttcggaaggggtgtgtttattagataaaaaa
ccaatgccctccggggctccttggtgattcagaataacctcacgaatcgcatggccttgc
gccggcgatggttcattcaaatttctgccctatcaactttcgatggtaaggtattggctt
accatggtttcaacgggtaacagagaattagggttcgattctggagagggagcctgagaa
acggctaccacatccaaggaaggcagcaggcgcgcaaattacccaatcccgactcgggga
ggtagtgacaataaatactgatacagggctcttttgggtcttgtaatcggaatgagtaca
atttaaatctcttaacgaggaacaattggagggcaagtctggtgccagcagccgcggtaa
ttccagctccaatagcgtatattaaagttgttgcagttaaaaagctcgtagttgaacctt
gggcctggttggctggtccgcctcaccgcgtgtactggtctgaccgggcctttccttctg
gagaacctcatgcccttcactgggtgtgctggggaaccaggacttttactttgagaaaat
tagagtgttcaaagcaggcctttgctcgaatacgttagcatggaataatagaataggacg
tgcggtcctattttgttggtttctagaaccgccgtaatgattaatagggacagtcggggg
cgtcagtattcaattgtcagaggtgaaattcttggaccaattgaagactaactactgcga
aagcattcgccaaggatgttttcattaatcagtgaacgaaagttaggggatcgaagacga
tcagataccgtcgtagtcttaaccgtaaactatgccgactagggatcgggcgatgtttct
atattgactcgctcggcaccttacgagaaatcataa------------------------
------------------------------------------------------------
------------------------------------------------------gaacgt
taccaggaaatcatcaaggagacctccaacttcatcaagaaggtcggatacaaccccaag
cacgttcccttcgtgcccatctccggtttcaacggtgacaacatgatcgaagtctccacc
aactgcccctggtacaagggctgggagaaggagaccaagaccaagtccactggtaagacc
cttctcgaggccattgatgccatcgacacccccacccgtcccaccgacaagcctctccgc
cttcccctccaggatgtgtacaagattggcggtattggcacggttcccgtcggtcgtgtc
gagactggtatcatcaaggctggtatggtcgtgaccttcgcccccgctggtgtcaccact
gaagtcaagtccgtcgaaatgcaccacgaacagctcaccgagggtgtcccaggtgacaac
gtcggcttcaacgtcaagaacgtttccgtcaaggaaatccgtcgtggtaacgttgccggt
gactccaagaacgacccccccaagggtgctgagtctttcaacgctcaggtcatcgtcctt
aaccaccccggtcaggttggtgctggttacgccccagtcctcgattgccacactgcccac
attgcctgcaagttctccgagctcctcgagaagatcgatcgacgaacgggcaagtctgtt
gagaactctcccaagttcatcaagtccggtgacgcc------------------------
-------------------------------
>Torula_herbarum_CBS_595_96
atcattaaagaaatgcggcggggcccaaaaggcccccgagccaacac--gttctaccctg
tcttttcgataccttacctcctccccggcctccgggccgggacggctacttcaaaaaaaa
ccttgcatttacagtcaat-tcagtatcttgtaacaaaattacaactttcaacaatggat
ctcttggctctggcatcgatgaagaacgcagcgaaatgcgataagtagtgtgaattgcag
aattcagcgaatcatcgaatctttgaacgcacattgcgcccttcggtattccttagggca
tgcctgttcgagcgtcatttcaaccttcaagcctggcttggtgt-tgggcg-ctgtcccg
cc-tccgcgcgcggactcgccccaaatgaattggcagtcgcaccctccgagccgcgagcg
cagcacaagtgcgcggggaactctgggggacggacgctccacaagaccctttccagtctt
gacc--------------------------------------------------------
--------------------------------------------------------agtt
gtaatttgcagagggagctttggcgtcggtcgtggtctaagttccttggaacaggacgtc
acagagggtgagaatcccgtacgtggccgccggccttcgccttgtaaagccccttcgacg
agtcgagttgtttgggaatgcagctctaaatgggaggtaaatttcttctaaagctaaata
cccgccagagaccgatagcgcacaagtagagtgatcgaaagatgaaaagcactttggaaa
gagagtgaaaaagcacgtgaaattgttgaaagggaagcgcttgcggccagacgtgcccgc
ggttgatcatccaggctccagcctggtgcactcctccgcgggcaggccagcatcagttcg
ggcggtcggataaaggcctctatcacgtaccacccctcggggtggccttataggggaggc
gcaacacggccagcccggactgaggtccgcgcatctgctaggatgctggcgtaatggcag
caagcggcccgtcttgaaacacggaccaaggagtctaacatctatgcgagtgtttgggtg
tcaagcccgagcgcgcaatgaaagtgaacggaggtgggaacccttaccggtgcaccatcg
accgatcctgatgtcttcggatggatttgagtaagagcatagctgttgggacccgaaaga
tggtgaactatgcctgaatagggtgaagccagaggaaactctggtggaggctcgcagcgg
ttctgacgtgcaaatcgatcgtcaaatttgggcataggggcgaaagactaatcgaaccat
ctagtagctggttcctgccgactaagtataggcaattatacagtgaaactgcgaatggct
cattaaatcagttatcgtttatttgatagtaccttactacttggatatccgtggtaattc
tagagctaatacatgctaaaatccccgacttcggaaggggtgtgtttattagataaaaaa
ccaatgccctccggggctccttggtgattcagaataacctcacgaatcgcatggccttgc
gccggcgatggttcattcaaatttctgccctatcaactttcgatggtaaggtattggctt
accatggtttcaacgggtaacagagaattagggttcgattctggagagggagcctgagaa
acggctaccacatccaaggaaggcagcaggcgcgcaaattacccaatcccgactcgggga
ggtagtgacaataaatactgatacagggctcttttgggtcttgtaatcggaatgagtaca
atttaaatctcttaacgaggaacaattggagggcaagtctggtgccagcagccgcggtaa
ttccagctccaatagcgtatattaaagttgttgcagttaaaaagctcgtagttgaacctt
gggcctggttggctggtccgcctcaccgcgtgtactggtctgaccgggcctttccttctg
gagaacctcatgcccttcactgggtgtgctggggaaccaggacttttactttgagaaaat
tagagtgttcaaagcaggcctttgctcgaatacgttagcatggaataatagaataggacg
tgcggtcctattttgttggtttctagaaccgccgtaatgattaatagggacagtcggggg
cgtcagtattcaattgtcagaggtgaaattcttggaccaattgaagactaactactgcga
aagcattcgccaaggatgttttcattaatcagtgaacgaaagttaggggatcgaagacga
tcagataccgtcgtagtcttaaccgtaaactatgccgactagggatcgggcgatgtttct
atattgactcgctcggcaccttacgagaaatcataa------------------------
------atctccaaggatggccagactcgtgagcacgctcttctcgcctacacccttggt
gtcaagcagctcatcgtcgccatcaacaagatggacaccaccaagtggagcgaggaccgt
taccaggaaatcatcaaggagacctccaacttcatcaagaaggtcggatacaaccccaag
cacgttcccttcgtgcccatctccggtttcaacggcgacaacatgatcgaagtctccacc
aactgcccctggtacaagggctgggagaaggagaccaagaccaaggccactggtaagacc
cttctcgaggccattgatgccatcgacgccccaacccgtcccaccgacaagcctctccgc
cttcctctccaggatgtgtacaagattggcggtattggcacggttcccgtcggtcgtgtc
gagactggtgtcatcaaggctggtatggtcgtgaccttcgctcccgctggtgtcaccact
gaagtcaagtccgtcgaaatgcaccacgaacagctcaccgagggtgtcccaggtgacaac
gtcggcttcaacgtcaagaacgtttccgtcaaggaaatccgtcgtggtaacgttgccggt
gactccaagaacgacccccccaagggtgccgagtctttcaacgctcaggtcatcgtcctt
aaccaccccggtcaggtcggtgctggttacgccccagttctcgattgccacactgcccac
attgcctgcaagttctccgagctcctcgagaagatcgatcgacgaacgggcaagtctgtt
gagaactctcccaagttcatcaag------------------------------------
-------------------------------
