# Supplementary material for: ﻿Unveiling fungal diversity associated with coffee trees in China using a polyphasic approach and a global review of coffee saprobic fungi
Source: IMA Fungus. 2025 Mar 10;16:e144874. doi: 10.3897/imafungus.16.144874 (PMC11915015; doi:10.3897/imafungus.16.144874)
Supplement: Supplementary material 2 — Tree alignment [file imafungus-16-e144874-s002.zip › Tree alignment/Neooccultibambusa.fas]

>Brunneofusispora_clematidis_MFLUCC_17_2070
------aacaaggtttccgtaggtgaacctgcggaaggatcattatcgtagggggtaacc
ccctctttgagatgccacccttgctttatacccaaa-agtatcccactcggcgggcctgc
ccgccggcggagt-aaaccaaacctttcactgtaa-taggtagtacctctgatagac-aa
acaaaaagtcaaaactttcaacaacggatctcttggttctggcatcgatgaagaacgcag
cgaaatgcgataagtagtgtgaattgcagaattcagtgaatcatcgaatctttgaacgca
cattgcgccctttggtattccttagggcatgcctgttcgagcgtcattgtcaacctcaag
ccccgcttggtgttgggcgtttgtcccctc-----------gggactcgcctcaaatgca
ttggcagccggcacgttggccccgagcgcagcagaaacgcgcccggcgtcttgacggtgt
ccggctctccacgaagcccacatctacagcttgacctcggatcaggtagggatacccgct
gaacttaagcatatctagcatatcaataagcggaggaaaagaaaccaacagggattgccc
tagtaacggcgagtgaagcggcaacagctcaaatttgaaatctggccctttcagggtccg
agttgtaatttgtagagggtgctttggtgttggctgcggtctaagttccttggaacagga
cgtcacagagggtgagaatcccgtacgtggctgccagccctcgccgtgtaaagccccttc
gacgagtcgagttgtttgggaatgcagctctaaatgggaggtaaatttcttctaaagcta
aatattggccagagaccgatagcgcacaagtagagtgatcgaaagatgaaaagcactttg
gaaagagagtcaaaaagcacgtgaaattgttgaaagggaagcgcttgcagccagactcgc
ctgtagttgctcatccgg-tccctgatcggtgcactcttctgcaggcgggccagcatcag
ttcgggcggccagacaaagacctctgtcacgtatcttccttcgggatgaccttatagggg
aggtgtaatgtggccagcccggattgaggtccgcgcatcagctaggatgctggcgtaatg
gctgtaagcggcccgtcttgaaacacggaccaaggagtctaacatctatgcgagtgtttg
ggtgtcaagcccgggcgcgcaatgaaagtgaacggaggtgggaacctttcggggtgcacc
atcgaccgatcctgatgtcttcggatggatttgagtaagagcatagctgttgggacccga
aagatggtgaactatgcctgaatagggtgaagccagaggaaactctggtggaggctcgca
gcggttctgacgtgcaaatcgatcgtcaaa------------------------------
------------------------------------------------gatttcaacgtt
cagatggccgttaaggccagcattgtcacgaatgggctcaaatactcgcttgccacaggt
aactggggcgaccagaagaaagccgcctcggcaaaggccggcgtatcccaggtgctgaac
cgttacacgtatgcgtcgacattatcgcatcttcggcgaacaaataccccagtcggtcgt
gacgggaagctcgcgaaaccacgtcagctgcacaacacgcattggggcttggtgtgtccc
gctgagactccagaaggacaagcttgtggtttggtgaaaaacctgtccctgatgtgttac
gtcagtactggtagcgagagcacacctatcacagaatttatgatgcagcggaacatggat
cttttggaggagtacgaccctgttgtcaatccaaatgccaccaaggtgtttgtcaacggt
gtgtgggttggtgtccactcgcaggcgtcgcaactcgtctcagttgtgcaagaacttcgt
cgaagcgggaccttgtctttcgaaatgagtttgattcgagacatccgagaccgagagttc
aagattttcaccgatgctggccgagtgatgagacctctcttcgttgtcgagacggattat
cgcaaacccaaccggggaagcttagtgctcaccaagagccacatcgaaaggctccagcaa
gacaaaaacgttg------------agcaagaaggaaacacggcggatgcaatctacggg
tggagaggcctccttcgaagtggcgtcatcgaatacctcgatgccgaagaagaagaaact
gcgatgatcatcatgacacctgaagaccttgaggagcatcgcgatctcatgcaaggtatc
gcggtccccgaaggtgttgttgcagaccgtcataggcgcatcaaacccaagccgaatccg
actgtgaaaacctacacccattgcgagattcatcccagcat-------------------
------------------------------------------------------------
------------------------------------------------------------
------------------------------------------------------------
------------------------------------------------------------
------------------------------------------------------------
------------------------------------------------------------
------------------------------------------------------------
----------------gccagcagccgcggtaattccagctccaatagcgtatattaaag
ttgttgcagttaaaaagctcgtagttgaaccttgggcctggctggccggtccgcctcacc
gcgtgtactggtccggccgggcctttccttctagtgagcctcatgcccttcactgggtgt
gttggggagctagaacttttactgtgaacaaattagagtgttcaaagcaggcctttgctc
gaatacattagcatggaataatagaataggacgtgcggtcctattttgttggtttctagg
accgccgtaatgattaatagggatagtcgggggcatcagtattcaattgtcagaggtgaa
attcttggatttattgaagactaactactgcgaaagcatttgccaaggatgttttcatta
atcagtgaacgaaagttaggggatcgaagacgatcagataccgtcgtagtcttaaccgta
aactatgccgactagggattgggcgatg--------------------------------
------------------------------------------------------------
------------------------------------------------------------
----------------------------------------agcgaatcccgtttccagga
gatcatcaaggagacctccaacttcatcaagaaggtcggctacaaccctaagaccgtccc
cttcgtccccatctctggcttcaacggtgacaacatgatcgaggtttccaccaactgccc
ctggtacaagggctgggagaaggagacgaagtccaagtccaccggtaagactctcctcga
ggccatcgatgctatcgaccctccatcccgtccctccgacaagcctctccgtctcccact
ccaggatgtgtacaagatcggtggtattggcactgttcccgtcggtcgtgtcgagaccgg
tgtcatcaaggccggtatggtcgtcaccttcgcccccgctggtgtcaccactgaagtcaa
gtccgtcgaaatgcatcacgagcagcttaccgagggtgttcccggtgacaatgtcggctt
caacgtcaagaacgtctccgtcaaggagatccgtcgtggtaacgttgccggtgactccaa
gaacgacccaccaaagggctgcgactctttcaacgcccaggtcatcgtccttaaccaccc
cggccaggtcggtgctg-------------------------------------------
------------------------------------------------------------
------------------------------------------------------------
------------------------------------------------------------
-------
>Brunneofusispora_hyalina_MFLUCC_21_0008
-agcgtaacaaggtttccgtaggtgaacctgcggaaggatcattatagtgtggggccgag
cccctagagagataacacccttgactttcaagcacc-tcctgtttcctcggcgggctcgc
ccgccagtggacaacaaccaaaaactcttttgcaa-tagcagtagcctctgataaacaaa
tcaaaaagttaaaactttcaacaacggatctcttggttctggcatcgatgaagaacgcag
cgaaatgcgataagtagtgtgaattgcagaattcagtgaatcatcgaatctttgaacgca
cattgcgccctttggtattccttagggcatgcctgttcgagcgtcatttcaaacttcaag
ctccgcttggtgttgggcgtttgtcctccccc-----cggggggactcgcctcaaatgca
ttggcagccggtacgttggcttcgagcgcagcagaaacgcgcccggcgtc-tggcggtgc
ctggctctccaggaagcctcacacccaagtttgacctcggatcaggtagggatacccgct
gaacttaagcatatctagcatatcaataagcggaggaaaagaaaccaacagggattgccc
tagtaacggcgagtgaagcggcaacagctcaaatttgaaatctggccctttcagggtccg
agttgtaatttgtagagggtgctttggcgttggctgcggtctaagttccttggaacagga
cgtcacagagggtgagaatcccgtacgtggctgccagtcttcgccgtgtaaagccccttc
gacgagtcgagttgtttgggaatgcagctctaaatgggaggtaaatttcttctaaagcta
aatattggccagagaccgatagcgcacaagtagagtgatcgaaagatgaaaagcactttg
gaaagagagtcaaaaagcacgtgaaattgttgaaagggaagcgcttgcagccagacttgc
ctgtagttgctcatccgggctcttgcccggtgcactcttctgcgggcaggccagcatcag
ttcgagcggccggataaagacctctgtcacgtatctcgcttcggtgagaccttatagggg
aggtgtaatgcggccagctcggattgaggtccgcgcatctgctaggatgctggcgtaatg
gctgtaagcggcccgtcttgaaacacggaccaaggagtctaacatctatgcgagtgtttg
ggtgtcaagcccgggcgcgcaatgaaagtgaacggaggtgggaacccctcggggcgcacc
atcgaccgatcctgatgtcttcggatggatttgagtaagagcatagctgttgggacccga
aagatggtgaactatgcctgaatagggtgaagccagaggaaactctggtggaggctcgca
gcggttctgacgtgcaaatcgatcgtcaaatttgggcataggggcgaaagactaatcgaa
ctatctagtagctggcaagtatctacaaaagtgcgtggaaacagtcaggatttcaatgtt
cagatggctgtcaaagctagtgtcattacgaatggcctcaagtactcccttgccacaggt
aactggggcgaccagaagaaagcagcctcggcaaaggctggtgtatcccaggtgttgaac
cgttacacatacgcctcaacgttatcccatcttcgtcgaacgaacactccagtcggccgt
gacggaaagctggcgaaaccacgtcagctacacaacacccattggggtttggtgtgcccg
gctgagaccccagaaggacaggcttgtggcttggtgaaaaacttgtccctgatgtgttac
gtcagtgtcggtagcgagagtacgccaattacggatttcatgagccagcgcaacatggat
ctgttagaggagtatgacccagttgtgaatccaaccgccacgaaggtgttcgtgaacggt
gtatgggttggtgtccactcacaaccctcacagcttgtctccgtcatgcaagagcttcga
cggaacggaactttgtcctacgaaatgagtcttattcgagacatcagagatcgagaattc
aagattttcactgatgctggccgagtaatgagacctctattcgtagtggagacagattat
cgcaaaccaaatcggggaagtttggtcctgaacaagagtcatgttcagaggcttctcgat
gacaaagaagtcg------------acaatgatgaggatgctgctgctatgaaattcggc
tggagaggtctcatccagagtggtgtggtcgagtaccttgacgctgaagaggaggaaacg
gccatgattatcatgacgcccgaagatcttgacgagcatcgcgatctcatgcaaggtatt
ccggtcgccgaaggtgtcgccgcagaccgtcacaagcgcatcaaaccaaagccgaatcca
acggtcaagacgtacactcattgcgagattcaccctagcatgatcctcggcatttgtgcc
agtatcatactacttggataaccgtggtaattctagagctaatacatgctaaaaaccccg
acttcgggaggggtgtatttattagataaaaaaccaatgcccttcggggctccttggtga
ttcatgataacttaacggatcgcatggccttgcgccggcgacggttcatttaatttytkt
ccctatcaactttcgatggtaaggtattggcttaccatggtttcaacgggtaacggggaa
ttagggttcgattccggagagggagcctgagaaacggctaccacatccaaggaaggcagc
aggcgcgcaaattacccaatcccgacacggggaggtagtgacaataaatactgatacagg
gctcttttgggtcttgtaatcggaatgagtacaatttaaaccccttaacgaggaacaatt
ggagggcaagtctggtgccagcagccgcggtaattccagctccaatagcgtatattaaag
ttgttgcagttaaaaagctcgtagttgaaccttgggcctggctggccggtccgcctcacc
gcgtgtactggtccggccgggcctttccttctggtgagcctcatgcccttcactgggtgt
gttggggaaccaggacttttactgtgaacaaattagagtgttcaaagcaggcctttgctc
gaatacattagcatggaataatagaataggacgtgcggtcctattttgttggtttctagg
accgccgtaatgattaatagggatagtcgggggcatcagtattcaattgtcagaggtgaa
attcttggatttattgaagactaactactgcgaaagcatttgccaaggatgttttcatta
atcagtgaacgaaagttaggggatcgaagacgatcagataccgtcgtagtcttaaccgta
aactatgccgactagggatcgggcgatgttt-----------------------------
----------------------------gctgccggtactggtgagttcgaggctggtat
ctccaaggatggccagactcgtgagcacgctcttcttgcctacactctcggtgtcaagca
gctcatcgttgccatcaacaagatggacaccaccaagtggagcgagagccgtttccagga
aatcatcaaggagacttccaacttcatcaagaaggtcggctacaaccccaagaccgttcc
tttcgtcccaatctccggcttcaacggtgacaacatgattgaggcctccgccaactgccc
ctggtacaagggctgggagaaggagaccaagtccaagtccactggcaagaccctcctcga
ggccatcgatgccatcgaccccccaagccgtccttccgacaagcccctccgtcttcccct
ccaggatgtgtacaagattggcggtattggcacggttccagtcggtcgtgtcgagaccgg
tgttatcaaggccggtatggtcgtcaccttcgcccccgctggtgtcaccactgaagtcaa
gtccgtcgagatgcaccacgaacagctcaccgagggtgttcccggtgacaatgtcggctt
caacgtcaagaacgtctccgtcaaggagatccgtcgtggtaacgttgccggtgactccaa
gaacgacccaccaaagggctgcgactccttcaacgcccaggtcatcgtccttaaccaccc
cggtcaggtcggtgctggttacgctccagtcttggattgccacactgcccacattgcttg
caagttctccgagctcctcgagaagatcgatcgccgaactggcaagtctgttgagaacgc
ccccaagttcatcaagtctggtgatgccgctatcgtcaagatgattccctccaagcccat
gtgcgttgaggctttcaccgagtatcctcctcttggtcgtttcgccgtccgtgacatggt
aagtttc
>Brunneofusispora_inclinatiostiola_CGMCC_3_20403
---------------------------------------------ccgtagggggccacc
ccccctccgagatgccacccttgctttatgctca--gaagtattccctcggcggggctac
ctgccagcgggat-caaccaaaccctccactgtaa-tagtagtacgctctgatagac-aa
acaaaaagtcaaaactttcaacaacggatctcttggttctggcatcgatgaagaacgcag
cgaaatgcgataagtagtgtgaattgcagaattcagtgaatcatcgaatctttgaacgca
cattgcgccctttggtattccttagggcatgcctgttcgagcgtcattgacaacctcaag
ccccgcttggtgttgggcgcttgtcccccc----------ggggactcgcctcaaatgca
ttggcagccggcacgttggccccgagcgcagcagaaacgcgcccggcgtcttgacggtgt
ccggctctccacgaagcccacccca-----------------------------------
------------------------------------------------------------
-------------------ggcaacagctcaaatttgaaatctggccctttcagggtccg
agttgtaatttgtagagggtgctttggcgtcggctgcggtctaagttccttggaacagga
cgtcacagagggtgagaatcccgtacgtggctgccagtcttcgccgtgtaaagccccttc
gacgagtcgagttgtttgggaatgcagctctaaatgggaggtaaatttcttctaaagcta
aatattggccagagaccgatagcgcacaagtagagtgatcgaaagatgaaaagcactttg
gaaagagagtcaaaaagcacgtgaaattgttgaaagggaagcgcttgcagccagactcgc
ctgtagttgctcatccgg-tcctggaccggtgcactcttctgcaggcgggccagcatcag
ttcaggcggccggacaaagacctctatcacgtatcttccttcgggatgaccttatagggg
aggtgtaatgcggccagcctggattgaggtccgcgcatcagctaggatgctggcgtaatg
gctgtaagcggcccgtcttgaaacacggaccaaggagtctaacatctatgcgagtgtttg
ggtgtcaagcccgggcgcgcaatgaaagtgaacggaggtgggaaccctttggggtgcacc
atcgaccgatcctgatgtcttcggatggatttgagtaagagcatagctgttgggacccga
aagatggtgaactatgcctgaatagggtgaagccagaggaaactctggtggaggctcgca
gcggttctgacgtgcaaatcgatcgtcaaatttgggcataggggcgaaagactaatcgaa
ctatctagtagctgg---------------------------------------------
------------------------------------------------------------
--------tgaccagaagaaagccgcctcggcaaaggccggcgtatcccaagtcctgaac
cgttacacgtatgcgtcgacactatcgcatcttcgccgaacaaataccccagtcggtcgt
gacgggaagctcgcgaaaccacgtcagctgcacaacacgcattggggcttggtgtgtccc
gctgagactccagaaggacaagcttgtggtttggtgaaaaacctgtccctgatgtgttac
gtcagtactggtagcgagagcacacctatcacagaatttatgatgcagcggaacatggat
cttttggaggagtacgaccctgttgtcaacccaaatgccaccaaggtgtttgtcaacggt
gtgtgggttggtgtccactcgcaggcgtcgcaactcgtctccgttgtgcaagaactccgt
cgaagcggaaccttgtcattcgaaatgagtttgattcgagacattcgagaccgagagttc
aagattttcaccgatgctggccgagtgatgagacctctcttcgttgtcgagacggattat
cgcaaacccaaccggggaagcttagtgctcaccaagagccacattgaaagactccagcaa
gacaagaacgttg------------agcaagagggaagcacggcggatgcaatctacggg
tggagaggcctccttcgaagtggtgtcatcgagtacctagatgccgaagaagaggaaact
gcgatgatcatcatgacacctgaagaccttgaggagcatcgcgatctcatgcaaggtatc
acggtccccgaaggtgttgttgcagaccgtcataggcgcatcaaacccaagccgaatccg
actgtgaaaacctacacccattgcgagattcatcccagcatgattctgggtatt------
--------actacttggataaccgtggtaattctagagctaatacatgctaaaaaccccg
acttcgggaggggtgtatttattagataaaaaaccaatgcccttcggggctccttggtga
ttcatgataacttaacggatcgcatggccttgcgccggcgacggttcattcaaatttctg
ccctatcaactttcgatggtaaggtattggcttaccatggtttcaacgggtaacggagga
ttagggttcgaccccggagagggagcctgagaaacggctaccacatccaaggaaggcagc
aggcgcgcaaattacccaatcccgacacggggaggtagtgacaataaatactgatacagg
gctcttttgggtcttgtaatcggaatgagtacaatttaaaccccttaacgaggaacaatt
ggagggcaagtctggtgccagcagccgcggtaattccagctccaatagcgtatattaaag
ttgttgcagttaaaaagctcgtagttgaaccttgggcctggctggccggtccgcctcacc
gcgtgtactggtccggccgggcctttccttctagcgagcctcatgcccttcactgggtgt
gttggggagctagaacttttactgtgaacaaattagagtgttcaaagcaggcctttgctc
gaatacattagcatggaataatagaataggacgtgcggtcctattttgttggtttctagg
accgccgtaatgattaatagggatagtcgggggcatcagtattcaattgtcagaggtgaa
attcttggatttattgaagactaactactgcgaaagcatttgccaaggatgttttcatta
atcagtgaacgaaagttaggggatcgaagacgatcagataccgtcgtagtcttaaccgta
aactatgccgactagggatcgggcgatgttt-----------------------------
ccaggctgactgcgctattctcatcattgctgccggtactggtgagttcgaggctggtat
ctccaaggatggccagactcgtgagcacgccctcctcgcctacactctcggtgtcaagca
gctcatcgtcgccatcaacaagatggacaccaccaagtggagcgagagccgtttccagga
gatcatcaaggagacctccaacttcatcaagaaggtcggctacaatcccaagaccgtccc
cttcgtccccatctctggcttcaacggtgacaacatgatcgaggtttcccccaactgccc
ctggtacaagggctgggagaaggagaccaagaccaagtccaccggtaagactcttctcga
ggccattgacgctattgatactccatcgcgtccctccgacaagcctctccgtctccccct
ccaggatgtgtacaagatcggtggtatcggcactgttcccgtcggtcgtgtcgagaccgg
tgtcatcaaggccggtatggtcgtcaccttcgctcccgctggtgtcactactgaagtcaa
gtccgtcgaaatgcaccacgagcagcttaccgagggtgttcccggtgacaatgtcggctt
caacgtcaagaacgtctccgtcaaggaaatccgtcgtggtaacgttgccggtgactccaa
gaacgacccaccaaagggctgcgactccttcaacgcccaggttatcgtgctcaaccaccc
cggccaggtcggtgctggttacgccccagtcttggattgccacactgcccacattgcttg
caagttctctgagctcttggagaagatcgatcgccgaactggcaagtctgtcgagaacgc
tcccaagttcatcaagtctggtgatgccgctatcgtcaagatgattccctccaagcccat
gtgcgttgaggctttcaccgagtacccacctcttggtcgtttcgccgtccgtgacatggt
aagttat
>Brunneofusispora_inclinatiostiola_GZCC_21_0185
---------------------------------------------ccgtagggggccacc
ccccctccgagatgccacccttgctttatgctca--gaagtattccctcggcggggctac
ctgccagcgggat-caaccaaaccctccactgtaa-tagtagtacgctctgatagac-aa
acaaaaagtcaaaactttcaacaacggatctcttggttctggcatcgatgaagaacgcag
cgaaatgcgataagtagtgtgaattgcagaattcagtgaatcatcgaatctttgaacgca
cattgcgccctttggtattccttagggcatgcctgttcgagcgtcattgacaacctcaag
ccccgcttggtgttgggcgcttgtcccccc----------ggggactcgcctcaaatgca
ttggcagccggcacgttggccccgagcgcagcagaaacgcgcccggcgtcttgacggtgt
ccggctctccacgaagcccacccca-----------------------------------
------------------------------------------------------------
-------------------ggcaacagctcaaatttgaaatctggccctttcagggtccg
agttgtaatttgtagagggtgctttggcgtcggctgcggtctaagttccttggaacagga
cgtcacagagggtgagaatcccgtacgtggctgccagtcttcgccgtgtaaagccccttc
gacgagtcgagttgtttgggaatgcagctctaaatgggaggtaaatttcttctaaagcta
aatattggccagagaccgatagcgcacaagtagagtgatcgaaagatgaaaagcactttg
gaaagagagtcaaaaagcacgtgaaattgttgaaagggaagcgcttgcagccagactcgc
ctgtagttgctcatccgg-tcctggaccggtgcactcttctgcaggcgggccagcatcag
ttcaggcggccggacaaagacctctatcacgtatcttccttcgggatgaccttatagggg
aggtgtaatgcggccagcctggattgaggtccgcgcatcagctaggatgctggcgtaatg
gctgtaagcggcccgtcttgaaacacggaccaaggagtctaacatctatgcgagtgtttg
ggtgtcaagcccgggcgcgcaatgaaagtgaacggaggtgggaaccctttggggtgcacc
atcgaccgatcctgatgtcttcggatggatttgagtaagagcatagctgttgggacccga
aagatggtgaactatgcctgaatagggtgaagccagaggaaactctggtggaggctcgca
gcggttctgacgtgcaaatcgatcgtcaaatttgggcataggggcgaaagactaatcgaa
ctatctagtagctgg---------------------------------------------
------------------------------------------------------------
--------tgaccagaagaaagccgcctcggcaaaggccggcgtatcccaagtcctgaac
cgttacacgtatgcgtcgacactatcgcatcttcgccgaacaaataccccagtcggtcgt
gacgggaagctcgcgaaaccacgtcagctgcacaacacgcattggggcttggtgtgtccc
gctgagactccagaaggacaagcttgtggtttggtgaaaaacctgtccctgatgtgttac
gtcagtactggtagcgagagcacacctatcacagaatttatgatgcagcggaacatggat
cttttggaggagtacgaccctgttgtcaacccaaatgccaccaaggtgtttgtcaacggt
gtgtgggttggtgtccactcgcaggcgtcgcaactcgtctccgttgtgcaagaactccgt
cgaagcggaaccttgtcattcgaaatgagtttgattcgagacattcgagaccgagagttc
aagattttcaccgatgctggccgagtgatgagacctctcttcgttgtcgagacggattat
cgcaaacccaaccggggaagcttagtgctcaccaagagccacattgaaagactccagcaa
gacaagaacgttg------------agcaagagggaagcacggcggatgcaatctacggg
tggagaggcctccttcgaagtggtgtcatcgagtacctagatgccgaagaagaggaaact
gcgatgatcatcatgacacctgaagaccttgaggagcatcgcgatctcatgcaaggtatc
acggtccccgaaggtgttgttgcagaccgtcataggcgcatcaaacccaagccgaatccg
actgtgaaaacctacacccattgcgagattcatcccagcatgattctgggtatttgtgc-
--------actacttggataaccgtggtaattctagagctaatacatgctaaaaaccccg
acttcgggaggggtgtatttattagataaaaaaccaatgcccttcggggctccttggtga
ttcatgataacttaacggatcgcatggccttgcgccggcgacggttcattcaaatttctg
ccctatcaactttcgatggtaaggtattggcttaccatggtttcaacgggtaacggagga
ttagggttcgaccccggagagggagcctgagaaacggctaccacatccaaggaaggcagc
aggcgcgcaaattacccaatcccgacacggggaggtagtgacaataaatactgatacagg
gctcttttgggtcttgtaatcggaatgagtacaatttaaaccccttaacgaggaacaatt
ggagggcaagtctggtgccagcagccgcggtaattccagctccaatagcgtatattaaag
ttgttgcagttaaaaagctcgtagttgaaccttgggcctggctggccggtccgcctcacc
gcgtgtactggtccggccgggcctttccttctagcgagcctcatgcccttcactgggtgt
gttggggagctagaacttttactgtgaacaaattagagtgttcaaagcaggcctttgctc
gaatacattagcatggaataatagaataggacgtgcggtcctattttgttggtttctagg
accgccgtaatgattaatagggatagtcgggggcatcagtattcaattgtcagaggtgaa
attcttggatttattgaagactaactactgcgaaagcatttgccaaggatgttttcatta
atcagtgaacgaaagttaggggatcgaagacgatcagataccgtcgtagtcttaaccgta
aactatgccgactagggatcgggcgatgttt-----------------------------
ccaggctgactgcgctattctcatcattgctgccggtactggtgagttcgaggctggtat
ctccaaggatggccagactcgtgagcacgccctcctcgcctacactctcggtgtcaagca
gctcatcgtcgccatcaacaagatggacaccaccaagtggagcgagagccgtttccagga
gatcatcaaggagacctccaacttcatcaagaaggtcggctacaatcccaagaccgtccc
cttcgtccccatctctggcttcaacggtgacaacatgatcgaggtttcccccaactgccc
ctggtacaagggctgggagaaggagaccaagaccaagtccaccggtaagactcttctcga
ggccattgacgctattgatactccatcgcgtccctccgacaagcctctccgtctccccct
ccaggatgtgtacaagatcggtggtatcggcactgttcccgtcggtcgtgtcgagaccgg
tgtcatcaaggccggtatggtcgtcaccttcgctcccgctggtgtcactactgaagtcaa
gtccgtcgaaatgcaccacgagcagcttaccgagggtgttcccggtgacaatgtcggctt
caacgtcaagaacgtctccgtcaaggaaatccgtcgtggtaacgttgccggtgactccaa
gaacgacccaccaaagggctgcgactccttcaacgcccaggttatcgtgctcaaccaccc
cggccaggtcggtgctggttacgccccagtcttggattgccacactgcccacattgcttg
caagttctctgagctcttggagaagatcgatcgccgaactggcaagtctgtcgagaacgc
tcccaagttcatcaagtctggtgatgccgctatcgtcaagatgattccctccaagcccat
gtgcgttgaggctttcaccgagtacccacctcttggtcgtttcgccgtccgtgacatggt
aagttat
>Brunneofusispora_sennae_torae__BRIP_72515d
agtcgtaacaaggtttccgtaggtgaacctgcggaaggatcattaccgtagggggctacc
ccccctccgagatagcacccttgattttcgagcacc-ttctgtttcttcggcgggctcgc
ccgccggtggaca-caaccaaaacctccattgcaa-tagcagtacgctctgataaacaaa
acaaaaagtcaaaactttcaacaacggatctcttggttctggcatcgatgaagaacgcag
cgaaatgcgataagtagtgtgaattgcagaattcagtgaatcatcgaatctttgaacgca
cattgcgccctttggtattccttagggcatgcctgttcgagcgtcatttcaaacttcaag
ccccgcttggtgttgggcgtctgtcccccccc-------ccgggactcgcctcaaatgca
ttggcagccggtacgttggcttcgagcgcagcagaaacgcgcgc-gtgcc-tgacggtgc
ccggctctccagcaagcccccacc-caagtttgacctcggatcaggtagggatacccgct
gaacttaagcatatc----atatcaataagcggaggaaaagaaaccaacagggattgccc
tagtaacggcgagtgaagcggcaacagctcaaatttgaaatctggccctttcagggtccg
agttgtaatttgtagagggtgctttggcgtcggctgcggtctaagttccttggaacagga
cgtcacagagggtgagaatcccgtacgtggctgccagtcttcgccgtgtaaagccccttc
gacgagtcgagttgtttgggaatgcagctctaaatgggaggtaaatttcttctaaagcta
aatattggccagagaccgatagcgcacaagtagagtgatcgaaagatgaaaagcactttg
gaaagagagtcaaaaagcacgtgaaattgttgaaagggaagcgcttgcagccagacttgc
ctgtagttgctcatc-gggaccccgtcccgtgcactcttctgcaggcgggccagcatcag
ttcaggcggccggacaaagacctctatcacgtatcttccttcgggatgaccttatagggg
aggtgtaatgcggccagcttggattgaggtccgcgcatctgctaggatgctggcgtaatg
gctgtaagcggcccgtcttgaaacacggaccaaggagtctaacatctatgcgagtgtttg
ggtgtcaagcccgggcgcgcaatgaaagtgaacggaggtgggaacccctcggggcgcacc
atcgaccgatcctgatgtcttcggatggatttgagtaagagcatagctgttgggacccga
aagatggtgaactatgcctgaatagggtgaagccagaggaaactctggtggaggctcgca
gcggttctgacgtgcaaatcgatcgtcaaatttgggcataggggcgaaagactaatcgaa
ctatctagtagctgg?????????????????????????????????????????????
????????????????????????????????????????????????????????????
????????????????????????????????????????????????????????????
????????????????????????????????????????????????????????????
????????????????????????????????????????????????????????????
????????????????????????????????????????????????????????????
????????????????????????????????????????????????????????????
????????????????????????????????????????????????????????????
????????????????????????????????????????????????????????????
????????????????????????????????????????????????????????????
????????????????????????????????????????????????????????????
????????????????????????????????????????????????????????????
????????????????????????????????????????????????????????????
????????????????????????????????????????????????????????????
????????????????????????????????????????????????????????????
????????????????????????????????????????????????????????????
????????????????????????????????????????????????????????????
????????????????????????????????????????????????????????????
????????????????????????????????????????????????????????????
????????????????????????????????????????????????????????????
????????????????????????????????????????????????????????????
????????????????????????????????????????????????????????????
????????????????????????????????????????????????????????????
????????????????????????????????????????????????????????????
????????????????????????????????????????????????????????????
????????????????????????????????????????????????????????????
????????????????????????????????????????????????????????????
????????????????????????????????????????????????????????????
????????????????????????????????????????????????????????????
????????????????????????????????????????????????????????????
????????????????????????????????????????????????????????????
????????????????????????????????????????????????????????????
????????????????????????????????????????????????????????????
????????????????????????????????????????????????????????????
????????????????????????????????????????????????????????????
????????????????????????????????????????????????????????????
????????????????????????????????????????????????????????????
????????????????????????????????????????????????????????????
????????????????????????????????????????????????????????????
????????????????????????????????????????????????????????????
????????????????????????????????????????????????????????????
????????????????????????????????????????????????????????????
????????????????????????????????????????????????????????????
????????????????????????????????????????????????????????????
????????????????????????????????????????????????????????????
????????????????????????????????????????????????????????????
????????????????????????????????????????????????????????????
????????????????????????????????????????????????????????????
????????????????????????????????????????????????????????????
???????
>Brunneofusispora_sinensis_KUMCC_17_0030
aaatgtaacaaggtttccgtaggtgaacctgcggaaggatcattaccgtaggggcgtaca
cccccttcgagatagcacccttgattttcgagcacc-ttctgtttcttcggcgggcctgc
ccgccggtggaca-acctcaaaccctttattgcaa-tagcagta--ctctgataaacaaa
acaaacaatcaaaactttcaacaacggatctcttggttctggcatcgatgaagaacgcag
cgaaatgcgataagtagtgtgaattgcagaattcagtgaatcatcgaatctttgaacgca
cattgcgccctttggtattccttagggcatgcctgttcgagcgtcatttcaaacttcaag
ccccgcttggtgttgggcgtctgtcctccccc--------cgggactcgcctcaaatgca
ttggcagccggcacgttggcttcgagcgcagcagaaacgcgcgcggcgtc-tgacggtgc
ctggctctccaggaagccaccaccccaagtttgacctcggatcggagagggatac-----
------------------------------------------------------------
--------------------------gctcaaatttgaaatctggctctttcagggtccg
agttgtaatttgtagagggtgctttggcgtcggctgcggtctaagttccttggaacagga
cgtcacagagggtgagaatcccgtacgtggctgctagtcttcgccgtgtaaagccccttc
gacgagtcgagttgtttgggaatgcagctctaaatgggaggtaaatttcttctaaagcta
aatattggccagagaccgatagcgcacaagtagagtgatcgaaagatgaaaagcactttg
gaaagagagtcaaaaagcacgtgaaattgttgaaagggaagcgcttgcagccagacttgc
ctgtagttgctcatc-gggaccccgtcccgtgcactcttctgcaggcgggccagcatcag
ttcaggcgggcggacaaagacctctatcacgtatcttccttcgggatgaccttatagggg
aggtgtaatgcggccagcctggattgaggtccgcgcatctgctaggatgctggcgtaatg
gctgtaagcggcccgtcttgaaacacggaccaaggagtctaacatctatgcgagtgtttg
ggtgtcaagcccgggcgcgcaatgaaagtgaacggacgtgggaacccctcggggcgcacc
atcgaccgatcctgatgtcttcggatggatttgagtaagagcatagctgttgggacccga
aacatggtgaactatgcctgaatagggtgaagccagaggaaactctggtgaggccgcgca
gcggttctgacgtgcaaatcgatcgtcaa-------------------------------
---------------?????????????????????????????????????????????
????????????????????????????????????????????????????????????
????????????????????????????????????????????????????????????
????????????????????????????????????????????????????????????
????????????????????????????????????????????????????????????
????????????????????????????????????????????????????????????
????????????????????????????????????????????????????????????
????????????????????????????????????????????????????????????
????????????????????????????????????????????????????????????
????????????????????????????????????????????????????????????
????????????????????????????????????????????????????????????
????????????????????????????????????????????????????????????
????????????????????????????????????????????????????????????
????????????????????????????????????????????????????????????
????????????????????????????????????????????????????????????
????????????????????????????????????????????????????????????
????????????????????????????????????????????????????????????
????????----------------------------------------------------
------------------------------------------------------------
------------------------------------------------------------
------------------------------------------------------------
------------------------------------------------------------
------------------------------------------------------------
------------------------------------------------------------
----------------gccagcagccgcggtaattccagctccaatagcgtatattaaag
ttgttgcagttaaaaagctcgtagttgaaccttgggcctggctggccggtccgcctcacc
gcgtgtactggtccggccgggcctttccttctggtgagcctcatgcccttcactgggtgt
gttggggaaccaggacttttactgtgaacaaattagagtgttcaaagcaggcctttgctc
gaatacattagcatggaataatagaataggacgtgcggtcctattttgttggtttctagg
accgccgtaatgattaatagggatagtcgggggcatcagtattcaattgtcagaggtgaa
attcttggatttattgaagactaactactgcgaaagcatttgccaaggatgttttcatta
atcagtgaacgaaagttaggggatcgaagacgatcagataccgtcgtagtcttaaccgta
aactatgccgactagggatcgggcgatgttt-----------------------------
-------------gctattctcatcatcgctgccggtactggtgagttcgaggctggtat
ctccaaggatggccagacccgtgagcacgctcttcttgcctacactctcggtgtccgaca
gctcatcgtggccatcaccaagatggccaccaccaagtggagcgagagccgtttcccgga
aattttcaagggggcttccaacttcatcaagaaggtcggctacaaccccaagaccgtccc
cttcgtccccatctccggcttcaacggcgacaacatgatcgacgtttccaccaactgccc
ctggtacaagggttgggagaaggagaccaagaccaagtccactggtaagaccctcctcga
ggccatcgatgccatcgacacccccagccgtccctccgacaagcccctccgtcttcccct
ccaggatgtgtacaagatcggcggtattggcacggtcccagtcggacgtgtcgagaccgg
tgtcatcaaggccggtatggtcgtcaccttcgcccccgctggtgtcaccactgaagtcaa
gtccgtcgagatgcaccacgagcagcttgtcgagggtgttcccggtgacaacgtcggctt
caacgtcaagaacgtttccgtcaaggaaatccgtcgtggtaacgttgctggtgactccaa
gaacgacccaccaaagggctgcgactccttcaacgcccaggtcatcgtccttaaccatcc
cggccaggtcggtgctggttacgctccagtcttggattgccacactgcccacattgcttg
caagttctccgagctcttggagaagatcgatcgacgaactggcaagtctgttgagaacgc
ccccaagttcatcaagtctggtgatgccgctatcgtcaagatgattccctccaagcccat
gtgcgttgaggctttcaccgagtatcctcctcttggtcgtttcgccgtccgtgacatg--
-------
>Brunneofusispora_sinensis_MFLUCC_20_0016
--------caaggtttccgtaggtgaacctgcggaaggatcattaccgtaggggcgtaca
cccccttcgagatagcacccttgattttcgagcacc-ttctgtttcttcggcgggcctgc
ccgccggtggaca-acctcaaaccctttattgcaa-tagcagtacgctctgataaacaaa
acaaacaatcaaaactttcaacaacggatctcttggttctggcatcgatgaagaacgcag
cgaaatgcgataagtagtgtgaattgcagaattcagtgaatcatcgaatctttgaacgca
cattgcgccctttggtattccttagggcatgcctgttcgagcgtcatttcaaacttcaag
ccccgcttggtgttgggcgtctgtcctccccc--------cgggactcgcctcaaatgca
ttggcagccggcacgttggcttcgagcgcagcagaaacgcgcgcggcgtc-tgacggtgc
ctggctctccaggaagccaccccc-caagtttgacctcggatcaggtagggatacccgct
gaacttaagcat------------------------------------------------
-------ggcgagtgaagcggcaacagctcaaatttgaaatctggctctttcagggtccg
agttgtaatttgtagagggtgctttggcgtcggctgcggtctaagttccttggaacagga
cgtcacagagggtgagaatcccgtacgtggctgctagtcttcgccgtgtaaagccccttc
gacgagtcgagttgtttgggaatgcagctctaaatgggaggtaaatttcttctaaagcta
aatattggccagagaccgatagcgcacaagtagagtgatcgaaagatgaaaagcactttg
gaaagagagtcaaaaagcacgtgaaattgttgaaagggaagcgcttgcagccagacttgc
ctgtagttgctcatc-gggaccccgtcccgtgcactcttctgcaggcgggccagcatcag
ttcaggcggccggacaaagacctctatcacgtatcttccttcgggatgaccttatagggg
aggtgtaatgcggccagcctggattgaggtccgcgcatctgctaggatgctggcgtaatg
gctgtaagcggcccgtcttgaaacacggaccaaggagtctaacatctatgcgagtgtttg
ggtgtcaagcccgggcgcgcaatgaaagtgaacggaggtgggaacccctcggggcgcacc
atcgaccgatcctgatgtcttcggatggatttgagtaagagcatagctgttgggacccga
aagatggtgaactatgcctgaatagggtgaagccagaggaaactctggtggaggctcgca
gcggttctgacgtgcaaatcgatcgtcaaatttgggcataggggcgaaagactaatcg--
---------------caagtatctacaaaagtgtgtagaaacaaccaggatttcaacgtc
cagatcgccgtcaaggccagtgtcgttacgaatgggctcaaatattcgcttgccaccgga
aattggggcgatcagaagaaagccgcctccgcaaaggccggcgtgtcgcaggtgctgaac
cgttacacatacgcttcgacattatcccatcttcgtcgaacgaacaccccagttggccgt
gacgggaagctcgcgaaaccacgtcagctacacaacacacattggggcttggtgtgtccc
gctgagactccagaagggcaggcttgtggcctcgtgaaaaacttgtccctaatgtgttac
gtcagtactggtagcgagagtacacctatcacggaattcatgctgcagcgaaacatggat
cttctggaggagtacgacccggttgtcaacccaactgcgaccaaggtgttcgtaaacggt
gtgtgggttggtgtccactcgcaggcctcgcaactcgtctccgttgtgaacgaacttcga
cgaagcggaaccctgtcttttgaaatgagtcttattcgagacatccgagaccgagagttc
aagatctttaccgatgccggccgagtgatgagacctcttttcgttgtcgagaccgattat
cgcaaacctaatcgtggcagcttagtgctcaccaagagccatgtccagaagctcattgaa
gacagggaggttgatacttccgggttcaatgacgaggacgcggctgatatgatctttggg
tggagagggctcctccggagtggtgtcatcgagtaccttgacgccgaagaagaggagacc
gctatgatcatcatgacacctgaagaccttgatgaacatcgcgacctcatgcaaggcatt
ccagtccccgaaggcatggcggcagaccgtcataagcgcatcaagcctaagccgaatccg
acggtgaagacctacactcattgcgaaattcatcccagtatgatcctgggtatttg----
--------actacttggataaccgtggtaattctagagctaatacatgctaaaaaccccg
acttcgggaggggtgtatttattagataaaaaaccaatgcccttcggggctctttggtga
ttcatgataacttaacggatcgcatggccttgcgccggcgacggttcattcaaatttctg
ccctatcaactttcgatggtaaggtattggcttaccatggtttcaacgggtaacggggaa
ttagggttcgattccggagagggagcctgagaaacggctaccacatccaaggaaggcagc
aggcgcgcaaattacccaatcccgacacggggaggtagtgacaataaatactgatacagg
gctcttttgggtcttgtaatcggaatgagtacaatttaaaccccttaacgaggaacaatt
ggagggcaagtctggtgccagcagccgcggtaattccagctccaatagcgtatattaaag
ttgttgcagttaaaaagctcgtagttgaaccttgggcctggctggccggtccgcctcacc
gcgtgtactggtccggccgggcctttccttctggtgagcctcatgcccttcactgggtgt
gttggggaaccaggacttttactgtgaacaaattagagtgttcaaagcaggcctttgctc
gaatacattagcatggaataatagaataggacgtgcggtcctattttgttggtttctagg
accgccgtaatgattaatagggatagtcgggggcatcagtattcaattgtcagaggtgaa
attcttggatttattgaagactaactactgcgaaagcatttgccaaggatgttttcatta
atcagtgaacgaaagttaggggatcgaagacgatcagataccgtcgtagtcttaaccgta
aactatgccgactagggatcgggcgatgttt-----------------------------
------------------tctcatcattgctgccggtactggtgagttcgaggctggtat
ctccaaggatggccagactcgtgagcacgcccttctcgcctacactctcggtgtcaagca
gctcatcgtcgccatcaacaagatggacaccaccaagtggagcgagagccgtttccagga
aattatcaaggagacttccaacttcatcaagaaggtcggctacaaccccaagaccgtccc
cttcgtccccatctccggcttcaacggcgacaacatgatcgacgtttccaccaactgccc
ctggtacaagggttgggagaaggagaccaagaccaagtccactggtaagaccctcctcga
ggccatcgatgccatcgacacccccagccgtccctccgacaagcccctccgtcttcccct
ccaggatgtgtacaagatcggcggtattggcacggtcccagtcggacgtgtcgagaccgg
tgtcatcaaggccggtatggtcgtcaccttcgcccccgctggtgtcaccactgaagtcaa
gtccgtcgagatgcaccacgagcagcttgtcgagggtgttcccggtgacaacgtcggctt
caacgtcaagaacgtttccgtcaaggaaatccgtcgtggtaacgttgctggtgactccaa
gaacgacccaccaaagggctgcgactccttcaacgcccaggtcatcgtccttaaccatcc
cggccaggtcggtgctggttacgctccagtcttggattgccacactgcccacattgcttg
caagttctccgagctcttggagaagatcgatcgacgaactggcaagtctgttgagaacgc
ccccaagttcatcaag--------------------------------------------
------------------------------------------------------------
-------
>Brunneofusispora_sp__X135
---------aaggtttccgtaggtgaacctgcggaaggatcattaccgtagggggctacc
cccccttcgagatagcacccttgattttcaagcacctttctgtttcctcggcgggctcgc
ccgccagtggacaacaaccaaaacccttcttgtat-tagcagtattctgataaga-caaa
taaaaaagttaaaactttcaacaacggatctcttggttctggcatcgatgaagaacgcag
cgaaatgcgataagtagtgtgaattgcagaattcagtgaatcatcgaatctttgaacgca
cattgcgccctttggtattccttagggcatgcctgttcgagcgtcatttcaaacctcaag
ccccgcttggtgttgggcgtttgtccccc-----------agggactcgcctcaaatgca
ttggcagccggtacgttggcttcgagcgcagcagaaaagcgcctggcgtc-tgacggtac
ctggctctccaggaagcctccaccccaagt-tgacc------------------------
---------------?????????????????????????????????????????????
????????????????????????????????????????????????????????????
????????????????????????????????????????????????????????????
????????????????????????????????????????????????????????????
????????????????????????????????????????????????????????????
????????????????????????????????????????????????????????????
????????????????????????????????????????????????????????????
????????????????????????????????????????????????????????????
????????????????????????????????????????????????????????????
????????????????????????????????????????????????????????????
????????????????????????????????????????????????????????????
????????????????????????????????????????????????????????????
????????????????????????????????????????????????????????????
????????????????????????????????????????????????????????????
????????????????????????????????????????????????????????????
????????????????????????????????????????????????????????????
????????????????????????????????????????????????????????????
????????????????????????????????????????????????????????????
????????????????????????????????????????????????????????????
????????????????????????????????????????????????????????????
????????????????????????????????????????????????????????????
????????????????????????????????????????????????????????????
????????????????????????????????????????????????????????????
????????????????????????????????????????????????????????????
????????????????????????????????????????????????????????????
????????????????????????????????????????????????????????????
????????????????????????????????????????????????????????????
????????????????????????????????????????????????????????????
????????????????????????????????????????????????????????????
????????????????????????????????????????????????????????????
????????????????????????????????????????????????????????????
????????????????????????????????????????????????????????????
????????????????????????????????????????????????????????????
????????????????????????????????????????????????????????????
????????????????????????????????????????????????????????????
????????????????????????????????????????????????????????????
????????????????????????????????????????????????????????????
????????????????????????????????????????????????????????????
????????????????????????????????????????????????????????????
????????????????????????????????????????????????????????????
????????????????????????????????????????????????????????????
????????????????????????????????????????????????????????????
????????????????????????????????????????????????????????????
????????????????????????????????????????????????????????????
????????????????????????????????????????????????????????????
????????????????????????????????????????????????????????????
????????????????????????????????????????????????????????????
????????????????????????????????????????????????????????????
????????????????????????????????????????????????????????????
????????????????????????????????????????????????????????????
????????????????????????????????????????????????????????????
????????????????????????????????????????????????????????????
????????????????????????????????????????????????????????????
????????????????????????????????????????????????????????????
????????????????????????????????????????????????????????????
????????????????????????????????????????????????????????????
????????????????????????????????????????????????????????????
????????????????????????????????????????????????????????????
????????????????????????????????????????????????????????????
????????????????????????????????????????????????????????????
????????????????????????????????????????????????????????????
????????????????????????????????????????????????????????????
????????????????????????????????????????????????????????????
????????????????????????????????????????????????????????????
???????
>Neooccultibambusa_chiangraiensis__MFLUCC_12_0559
---------------tccgtaggtgaacctgcggaaggatcattatcgaagggga--ttt
ctcccctcgagatagcacccttgatttcta-gtacctacgtgtttcctcggcgggttcgc
ccgccgaaggacc--tcttcaaaacctagttgcag-tagcagtaccttctgataaac-aa
acaaaaagtcaaaactttcaacaacggatctcttggttctggcatcgatgaagaacgcag
cgaaatgcgataagtagtgtgaattgcagaattcagtgaatcatcgaatctttgaacgca
cattgcgccctttggtattccttagggcatgcctgttcgagcgtcattgaaaccctcaag
cgcagcttggtgttgggcgtctgtcctccccc-------gggggactcgcctcaaatgca
ttggcagccggcacgttggccccgagcgcagcagaatcgcgcccggcgtc-tggcggtgc
ccggctctccaggaagcctcttcc-caaga-tgacctcga--tcagtag-----------
---------------aagcatatcaataagcggaggaaaagaaaccaacagggattgcct
cagtaacggcgagtgaagcggcaacagctcaaatttgaaatctggccctttcagggcccg
agttgtaatttgtagagggtgctttggcgtcggcggcggtctgagttccttggaacagga
cgtcacagagggtgagagccccatacgtggccgcgcgtcttcgccgtgtaaagccccttc
gacgagtcgagttgtttgggaatgcagctctaaatgggaggtaaatttcttctaaagcta
aatattggccagagaccgatagcgcacaagtagagtgatcgaaagatgaaaagcactttg
gaaagagagtcaaaaagcacgtgaaattgttgaaagggaagcgcttgcagccagacttgc
ctgtagttgctcatccgggcccacgcccggtgcactcttctgcgggcaggccagcatcag
ttcgagcggccggacaaagacctctgtcacgtatcttccttcgggatgaccttatagggg
aggtgtaatgcggccagctcggattgaggcccgcgcatctgctaggatgctggcgtaatg
gctgtaagcggcccgtcttgaaacacggaccaaggagtctaacatctatgcgagtgtttg
ggtgtcaagcccgggcgcgcaatgaaagtgaacggaggtgggaacccctcggggcgcacc
atcgaccgatcctgatgtcttcggatggatttgagtacgagcatagctgttgggacccga
aagatggtgaactatgcctgaatagggtgaagccagaggaaactctggtggaggctcgca
gcggttctgacgtgcaaatcgatcgtcaaatttgggcataggggcgaaagactaatcgaa
c--------------?????????????????????????????????????????????
????????????????????????????????????????????????????????????
????????????????????????????????????????????????????????????
????????????????????????????????????????????????????????????
????????????????????????????????????????????????????????????
????????????????????????????????????????????????????????????
????????????????????????????????????????????????????????????
????????????????????????????????????????????????????????????
????????????????????????????????????????????????????????????
????????????????????????????????????????????????????????????
????????????????????????????????????????????????????????????
????????????????????????????????????????????????????????????
????????????????????????????????????????????????????????????
????????????????????????????????????????????????????????????
????????????????????????????????????????????????????????????
????????????????????????????????????????????????????????????
????????????????????????????????????????????????????????????
????????actacttggataaccgtggtaattctagagctaatacatgctaaaagcctcg
acttcgggagaggtgtatttattagataaaaaaccaatgcccttcggggctccttggtga
ttcatgataacttaacggatcgcatggccttgcgccggcgacggttcattcaaatttctg
ccctatcaactttcgatggtaaggtattggcttaccatggtttcaacgggtaacggggga
ttagggttcgattccggagagggagcctgagaaacggctaccacatccaaggaaggcagc
aggcgcgcaaattacccaatcccgacacggggaggtagtgacaataaatactgatacagg
gctcttttgggtcttgtaatcggaatgagtacaatttaaatcccttaacgaggaacaatt
ggagggcaagtctggtgccagcagccgcggtaattccagctccaatagcgtatattaaag
ttgttgcagttaaaaagctcgtagttgaaccttgggcctggctggccggtccgcctcacc
gcgtgtactggtccggccgggcctttccttctggtgagcctcatgcccttcactgggtgt
gctggggaaccaggacttttactgtgaacaaattagagtgttcaaagcaggcctttgctc
gaatacattagcatggaataatgaaataggacgtgcggtcctattttgttggtttctagg
accgccgtaatgattaatagggatagtcgggggcatcagtattcaattgtcagaggtgaa
attcttggatttattgaagactaactactgcgaaagcatttgccaaggatgttttcatta
atcagtgaacgaaagttaggggatcgaagacgatcagataccgtcgtagtcttaaccgta
aactatgccgactagggatcgggcgatgttt-----------------------------
------------------------------------------------------------
---------------------------------------ctacactctcggtgtcaagca
actcatcgttgccatcaacaagatggacaccaccaagtggagcgaggaccgttaccagga
aatcatcaaggagacgtccaacttcatcaagaaggtcggctacaaccccaagaccgtccc
cttcgtccccatctctggcttcaacggtgacaacatgattgagccatccaccaactgccc
ctggtacaagggctgggagaaggagactaagaccaagtcctctggtaagactctcctcga
ggccatcgacgccatcgacgccccaactcgtccctccgacaagccgctccgtcttcccct
ccaggacgtgtacaagatcggtggtattggcacggtgccagtcggtcgtgtcgagaccgg
tgtcatcaaggccggtatggtcgtcaccttcgcccccgctggtgttaccactgaagtcaa
gtccgtcgaaatgcatcacgagcagcttgtcgagggtctccccggagacaacgtcggctt
caacgtcaagaacgtctccgtcaaagagatccgtcgtggtaacgtcgccggtgactccaa
gaacgatccaccaaagggctgcgactccttcaacgcccaggtcatcgtcctt--------
------------------------------------------------------------
------------------------------------------------------------
------------------------------------------------------------
------------------------------------------------------------
-------
>Neooccultibambusa_coffeae_KUNCC_24_18353
------aacaaggtttccgtaggtgaacctgcggaaggatcattatcgaaggggc--tcg
cccctctcgagatagcacccttgattttcgagtacg-cactgtttcctcggtgggtccgc
ccgccaatggggacgacatcaaaaccttcttgcaa-tagcagtaccctctgataagcaaa
acaaaaagtcaaaactttcaacaacggatctcttggttctggcatcgatgaagaacgcag
cgaaatgcgataagtagtgtgaattgcagaattcagtgaatcatcgaatctttgaacgca
cattgcgccctttggtattccttagggcatgcctgttcgagcgtcatttcaaacctcaag
cgcagcttggtgttgggcgcctgtccccccccgcggcgggggggactcgcctcaaatgca
ttggcggccggcacgttggcctcgagcgcagcagatatgcgcccggcgtc-tggcggtgc
gtgaccacccagcaagcctcccccccaagtttgacctcggatcaggtagggatacccgct
gaacttaacgatatc--------------gcggaggaaaagaaaccaacagggattgccc
tagtaacggcgagtgaagcggcaacagctcaaatttgaaatctggctctttcagggcccg
agttgtactttgtagagggtgctttggcgtcggctgcggtctaagttccttggaacagga
cgtcacagagggtgagaatcccgtatgtggccgcgcgtcttcgccgtgtaaagccccttc
gacgagtcgagttgtttgggaatgcagctctaaatgggaggtaaatttcttctaaagcta
aatactggccagagaccgatagcgcacaagtagagtgatcgaaagatgaaaagcactttg
gaaagagagtcaaaaagcacgtgaaattgttgaaagggaagcgcttgcagccagacttgc
tcgcagttgctcatccgggctctcgcccggtgcactcttctgcgggcaggccagcatcag
ttcaggcggccggacaaagacctctgtcacgtatcttccttcgggatgaccttatagggg
aggtgtaatgcggccagcctggattgaggcccgcgcatctgctaggatgctggcgtaatg
gctgtaagcggcccgtcttgaaacacggaccaaggagtctaacatctatgcgagtgtttg
ggtgtcaagcccgggcgcgcaatgaaagtgaacggaggtgggaccccctcggggcgcacc
atcgaccgatcctgatgtcttcggatggatttgagtaagagcatagctgttgggacccga
aagatggtgaactatgcctgaatagggtgaagccagaggaaactctggtggaggctcgca
gcggttctgacgtgcaaatcgatcgtcaaatttgggcataggggcgaaagactaatcgaa
ctatctagtagctggcaaggatctgcaaaagtgtgtggaaacmrtcaggatttcaacgkc
cagatggccgtcaaggctagcgtcgttacgaacggtctcaagtattctctcgccacagga
aactggggcgaccagaagaaagctgcttcggccaaggcgggcgtctcccaggtgctcaac
cgttacacgtacgcttcgacattatcccatcttcgtcgaacaaacaccccagtcgggcgt
gacggtaagctcgcgaaaccgcgtcagctacacaacacgcattggggcttggtgtgtccc
gctgagactccagaagggcaggcttgtggcttggtgaaaaatttgtccttgatgtgttac
gtcagtgtcggaaccgagagtacgccaatcacagacttcatgagccagcgaaacatggat
cttttggaggagtacgacccagttgtcaatccaacagccaccaaagtgtttgtgaacggc
gtgtgggtcggtgtgcactcgcaaccttcgcaactggtgtctgtcatgcaagagcttcga
cggaatggaaccctgtcatacgagatgagtctcattcgagacattcgagatcgagagttc
aagattttcaccgatgctggccgggtaatgagacctctgttcgttgtcgagacagattat
cgcaaaccaaatcggggaagcttggtgctcaacaagggtcacgttcagaaactcctcgaa
gacaaagaagtcgatacttcaggatacaatgatgaggatgcggctgctatgaaattcggc
tggagaggcctgattcaaagcggcgtagtcgagtaccttgatgctgaggaagaggagact
gccatgattatcatgacacctgaggacctcgacgagcatcgtgacctcatgcaaggcatt
ccggttccagacggsgtcgccgcacacagacataagcgcatcaagccc---ccgaacccg
tctgttaagacstacrctcactgc-agattcatcccagtawgatccwcggtatttgtgcc
agcatcatactacttggataaccgtggtaattctagagctaatacatgctaaaaaccccg
acttcgggaggggtgtatttattagataaaaagccaatgcccttcggggctccttggtga
ttcatgataacttaacggatcgcatggccttgcgccggcgacggttcattcaaatttctg
ccctatcaactttcgatggtaaggtattggcttaccatggttttaacgggtaacggaaaa
ttagggtttgactccggagagggagcctgagaaacggctaccacatccaaggaaggcagc
aggcgcgcaaattacccaatcccgacacggggaggtagtgacaataaatactgatacagg
gctcttttgggtcttgtaatcggaatgagtacaatttaaaccccttaacgaggaacaatt
ggagggcaagtctggtgccagcagccgcggtaattccagctccaatagcgtatattaaag
ttgttgcagttaaaaagctcgtagttgaaccttgggcctggctggccggtccgcctcacc
gcgtgtactggtccggccgggcctttccttctggtgagcctcatgcccttcactgggtgt
gttggggagccaggacttttactgtgaacaaattagagtgttcaaagcaggcctttgctc
gaatacattagcatggaataatagaataggacgtgcggtcctattttgttggtttctagg
accgccgtaatgattaatagggatagtcgggggcatcagtattcaattgtcagaggtgaa
attcttggatttattgaagactaactactgcgaaagcatttgccaaggatgttttcatta
atcagtgaacgaaagttaggggatcgaagacgatcagataccgtcgtagtcttaaccgta
aactatgccgactagggatcgggcggtgtttttcatcaagaacatgatcactggtacctc
ccaggctgactgcgctattctcatcattgctgccggtactggtgagttcgaggctggtat
ctccaaggatggccagactcgtgagcacgcccttctcgcctacaccctcggtgtcaagca
gctcatcgtcgccatcaacaagatggacaccaccaagtggagcgaggagcgttaccagga
aatcatcaaggagacctccaacttcatcaagaaggtcggctataaccccaagactgttcc
tttcgtccccatctctggcttcaacggtgacaacatgatcgagccatccaccaactgccc
ctggtacaagggttgggagaaggagaccaagaccaagtccactggtaagaccctccttga
ggccatcgactccatcgatgccccaactcgtccttccgataagcccctccgtcttcccct
ccaggacgtgtacaagatcggcggtattggcacggtcccagtcggtcgtgtcgagaccgg
tgtcatcaaggccggtatggtcgtcaccttcgcccccgctggtgtcaccactgaagtcaa
gtccgtcgaaatgcaccacgagcagcttgtcgagggtgttcccggtgacaacgtcggctt
caatgtcaagaacgtctccgtcaaggagatccgtcgtggtaacgtcgccggtgactctaa
gaacgacccaccaaagggctgcgagtccttcaacgcccaggtcatcgtccttaaccaccc
cggtcaggtcggtgctggttacgctccagtcttggattgccacactgcccacattgcttg
caagttctccgagctcttggagaagatcgatcgacgaactggcaagtccgtcgagaacgc
tcccaagttcatcaaatctggtgatgccgctatcgtcaagatgattccctccaagcccat
gtgcgttgaggctttcactcagtaccccccacttggtcgtttcgccgtccgtgacatggt
aag----
>Neooccultibambusa_coffeae_KUNCC_24_18351
------aacaaggtttccgtaggtgaacctgcggaaggatcattatcgaaggggc--tcg
cccctctcgagatagcacccttgattttcgagtacg-cactgtttcctcggtgggtccgc
ccgccaatggggacgacatcaaaaccttcttgcaa-tagcagtaccctctgataagcaaa
acaaaaagtcaaaactttcaacaacggatctcttggttctggcatcgatgaagaacgcag
cgaaatgcgataagtagtgtgaattgcagaattcagtgaatcatcgaatctttgaacgca
cattgcgccctttggtattccttagggcatgcctgttcgagcgtcatttcaaacctcaag
cgcagcttggtgttgggcgcctgtccccccccgcggcgggggggactcgcctcaaatgca
ttggcggccggcacgttggcctcgagcgcagcagatatgcgcccggcgtc-tggcggtgc
gtgaccacccagcaagcctcccccccaagtttgacctcggatcaggtagggatacccgct
gaacttaagcatatctagcatatcaataagcggaggaaaagaaaccaacagggattgccc
tagtaacggcgagtgaagcggcaacagctcaaatttgaaatctggctctttcagggcccg
agttgtactttgtagagggtgctttggcgtcggctgcggtctaagttccttggaacagga
cgtcacagagggtgagaatcccgtatgtggccgcgcgtcttcgccgtgtaaagccccttc
gacgagtcgagttgtttgggaatgcagctctaaatgggaggtaaatttcttctaaagcta
aatactggccagagaccgatagcgcacaagtagagtgatcgaaagatgaaaagcactttg
gaaagagagtcaaaaagcacgtgaaattgttgaaagggaagcgcttgcagccagacttgc
tcgcagttgctcatccgggctctcgcccggtgcactcttctgcgggcaggccagcatcag
ttcaggcggccggacaaagacctctgtcacgtatcttccttcgggatgaccttatagggg
aggtgtaatgcggccagcctggattgaggcccgcgcatctgctaggatgctggcgtaatg
gctgtaagcggcccgtcttgaaacacggaccaaggagtctaacatctatgcgagtgtttg
ggtgtcaagcccgggcgcgcaatgaaagtgaacggaggtgggaccccctcggggcgcacc
atcgaccgatcctgatgtcttcggatggatttgagtaagagcatagctgttgggacccga
aagatggtgaactatgcctgaatagggtgaagccagaggaaactctggtggaggctcgca
gcggttctgacgtgcaaatcgatcgtcaaatttgggcataggggcgaaagactaatcgaa
ctatctagtagctggcaaggatctgcaaaagtgtgtggaaacmrtcaggatttcaacgkc
cagatggccgtcaaggctagcgtcgttacgaacggtctcaagtattctctcgccacagga
aactggggcgaccagaagaaagctgcttcggccaaggcgggcgtctcccaggtgctcaac
cgttacacgtacgcttcgacattatcccatcttcgtcgaacaaacaccccagtcgggcgt
gacggtaagctcgcgaaaccgcgtcagctacacaacacgcattggggcttggtgtgtccc
gctgagactccagaagggcaggcttgtggcttggtgaaaaatttgtccttgatgtgttac
gtcagtgtcggaaccgagagtacgccaatcacagacttcatgagccagcgaaacatggat
cttttggaggagtacgacccagttgtcaatccaacagccaccaaagtgtttgtgaacggc
gtgtgggtcggtgtgcactcgcaaccttcgcaactggtgtctgtcatgcaagagcttcga
cggaatggaaccctgtcatacgagatgagtctcattcgagacattcgagatcgagagttc
aagattttcaccgatgctggccgggtaatgagacctctgttcgttgtcgagacagattat
cgcaaaccaaatcggggaagcttggtgctcaacaagggtcacgttcagaaactcctcgaa
gacaaagaagtcgatacttcaggatacaatgatgaggatgcggctgctatgaaattcggc
tggagaggcctgattcaaagcggcgtagtcgagtaccttgatgctgaggaagaggagact
gccatgattatcatgacacctgaggacctcgacgagcatcgtgacctcatgcaaggcatt
ccggttccagacggsgtcgccgcacacagacataagcgcatcaagccc---ccgaacccg
tctgttaagacstacrctcactgc-agattcatcccagtawgatccwcggtatttgtgcc
agcatcatactacttggataaccgtggtaattctagagctaatacatgctaaaaaccccg
acttcgggaggggtgtatttattagataaaaagccaatgcccttcggggctccttggtga
ttcatgataacttaacggatcgcatggccttgcgccggcgacggttcattcaaatttctg
ccctatcaactttcgatggtaaggtattggcttaccatggttttaacgggtaacggaaaa
ttagggtttgactccggagagggagcctgagaaacggctaccacatccaaggaaggcagc
aggcgcgcaaattacccaatcccgacacggggaggtagtgacaataaatactgatacagg
gctcttttgggtcttgtaatcggaatgagtacaatttaaaccccttaacgaggaacaatt
ggagggcaagtctggtgccagcagccgcggtaattccagctccaatagcgtatattaaag
ttgttgcagttaaaaagctcgtagttgaaccttgggcctggctggccggtccgcctcacc
gcgtgtactggtccggccgggcctttccttctggtgagcctcatgcccttcactgggtgt
gttggggagccaggacttttactgtgaacaaattagagtgttcaaagcaggcctttgctc
gaatacattagcatggaataatagaataggacgtgcggtcctattttgttggtttctagg
accgccgtaatgattaatagggatagtcgggggcatcagtattcaattgtcagaggtgaa
attcttggatttattgaagactaactactgcgaaagcatttgccaaggatgttttcatta
atcagtgaacgaaagttaggggatcgaagacgatcagataccgtcgtagtcttaaccgta
aactatgccgactagggatcgggcggtgtttttcatcaagaacatgatcactggtacctc
ccaggctgactgcgctattctcatcattgctgccggtactggtgagttcgaggctggtat
ctccaaggatggccagactcgtgagcacgcccttctcgcctacaccctcggtgtcaagca
gctcatcgtcgccatcaacaagatggacaccaccaagtggagcgaggagcgttaccagga
aatcatcaaggagacctccaacttcatcaagaaggtcggctataaccccaagactgttcc
tttcgtccccatctctggcttcaacggtgacaacatgatcgagccatccaccaactgccc
ctggtacaagggttgggagaaggagaccaagaccaagtccactggtaagaccctccttga
ggccatcgactccatcgatgccccaactcgtccttccgataagcccctccgtcttcccct
ccaggacgtgtacaagatcggcggtattggcacggtcccagtcggtcgtgtcgagaccgg
tgtcatcaaggccggtatggtcgtcaccttcgcccccgctggtgtcaccactgaagtcaa
gtccgtcgaaatgcaccacgagcagcttgtcgagggtgttcccggtgacaacgtcggctt
caatgtcaagaacgtctccgtcaaggagatccgtcgtggtaacgtcgccggtgactctaa
gaacgacccaccaaagggctgcgagtccttcaacgcccaggtcatcgtccttaaccaccc
cggtcaggtcggtgctggttacgctccagtcttggattgccacactgcccacattgcttg
caagttctccgagctcttggagaagatcgatcgacgaactggcaagtccgtcgagaacgc
tcccaagttcatcaaatctggtgatgccgctatcgtcaagatgattccctccaagcccat
gtgcgttgaggctttcactcagtaccccccacttggtcgtttcgccgtccgtgacatggt
aag----
>Neooccultibambusa_kaiyangensis_CGMCC_3_20404
----------------------------------------------------------tt
ctcccctcgagatagcacccttgatttcta-gtacctacgtgtttcctcggcgggttcgc
ccgccgaaggacc--tcttcaaaacctagttgcag-tagcagtaccttctgataaac-aa
acaaaaagtcaaaactttcaacaacggatctcttggttctggcatcgatgaagaacgcag
cgaaatgcgataagtagtgtgaattgcagaattcagtgaatcatcgaatctttgaacgca
cattgcgccctttggtattccttagggcatgcctgttcgagcgtcattgaaaccctcaag
cgcagcttggtgttgggcgtctgtcctccccc-------gggggactcgcctcaaatgca
ttggcagccggcacgttggccccgagcgcagcagaatcgcgcccggcgtc-tggcggtgc
ccggctctccaggaagcctcttcc-caagattgacctcggatcaggtagggatacccgct
gaac--------------------------------------------------------
-------------------ggcaacagctcaaatttgaaatctggccctttcagggcccg
agttgtaatttgtagagggtgctttggcgtcggcggcggtctgagttccttggaacagga
cgtcacagagggtgagagccccatacgtggccgcgcgtcttcgccgtgtaaagccccttc
gacgagtcgagttgtttgggaatgcagctctaaatgggaggtaaatttcttctaaagcta
aatattggccagagaccgatagcgcacaagtagagtgatcgaaagatgaaaagcactttg
gaaagagagtcaaaaagcacgtgaaattgttgaaagggaagcgcttgcagccagacttgc
ctgtagttgctcatccgggcccacgcccggtgcactcttctgcgggcaggccagcatcag
ttcgagcggccggacaaagacctctgtcacgtatcttccttcgggatgaccttatagggg
aggtgtaatgcggccagctcggattgaggcccgcgcatctgctaggatgctggcgtaatg
gctgtaagcggcccgtcttgaaacacggaccaaggagtctaacatctatgcgagtgtttg
ggtgtcaagcccgggcgcgcaatgaaagtgaacggaggtgggaacccctcggggcgcacc
atcgaccgatcctgatgtcttcggatggatttgagtacgagcatagctgttgggacccga
aagatggtgaactatgcctgaatagggtgaagccagaggaaactctggtggaggctcgca
gcggttctgacgtgcaaatcgatcgtcaaatttgggcataggggcgaaagactaatcgaa
ctatctagtagctgg---------------------------------------------
------------------------------------------------------acagga
aattggggtgaccagaagaaagctgcttcggctaaagctggtgtttcccaggtgctgaac
cgttacacgtatgcatcgacattatcacatcttcgtcgaacgaacaccccagttgggcgt
gacggcaagctcgcgaaaccgcgccagctacacaatacgcactgggggttggtgtgtcct
gctgagactccagaagggcaggcttgtggcttggtgaaaaatttgtccctgatgtgttac
gtcagtgtaggaagcgagagtacgccaatcacagactttatgagccagcggaacatggac
cttctggaggagtacgacccggttgtcaatccaacagccaccaaagtgtttgtgaacggt
gtctgggttggtgtgcattcacaaccctcacaattggtgtctgtcatgcaggagcttcga
cggaacggaaccttgtcttacgaaatgagtactgttcgagacattcgagatcgagagttc
aagattttcaccgatgctggtcgagtaatgagaccactgttcgtagtcgagaccgattat
cgcaaacccaatcggggaagcttagtgctcaacaagggacacattcagaggctcctggaa
gacaaggaagtcgatacttcaggatacaatgatgacgatgcagctgccatgagattcggt
tggagaggtctaatccaaagcggtgttgtcgagtaccttgatgccgaagaagaggagaca
gccatgattatcatgacacctgaagatctcgacgagcaccgcgatctcatgcaaggcatc
ccggttcccgaaggggccgcagcagaccgtcataagcgcatcaagcccaagccgaacccg
tctgtgaagacctacacgcattgcgagattcatccgagta--------------------
--------actacttggataaccgtggtaattctagagctaatacatgctaaaagcctcg
acttcgggagaggcgtatttattagataaaaagccaatgcccttcggggctccttggtga
ttcatgataacttaacggatcgcatggccttgcgccggcgacggttcattcaaatttctg
ccctatcaactttcgatggtaaggtattggcttaccatggtttcaacgggtaacggggga
ttagggttcgattccggagagggagcctgagaaacggctaccacatccaaggaaggcagc
aggcgcgcaaattacccaatcccgacacggggaggtagtgacaataaatactgatacagg
gctcttttgggtcttgtaatcggaatgagtacaatttaaatcccttaacgaggaacaatt
ggagggcaagtctggtgccagcagccgcggtaattccagctccaatagcgtatattaaag
ttgttgcagttaaaaagctcgtagttgaaccttgggcctggctggccggtccgcctcacc
gcgtgtactggtccggccgggcctttccttctggtgagcctcatgcccttcactgggtgt
gctggggaaccaggacttttactgtgaacaaattagagtgttcaaagcaggcctttgctc
gaatacattagcatggaataatgaaataggacgtgcggtcctattttgttggtttctagg
accgccgtaatgattaatagggatagtcgggggcatcagtattcaattgtcagaggtgaa
attcttggatttattgaagactaactactgcgaaagcatttgccaaggatgttttcatta
atcagtgaacgaaagttaggggatcgaagacgatcagataccgtcgtagtcttaaccgta
aactatgccgactagggatcgggcgatgttt-----------------------------
ccaggctgactgcgccattctcatcatcgctgccggtactggtgagttcgaggctggtat
ctccaaggatggccagactcgtgagcacgcccttctcgcctacactctcggtgtcaagca
actcatcgttgccatcaacaagatggacaccaccaagtggagcgaggaccgttaccagga
aatcatcaaggagacgtctaacttcatcaagaaggtcggctacaaccccaagaccgtccc
cttcgtccccatctctggcttcaacggtgacaacatgattgagccatccaccaactgccc
ctggtacaagggctgggagaaagagaccaagaccaagtcctctggtaagactctcctcga
ggccatcgacgccattgatgccccaactcgtccctccgacaagccgctccgtcttcccct
ccaggacgtgtacaagatcggtggtattggcacggtcccagtcggtcgtgtcgagaccgg
tgtcatcaaggccggtatggtcgtcactttcgcccccgctggtgttaccactgaagtcaa
gtccgtcgaaatgcatcatgagcagcttgtcgagggtgtccccggagacaacgtcggctt
caacgtcaagaacgtctccgtcaaggagatccgtcgtggtaacgtcgccggtgactccaa
gaacgatccaccaaagggctgcgactccttcaacgcccaggtcatcgtccttaaccaccc
cggccaggtcggtgctggttacgctccagtcttggattgccacactgcccacattgcttg
caagttctccgagctcttggagaagatcgaccgacgaactggcaagtctgttgagaactc
tcccaagttcatcaagtctggtgatgccgctatcgtcaagatgattccctccaagcccat
gtgcgtcgaggctttcactcagtaccctccacttggtcgtttcgccgtccgtgacatggt
aagtctt
>Neooccultibambusa_kaiyangensis_GZCC_21_0184
----------------------------------------------------------tt
ctcccctcgagatagcacccttgatttcta-gtaccttcgtgtttcctcggcgggttcgc
ccgccgaaggacc--tcttcaaaacctagttgcag-tagcagtaccttctgataaac-aa
acaaaaagtcaaaactttcaacaacggatctcttggttctggcatcgatgaagaacgcag
cgaaatgcgataagtagtgtgaattgcagaattcagtgaatcatcgaatctttgaacgca
cattgcgccctttggtattccttagggcatgcctgttcgagcgtcattgaaaccctcaag
cgcagcttggtgttgggcgtctgtcctccccc-------gggggactcgcctcaaatgca
ttggcagccggcacgttggccccgagcgcagcagaatcgcgcccggcgtc-tggcggtgc
ccggctctccaggaagcctcttcc-caagattgacctcggatcaggtagggatacccgct
gaac--------------------------------------------------------
--gtaacggcgagtgaagcggcaacagctcaaatttgaaatctggccctttcagggcccg
agttgtaatttgtagagggtgctttggcgtcggcggcggtctgagttccttggaacagga
cgtcacagagggtgagagccccatacgtggccgcgcgtcttcgccgtgtaaagccccttc
gacgagtcgagttgtttgggaatgcagctctaaatgggaggtaaatttcttctaaagcta
aatattggccagagaccgatagcgcacaagtagagtgatcgaaagatgaaaagcactttg
gaaagagagtcaaaaagcacgtgaaattgttgaaagggaagcgcttgcagccagacttgc
ctgtagttgctcatccgggcccacgcccggtgcactcttctgcgggcaggccagcatcag
ttcgagcggccggacaaagacctctgtcacgtatcttccttcgggatgaccttatagggg
aggtgtaatgcggccagctcggattgaggcccgcgcatctgctaggatgctggcgtaatg
gctgtaagcggcccgtcttgaaacacggaccaaggagtctaacatctatgcgagtgtttg
ggtgtcaagcccgggcgcgcaatgaaagtgaacggaggtgggaacccctcggggcgcacc
atcgaccgatcctgatgtcttcggatggatttgagtacgagcatagctgttgggacccga
aagatggtgaactatgcctgaatagggtgaagccagaggaaactctggtggaggctcgca
gcggttctgacgtgcaaatcgatcgtcaaatttgggcataggggcgaaagactaatcgaa
ctatctagtagctgg---------------------------------------------
------------------------------------------------------acagga
aattggggtgaccagaagaaagctgcttcggctaaagctggtgtttcccaggtgctgaac
cgttacacgtatgcatcgacattatcacatcttcgtcgaacgaacaccccagttgggcgt
gacggcaagctcgcgaaaccgcgccagctacacaatacgcactgggggttggtgtgtcct
gctgagactccagaagggcaggcttgtggcttggtgaaaaatttgtccctgatgtgttac
gtcagtgtaggaagcgagagtacgccaatcacagactttatgagccagcggaacatggac
cttctggaggagtacgacccggttgtcaatccaacagccaccaaagtgtttgtgaacggt
gtctgggttggtgtgcattcacaaccctcacaattggtgtctgtcatgcaggagcttcga
cggaacggaaccttgtcttacgaaatgagtactgttcgagacattcgagatcgagagttc
aagattttcaccgatgctggtcgagtaatgagaccactgttcgtagtcgagaccgattat
cgcaaacccaatcggggaagcttagtgctcaacaagggacacattcagaggctcctggaa
gacaaggaagtcgatacttcaggatacaatgatgacgatgcagctgccatgagattcggt
tggagaggtctaatccaaagcggtgttgtcgagtaccttgatgccgaagaagaggagaca
gccatgattatcatgacacctgaagatctcgacgagcaccgcgatctcatgcaaggcatc
ccggttcccgaaggggccgcagcagaccgtcataagcgcatcaagcccaagccgaacccg
tctgtgaagacctacacgcattgcgagattcatccgagta--------------------
--------actacttggataaccgtggtaattctagagctaatacatgctaaaagcctcg
acttcgggagaggcgtatttattagataaaaagccaatgcccttcggggctccttggtga
ttcatgataacttaacggatcgcatggccttgcgccggcgacggttcattcaaatttctg
ccctatcaactttcgatggtaaggtattggcttaccatggtttcaacgggtaacggggga
ttagggttcgattccggagagggagcctgagaaacggctaccacatccaaggaaggcagc
aggcgcgcaaattacccaatcccgacacggggaggtagtgacaataaatactgatacagg
gctcttttgggtcttgtaatcggaatgagtacaatttaaatcccttaacgaggaacaatt
ggagggcaagtctggtgccagcagccgcggtaattccagctccaatagcgtatattaaag
ttgttgcagttaaaaagctcgtagttgaaccttgggcctggctggccggtccgcctcacc
gcgtgtactggtccggccgggcctttccttctggtgagcctcatgcccttcactgggtgt
gctggggaaccaggacttttactgtgaacaaattagagtgttcaaagcaggcctttgctc
gaatacattagcatggaataatgaaataggacgtgcggtcctattttgttggtttctagg
accgccgtaatgattaatagggatagtcgggggcatcagtattcaattgtcagaggtgaa
attcttggatttattgaagactaactactgcgaaagcatttgccaaggatgttttcatta
atcagtgaacgaaagttaggggatcgaagacgatcagataccgtcgtagtcttaaccgta
aactatgccgactagggatcgggcgatgttt-----------------------------
ccaggctgactgcgccattctcatcatcgctgccggtactggtgagttcgaggctggtat
ctccaaggatggccagactcgtgagcacgcccttctcgcctacactctcggtgtcaagca
actcatcgttgccatcaacaagatggacaccaccaagtggagcgaggaccgttaccagga
aatcatcaaggagacgtctaacttcatcaagaaggtcggctacaaccccaagaccgtccc
cttcgtccccatctctggcttcaacggtgacaacatgattgagccatccaccaactgccc
ctggtacaagggctgggagaaagagaccaagaccaagtcctctggtaagactctcctcga
ggccatcgacgccattgatgccccaactcgtccctccgacaagccgctccgtcttcccct
ccaggacgtgtacaagatcggtggtattggcacggtcccagtcggtcgtgtcgagaccgg
tgtcatcaaggccggtatggtcgtcactttcgcccccgctggtgttaccactgaagtcaa
gtccgtcgaaatgcatcatgagcagcttgtcgagggtgtccccggagacaacgtcggctt
caacgtcaagaacgtctccgtcaaggagatccgtcgtggtaacgtcgccggtgactccaa
gaacgatccaccaaagggctgcgactccttcaacgcccaggtcatcgtccttaaccaccc
cggccaggtcggtgctggttacgctccagtcttggattgccacactgcccacattgcttg
caagttctccgagctcttggagaagatcgaccgacgaactggcaagtctgttgagaactc
tcccaagttcatcaagtctggtgatgctgctatcgtcaagatgattccctccaagcccat
gtgcgtcgaggctttcactcagtaccctccacttggtcgtttcgccgtccgtgacatggt
aagtctt
>Neooccultibambusa_pandanicola_KUMCC_17_0179
--------------------acgtcagcgactgcggaggacattaccgtagggggctctg
cccccttcgagatagcacccttgatttttgagtacctttctgtttcctcggcgggttcgc
ccgccaatgggga-cccctcaaaacctttttgcaa-tagcagtatcttctgaaaaacaaa
gcaaataatcaaaactttcaacaacggatctcttggttctggcatcgatgaagaacgcag
cgaaatgcgataagtagtgtgaattgcagaattcagtgaatcatcgaatctttgaacgca
cattgcgccctttggtattccttagggcatgcctgttcgagcgtcatttaaaccctcaag
ctcagcttggtgttgggcgtctgtcccccc--------aaagggactcgcctcaaattca
ttggcagccggtacgttggcttcgagcgcagcagaaaagcgcctggcgtc-tgacggta-
ctggctctccagtaagcctcttctccaattttgacctcggatcaggtagggatacccgct
gaacttaagcatatc------------------aacggagcagaacaacagggattgccc
tagtaacggcgagtgaagcggcaacagctcaaatttgaaatctggctctttcagggtccg
agttgtaatttgtagagggtgctttggcgttggctgcggtctaagttccttggaacagga
cgtcacagagggtgagaatcccgtacgtggctgccagtcttcgccgtgtaaagccccttc
gacgagtcgagttgtttgggaatgcagctctaaatgggaggtaaatttcttctaaagcta
aatattggccagagaccgatagcgcacaagtagagtgatcgaaagatgaaaagcactttg
gaaagagagtcaaaaagcacgtgaaattgttgaaagggaagcgcttgcagccagacttgc
ctgtagttgctcatccgggctcttgcccggtgcactcttctgcgggcaggccagcatcag
ttcgagcggccggataaagacctctgtcacgtatcttccttcgggatgaccttatagggg
aggtgtaatgcggccagctcggattgaggtccgcgcatctgctaggatgctggcgtaatg
gctgtaagcggcccgtcttgaaacacggaccaaggagtctaacatctatgcgagtgtttg
ggtgtcaagcccgggcgcgcaatgaaagtgaacggaggtgggaacctttt-aggtgcacc
atcgaccgatcctgatgtcttcggatggatttgagtaagagcatagctgttgggacccga
aagatggtgaactatgcctgaatagggtgaagccagaggaaactctggtggaggctcgca
gcggttctgacgtgcaaatcgatcgtcaaatttgggcataggggcgaaagactaatcgaa
ctatctagtagctgg---------------------------------------------
------------------------------------------------------------
----ggggcgaccagaagaaagctgcctcggccaaagctggtgtgtcccaggtgctcaat
cgttacacgtacgcatcaacattatcccatcttcgccgaaccaatactccagttggtcgt
gatggcaagctcgccaaaccccgtcagctacacaacacgcattggggcttggtgtgtccc
gccgagacaccagaaggccaggcctgtggtttggtaaagaatttgtccctcatgtgttac
gtcagtgttggtagcgagagcacgccaattacagacttcatgagccagcggaacatggac
ctcctggaagagtacgacccagttgtcaacccgacagccacaaaggtatttgtcaatggt
gtgtgggttggtgtacactcgcaaccgtcgcaacttgtgcaagtcatgcaggaacttcga
cgaaacggaactctgtcatacgagatgagtcttattcgagacattcgagatcgagaattt
aagatatttaccgatgctggccgagtcatgagacctctcttcgttgtggagaccgattat
cgcaaacccaatcgcggcagtctggcactcaacaagggtcacgtccagaagctactcgaa
gataaagaagttgacacttcaggatacaatgatgaagatgcggctgccatgaagtttggc
tggagaggtctcattcagggcggtgtggttgagtacctcgatgctgaagaagaagagact
gccatgatcatcatgacgcctgaggacctcgacgagcatcgagatcttatgcagggcatt
cctgttcctgatggcgttgcagctgatcgacataagcgtatcaagccctagccgaatcct
tcggtgaagacttatacgcattgcgagatccatcc-agtatgattctcggtatctgcg-c
agtatcatactacttggataaccgtggtaattctagagctaatacatgctaaaaaccccg
acttcgggaggggtgtatttattagataaaaaaccaatgcccttcggggctctttggtga
ttcatgataacttaacggatcgcatggccttgcgccggcgacggttcattcaaatttctg
ccctatcaactttcgatggtaaggtattggcttaccatggtttcaacgggtaacggggaa
ttagggttcgattccggagagggagcctgagaaacggctaccacatccaaggaaggcagc
aggcgcgcaaattacccaatcccgacacggggaggtagtgacaataaatactgatacagg
gctcttttgggtcttgtaatcggaatgagtacaatttaaaccccttaacgaggaacaatt
ggagggcaagtctggtgccagcagccgcggtaattccagctccaatagcgtatattaaag
ttgttgcagttaaaaagctcgtagttgaaccttgggcctggctggccggtccgcctcacc
gcgtgtactggtccggccgggcctttccttctggtgagcctcatgcccttcactgggtgt
gttggggaaccaggacttttactgtgaacaaattagagtgttcaaagcaggcctttgctc
gaatacattagcatggaataatagaataggacgtgcggtcctattttgttggtttctagg
accgccgtaatgattaatagggatagtcgggggcatcagtattcaattgtcagaggtgaa
attcttggatttattgaagactaactactgcgaaagcatttgccaaggatgttttcatta
atcagtgaacgaaagttaggggatcgaagacgatcagataccgtcgtagtcttaaccgta
aactatgccgactagggatcgggcgatgttt-----------------cactgtacctcc
ccaggctgactgcgctattctcatcatcgctgccggtactggtgagttcgaggctggtat
ctccaaggatggccagactcgtgagcacgcccttctcgcctacactctcggtgtcaagca
actcatcgttgccatcaacaagatggacaccaccaagtggagcgagtcccgtttccagga
aattatcaaggagacctccaacttcatcaagaaggttggctacaaccccaagactgtcgc
tttcgtccctatctccggcttcaacggtgacaacatgattgagccatcctccaactgccc
ctggtacaagggctgggagaaggagaccaagactaagtccactggtaagactctccttga
agccatcgacgccatcgataccccaacccgtccctccgataagcccctccgtcttcctct
ccaggatgtgtacaagatcggtggtattggcacggtcccagtcggtcgtgtcgagaccgg
tgtcatcaaggccggtatggtcgtcaccttcgctcccgctggtgtcaccactgaagtcaa
gtccgtcgaaatgcaccacgagcagcttaccgagggtgttcccggtgacaacgtcggctt
caacgtcaagaacgtctccgtcaaggagatccgtcgtggtaacgttgccggtgactccaa
gaacgacccaccaaagggctgcgactccttcaacgcccaggtcatcgtccttaaccaccc
cggccaggtcggtgctggttacgctccagtcttggattgccacactgcccacattgcctg
caagttctccgagctcctcgagaagatcgaccgacgaactggcaagtctgttgagaacgc
tcccaagttcatcaagtctggtgatgccgctatcgtcaagatgattccctccaagcccat
gtgcgtcgaggc-ttcaccgagttcctcctctgtcgtcgcgtcaccgc------------
-------
>Neooccultibambusa_thailandensis_MFLUCC_16_0274
----------------ccgtag------gactgcggaggacattacagtggggggct-ct
gccccgttaccatgatacccttgattttgg-atacc-tcttgtttcctcgacgggcccgc
ccgtcagtggacc--aaccaaaacctatcttgcaa-tagcagtaccctctgacacgc-aa
acaaaaagtcaaaactttcaacaacggatctcttggttctggcatcgatgaagaacgcag
cgaaatgcgataagtagtgtgaattgcagaattcagtgaatcatcgaatctttgaacgca
cattgcgccctttggtattccttagggcatgcctgttcgagcgtcatttaaaccttcaag
ctcagcttggtgttgggcgtctgtcccccctc------gcggggactcgcctcaaatgca
ttggcagccggtacgttggcttcgagcgcagcagaaacgcgcccggcgtc-tggcgtcgt
ccggctctccagcaagccaaaccca-----------------------------------
---------------cagcatatcaataagcggaggaaaagaaaccaacagggattgccc
tagtaacggcgagtgaagcggcaacagctcaaatttgaaatctggccctctcagggcccg
agttgtaatttgtagagggtgctttggcgttggctgcggtctaagttccttggaacagga
cgtcatggagggtgagaatcccgtacgtggctgccagacttcgccgtgtaaagccccttc
gacgagtcgagttgtttgggaatgcagctctaaatgggaggtaaatttcttctaaagcta
aatattggccagagaccgatagcgcacaagtagagtgatcgaaagatgaaaagcactttg
gaaagagagtcaaaaagcacgtgaaattgttgaaagggaagcgcttgcagccagacttgc
ctgtagttgctcatccgggctctcgcccggtgcactcttctgcgggcaggccagcatcag
ttcgagcggccggacaaagacctctatcacgtatcttccttcgggatgaccttatagggg
aggtgtaatgcggccagctcggattgaggtccgcgcatctgctaggatgctggcgtaatg
gctgtaagcggcccgtcttgaaacacggaccaaggagtctaacatctatgcgagtgtttg
ggtgtcaagcccgggcgcgcaatgaaagtgaacggaggtgggaacccttt-gggtgcacc
atcgaccgatcctgatgtcttcggatggatttgagtaagagcatagctgttgggacccga
aagatggtgaactatgcctgaatagggtgaagccagaggaaactctggtggaggctcgca
gcggttctgacgtgcaaatcgatcgtcaaatttgggcataggggcgaaagactaatcgaa
ctatctagtagctggcaaatatcttcaaaagtgcgtggaaatagccaggatttcaacgtc
cagatggccgtcaaggccagcgtgattacgaatggtctcaagtactctctagccacagga
aattggggcgaccagaagaaagctgcctccgccaaggctggtgtctctcaagtgctaaac
cgttacacttatgcctcaactttgtcccatcttcgacgaacaaatactccggtcggccgt
gacggcaagctcgctaaacctcgtcagctacacaacacccattggggtctggtgtgcccc
gctgagaccccagaagggcaggcttgtggtttggtgaaaaatttgtccctgatgtgctac
gtcagtgttggcagtgagagtacaccaataacggatttcatgagtcagcgaaacatggat
ctactggaggaatacgacccggttgttaatccaactgccaccaaggttttcgtgaacggt
gtctgggttggtgttcactcacagccatcacaactcgtttccgtcatgcaagagcttcga
cgaaatggaactctgtcatacgaaatgagtctcattcgagatattcgagatcgagagttc
aagattttcaccgacgctggtcgagtaatgagaccccttttcgtcgtagagaccgattat
cgcaaaccaaatcgaggaagtctggcgctgaacaagggtcacgttcagaagctactcgaa
gacaaggaagtcgatacttcaggatataacgacgatgacgcagctgctatgaagtttggc
tggaggggcctaatccagagcggtgtcgt-gagtatctcgacgctgaagaggaggagact
gccatgatcatcatgacacctgaagatctcgacgagcatcgtgatctcatgcagggcatt
ccggttcccgaaggtgccgcggcagaccgtcataagcgcatca-----------------
------------------------------------------------------------
--------actacttggataaccgtggtaattctagagctaatacatgctaaaaaccccg
acttcgggaggggtgtatttattagataaaaaaccaatgcccttcggggctctttggtga
ttcatgataacttaacggatcgcatggccttgcgccggcgacggttcattcaaatttctg
ccctatcaactttcgatggtaaggtattggcttaccatggtttcaacgggtaacggggaa
ttagggttcgattccggagagggagcctgagaaacggctaccacatccaaggaaggcagc
aggcgcgcaaattacccaatcccgacacggggaggtagtgacaataaatactgatacagg
gctcttttgggtcttgtaatcggaatgagtacaatttaaaccccttaacgaggaacaatt
ggagggcaagtctggtgccagcagccgcggtaattccagctccaatagcgtatattaaag
ttgttgcagttaaaaagctcgtagttgaaccttgggcctggctggccggtccgcctcacc
gcgtgtactggtccggccgggcctttccttctggagagcctcatgcccttcactgggtgt
gttggggaaccaggacttttactgtgaacaaattagagtgttcaaagcaggcctttgctc
gaatacattagcatggaataatagaataggacgtgcggtcctattttgttggtttctagg
accgccgtaatgattaatagggatagtcgggggcatcagtattcaattgtcagaggtgaa
attcttggatttattgaagactaactactgcgaaagcat---------------------
------------------------------------------------------------
-------------------------------tttatc-agaccatgatcactggtacttc
ccaggctgactgcgctattctcattattgctgccggtactggtgagttcgaggctggtat
ctccaaggatggccagactcgtgagcacgc-cttctcgcctacactctcggtgtcaagca
gctcatcgttgccatcaacaagatggacaccaccaagtggagcgaggagcgttaccagga
aatcatcaaggagacctccaacttcatcaagaaggtcggctacaaccccaagaccgttcc
tttcgtccccatctccggcttcaacggtgacaacatgattgaggcctcctccaactgccc
ctggtacaagggctgggagaaggagaccaagagcaaggccagcggtaagactcttcttga
ggccatcgacgccatcgaccccccaacccgtccctccgacaagcctcttcgtctccctct
ccaggatgtgtacaagattggtggtattggcacggtcccagtcggtcgtgtcgagaccgg
tgtcatcaaggccggtatggtcgtcaccttcgcccccgctggtgtcaccactgaagtcaa
gtccgtcgaaatgcaccacgagcagctttccgagggtgttcccggtgacaacgttggctt
caacgtcaagaacgtctccgtcaaggaaatccgtcgtggcaacgttgccggtgactccaa
gaacgacccaccaaagggctgcgactccttcaacgcccaggtcatcgtccttaaccaccc
cggtcaggtcggtgctggttacgctcctgtcttggattgccacactgcccacattgcctg
caagttctccgagctcctcgagaagatcgaccgccgaactggcaagtctgttgagaacgc
tcctaagttcatcaagtctggtgatgccgctatcgtcaagatgattccctccaagcctat
gtgcgttgaggctttcactgagtatcctcctcttggtcgcttcgccgtccgtgacatggt
aagttct
>Neooccultibambusa_trachycarpi_CGMCC_3_20405
---------------------------------------------tcgaaggggg--cga
ccccctacgagatagcacccttgaccttcaagtaccctatcgtttcctaggcgggcacgc
ccgccggtggacc---aaccaaaacctttttgtaa-tagcagtaccttctgaaaaat-aa
actaaaagtcaaaactttcaacaacggatctcttggttctggcatcgatgaagaacgcag
cgaaatgcgataagtagtgtgaattgcagaattcagtgaatcatcgaatctttgaacgca
cattgcgccctttggtattccttagggcatgcctgttcgagcgtcatttaaaccctcaag
cactgcttggtgttgggcgtctgtctctc------------gggactcgcctcaaatgca
ttggcagccggcacgttggccccaagcgcagcagaaaagcgcgaggcgtc-tggcggtg-
------------------------------------------------------------
-------------------------------------------------------tgccc
tagtaacggcgagtgaagcggcaacagctcaaatttgaaatctggccctttcagggtccg
agttgtaatttgtagagggtgctttggcgttggctgcggtctaagttccttggaacagga
cgtcacagagggtgagaatcccgtacgtggccgctagccctcgccgtgtaaagccccttc
gacgagtcgagttgtttgggaatgcagctctaaatgggaggtaaatttcttctaaagcta
aatactggccagagaccgatagcgcacaagtagagtgatcgaaagatgaaaagcactttg
gaaagagagtcaaaaagcacgtgaaattgttgaaagggaagcgcttgcagccagacttgc
ctgtagttgctcatccgggctctcgcccggtgcactcttctgcgggcaggccagcatcag
tttaggcggccggacaaagacctctgtcacgtatcttccttcgggatgaccttatagggg
aggtgtaatgcggccagcctggattgaggcccgcgcatctgctaggatgctggcgtaatg
gctgtaagcggcccgtcttgaaacacggaccaaggagtctaacatctatgcgagtgtttg
ggtgtcaagcccggacgcgcaatgaaagtgaacggaggtgggaacccctcggggcgcacc
atcgaccgatcctgatgtcttcggatggatttgagtaagagcatagctgttgggacccga
aagatggtgaactatacttgaatagggtgaagccagaggaaactctggtggaggctcgca
gcggttctgacgtgcaaatcgatcgtcaaatttgagtataggggcgaaagactaatcgaa
ctatctagtagctgg---------------------------------------------
------------------------------------------------------acagga
aattggggtgatcaaaagaaagctgcgtcagctaaagctggtgtctcccaggtacttaat
cgttacacctacgcgtcgacgttgtcacatcttcgtcgaacgaacacccccgtcggacgt
gacgggaagctcgcgaaaccacgccagctacacaatacgcattggggcttggtgtgtcca
gctgagaccccagaaggccaggcttgtggcttggtgaagaatttgtccctgatgtgtttc
gtcagtgtcggtactgagagcacaccaatcgcagactatatgagccagcggaacatggaa
cttctggaggagtacgaccctgtcataaatccaaccgcaaccaaggttttcgtaaatggt
gtgtgggtcggtgtacactcacaacctgcgcaactagtcgctgtcgtgcaggagcttcga
cgaagtggaacgctgtccttcgagatgagtcttattcgagacattcgagatcgagagttc
aagatctttaccgatgctggtcgagtaatgaggcctttgttcgttgtcgagtctgattat
cgcaaacctaatcgaggaagcttggtgctcaacaagactcacattcagaagcttctcgag
gatcgagatatcgacacttcaggctacaatgacgaggatgctgccgctatgaaattcggc
tggagaggtctgatccagagcggcgttatcgagtatctggatgcagaagaagaggagact
gccatgataatcatgacgcctgaggatcttgatgagcaccgcgacctcatgcaaggcata
ccagtcgccgaaggcgttactgccgaccgtcataagcgcatcaagcccaaaccgaatccg
tccgtgaagatctatacccactgcgaaattcatcccagcat-------------------
--------actacttggataaccgtggtaattctagagctaatacatgctaaaaaccccg
acttcgggaggggtgtatttattagataaaaaaccaatgcccttctgggctccttggtga
ttcatgataacttaacggatcgcatggccttgcgccggcgacggttcattcaaatttctg
ccctatcaactttcgatggtaaggtattggcttaccatggtttcaacgggtaacggggaa
ttagggttcgattccggagagggagcctgagaaacggctaccacatccaaggaaggcagc
aggcgcgcaaattacccaatcccgacacggggaggtagtgacaataaatactgatacagg
gctcttttgggtcttgtaatcggaatgagtacaatttaaaccccttaacgaggaacaatt
ggagggcaagtctggtgccagcagccgcggtaattccagctccaatagcgtatattaaag
ttgttgcagttaaaaagctcgtagttgaaccttgggcctggctggccggtccgcctcacc
gcgtgtactggtccggccgggcctttccttctggtgagcctcatgcccttcactgggtgt
gctggggaaccaggacttttactgtgaacaaattagagtgttcaaagcaggcctttgctc
gaatacattagcatggaataatagaataggacgtgcggtcctattttgttggtttctagg
accgccgtaatgattaatagggatagtcgggggcatcagtattcaattgtcagaggtgaa
attcttggatttattgaagactaactactgcgaaagcatttgccaaggatgttttcatta
atcagtgaacgaaagttaggggatcgaagacgatcagataccgtcgtagtcttaaccgta
aactatgccgactagggatcgggcgatgttt-----------------------------
----------tgcgctattctcatcattgctgccggtactggtgagttcgaggctggtat
ctccaaggatggccagactcgtgagcacgcccttctcgcctacactctcggtgtcaagca
actcatcgttgccatcaacaagatggataccaccaaatggagcgagagccgtttccagga
aatcatcaaggagacctccaacttcatcaagaaggtcggctacaaccccaagaccgttcc
tttcgtcccaatctccggcttcaacggtgacaacatgattgagccatcccccaactgccc
ctggtacaagggctgggagaaggagaccaagaccaagtccaccggtaagactctccttga
ggccatcgacgccatcgatgccccaacccgtccttccgacaagcctctccgtcttcccct
ccaggacgtctacaagatcggcggtattggcacggtcccagttggacgtgtcgagaccgg
tgtcatcaagtccggtatggtcgtcaccttcgcccccgctggtgtcaccactgaagtcaa
gtccgtcgaaatgcaccacgagcagcttgccgagggtctccccggagacaacgtcggctt
caacgtcaagaacgtctccgtcaaggagatccgtcgtggtaacgttgccggtgactccaa
gaacgacccaccaaagggctgcgactccttcaacgcccaggtcatcgtcctcaaccaccc
cggtcaggtcggtgctggttacgctccagtcttggattgccacactgcccacattgcttg
caagttctctgagctcctcgagaagatcgatcgccgaactggcaagtctgttgaagacgc
ccccaagttcatcaaatctggtgatgccgctatcgtcaagatgattccctccaagcccat
gtgcgttgaggctttcactcaataccctcctcttggtcgtttcgccgtccgtgacatg--
-------
>Neooccultibambusa_trachycarpi_GZCC_21_0181
---------------------------------------------tcgaaggggg--cga
ccccctacgagatagcacccttgaccttcaagtaccctatcgtttcctaggcgggcacgc
ccgccggtggacc---aaccaaaacctttttgtaa-tagcagtaccttctgaaaaat-aa
actaaaagtcaaaactttcaacaacggatctcttggttctggcatcgatgaagaacgcag
cgaaatgcgataagtagtgtgaattgcagaattcagtgaatcatcgaatctttgaacgca
cattgcgccctttggtattccttagggcatgcctgttcgagcgtcatttaaaccctcaag
cactgcttggtgttgggcgtctgtctctc------------gggactcgcctcaaatgca
ttggcagccggcacgttggccccaagcgcagcagaaaagcgcgaggcgtc-tggcggtg-
------------------------------------------------------------
---------------------------------------------caacagggattgccc
tagtaacggcgagtgaagcggcaacagctcaaatttgaaatctggccctttcagggtccg
agttgtaatttgtagagggtgctttggcgttggctgcggtctaagttccttggaacagga
cgtcacagagggtgagaatcccgtacgtggccgctagccctcgccgtgtaaagccccttc
gacgagtcgagttgtttgggaatgcagctctaaatgggaggtaaatttcttctaaagcta
aatactggccagagaccgatagcgcacaagtagagtgatcgaaagatgaaaagcactttg
gaaagagagtcaaaaagcacgtgaaattgttgaaagggaagcgcttgcagccagacttgc
ctgtagttgctcatccgggctctcgcccggtgcactcttctgcgggcaggccagcatcag
tttaggcggccggacaaagacctctgtcacgtatcttccttcgggatgaccttatagggg
aggtgtaatgcggccagcctggattgaggcccgcgcatctgctaggatgctggcgtaatg
gctgtaagcggcccgtcttgaaacacggaccaaggagtctaacatctatgcgagtgtttg
ggtgtcaagcccggacgcgcaatgaaagtgaacggaggtgggaacccctcggggcgcacc
atcgaccgatcctgatgtcttcggatggatttgagtaagagcatagctgttgggacccga
aagatggtgaactatacttgaatagggtgaagccagaggaaactctggtggaggctcgca
gcggttctgacgtgcaaatcgatcgtcaaatttgagtataggggcgaaagactaatcgaa
ctatctagtagctgg---------------------------------------------
------------------------------------------------------acagga
aattggggtgatcaaaagaaagctgcgtcagctaaagctggtgtctcccaggtacttaat
cgttacacctacgcgtcgacgttgtcacatcttcgtcgaacgaacacccccgtcggacgt
gacgggaagctcgcgaaaccacgccagctacacaatacgcattggggcttggtgtgtcca
gctgagaccccagaaggccaggcttgtggcttggtgaagaatttgtccctgatgtgtttc
gtcagtgtcggtactgagagcacaccaatcgcagactatatgagccagcggaacatggaa
cttctggaggagtacgaccctgtcataaatccaaccgcaaccaaggttttcgtaaatggt
gtgtgggtcggtgtacactcacaacctgcgcaactagtcgctgtcgtgcaggagcttcga
cgaagtggaacgctgtccttcgagatgagtcttattcgagacattcgagatcgagagttc
aagatctttaccgatgctggtcgagtaatgaggcctttgttcgttgtcgagtctgattat
cgcaaacctaatcgaggaagcttggtgctcaacaagactcacattcagaagcttctcgag
gatcgagatatcgacacttcaggctacaatgacgaggatgctgccgctatgaaattcggc
tggagaggtctgatccagagcggcgttatcgagtatctggatgcagaagaagaggagact
gccatgataatcatgacgcctgaggatcttgatgagcaccgcgacctcatgcaaggcata
ccagtcgccgaaggcgttactgccgaccgtcataagcgcatcaagcccaaaccgaatccg
tccgtgaagatctatacccactgcgaaattcatcccagcatg------------------
--------actacttggataaccgtggtaattctagagctaatacatgctaaaaaccccg
acttcgggaggggtgtatttattagataaaaaaccaatgcccttctgggctccttggtga
ttcatgataacttaacggatcgcatggccttgcgccggcgacggttcattcaaatttctg
ccctatcaactttcgatggtaaggtattggcttaccatggtttcaacgggtaacggggaa
ttagggttcgattccggagagggagcctgagaaacggctaccacatccaaggaaggcagc
aggcgcgcaaattacccaatcccgacacggggaggtagtgacaataaatactgatacagg
gctcttttgggtcttgtaatcggaatgagtacaatttaaaccccttaacgaggaacaatt
ggagggcaagtctggtgccagcagccgcggtaattccagctccaatagcgtatattaaag
ttgttgcagttaaaaagctcgtagttgaaccttgggcctggctggccggtccgcctcacc
gcgtgtactggtccggccgggcctttccttctggtgagcctcatgcccttcactgggtgt
gctggggaaccaggacttttactgtgaacaaattagagtgttcaaagcaggcctttgctc
gaatacattagcatggaataatagaataggacgtgcggtcctattttgttggtttctagg
accgccgtaatgattaatagggatagtcgggggcatcagtattcaattgtcagaggtgaa
attcttggatttattgaagactaactactgcgaaagcatttgccaaggatgttttcatta
atcagtgaacgaaagttaggggatcgaagacgatcagataccgtcgtagtcttaaccgta
aactatgccgactagggatcgggcgatgttt-----------------------------
----------tgcgctattctcatcattgctgccggtactggtgagttcgaggctggtat
ctccaaggatggccagactcgtgagcacgcccttctcgcctacactctcggtgtcaagca
actcatcgttgccatcaacaagatggataccaccaaatggagcgagagccgtttccagga
aatcatcaaggagacctccaacttcatcaagaaggtcggctacaaccccaagaccgttcc
tttcgtcccaatctccggcttcaacggtgacaacatgattgagccatcccccaactgccc
ctggtacaagggctgggagaaggagaccaagaccaagtccaccggtaagactctccttga
ggccatcgacgccatcgatgccccaacccgtccttccgacaagcctctccgtcttcccct
ccaggacgtctacaagatcggcggtattggcacggtcccagttggacgtgtcgagaccgg
tgtcatcaagtccggtatggtcgtcaccttcgcccccgctggtgtcaccactgaagtcaa
gtccgtcgaaatgcaccacgagcagcttgccgagggtctccccggagacaacgtcggctt
caacgtcaagaacgtctccgtcaaggagatccgtcgtggtaacgttgccggtgactccaa
gaacgacccaccaaagggctgcgactccttcaacgcccaggtcatcgtcctcaaccaccc
cggtcaggtcggtgctggttacgctccagtcttggattgccacactgcccacattgcttg
caagttctctgagctcctcgagaagatcgatcgccgaactggcaagtctgttgaagacgc
ccccaagttcatcaaatctggtgatgccgctatcgtcaagatgattccctccaagcccat
gtgcgttgaggctttcactcaataccctcctcttggtcgtttcgccgtccgtgacatg--
-------
>Neoroussoella_clematidis_T_MFLUCC_17_2061
--------------------------------------accgttaccgcaggcggagggg
gccc-------gtatcgtccttga-ctttgagcacc--tatgtttcctcggcgggttcgc
ccgccagcgagga---ccccctcaaactcttgcagttagcagtatttgtctgaaaacaaa
ccaaataatcaaaactttcaacaatggatctcttggttctggcatcgatgaagaacgcag
cgaaatgcgataagtagtgtgaattgcagaattcagtgaatcatcgaatctttgaacgca
cattgcgcccctcggtattccgtggggcatgcctgttcgagcgtcatttaccccctcaag
cccagcttggtattgggtgcttgtcccgccccc---gcgcggcgactcacctcaaagtca
ttggcagcccgcacgccggccgtgagcgcagcacagacgcgccctaggccccggtgg--c
tcggctctccagaagcttattccaacacaattgacctcggatcaggta------------
----------------agcatatcaataagcggaggaaaagaaaccaacagggattgcct
cagtaacggcgagtgaagcggcaacagctcaaatttgaaatctggccccttcggggtccg
agttgtaatttgcagagggtgctttggcgtcggccgtggtctaagttccttggaacagga
cgtcacagagggtgagaatcccgtacgtggccgccggtcttcgccgtgtaaagccccttc
gacgagtcgagttgtttgggaatgcagctctaaatgggagataaatttcttctaaagcta
aatattggccagagaccgatagcgcacaagtagagtgatcgaaagatgaaaagcactttg
gaaagagagtcaaaaagcacgtgaaattgttgaaagggaagcgcttgcagccagacgtgc
ccgcagttgctcacctgggctctcgcccggggcattcttctgcgggcaggccagcatcag
ttcgggcggtcggataaaggcctctgtcacgtaccctccctcgggagggccttatagggg
aggcgcaacacggccagcctgaactgaggaccgcgcatcagctaggatgctggcgtaatg
gctgtaagcggcccgtcttgaaacacggaccaaggagtctaacatctatgcgagtgtttg
ggtgtcaagcccgggcgcgcaatgaaagtgaacggaggtgggaa--ccttagggtgcacc
atcgaccgatcctgaagtcttcggatggatttgagtaagagcatagctgttgggacccga
aagatggtgaactatgcctgaatagggtgaagccaggggaaaccctggtggaggctcgca
gcggttctgacgtgcaaatcgatcgtcaaatttggg------------------------
------------------------------------------------------------
------------------------------------------------------------
---------------------------tcagcaaaggctggagtgtcgcaggtgttgaac
agatacacatatgcctccacattgtcccatcttcggcgcacgaatactccaattggccgt
gatggaaagctcgccaaaccacgacaattgcacaatacccattggggattggtgtgcccc
gctgagacccctgaaggacaagcttgcggcttggtgaaaaacctatcattgatgtgttac
gtgagcgttggtagcgagagtaccccgatcaccgatttcatgagccagaggaacatggag
ctccttgaagaatacgacccggtcgtgaacccgacagccaccaaagtgttcgtcaacggt
gtctgggtaggtgtgcactcggcgcccaatcagcttgtgactgtcgtacaggagcttcgg
cgcaacggaacactttcctacgaaatgagtctggttcgtgatatccgcgaccgagaattc
aaaatcttcaccgatgccggtcgtgtcatgcggcctttgtacattgtggagactgatatc
cgaaaacctaaccggggagccctcgtattgaacaagcaacatattcagaggcttctcaac
gacactcagctggacacatcaggctacaacgatgaagatactgcggcagtggaattcggt
tggaaaggtttgctacatggtggtgtagtggaatacctggatgccgaagaagaagaaact
tccatgatcatcatgacccccgaggacctcaatgagcatcgtgatctcatgcaaggcatt
cctgcgccagacgcgcctagtgaggatcgtcataggcggatcaaacaaaagccaaaccct
tcggtcaggacttatacccactgcgaaattcaccccagtatgatcctaggcatttg----
--------actacttggatacccgtggtaattctagagctaatacatgcaaaaaacccca
acttcgggaggggtgtatttattagataaaaaaccaatgccctccggggctntctggtga
ttcatgataacttaacggatcgcatggccttgcgccggcgacggttcattcaaatttctg
ccctatcaactttcgatggtaaggtattggcttaccatngtttcaacgggtaacggattt
ttagggaaagatcccggagaaggagcctgagaaacggctactacatccaaggaaggcagc
aggcgcgcaaattacccaatcccgacacggggaggtagtgacaataaatactgatacagg
gctcttttgggtcttgtaatcggaatgagtacaatttaaataccttaacgaggaacaatt
ggagggcaagtctggtgccagcagccgcggtaattccagctccaatagcgtatattaaag
ttgttgcagttaaaaagctcgtagttgaaccttgggcctggctggccggtccgcctcacc
gcgtgtactggtccggccgggcctttccttctggagaaccgcatgcccttcactgggtgt
gccggggaaccaggacttttactttgagaaaattagagtgttcaaagcaggcctttgctc
gaatacgttagcatggaataatagaataggacgtgcggtcctattttgttggtttctaga
accgccgtaatgattaatagggatagtcgggggcgtcagtattcaattgtcagaggtgaa
attcttggatctattgaagactaactactgcgaaagcattcgccaaggatgttttcatta
atcagtgaacgaaagttaggggatcgaagacgatcagataccgtcgtagtcttaaccgta
aactatgccg--------------------------------------------------
----------tgcgccattctcatcatcgccgcaggtactggtgagttcgaggccggtat
ctccaaggatggtcagacccgtgagcacgctcttctcgcctacactctgggtgtgaagca
gctcatcgtcgccatcaacaagatggacaccaccaagtggagcgaggaccgtttccagga
aatcatcaaggagacctccaacttcatcaagaaggtcggctacaaccccaagcacgttcc
cttcgtccccatctccggcttcaacggtgacaacatgattgagccctccaccaactgccc
ctggtacaagggctgggagaaggagaccaagagcaaggctagcggcaagaccctcctcga
ggccatcgacgccattgacacccctacgcgtccttccgacaagcccctccgtcttcccct
ccaggatgtgtacaagatcggcggtattggcacggtccccgtcggtcgtgtcgagactgg
tgttatcaagtccggcatggtcgtcaccttcgcccccgctggtgttaccactgaagtcaa
gtccgtcgagatgcaccacgagcagcttaccgagggtgttcccggtgacaacgtcggctt
caacgtcaagaacgtctccgtcaaggagatccgtcgtggcaacgtcgccggtgactccaa
gaacgacccccccaagggtgccgactccttcaacgcccaggtcatcgtcctcaaccaccc
cggtcaggtcggtgctggttacgcccccgtcctcgattgccacactgcccatatcgcctg
caagttctctgagctcttggagaagattgaccgccgaactggcaagtctgttgagaacag
ccccaagttcatcaagtctggtgatgccgctatcgtcaagatgattccctccaagcctat
gtgcgttgag--------------------------------------------------
-------
>Neoroussoella_fulvicomae_T_MFLUCC_17_2073
--------------------------------------accgttaccgcaggcggcgccc
ccccaagggggataccatccgtga-ctttgagcacc--tatgtttcctcggcgggttcgc
ccgccagcgagga---ccccctccaactcttgcagttagcagtatttgtctgaaaacaaa
ccaaataatcaaaactttcaacaatggatctcttggttctggcatcgatgaagaacgcag
cgaaatgcgataagtagtgtgaattgcagaattcagtgaatcatcgaatctttgaacgca
cattgcgcccctcggtattccgtggggcatgcctgttcgagcgtcatttaccccctcaag
cccagcttggtattgggtgcttgtcccgcctcc---gcgcggcgactcacctcaaagtca
ttggcagcccgcacgccggccgtgagcgcagcacagacgcgccctaggccccggtgg--c
tcggctctccagaagcttatttcaacacaattgacctcggatcaggta------------
---------------aagcatatcaataagcggaggaaaagaaaccaacagggattgcct
cagtaacggcgagtgaagcggcaacagctcaaatttgaaatctggccccctcggggtccg
agttgtaatttgcagagggtgctttggcgtcggccgtggtctaagttccttggaacagga
cgtcacagagggtgagaatcccgtacgtggccgccggtcttcgccgtgtaaagccccttc
gacgagtcgagttgtttgggaatgcagctctaaatgggagataaatttcttctaaagcta
aatattggccagagaccgatagcgcacaagtagagtgatcgaaagatgaaaagcactttg
gaaagagagtcaaaaagcacgtgaaattgttgaaagggaagcgcttgcagccagacgtgc
ccgcagttgctcacccgggctctcgcccggggcattcttctgcgggcaggccagcatcag
ttcgggcggtcggataaaggcctctgtcacgtaccctccctcgggagggccttatagggg
aggcgcaacacggccagcctgaactgaggaccgcgcatcagctaggatgctggcgtaatg
gctgtaagcggcccgtcttgaaacacggaccaaggagtctaacatctatgcgagtgtttg
ggtgtcaagcccgggcgcgcaatgaaagtgaacggaggtgggaa--ccttagggtgcacc
atcgaccgatcctgaagtcttcggatggatttgagtaagagcatagctgttgggacccga
aagatggtgaactatgcctgaatagggtgaagccaggggaaaccctggtggaggctcgca
gcggttctgacgtgcaaatcgatcgtcaaatttgggc-----------------------
------------------------------------------------------------
------------------------------------------------------------
------------------------------------------------------------
------------------------------------------------------------
------------------------------------------------------------
------acccctgaaggacaagcttgcggcttggtgaaaaacctttccttgatgtgttac
gtgagtgttagtagcgaaagtaccccgattaccgatttcatgagccagagaaacatggaa
ctccttgaagagtacgacccggtcgtgaatccatcagccaccaaagtgttcgtcaacggt
gtctgggtaggtgtgcactcggcgcccaaccagcttgtgactgtcgtacaagagcttcgg
cgcaacggaacgctttcgtacgaaatgagtctggttcgtgatatccgcgatcgagaattc
aaaatcttcaccgatgctggtcgcgtcatgcggcctttgtacatcgtggagactgatatc
cgaaaacctaaccgcggggctctcgtattgaataaggcacatattcagaggctcctcaac
gatactcagcaggacacatcaggttacagcgacgaagagattgcagcagtggaattcggt
tggaaaggattgctacatggtggtgtagtagaatacctagatgccgaagaagaagaaact
tccatgatcatcatgacccccgaggacctcaatgagcatagagatctcatgcaagggatt
cctgccccagccgctcccagtgaggatcgccataggcggatcaaacaaaagccaaacgct
tcggtcaggacttatacccactgcgaaattcaccccagtatgatcctaggcattgc----
------------------------------------------------------------
--------------------attagataaaaaaccaatgcccttcggggctctctggtga
ttcatgataacttaacggatcgcatggccttgcgccggcgacggttcattcaaatttctg
ccctatcaactttcgatggtaaggtattggcttaccatggtttcaacgggtaacggattt
ttagggaaagatcccggagaaggagcctgagaaacggctactacatccaaggaaggcagc
aggcgcgcaaattacccaatcccgacacggggaggtagtgacaataaatactgatacagg
gctcttttgggtcttgtaatcggaatgagtacaatttaaataccttaacgaggaacaatt
ggagggcaagtctggtgccagcagccgcggtaattccagctccaatagcgtatattaaag
ttgttgcagttaaaaagctcgtagttgaaccttgggcctggctggccggtccgcctcacc
gcgtgtactggtccggccgggcctttccttctggagaaccgcatgcccttcactgggtgt
gccggggaaccagaacttttactttgagaaaattagagtgttcaaagcaggcctttgctc
gaatacgttagcatggaataatagaataggacgtgcggtcctattttgttggtttctaga
accgccgtaatgattaatagggatagtcgggggcgtcagtattcaattgtcagaggtgaa
attcttggatctattgaagactaactactgcgaaagcattcgccaaggatgttttcatta
atcagtgaacgaaagttaggggatcgaagacgatcagataccgtcgtagtcttaaccgta
aactatgccgactagggatcgggcgatgttt-----------------------------
---------ctgcgccattctcatcatcgccgctggtactggtgagttcgaggccggtat
ctccaaggatggccagacccgtgagcacgctcttctcgcctacactctaggtgtgaagca
gctcatcgtcgccatcaacaagatggacaccaccaagtggagccaggaccgtttccagga
aatcatcaaggagacttccaacttcatcaagaaggtcggctacaaccccaagcacgtccc
cttcgtccccatctccggcttcaacggtgacaacatgattgagccctccgacaactgccc
gtggtacaagggctgggagaaggagacgaagagcaaggctagcggcaagaccctcctcga
ggccatcgatgccatcgatgcccccacccgtccttccgacaagcccctccgtcttcccct
ccaggatgtgtacaagatcggtggtattggcacggtccccgtcggtcgtgtcgagactgg
tgtcatcaagtccggcatggtcgttaccttcgcccccgctggtgttaccactgaagtcaa
gtccgtcgagatgcaccacgagcagctctctgagggtgtccctggtgacaacgtcggctt
caacgtcaagaacgtctccgtcaaggagatccgtcgtggcaacgtcgctggtgactccaa
gaacgacccccccaagggtgccgactccttcaacgcccaggtcatcgtccttaaccaccc
cggtcaggtcggtgccggttacgctcctgtcctcgattgccacactgcccatatcgcctg
caagttctctgagctcttggagaagattgaccgacgaactggcaagtctgttgagaacag
ccccaagttcatcaagtctggtgatgccgctatcgtcaagatgattccctccaagcccat
gtgcgtggag--------------------------------------------------
-------
>Occultibambusa_aquatica_MFLUCC_11_0006
ggtgcgggcgaaggccctggaaaagcacgcacaggtggttcgttgccgggggatgtc---
------------------------gtttgtagagcg----------tctagtgcgccggc
aaaccggtctggagctcccggaagatgtcccgccg-ccgcaataagtcctaaccgg----
---gctcgccagcgctgacggtgctgg----ctgctccccggcggcgtgcactcaccccg
cgaaaaaggtccgttgatggaaggaggagcactcagaa--------------tgaccgct
cgctacgcccgaggctattcccaccagggggccagctacggcgccctctcgacaagccag
ccccgcggggagatgcagctataccgttcc------gtaggtgaacctgcggaaggatca
ttggcagaatgcgcggaccccgcggggggagcgcaagcaatccccgggctgtggcgatcc
----atctccaggggcctgagattccagatctcgccctgagagagactgggaaaccca--
-gattttcgca-----------------------------------aacagggattgccc
tagtaacggcgagtgaagcggcaacagctcaaatttgaaatctggctccttcggggcccg
agttgtaatttgtagagggcgctttggcgtcggtcgcggtctaagttccttggaacagga
cgtcacagagggtgagaatcccgtacgtggccgcggtccggcgccgtgtaaagccccttc
gacgagtcgagttgtttgggaatgcagctctaaatgggaggtaaatttcttctaaagcta
aatactggccagagaccgatagcgcacaagtagagtgatcgaaagatgaaaagcactttg
gaaagagagtcaaaaagcacgtgaaattgttgaaagggaagcgcttgcagccagacttgc
ccgcagttgttcacccgagctctggcccggggcactcttctgcgggcaggccagcatcag
ttcaggcggccggacaaagacctctgtcacgtatcttccttcgggttgaccttatagggg
aggtgtaatgcggccagcctggattgaggtccgcgcatcagctaggatgctggcgtaatg
gctgtaagcggcccgtcttgaaacacggaccaaggagtctaacatctatgcgagtgtttg
ggtgtcaagcccgggcgcgcaatgaaagtgaacggaggtgggaacccctcggggcgcacc
atcgaccgatcctgatgtcttcggatggatttgagtaagagcatagctgttgggacccga
aagatggtgaactatgcctgaatagggtgaagccagaggaaactctggtggaggctcgca
gcggttctgacgtgcaaatcgatcgtcaaatttgggcataggggcgaaagactaatcgaa
c--------------?????????????????????????????????????????????
????????????????????????????????????????????????????????????
????????????????????????????????????????????????????????????
????????????????????????????????????????????????????????????
????????????????????????????????????????????????????????????
????????????????????????????????????????????????????????????
????????????????????????????????????????????????????????????
????????????????????????????????????????????????????????????
????????????????????????????????????????????????????????????
????????????????????????????????????????????????????????????
????????????????????????????????????????????????????????????
????????????????????????????????????????????????????????????
????????????????????????????????????????????????????????????
????????????????????????????????????????????????????????????
????????????????????????????????????????????????????????????
????????????????????????????????????????????????????????????
????????????????????????????????????????????????????????????
????????----------------------------------------------------
------------------------------------------------------------
------------------------------------------------------------
------------------------------------------------------------
------------------------------------------------------------
------------------------------------------------------------
------------------------------------------------------------
------------------------------------------------------------
------------------------------------------cggtcg------ctcacc
gcgtgtactggtccggccgggcctttctttctggggagtcgcatgcccttcactgggtgt
gtcggcggaccaggacttttactgtgaacaaattagagtgttcaaagcaggcctttgctc
gaatacattagcatggaataatagaataggacgtgcggtcctattttgttggtttctagg
atcgccgtaatgattaataggctcagtcgggggcatcagtattcaattgtcagaggtgaa
attcttggatttattgaagactaactactgcgaaagcatttgccaaggatgttttcatta
atcagtgaacgaaagttaggggatcgaagacgatcagataccgtcgtagtcttaaccgta
aactatgccgactagggatcgggcgatgttt?????????????????????????????
????????????????????????????????????????????????????????????
????????????????????????????????????????????????????????????
????????????????????????????????????????????????????????????
????????????????????????????????????????????????????????????
????????????????????????????????????????????????????????????
????????????????????????????????????????????????????????????
????????????????????????????????????????????????????????????
????????????????????????????????????????????????????????????
????????????????????????????????????????????????????????????
????????????????????????????????????????????????????????????
????????????????????????????????????????????????????????????
????????????????????????????????????????????????????????????
????????????????????????????????????????????????????????????
????????????????????????????????????????????????????????????
????????????????????????????????????????????????????????????
????????????????????????????????????????????????????????????
???????
>Occultibambusa_bambusae_MFLUCC_13_0855
agatgcagctaccgttccgtaggtgaacctgcggaaggatcattacaatagggggcagaa
ccatctctaggtgggaaacccagattttcgcacactcttaagttgcctcggcgggctcgc
ccgcccggcagac---acccgaaactcttgtgtaa-tggcagtaacttctgacaagcaaa
gcaaaaagtcaaaactttcaacaacggatctcttggttctggcatcgatgaagaacgcag
cgaaatgcgataagtagtgtgaattgcagaattcagtgaatcatcgaatctttgaacgca
cattgcgccctctggtattccttagggcatgcctgttcgagcgtcattgttaacttcaag
ctctgcttggtgttgggcgcctgtcccccgaactctccgggcggactcgcctcaaataca
ttggcagccggtacgtcaacctcgagcgcagcagaatcgcgcccgtcgcc-ccgcgc-ac
caggctctccaggaagcactttcatcagct------------------------------
----------------agcatatcaataagcggaggaaaagaaaccaacagggattgccc
tagtaacggcgagtgaagcggcaacagctcaaatttgaaatctggctcctttggggcccg
agttgtaatttgtagagggtgctttggcgtcggtcgcggtctaagttccttggaacagga
cgtcacagagggtgagaatcccgtacgtggccgcggtccgccgccgtgtaaagccccttc
gacgagtcgagttgtttgggaatgcagctctaaatgggaggtaaatttcttctaaagcta
aatattggccagagaccgatagcgcacaagtagagtgatcgaaagatgaaaagcactttg
gaaagagagtcaaaaagcacgtgaaattgttgaaagggaagcgcttgcagccagacttgc
ccgcagttgctcacccgagcttcggcccggggcactcttctgcgggcaggccagcatcag
ttcaggcggccggacaaagacctctgtcacgtatcttccttcgggttgaccttatagggg
aggtgtaatgcggccagcctggattgaggtccgcgcatcagctaggatgctggcgtaatg
gctgtaagcggcccgtcttgaaacacggaccaaggagtctaacatctatgcgagtgtttg
ggtgtcaagcccgggcgcgcaatgaaagtgaacggaggtgggaacccctcggggcgcacc
atcgaccgatcctgatgtcttcggatggatttgagtaagagcatagctgttgggacccga
aagatggtgaactatgcctgaatagggtgaagccagaggaaactctggtggaggctcgca
gcggttctgacgtgcaaatcgatcgtcaaatttgggcataggggcgaaagactaatc---
---------------caagtacttgcaaaagtgcgtggaaacaaccaagatttcaatgtc
cagatggccgtcaaagctagtgtcatcacgaacggtctcaaatattctcttgccacagga
aactggggcgaccagaagaaagctgcctcagccaaggccggtgtctcccaggtgctcaac
cgttacacatatgcctcgaccctttcccatctgcgtcgaacaaatactccagttggccgt
gacgggaagctcgcgaaaccgcgtcagctacacaacacgcattggggattggtgtgccct
gcggaaactccagaagggcaggcttgtggcttggtgaaaaatttgtccctaatgtgttac
gttagtgttggcactgaaagtactcccatcacggacttcatgggccagcgaaacatggat
ctcttggaggagtacgacccagttgtcaacccaacggcaacaaaggtattcgtgaacggc
gtgtgggtcggtgtgcactcacagccatctcaacttgtctctggtatgcaagagcttcgc
cggaacggaactctacattacgagatgagtcttatccgagacattcgagatcgagagttc
aagattttcaccgatgccgggagagtaatgaggcctctcttcgtagttgagaccgactat
cgcaagcctaataggggaagcttggtgctaaataagggtcacatccaaagactcgtcgaa
gacaaagacgttgacacctctggatacaatgatgaagacgccgcagccatgaaatttgga
tggagaggcctgctccagagcggtgtcatcgaatatcttgacgcagaagaagaggagact
gccatgatcatcatgacacctgaggatctcgatgagcatcgcgaactgatgcagggcatt
cctgttgcggagggaattacagctgatcgtcataggcgcattaagcccaagccgaaccca
acggtcaagacttatactcattgcgagattcatcccagtatgattctcggcatttgtgcc
agtatcatactacttggatacctgtggtaattctagagctaatacatgctaaaaaccccg
acttcgggaggggtgtgtttattagataaaaaaccaatgcctttcggggctctttggtga
ttcatgataacctaacggatcgcatggccttgcgccggcgacggttcattcaaatttctg
ccctatcaactttcgatggtaaggtcttggcttaccatggtttcaacgggtaacggggag
ttagggctcgactccggagaaggagcctgagaaacggctactacatccaaggaaggcagc
aggcgcgcaaattacccaatcccgacgcggggaggtagtgacaataaatactgatacagg
gctcttttgggtcttgtaatcggaatgagtacaatttaaatcccttaacgaggaacaatt
ggagggcaagtctggtgccagcagccgcggtaattccagctccaatagcgtatattaaag
ttgttgcagttaaaaagctcgtagttgaaccttgggcctggctggccggtccgcctcacc
gcgtgtactggtccggccgggcctttctttctggggagtcgcatgcccttcactgggtgt
gtcggcggaccaggacttttactgtgaacaaattagagtgttcaaagcaggcctttgctc
gaatacattagcatggaataatagaataggacgtgcggtcctattttgttggtttctagg
atcgccgtaatgattaataggctcagtcgggggcatcagtattcaattgtcagaggtgaa
attcttggatttattgaagactaactactgcgaaagcatttgccaaggatgttttcatta
atcagtgaacgaaagttaggggatcgaagacgatcagataccgtcgtagtcttaaccgta
aactatgccgactagggatcgggcgatgttt-----------------------------
----------------------------gctgccggtactggtgagttcgaggctggtat
ctccaaggatggccagacccgtgagcacgctcttctcgcctacacccttggtgtcaagca
gctcatcgtcgccatcaacaagatggacaccaccaagtggtccgaggagcgttaccagga
aatcatcaaggagacctccaacttcatcaagaaggtcggctacaaccccaagaccgttcc
tttcgtccccatctccggcttcaacggtgacaacatgattgagccatccaccaactgccc
ctggtacaagggctgggagaaggagaccaagaccaagtccactggtaagactctcctcga
ggccatcgactccatcgatgccccaacccgtccctccgacaagcccctccgtctccctct
ccaggatgtctacaagatcggtggtattggcacggtgcccgtcggccgtgtcgagactgg
tgtcatcaaggccggtatggtcgtcaccttcgcccccgctggtgtcaccactgaagtcaa
gtccgtcgaaatgcaccacgagcagcttgccgagggtgtccccggtgacaacgtcggctt
caacgtcaagaacgtctccgtcaaggagatccgtcgtggtaacgtcgctggtgactccaa
gaacgacccaccaaagggctgcgactccttcaacgctcaggtcatcgtcctcaaccaccc
cggccaggtcggtgctggttacgccccagtcttggattgccacactgcccacattgcttg
caagttctccgagctcctcgagaagatcgatcgccgaactggcaagtctgttgagaacgc
tcccaagttcatcaagtctggtgatgccgctatcgtcaagatgattccctccaagcccat
gtgcgttgaggctttcactcagtatcctcctcttggtcgtttcgccgtccgtgacatg--
-------
>Occultibambusa_fusispora_MFLUCC_11_0127
gtgaccagtaactgttccgtaggtgaacctgcggaaggatcattacagtaggggggcccc
ccccccgcaagatcaaacccttgcgtttcgagtacccacccgtttcctcgtcgggctcgc
ccgtcagtggacc---tccagaaacctctctgtaa-tagcagtatcttctgagaagcaaa
gcaaaaagtcaaaactttcaacgacggatctcttggttctggcatcgatgaagaacgcag
cgaaatgcgataagtagtgtgaattgcagaattcagtgaatcatcgaatctttgaacgca
cattgcgccctttggtattccttagggcatgcctgttcgagcgtcatttaacccctcaag
ctcagcttggtgttgggcgcctgtcacccctccc--gcgggtcgactcgcctcaaatgca
gaggcagccggatcgttggcttcgagcgcagcagaaaa----------------------
------------------------------------------------------------
------------------------------------------------------------
-------------------------agctcaaatttgaaatctggccccctcggggcccg
agttgtaatttgtagagggtgcttcggcgttggctgcggtctaagttccttggaacagga
cgtcacagagggtgagaatcccgtacgtggctgccagcccccgccgtgtgaagccccttc
gacgagtcgagttgtttgggaatgcagctctaaatgggaggtaaatttcttctaaagcta
aatattggccagagaccgatagcgcacaagtagagtgatcgaaagatgaaaagcactttg
gaaagagagtcaaaaagcacgtgaaattgttgaaagggaagcgcttgcagccagacttgc
ccgcagtcgctcacccgggccttcacccggggcactcttctgcgggcaggccagcatcag
ttcgggcggccggacaaagacctctatcacgtatcttccttcgggatgaccttatagggg
aggtgtaatgcggccagcccggattgaggtccgcgcatcagctaggatgctggcgtaatg
gctgtaagcggcccgtcttgaaacacggatcaaggagtctaacatctatgcgagtgtttg
ggtgtcaagcccgagcgcgcaatgaaagtgaacggaggtgggaaccccccggggcgcacc
atcgaccgatcctgatgtcttcggatggatttgagtaagagcatagctgttgggacccga
aagatggtgaactatgcctgaatagggtgaagccagaggaaactctggtggaggctcgca
gcggttctgacgtgcaaatcgatcgtcaaatttgggcata--------------------
---------------caagtacttgcaaaagtgcgtggaaacagtcaggatttcaacgtc
cagatggctgtcaaagctagtgtcattacaaatggcctcaaatattcgcttgccacagga
aactggggcgaccagaagaaagctgcctcagccaaggcgggtgtctcccaggtgttgaac
cgttacacgtacgcctcgacattgtcccatcttcgtcgaacgaacactccagtcggtcgt
gacgggaagctcgcgaaacctcgtcagctccacaacacgcactggggcttggtgtgtccc
gctgagactccagaagggcaggcttgtggcttggtgaaaaatttgtctctaatgtgtttc
gttagtgttggtagtgagagcactccaatcacggacttcatgggtcagcgaaacatggac
cttctggaggagtacgatccaattgtcaatcctacagcaaccaaggtattcgtgaacggt
gtgtgggtcggtgtacactcgcagccttcacaacttgtctctggtatgcaagagcttcga
cgaaatggcaccttaccctatgagatgagtcttattcgagatatccgagatcgagagttc
aaaattttcacggatgctggccgagtaatgagacctctcttcgtcgtcgagaccgattat
cgtaaacccaaccgaggaagtttggtgctgaacaagggtcacgtgcagaagctccttgaa
gataaagaagtcgacacctcaggatacaatgatgaagacgcggctgccatgaagtttggg
tggagagggctcctccagagcggtgtcatcgagtatcttgacgcagaagaagaggagact
gccatgattatcatgacacccgaagacctcgatgaacatcgcgagctgatgcaaggcatt
ccagttgccgacggcatcgcggcagaccctcataagcgcattaagcccaagccgaacccg
tcagtcaagacctacactcactgcgagatccacccaagtatgattctcggcatttgtgcc
agcatcat????????????????????????????????????????????????????
????????????????????????????????????????????????????????????
????????????????????????????????????????????????????????????
????????????????????????????????????????????????????????????
????????????????????????????????????????????????????????????
????????????????????????????????????????????????????????????
????????????????????????????????????????????????????????????
????????????????????????????????????????????????????????????
????????????????????????????????????????????????????????????
????????????????????????????????????????????????????????????
????????????????????????????????????????????????????????????
????????????????????????????????????????????????????????????
????????????????????????????????????????????????????????????
????????????????????????????????????????????????????????????
????????????????????????????????????????????????????????????
???????????????????????????????-----------------------------
-----------gcgctattctcatcattgctgccggtactggtgagttcgaggctggtat
ctccaaggatggccagactcgtgagcacgcccttcttgcctacaccctcggtgtcaagca
actcattgttgccatcaacaagatggacaccaccaagtggagcgaggagcgttaccagga
aatcatcaaggagacctccaacttcatcaagaaggtcggctacaaccccaagaccgttcc
cttcgtccccatctccggcttcaacggtgacaacatgattgaggcctccaccaactgccc
ctggtacaagggctgggagaaggagaccaagaccaagtcttctggtaagaccctccttga
ggccatcgacaacatcgatcccccaacccgtccctccgacaagcccctccgtctccctct
ccaggatgtgtacaagatcggtggtattggcacggtcccagtcggtcgtgtcgagaccgg
taccatcaaggccggtatggtcgtcaccttcgcccccgctggtgtcaccactgaagtcaa
gtccgtcgaaatgcaccacgagcagctttccgagggtgtccccggtgacaacgtcggctt
caacgtcaagaacgtctccgtcaaggagatccgtcgtggtaacgtcgctggtgactccaa
gaacgacccaccaaagggctgcgactccttcaacgcccaggtcatcgtcctcaaccaccc
cggtcaggtcggtgctggttacgctccagtcttggactgccacactgcccacattgcttg
caagttctccgagctcttggagaagattgaccgacgtaccggcaagtctgttgagaacgc
tcccaagttcatcaagtctggtgatgccgctatcgtcaagatgattccctccaagcccat
gtgcgttgaggctttcactgagtatcctcctcttggtcgtttcgccgtccgtgacatg--
-------
>Occultibambusa_kunmingensis_HKAS_102151
--------------ttccgtaggtgaacctgcggaaggatcattataatagcgggcaaac
cccgctgtgggtgggaaacccagattttcgcacacttttaagttgcctcggcgggctcgc
ccgcccggtacac---acccgaaacccttctgtaa-tggcagtaatttctgacaaacaaa
acaaaaagttaaaactttcaacaacggatctcttggttctggcatcgatgaagaacgcag
cgaaatgcgataagtagtgtgaattgcagaattcagtgaatcatcgaatctttgaacgca
cattgcgccctttggtattccttagggcatgcctgttcgagcgtcattgttaccttcaag
ctccgcttggtgttgggcgcctgtcccccgaatcccccgggcggactcgcctcaaatgca
ttggcagccggtacgtcagcctcgagcgca------------------------------
------------------------------------------------------------
------------------------------------------------------------
-----acggcgagtgaagcggcaacagctcaaatttgaaatctggctcttttggtgcccg
agttgtaatttgtagagggtgctttggcgtcggtcgcggtctaagttccttggaacagga
cgtcacagagggtgagaatcccgtacgtggccgcgctccgtcgccgtgtaaagccccttc
gacgagtcgagttgtttgggaatgcagctctaaatgggaggtaaatttcttctaaagcta
aatattggccagagaccgatagcgcacaagtagagtgatcgaaagatgaaaagcactttg
gaaagagagtcaaaaagcacgtgaaattgttgaaagggaagcgcttgcagccagacttgc
ccgcagttgttcacccgagctctggcccggggcactcttctgcgggcaggccagcatcag
ttcaggcggccggacaaagacctctgtcacgtatcttccttcgggttgaccttatagggg
aggtgtaatgcggccagcctggattgaggtccgcgcatcagctaggatgctggcgtaatg
gctgtaagcggcccgtcttgaaacacggaccaaggagtctaacatctatgcgagtgtttg
ggtgtcaagcccgggcgcgcaatgaaagtgaacggaggtgggaacccctcggggcgcacc
atcgaccgatcctgatgtcttcggatggatttgagtaagagcatagctgttgggacccga
aagatggtgaactatgcctgaatagggtgaagccagaggaaactctggtggaggctcgca
gcggttctgacgtgcaaatcgatcgtcaaatttgggcataggggcgaaagactaa-----
------------------------------------------------------------
------------------------------------------------------------
---------------------------------------------------gtgctcaac
cgttacacatatgcctcgactctttcccatctgcgtcgaacaaatactccggttggccgt
gacgggaagctcgcgaaaccgcgccagctacacaacacgcattggggtctggtgtgccct
gcggaaactccagaaggacaggcttgcggcttggtgaaaaatttgtctctaatgtgctac
gtcagtgttggcactgagagtacccccatcacggacttcatgggccagcgaaacatggat
cttttggaggagtacgacccagttgtcaatccaacggcaacaaaggtattcgtaaacggt
gtgtgggtcggtgtgcactcacagccctctcaacttgtctccggtatgcaagagcttcgc
cggaacggaactttgcattacgagatgagtcttatccgagacattcgggatcgagagttc
aagattttcaccgatgccgggagagtgatgagacctctcttcgtagttgagaccgactat
cgtaagcctaaccgagggagtctggtgctgaataagagtcatgtccaaaagctgctcgat
gacaaagaagtggacacctctggatacaatgatgaagacgccgcagccatgaaattcggc
tggagaggcctgctccagagcggtgtcattgaatatctcgacgcagaagaagaagagacc
gccatgattatcatgacacctgaggatctcgatgagcatcgcgagctgatgcagggcatt
cctgttgcggagaccgttataggagaccgtcataggcgcattaagcccaagccgaaccca
acggttaagacttacacccattgcga----------------------------------
------------------------------------------------------------
-----------------------------------------cttcggggctctttggtga
ttcatgataacctaacggatcgcatggccttgcgccggcgacggttcattcaaatttctg
ccctatcaactttcgatggtaaggtattggcttaccatggtttcaacgggtaacggggag
tt-tggctcgactccggagagggagcctgagagacggctaccacatccaaggaaggcagc
aggcgcgcaaattacccaatcccgacacggggaggtagtgacaataaatactgatacagg
gctcttttgggtcttgtaatcggaatgagtacaatttaaatcccttaacgaggaacaatt
ggagggcaagtctggtgccagcagccgcggtaattccagctccaatagcgtatattaaag
ttgttgcagttaaaaagctcgtagttgaaccttgggcctggctggccggtccgcctcacc
gcgtgtactggtccggccgggcctttctttctggggagtcgcatgcccttcactgggtgt
gtcggcggaccaggacttttactgtgaacaaattagagtgttcaaagcaggcctttgctc
gaatacattagcatggaataatagaataggacgtgcggtcctattttgttggtttctagg
atcgccgtaatgattaataggctcagtcgggggcatcagtattcaattgtcagaggtgaa
attcttggatttattgaagactaactactgcgaaagcatttgccaaggatgttttcatta
atcagtgaacgaaagttaggggatcgaagacgatcagataccgtcgtagtcttaaccgta
aactatgccgactagggatcgggcgatgttt-----------------------------
------------------------------------------------------------
-----------------------------------------------tcggtgtcaagca
gctcatcgtcgccatcaacaaaatggacaccaccaagtggagcgaggaccgtttccagga
aatcatcaaggagacctccaacttcatcaagaaggtcggttacaaccccaagaccgttcc
tttcgtccccatctccggcttcaacggcgacaacatgatcgaggtatcctccaactgtcc
ctggtacaagggctgggagaaggagaccaagaccaagtccactggtaagactctcctcga
ggccatcgacgccattgataccccaacccgtccctccgacaaacctctccgtctccctct
ccaggatgtgtacaagatcggtggtattggcacggtcccagtcggtcgtgtcgagaccgg
tgtcatcaaggccggtatggtcgtcaccttcgcccccgctggtgtcaccactgaagtcaa
gtccgtcgaaatgcatcacgagcagctttctgagggtgtccccggtgacaacgtcggctt
caacgtcaagaacgtctccgtcaaggagatccgtcgtggtaacgtcgctggtgactccaa
gaacgacccacccaagggctgcgactctttcaacgctcaggtcatcgtcctcaaccaccc
cggccaggtcggtgctggttatgccccagtcttggattgccacactgcccacattgcttg
caagttctccgagctcttggagaagatcgatcgccgaactggcaagtctgttgagaacgc
tcccaagttcatcaagtctggtgatgccgctatcgtcaagatgattccctccaagcccat
gtgcgtcgaggccttcactcagtatcctcctcttggtcgtttcgccgtccgtgacatg--
-------
>Occultibambusa_pustula_MFLUCC_11_0502
agatgcagctaccgttccgtaggtgaacctgcggaaggatcattacaatagggggcagat
ccatctccaggtgggaaacccagattttcgcacactcttaagttgcctcggcgggctcgc
ccgcccggcagac---acccgaaactcttctgtaa-tggcagtaacttctgataagcaaa
gcaaaaagtcaaaactttcaacaacggatctcttggttctggcatcgatgaagaacgcag
cgaaatgcgataagtagtgtgaattgcagaattcagtgaatcatcgaatctttgaacgca
cattgcgccctctggtattccttagggcatgcctgttcgagcgtcattgttaacttcaag
ctctgcttggtgttgggcgcctgtcccccgaaccccccgggcggactcgcctcaaatgca
ttggcagccggtacgtcagcctcgagcgcagcagaatcgcgcccgtcgcc-ccgcgg-ac
caggctctccaggaag--------------------------------------------
----------------agcatatcaataagcggaggaaaagaaaccaacagggattgccc
tagtaacggcgagtgaagcggcaacagctcaaatttgaaatctggctctctcggggcccg
agttgtaatttgtagagggcgctttggcgtcggtcgcggtctaagttccttggaacagga
cgtcacagagggtgagaatcccgtacgtggccgcggtccgtcgccgtgtaaagccccttc
gacgagtcgagttgtttgggaatgcagctctaaatgggaggtaaatttcttctaaagcta
aatattggccagagaccgatagcgcacaagtagagtgatcgaaagatgaaaagcactttg
gaaagagagtcaaaaagcacgtgaaattgttgaaagggaagcgcttgcagccagacttgc
ccgcagttgctcacccgagcttcggcccggggcactcttctgcgggcaggccagcatcag
ttcaggcggccggacaaagacctctgtcacgtatcatccttcgggctgaccttatagggg
aggtgtaatgcggccagcctggattgaggtccgcgcatcagctaggatgctggcgtaatg
gctgtaagcggcccgtcttgaaacacggaccaaggagtctaacatctatgcgagtgtttg
ggtgtcaagcccgggcgcgcaatgaaagtgaacggaggtgggaaccccccggggcgcacc
atcgaccgatcctgatgtcttcggatggatttgagtaagagcatagctgttgggacccga
aagatggtgaactatgcctgaatagggtgaagccagaggaaactctggtggaggctcgca
gcggttctgacgtgcaaatcgatcgtcaaatttgggcataggggcgaaagactaatcgaa
ctatctagtagctgg?????????????????????????????????????????????
????????????????????????????????????????????????????????????
????????????????????????????????????????????????????????????
????????????????????????????????????????????????????????????
????????????????????????????????????????????????????????????
????????????????????????????????????????????????????????????
????????????????????????????????????????????????????????????
????????????????????????????????????????????????????????????
????????????????????????????????????????????????????????????
????????????????????????????????????????????????????????????
????????????????????????????????????????????????????????????
????????????????????????????????????????????????????????????
????????????????????????????????????????????????????????????
????????????????????????????????????????????????????????????
????????????????????????????????????????????????????????????
????????????????????????????????????????????????????????????
????????????????????????????????????????????????????????????
????????actacttggatacctgtggtaattctagagctaatacatgctaaaaaccccg
acttcgggaggggtgtgtttattagataaaaaaccaatgcccttcggggcttcttggtga
ttcatgataacctaacggatcgcatggccttgcgccggcgacggttcattcaaatttctg
ccctatcaactttcgatggtaaggtcttggcttaccatggtttcaacgggtaacggggag
ttagggctcgactccggagaaggagcctgagaaacggctactacatccaaggaaggcagc
aggcgcgcaaattacccaatcccgacacggggaggtagtgacaataaatactgatacagg
gctcttttgggtcttgtaatcggaatgagtacaatttaaatcccttaacgaggaacaatt
ggagggcaagtctggtgccagcagccgcggtaattccagctccaatagcgtatattaaag
ttgttgcagttaaaaagctcgtagttgaaccttgggcctggctggccggtccgcctcacc
gcgtgtactggtccggccgggcctttctttctggggagtcgcatgcccttcactgggtgt
gtcggcggaccaggacttttactgtgaacaaattagagtgttcaaagcaggcctttgctc
gaatacattagcatggaataatagaataggacgtgcggtcctattttgttggtttctagg
atcgccgtaatgattaataggctcagtcgggggcatcagtattcaattgtcagaggtgaa
attcttggatttattgaagactaactactgcgaaagcatttgccaaggatgttttcatta
atcagtgaacgaaagttaggggatcgaagacgatcagataccgtcgtagtcttaaccgta
aactatgccgactagggatcgggcgatgttt?????????????????????????????
????????????????????????????????????????????????????????????
????????????????????????????????????????????????????????????
????????????????????????????????????????????????????????????
????????????????????????????????????????????????????????????
????????????????????????????????????????????????????????????
????????????????????????????????????????????????????????????
????????????????????????????????????????????????????????????
????????????????????????????????????????????????????????????
????????????????????????????????????????????????????????????
????????????????????????????????????????????????????????????
????????????????????????????????????????????????????????????
????????????????????????????????????????????????????????????
????????????????????????????????????????????????????????????
????????????????????????????????????????????????????????????
????????????????????????????????????????????????????????????
????????????????????????????????????????????????????????????
???????
>Ohleria_modesta_out_CBS_141480
ggctatggaagccgttccgtaggtgaacctgcggaaggatcattaccgtggggcctc-gt
gctccatcgagatagaacccttgccttttgagtaccctcatgtttccttggtgggctcgc
ccgccaacgggga---ctccccaaaacccttgtat-tagcggtatcagtctgaata--aa
agcaaatatcaaaactttcaacaacggatctcttggttctggcatcgatgaagaacgcag
cgaaatgcgataagtagtgtgaattgcagaattcagtgaatcatcgaatctttgaacgca
cattgcgccctttggtactccttagggcatgcctgttcgagcgtcatttaaaccttcaag
ccccgcttggtattgggcgcttgtcccgcctgta--gtgtgtggactcgccttaaagtca
ttggcagccggtacgttggcttcgagcgcagcacaatagcgactctcgaccctgcgg--a
ctggct-tccagaagccactcttcacgattttgacctcggatcaggtagggatacccgct
gaacttaagcatatcaagcatatcaataagcggaggaaaagaaaccaacagggattgccc
tagtaacggcgagtgaagcggcaacagctcaaatttgaaatctggccctttcagagcccg
agttgtaatttgtagagggtgctttggcgttggctgtggtctaagttccttggaacagga
cgtcgcggagggtgagaatcccgtatgtggccgccagtcttcgccgtgtaaagccccttc
gacgagtcgagttgtttgggaatgcagctctaaatgggaggtaaatttcttctaaagcta
aatactggccagagaccgatagcgcacaagtagagtgatcgaaagatgaaaagcactttg
gaaagagagtcaaaaagcacgtgaaattgttgaaagggaagcgcttgcagccagacttgc
ctgtagttgctcatccgggctcttgcccggtgcactcttctgcgggcaggccagcatcag
ttcgggtggttggataaaggcctctatcacgtatcttccttcgggatgaccttatagggg
aggcgcaacacagccagctcgaactgaggtccgcgcatctgctaggatgctggcgtaatg
gctgtaagcggcccgtcttgaaacacggaccaaggagtctaacatctatgcgagtgtttg
ggtgtcaagcccgggcgcgcaatgaaagtgaacggaggtgggaacccctcggggtgcacc
atcgaccgatcctgatgtcttcggatggatttgagtaagagcatagctgttgggacccga
aagatggtgaactatgcctgaatagggtgaagccagaggaaactctggtggaggctcgca
gcggttctgacgtgcaaatcgatcgtcaaatttgggcataggggcgaaagactaatcga-
---------------taagtacttacaaaagtgcgtcgaaacaaccaggatttcaatgtc
caaatggcggtaaaagctagcgttatcacgaacggcctcaagtactctctggctacggga
aattggggtgatcaaaagaaggcggcttcggcgaaggctggcgtctcgcaggtgcttaac
cggtatacctacgcctcgacgttgtcccatctgcgtcgcacaaacactccggtcggccgt
gacggcaaactggctaaaccacgacaactgcacaacactcactggggtttagtgtgtccc
gctgagactcccgaaggacaggcttgtggcttggtcaaaaacttatcattgatgtgttac
gtcagtgtcggtagtgagagtacacccatcaccgacttcatgagtcagcgaaacatggat
ctccttgaagagtacgacccagttgtcaatccgtcagccactaaggtcttcgtcaacggt
gtatgggtcggtgtgcacaatcaaccagcacagcttgtctctgtcgtgcaggagctccga
cggaatggaacgctgtcttacgaaatgagtcttatccgagacattcgagacagagaattt
aagatcttcacagatgccggacgcgtgatgaggcctctcttcgttgtcgagaccgattat
cggaaacctaatcgtggaagtttagtcctcaacaagagccatgttcagaagctcctcgaa
gacaaagacatagatacttccggttacaacgatgaagacaccgcggccatgaagttcggt
tggaggggtctcatccacagcggtgtagtggaataccttgacgccgaggaagaggagacg
gccatgatcatcatgacgcctgaagatttggacgaacacagagaccttatacaaggcact
ccgcagcctgaagttgcaaatgcagaccgccacaggcgaatcaagccgaagcctaacccc
tcagtgagaacttacactcactgcgagatccatcccagtatgattctgggtatctgcgcc
agtatcatactacttggataaccgtggtaattctagagctaatacatgctaaaaaccccg
acttcgggaggggtgtatttattagataaaaaaccaatgccctccggggctctttggtga
ttcatgataactcaacggatcgcatggccttgcgccggcgacggttcattcaaatttctg
ccctatcaactttcgatggtaaggtattggcttaccatggttttaacgggtaacggggaa
ttagggttcgattccggagagggagcctgagaaacggctaccacatccaaggaaggcagc
aggcgcgcaaattacccaatcccgacacggggaggtagtgacaataaatactgatacggg
gctcttttgggtcttgtaatcggaatgagtacaatttaaaccccttaacgaggaacaatt
ggagggcaagtctggtgccagcagccgcggtaattccagctccaatagcgtatattaaag
ttgttgcagttaaaaagctcgtagttgaaccttgggcctggctggccggtccgcctcacc
gcgtgtactggtccggccgggcctttccttctggagaaccccatgcccttcactgggtgt
gcgggggaaccaggacttttactttgaaaaaattagagtgttcaaagcaggcctttgctc
gaatacgttagcatggaataatagaataggacgtgcggtcctattttgttggtttctagg
accgccgtaatgattaatagggatagtcgggggcatcagtattcaattgtcagaggtgaa
attcttggatttattgaagactaactactgcgaaagcatttgccaaggatgttttcatta
atcagtgaacgaaagttaggggatcgaagacgatcagataccgtcgtagtcttaaccgta
aactatgccgactagggatcgggcgatgtttttcatcaagaacatgatcactggtacctc
ccaggctgactgcgccattctcatcattgccgctggcactggtgagttcgaggccggtat
ctccaaggatggccagactcgtgagcacgctctgctcgcctacaccctcggcgtcaagca
gctcatcgttgccatcaacaagatggacaccaccaagtggtccgaagagcgttacaacga
gatcatcaaggagacctccaacttcatcaagaaggtcggctacaaccccaagaccgtccc
cttcgtccccatctccggtttcaacggtgacaacatgatcgagccctcctccaactgccc
ctggtacaagggctgggagaaggagaccaagaccaagtcctctggcaagacactcctcga
ggccatcgatgccatcgaccccccgtcccgtccttccgacaagcccctccgtctccctct
ccaggatgtgtacaagattggtggtattggcacggtccccgttggtcgtgtcgagaccgg
tgtcatcaaggccggtatggtcgtcaccttcgccccggccggtgtcaccactgaagtcaa
gtccgtcgagatgcaccacgagcagctgaccgagggtctccccggtgacaacgtcggctt
caacgtcaagaacgtctcagtcaaggagatccgtcgtggcaacgtcgctggtgactccaa
gaacgacccgcccaagggcgccgagtccttcaacgcccaggtcatcgtcctcaaccaccc
cggccaggttggtgctg-------------------------------------------
------------------------------------------------------------
------------------------------------------------------------
------------------------------------------------------------
-------
>Ohleria_modesta_out_MGC
ggctatggaagccgttccgtaggtgaacctgcggaaggatcattaccgtggggcctc-gt
gctccatcgagatagaacccttgccttttgagtaccctcatgtttccttggtgggctcgc
ccgccaacgggga---ctccccaaaacccttgtat-tagcggtatcagtctgaata--aa
agcaaatatcaaaactttcaacaacggatctcttggttctggcatcgatgaagaacgcag
cgaaatgcgataagtagtgtgaattgcagaattcagtgaatcatcgaatctttgaacgca
cattgcgccctttggtactccttagggcatgcctgttcgagcgtcatttaaaccttcaag
ccccgcttggtattgggcgcttgtcccgcctgta--gtgtgtggactcgccttaaagtca
ttggcagccggtacgttggcttcgagcgcagcacaatagcgactctcgaccctgcgg--a
ctggct-tccagaagccactcttcacgattttgacctcggatcaggtagggatacccgct
gaacttaagcatatcaagcatatcaataagcggaggaaaagaaaccaacagggattgccc
tagtaacggcgagtgaagcggcaacagctcaaatttgaaatctggccctttcagagcccg
agttgtaatttgtagagggtgctttggcgttggctgtggtctaagttccttggaacagga
cgtcgcggagggtgagaatcccgtatgtggccgccagtcttcgccgtgtaaagccccttc
gacgagtcgagttgtttgggaatgcagctctaaatgggaggtaaatttcttctaaagcta
aatactggccagagaccgatagcgcacaagtagagtgatcgaaagatgaaaagcactttg
gaaagagagtcaaaaagcacgtgaaattgttgaaagggaagcgcttgcagccagacttgc
ctgtagttgctcatccgggctcttgcccggtgcactcttctgcgggcaggccagcatcag
ttcgggtggttggataaaggcctctatcacgtatcttccttcgggatgaccttatagggg
aggcgcaacacagccagctcgaactgaggtccgcgcatctgctaggatgctggcgtaatg
gctgtaagcggcccgtcttgaaacacggaccaaggagtctaacatctatgcgagtgtttg
ggtgtcaagcccgggcgcgcaatgaaagtgaacggaggtgggaacccctcggggtgcacc
atcgaccgatcctgatgtcttcggatggatttgagtaagagcatagctgttgggacccga
aagatggtgaactatgcctgaatagggtgaagccagaggaaactctggtggaggctcgca
gcggttctgacgtgcaaatcgatcgtcaaatttgggcataggggcgaaagactaatcga-
---------------taagtacttacaaaagtgcgtcgaaacaaccaggatttcaatgtc
caaatggcggtaaaagctagcgttatcacgaacggcctcaagtactctctggctacggga
aattggggtgatcaaaagaaggcggcttcggcgaaggctggcgtctcgcaggtgcttaac
cggtatacctacgcctcgacgttgtcccatctgcgtcgcacaaacactccggtcggccgt
gacggcaaactggctaaaccacgacaactgcacaacactcactggggtttagtgtgtccc
gctgagactcccgaaggacaggcttgtggcttggtcaaaaacttatcattgatgtgttac
gtcagtgtcggtagtgagagtacacccatcaccgacttcatgagtcagcgaaacatggat
ctccttgaagagtacgacccagttgtcaatccgtcagccactaaggtcttcgtcaacggt
gtatgggtcggtgtgcacaatcaaccagcacagcttgtctctgtcgtgcaggagctccga
cggaatggaacgctgtcttacgaaatgagtcttatccgagacattcgagacagagaattt
aagatcttcacagatgccggacgcgtgatgaggcctctcttcgttgtcgagaccgattat
cggaaacctaatcgtggaagtttagtcctcaacaagagccatgttcagaagctcctcgaa
gacaaagacatagatacttccggttacaacgatgaagacaccgcggccatgaagttcggt
tggaggggtctcatccacagcggtgtagtggaataccttgacgccgaggaagaggagacg
gccatgatcatcatgacgcctgaagatttggacgaacacagagaccttatacaaggcact
ccgcagcctgaagttgcaaatgcagaccgccacaggcgaatcaagccgaagcctaacccc
tcagtgagaacttacactcactgcgagatccatcccagtatgattctgggtatctgcgcc
agtatcat????????????????????????????????????????????????????
????????????????????????????????????????????????????????????
????????????????????????????????????????????????????????????
????????????????????????????????????????????????????????????
????????????????????????????????????????????????????????????
????????????????????????????????????????????????????????????
????????????????????????????????????????????????????????????
????????????????????????????????????????????????????????????
????????????????????????????????????????????????????????????
????????????????????????????????????????????????????????????
????????????????????????????????????????????????????????????
????????????????????????????????????????????????????????????
????????????????????????????????????????????????????????????
????????????????????????????????????????????????????????????
????????????????????????????????????????????????????????????
???????????????????????????????ttcatcaagaacatgatcactggtacctc
ccaggctgactgcgccattctcatcattgccgctggcactggtgagttcgaggccggtat
ctccaaggatggccagactcgtgagcacgctctgctcgcctacaccctcggcgtcaagca
gctcatcgttgccatcaacaagatggacaccaccaagtggtccgaagagcgttacaacga
gatcatcaaggagacctccaacttcatcaagaaggtcggctacaaccccaagaccgtccc
cttcgtccccatctccggtttcaacggtgacaacatgatcgagccctcctccaactgccc
ctggtacaagggctgggagaaggagaccaagaccaagtcctctggcaagacactcctcga
ggccatcgatgccatcgaccccccgtcccgtccttccgacaagcccctccgtctccctct
ccaggatgtgtacaagattggtggtattggcacggtccccgttggtcgtgtcgagaccgg
tgtcatcaaggccggtatggtcgtcaccttcgccccggccggtgtcaccactgaagtcaa
gtccgtcgagatgcaccacgagcagctgaccgagggtctccccggtgacaacgtcggctt
caacgtcaagaacgtctcagtcaaggagatccgtcgtggcaacgtcgctggtgactccaa
gaacgacccgcccaagggcgccgagtccttcaacgcccaggtcatcgtcctcaaccaccc
cggccaggttggtgctg-------------------------------------------
------------------------------------------------------------
------------------------------------------------------------
------------------------------------------------------------
-------
>Roussoella_nitidula__MFLUCC_11_0182
------------------------------------ggatcattatcgaaacagctcagt
cccctaaaaagtcatcacccttga-attttagtacc-ttttgtttcctcggcgggttagc
ccgccaacgagga---cccaacaaacatcttgcag-tagcagtttttgtctgaaat-taa
acaaataatcaaaactttcaacaatggatctcttggttctggcatcgatgaagaacgcag
cgaaatgcgataagtagtgtgaattgcagaattcagtgaatcatcgaatctttgaacgca
cattgcgccctttggcattccatagggcatgcctgttcgagcgttatttaaaccctcaag
ctcagcttggtgatgggtgcttgtctcgccttc---gcgcggtgactcacctcaaattca
gtggcagcccgcacgccggccgtgagcgcagcacaaacgcactcaagtct-aggtag--a
tcggctctccaaaagccc------------------------------------------
--------------------------------------------------gggattgcct
cagtaacggcgagtgaagcggcaacagctcaaatttgaaatctggctctttcagagtccg
aattgtaatttgtagagggtgctttggcgttggccgtggtctaagttccttggaacagga
cgtcacagagggtgagaatcccgtacgtggccgccggtcttcgccgtgtaaagccccttc
gacgagtcgagttgtttgggaatgcagctctaaatgggagataaatttcttctaaagcta
aatattggccagagaccgatagcgcacaagtagagtgatcgaaagatgaaaagcactttg
gaaagagagtcaaaaagcacgtgaaattgttgaaagggaagcgcttgcagccagacgtgc
ccgcagttgctcacctaggctttcgcctggggcactcttctgcgggcaggccagcatcag
ttcgggcggttggataaaggtctctatcacgtatcttccttcgggaagaccttatagggg
agacgcaacacggccagcctgaactgaggaccgcgcattcgctaggatgctggcgtaatg
gctgtaagcggcccgtcttgaaacacggaccaaggagtctaacatctatgcgagtgtttg
ggtgtcaagcccggacgcgcaatgaaagtgaacggaggtgggaacctttcggggtgcacc
atcgaccgatcctgaagtcttcggatggatttgagtaagagcatagctgttgggacccga
aagatggtgaactatgcctgaatagggtgaagccaggggaaaccctggtggaggctcgca
gcggttctgacgtgcaaatcgatcgtcaaatttgggcataggg-cgaaagactaatcgaa
c--------------ccgatatctacaaagatgtgtggaagtaaccaggacttcaatgtc
cagatggcagtgaaagccagcgtcatcacaaacggactcaagtactccctcgctaccggc
aattggggcgaccaaaagaaggctgcttcagcaaaggctggagtttctcaggtgttgaat
aggtatacatacgcctccactctatctcatctgcgccgcacgaatacgccgattggccgt
gacggaaagctcgccaaaccgcgacaattacataacactcattggggtctggtgtgtcct
gcagagactccggaaggacaagcctgtggtttggtgaaaaacttgtcactgatgtgctac
gtgagtgttggtagtgagagtactccaatcaccgacttcatgagccaacgaaacatggat
cttcttgaggagtatgatccagtggtcaatcccacagctaccaaggtcttcgtcaatggt
gtatgggtcggtgtgcattcccaaccttcgcagctggtgtccgtcgtgcaggaacttcgg
cgcaatggaaccttgtcttacgaaatgagtcttgtccgggaaattcgagatcgtgaattc
aagatcttcacagacgcaggtcgtgtcatgcgacctctgttcattgtcgaaactgattat
cgcaaacctaatcggggcaaccttgtcctgaacaaaagccacatttcgaagctgcttgac
gatacccagattgacacgtcaggttacaatgatgaagatgctcaggccatgaagttcggt
tggaaaggactcttgcacggtggtgtagtggaatatctcgatgccgaagaagaggagaca
tctatgattatcatgacacccgaggatctcatcgaacatcgtgatctcatgcagggcatc
ccggcacctgatgcacctagcgaagatcggcacaggcgcatcaagcaaaagcctaatcct
tcagtgaggacatatactcattgtgagattaggcctagtatgatacttggtatctgtgcc
agtatcat????????????????????????????????????????????????????
????????????????????????????????????????????????????????????
????????????????????????????????????????????????????????????
????????????????????????????????????????????????????????????
????????????????????????????????????????????????????????????
????????????????????????????????????????????????????????????
????????????????????????????????????????????????????????????
????????????????????????????????????????????????????????????
????????????????????????????????????????????????????????????
????????????????????????????????????????????????????????????
????????????????????????????????????????????????????????????
????????????????????????????????????????????????????????????
????????????????????????????????????????????????????????????
????????????????????????????????????????????????????????????
????????????????????????????????????????????????????????????
???????????????????????????????---------------attactggtacctc
ccaggctgactgcgctattcttatcatcgccgccggtactggtgagtttgaggctggtat
ctccaaggatgggcagacccgtgagcacgctctcctcgcctacaccctcggtgtgaagca
gctcatcgtcgccatcaacaagatggacaccactaaatggagcgagagccgtttccagga
aatcatcaaggagacctccaacttcatcaagaaggtcggctacaaccccaagcacgtgcc
tttcgtccccatctccggcttcaacggtgacaacatgattgacgcctcccccaactgccc
atggtacaagggctgggagaaggagaccaaagccaaggccactggcaagacccttctcga
ggccatcgacgccatcgacacccccacccgtccttccgacaagcccctccgtcttcctct
ccaggatgtgtacaagatcggtggtattggcacggtccccgtcggtcgtgtcgagactgg
tgtcatcaaggccggtatggtcgtcaccttcgcccctgctggtgtgaccactgaagtcaa
gtccgtcgaaatgcaccacgagcagcttactgagggtgtgcccggtgacaacgtcggctt
caacgtcaagaacgtttccgtgaaggaaatccgtcgtggtaacgttgccggtgactccaa
gaacgacccccccaagggtgccgactccttcaacgcccaggtcatcgttctcaaccaccc
cggtcaggtcggtgctggttaykctcccgtcctcgactgccacactgcccacatcgcctg
caagttctctgagctcttggagaagacygaccgacgaactrscamrt-------------
------------------------------------------------------------
------------------------------------------------------------
-------
>Roussoella_thailandica__T_MFLUCC_11_0621
------------------------------------ggatcattactgaataaaacagag
tcctgcacccattctcaccctcga-ctttgagcacc--tttgtttcctcggcgggtccgc
ccgccaatgagga---cccaacgaaccctttgcag-tagcagtttttgtctgaaaa-ata
accaataatcaaaactttcaacaatggatctcttggttctggcatcgatgaagaacgcag
cgaaatgcgataagtagtgtgaattgcagaattcagtgaatcatcgaatctttgaacgca
cattgcgcccttcggtattccgtagggcatgcctgttcgagcgttatttaacccctcaag
ctcagcttggtgttgggtgcttgtcccgcctcct--gcgcggcgactcacctcaaataca
gtggcagcccgcacgccggccgtgagcgcagcacaaacgcgcccaggtcc-tggcgg--g
tcggctctccagaagcccatttt--ctatgttaacctcggatcaggtagggatacccgct
gaacttaagc----------------------------------------------gcct
cagtaacggcgagtgaagcggcaacagctcaaatttgaaatctggctctttcagggtccg
agttgtaatttgtagagggtgctttggcgttggccgtggtctaagttccttggaacagga
cgtcgcagagggtgagaatcccgtatgtggccgccggtcttcgccgtgtaaagccccttc
gacgagtcgagttgtttgggaatgcagctctaaatgggagataaatttcttctaaagcta
aatattggccagagaccgatagcgcacaagtagagtgatcgaaagatgaaaagcactttg
gaaagagagtcaaaaagcacgtgaaattgttgaaagggaagcgcttgcagccagacgtgc
ccgcagttgctcacccaggctctcgcctggggcactcttctgcgggcaggccagcatcag
ttcgggcggttggataaaggtctctatcacgtatctcccttcggggagaccttatagggg
agacgcaacacggccagcctgaactgaggaccgcgcattcgctaggatgctggcgtaatg
gctgtaagcggcccgtcttgaaacacggaccaaggagtctaacatctatgcgagtgtttg
ggtgtcaagcccgggcgcgcaatgaaagtgaacggaggtgggaacctttcggggtgcacc
atcgaccgatcctgaagtcttcggatggatttgagtaagagcatagctgttgggacccga
aagatggtgaactatgcctgaatagggtgaagccaggggaaaccctggtggaggctcgca
gcggttctgacgtgcaaatcgatcgtcaaatttgggcataggg-----------------
---------------?????????????????????????????????????????????
????????????????????????????????????????????????????????????
????????????????????????????????????????????????????????????
????????????????????????????????????????????????????????????
????????????????????????????????????????????????????????????
????????????????????????????????????????????????????????????
????????????????????????????????????????????????????????????
????????????????????????????????????????????????????????????
????????????????????????????????????????????????????????????
????????????????????????????????????????????????????????????
????????????????????????????????????????????????????????????
????????????????????????????????????????????????????????????
????????????????????????????????????????????????????????????
????????????????????????????????????????????????????????????
????????????????????????????????????????????????????????????
????????????????????????????????????????????????????????????
????????????????????????????????????????????????????????????
????????????????????????????????????????????????????????????
????????????????????????????????????????????????????????????
????????????????????????????????????????????????????????????
????????????????????????????????????????????????????????????
????????????????????????????????????????????????????????????
????????????????????????????????????????????????????????????
????????????????????????????????????????????????????????????
????????????????????????????????????????????????????????????
????????????????????????????????????????????????????????????
????????????????????????????????????????????????????????????
????????????????????????????????????????????????????????????
????????????????????????????????????????????????????????????
????????????????????????????????????????????????????????????
????????????????????????????????????????????????????????????
????????????????????????????????????????????????????????????
????????????????????????????????????????????????????????????
????????????????????????????????????????????????????????????
????????????????????????????????????????????????????????????
????????????????????????????????????????????????????????????
????????????????????????????????????????????????????????????
????????????????????????????????????????????????????????????
????????????????????????????????????????????????????????????
????????????????????????????????????????????????????????????
????????????????????????????????????????????????????????????
????????????????????????????????????????????????????????????
????????????????????????????????????????????????????????????
????????????????????????????????????????????????????????????
????????????????????????????????????????????????????????????
????????????????????????????????????????????????????????????
????????????????????????????????????????????????????????????
????????????????????????????????????????????????????????????
????????????????????????????????????????????????????????????
???????
>Seriascoma_didymosporum_MFLUCC_11_0179
cggagaagtaactgttccgtaggtgaacctgcggaaggatcattatcgtaggggcgtcaa
ccctcttcgagatagaacccttgactttagagcacctttttgtttcctcggcgggctcgc
ccgccagcaggaa-cccctaaacactcttctgtaa-tagcggtaccttctgaaatataaa
gcaaaaaatcaaaactttcaacaacggatctcttggttctggcatcgatgaagaacgcag
cgaaatgcgataagtagtgtgaattgcagaattcagtgaatcatcgaatctttgaacgca
cattgcgccctttggtattccttagggcatgcctgttcgagcgtcattttaaccttcaag
ctcagcttggtgttgggcgtctgtccctcccc----cccgggggactcgcctcaaatgca
ttggcagccggaacgttggcttcgagcgcagcagaaacgcgcccggcgcc-tggcggcct
ccggctctccagaaagcctacccccaaag-------------------------------
------------------------------------------------------------
--------------------------gctcaaatttgaaatctggctctttcagggtccg
agttgtaatttgtagagggtgctttggcgttggccctggcctaagttccttggaacagga
cgtcacagagggtgagaatcccgtacgtggccgccggtcttcgccgtgtaaagccccttc
gacgagtcgagttgtttgggaatgcagctctaaatgggaggtaaatttcttctaaagcta
aatattggccagagaccgatagcgcacaagtagagtgatcgaaagatgaaaagcactttg
gaaagagagtcaaaaagcacgtgaaattgttgaaagggaagcgcttgcagccagacttgc
ccgcggttgttcacccgagctctgaccaggggcattcttccgcgggcaggccagcatcag
tttgggcggccggacaaagacctctatcacgtatcttccttcgggatgaccttatagggg
aggtgtaatgcggccagcccggattgaggcccgcgcatctgctaggatgctggcgtaatg
gctgtaagcggcccgtcttgaaacacggaccaaggagtctaacatctatgcgagtgtttg
ggtgtcaagcccgggcgcgcaatgaaagtgaacggaggtgggaacccctcggggcgcacc
atcgaccgatcctgatgtcttcggatggatttgagtaagagcatagctgttgggacccga
aagatggtgaactatgcctgaatagggtgaagccagaggaaactctggtggaggctcgca
gcggttctgacgtgcaaatcgatcgtcaaa------------------------------
---------------------cctgcagaaatgcgtggaaataaccaggatttcaacatc
cagatggctgtcaaagctagcgtcattacaaacggcctcaaatactcgcttgccacaggg
aactggggcgaccagaagaaagctgcatcggctaaagccggcgtttctcaggtgctgaac
cgctacacctacgcctcgacactgtcccatcttcgtcgaacgaatactccagtcggtcga
gatggaaagctcgcgaaaccgcggcagctacataacacgcactggggattggtctgtccc
gccgaaaccccagaagggcaggcgtgtggcctggtgaagaatctgtccttgatgtgcttt
gtcagtgttggcaacgagagtacgccaatcacggattatatgactcagcgcaacatggag
cttttggaagagtatgatcctgtggtcaatccaacagccactaaggtcttcgtgaacggt
gtttgggtcggtgtacactcggcaccttcgcaacttgtctctgttgtgcaagagcttcga
cgtttcggaactctatcatacgagatgagtcttattcgagatattcgagatcgagagttt
aagattttcaccgatgctggtcgagtcatgaggcccttattcgtagtcgagtccgattat
cgtaaacccaaccggggaagtttggtgctgaacaagggtcacgtccagaagctcatcgag
gatcaagaaatcgatacctcaggatacaacgacgaagacacagctcagatgaagttcggc
tggacaggtctcgtccacagcggtgtagttgagtatctcgacgctgaagaagaggagacg
gccatgattatcatgacacctgaagacctggacgagcaccgcaagctcatgcaaggcatt
cccctccccgaaggcatatcggcagatcgtcatgtccgcattaagcccaaaccgaatccg
tcggtcaagacctacactcactgcgagatc------------------------------
--------actacttggataaccgtggtaattctagagctaatacatgctaaaaaccccg
acttcgggaggggtgtatttattagataaaaaaccaatgcccttcggggctctttggtga
ttcataataacttaacggatcgcatggccttgcgccggcgacggttcattcaaatttctg
ccctatcaactttcgatggtaaggtattggcttaccatggtttcaacgggtaacggggaa
ttagggttcgattccggagagggagcctgagaaacggctaccacatccaaggaaggcagc
aggcgcgcaaattacccaatcccgacacggggaggtagtgacaataaatactgatacagg
gctcttttgggtcttgtaatcggaatgagtacaatttaaaccccttaacgaggaacaatt
ggagggcaagtctggtgccagcagccgcggtaattccagctccaatagcgtatattaaag
ttgttgcagttaaaaagctcgtagttgaaccttgggcctggctggccggtccgcctcacc
gcgtgtactggtccggccgggcctttccttctggtgagccccatgcccttcactgggtgt
gcgggggaaccaggacttttactgtgaacaaattagagtgttcaaagcaggcctttgctc
gaatacattagcatggaataatagaataggacgtgcggtcctattttgttggtttctagg
accgccgtaatgattaatagggatagtcgggggcatcagtattcaattgtcaga------
------------------------------------------------------------
------------------------------------------------------------
------------------------------------------------------------
-----------gcgctattctcatcatcgctgccggtactggtgagttcgaggctggtat
ctccaaggatggccagacccgtgagcacgcccttttggcctacactctcggtgtcaagca
actcatcgttgctatcaacaagatggacaccactaagtggagcgaggagcgtttctccga
aatcatcaaggagacctccaacttcatcaagaaggtcggctacaaccccaagaccgtccc
cttcgtccccatctccggcttcaacggtgacaacatgattgagccatcttccaactgccc
ctggtacaagggctgggagaaggagaccaagtccaagtccactggtaagaccctccttga
ggccatcgacgccatcgacaccccaacccgtccctccgacaagcccctccgccttcccct
ccaggatgtgtacaagattggcggtattggcacagttcctgtcggtcgtgtcgagaccgg
tgttatcaaggctggtatggtcgtcaccttcgcccctgctggtgtcaccactgaagtcaa
gtccgtcgaaatgcaccacgagcagctcgccgagggtgttcccggtgacaacgtcggctt
caacgtcaagaacgtctccgtcaaggagatccgtcgtggtaacgttgctggtgactccaa
gaacgacccaccaaagggctgcgactcctttaacgcccaggtcatcgttcttaaccaccc
tggtcaggtcggtgccggttacgccccagtcttggattgccacactgcccacattgcctg
caagttctccgagctcttggagaagatcgaccgacgaactggcaagtctgttgagaacgc
tcccaagttcatcaagtctggtgatgccgctatcgtcaagatgattccctccaagcctat
gtgcgttgaggctttcactcagtaccctcctctcggtcgtttcgccgtccgtgacatg--
-------
>Thyridaria_acaciae___T_CBS_138873
agttc---taactgttccgtaggtgaaccttcggaaggatcattactgaaatgcagccag
gcatgcctgagattacaccctttgactttgagcacc-gtacgtttcctcggcaggttcgc
ctgccagcgggga--cccccataaactctttgtagttggcagtatttgtctgaaaacaat
gataataatcacaactttcaacaatggatctcttggttctggcatcgatgaagaacgcag
cgaaatgcgataagtagtgtgaattgcagaattcagtgaatcatcgaatctttgaacgca
cattgcgccccttggtattccttggggcatgcctgttcgagcgtcatttaaaccctcaag
cctagcttggtgttgggtgcttgtcccccc------------ggactcacctcaaagaca
ttggcagcccgcacgccggccgtgagcgcagcccagtcgcgcc-----------------
------------------------------------------------------------
---------------------------------------------caacagggattgccc
tagtaacggcgagtgaagcggcaacagctcaaatttgaaatctggccctttcagggtccg
agttgtaatttgcagaggatgctttggcgtcggtcgtggtctaagttccttggaacagga
cgtcacagagggtgagaatcccgtacgtggccgccggccttcgccgtgtaaagctccttc
gacgagtcgagttgtttgggaatgcagctctaaatgggaggtaaatttcttctaaagcta
aatattggccagagaccgatagcgcacaagtagagtgatcgaaagatgaaaagcactttg
gaaagagagtcaaaaagcacgtgaaattgttgaaagggaagcgcttgcagccagacgtgc
ccgcagttgctcacccgggctctcgcccggggcactcttctgcgggcaggccagcatcag
tccgggcggttggaaaaaggcctccatcacgtaccacctctcggggtggccttatagggg
aggcgcaacacggccagcctggactgaggaccgcgcatcagctaggatgctggcgtaatg
gctgtaagcggcccgtcttgaaacacggaccaaggagtctaacatctatgcgagtgtttg
ggtgtcaagcccgggcgcgcaatgaaagtgaacggaggtgggaacccctcggggcgcacc
atcgaccgatcctgaagtcttcggatggatttgagtaagagcatagctgttgggacccga
aagatggtgaactatgcctgaatagggtgaagccaggggaaaccctggtggaggctcgca
gcggttctgacgtgcaaatcgatcgtcaaatttgggcataggggcgaaagactaatc---
---------------?????????????????????????????????????????????
????????????????????????????????????????????????????????????
????????????????????????????????????????????????????????????
????????????????????????????????????????????????????????????
????????????????????????????????????????????????????????????
????????????????????????????????????????????????????????????
????????????????????????????????????????????????????????????
????????????????????????????????????????????????????????????
????????????????????????????????????????????????????????????
????????????????????????????????????????????????????????????
????????????????????????????????????????????????????????????
????????????????????????????????????????????????????????????
????????????????????????????????????????????????????????????
????????????????????????????????????????????????????????????
????????????????????????????????????????????????????????????
????????????????????????????????????????????????????????????
????????????????????????????????????????????????????????????
????????????????????????????????????????????????????????????
????????????????????????????????????????????????????????????
????????????????????????????????????????????????????????????
????????????????????????????????????????????????????????????
????????????????????????????????????????????????????????????
????????????????????????????????????????????????????????????
????????????????????????????????????????????????????????????
????????????????????????????????????????????????????????????
????????????????????????????????????????????????????????????
????????????????????????????????????????????????????????????
????????????????????????????????????????????????????????????
????????????????????????????????????????????????????????????
????????????????????????????????????????????????????????????
????????????????????????????????????????????????????????????
????????????????????????????????????????????????????????????
????????????????????????????????????????????????????????????
????????????????????????????????????????????????????????????
????????????????????????????????????????????????????????????
????????????????????????????????????????????????????????????
????????????????????????????????????????????????????????????
????????????????????????????????????????????????????????????
????????????????????????????????????????????????????????????
????????????????????????????????????????????????????????????
????????????????????????????????????????????????????????????
????????????????????????????????????????????????????????????
????????????????????????????????????????????????????????????
????????????????????????????????????????????????????????????
????????????????????????????????????????????????????????????
????????????????????????????????????????????????????????????
????????????????????????????????????????????????????????????
????????????????????????????????????????????????????????????
????????????????????????????????????????????????????????????
???????
>Thyridaria_broussonetiae__T_CBS_141481_
agttccaataaccgttccgtaggtgaaccttcggaaggatcattaccgaaatgcagcgag
gcgtgccttaaattacaccctttgactttgagcacc-gtacgtttcctcggcaggttcgc
ctgccagtgggga---ccctataaactctttgcagttagcagtatttgtctgaaaacaaa
ccaaataatcacaactttcaacaatggatctcttggttctggcatcgatgaagaacgcag
cgaaatgcgataagtagtgtgaattgcagaattcagtgaatcatcgaatctttgaacgca
cattgcgcccctcggtattccgtggggcatgcctgttcgagcgtcatttaaaccttcaag
ctcagcttggtgttgggtgcttgtcccccc------------ggactcaccttaaagaca
ttggcagcccgcacgccggccgtgagcgcagcacagtcgcgctctaagccctggcag--a
tcggctatccagaagcccattct--ctttattgacctcggatcaggtagggatacccgct
gaacttaagcatatcaagcatatcaataagcggaggaaaagaaaccaacagggattgccc
tagtaacggcgagtgaagcggcaacagctcaaatttgaaatctggccctttcagggtccg
agttgtaatttgtagaggatgctttggcgttggtcgtggtctaagttccttggaacagga
cgtcacagagggtgagaatcccgtacgtggccgccggccttcgccgtgtaaagctccttc
gacgagtcgagttgtttgggaatgcagctctaaatgggaggtaaatttcttctaaagcta
aatattggccagagaccgatagcgcacaagtagagtgatcgaaagatgaaaagcactttg
gaaagagagtcaaaaagcacgtgaaattgttgaaagggaagcgcttgcagccagacgtgc
ccgcagttgctcacccgggctctcgcccggggcactcttctgcgggcaggccagcatcag
tccgggcggttggataaaggcctccatcacgtaccacctttcggggtggccttatagggg
aggcgcaacacggccagcctggactgaggaccgcgcatcagctaggatgctggcgtaatg
gctgtaagcggcccgtcttgaaacacggaccaaggagtctaacatctatgcgagtgtttg
ggtgtcaagcccaggcgcgcaatgaaagtgaacggaggtgggaacccctcggggtgcacc
atcgaccgatcctgaagtcttcggatggatttgagtaagagcatagctgttgggacccga
aagatggtgaactatgcctgaatagggtgaagccaggggaaaccctggtggaggctcgca
gcggttctgacgtgcaaatcgatcgtcaaatttgggcataggggcgaaagactaatcga-
---------------caggtacctccagaaatgtgtggaagcaatcaagacttcaacgtc
cagatggctgtgaaagccagtgtcatcacgaatgggcttaagtactcgcttgccacgggt
aattggggagaccagaagaaggcggcctcggcgaaagcaggtgtgtcccaggtgctgaac
aggtacacctattcctcaaccttgtcccatcttcgccgcacgaataccccgatcggccgt
gatggaaaattggccaaaccgcgacagctacacaacacgcattggggtttggtgtgtcct
gccgagaccccagaagggcaggcttgtggcttggtgaagaatctttcattgatgtgctac
gtcagtgttggtagcgagagtacccccatcaccgatttcatgagccagcgtaatatggac
ctccttgaagagtacgacccggttgtcaacccatctgctaccaaggtgtttgttaacggt
gtctgggtcggtgtccattcccagccttcacagcttgtgtcggtcgtgcaggagcttcgg
cgcaacggaacactgtcctacgagatgagtcttgtccgtgacattcgagaccgagagttc
aagatcttcacggatgcaggccgagttatgcgccccctatatattgtggaaaccgactat
aggaaaccaaaccgaggtgctctggttctaaccaaaggccacatccaaaaacttcttgac
gatacacaaattgatacgtcaggttacaacgatgaagatgctcaagctatgaagtttggc
tggaaaggactgcttcatggtggcgttgtggaataccttgacgccgaggaggaagaaact
tctatgattatcatgacacccgaggacctgaatgagcatagggatcttatgcagggtatc
ccagcacccgagggcgtgcctgaagatcgccataggcggatcaagcaaaagccaaatccc
tcagtcaagacctatacccattgcgaaatccacccgagtatgatccttggcatctgtgcc
agcatcatactacttggatacccgtggtaattctagagctaatacatgcaaaaaacccca
acttcgggaggggtgtatttattagataaaaaaccaatgcccttcggggctctttggtga
ttcataataacttaacggatcgcatagccttgcgctggcgacggttcattcaaatttctg
ccctatcaactttcgatggtaaggtattggcttaccatggtttcaacgggtaacggattt
ttagggaaagatcccggagagggcgcctgagaaacggcggccacatccaaggaaggcagc
aggcgcgcaaattacccaatcccgatgcggggaggtagtgacaataaatactgatacagg
gctcttttgggtcttgtaatcggaatgagtacaatttaaataccttaacgaggaacaatt
ggagggcaagtctggtgccagcagccgcggtaattccagctccaatagcgtatattaaag
ttgttgcagttaaaaagctcgtagttgaaccttgggcctggctggccggtccgcctcacc
gcgtgtactggtccggccgggcctttccttctggagaaccgcatgcccttcactgggtgt
gttggggaaccaggacttttactttgagaaaattagagtgttcaaagcaggcctttgctc
gaatacgttagcatggaataatagaataggacgtgcggtcctattttgttggtttctaga
accgccgtaatgattaatagggatagtcgggggtgtcagtattcaattgtcagaggtgaa
attcttggatctattgaagactaactactgcgaaagcattcaccaaggatgttttcatta
atcagtgaacgaaagttaggggatcgaagacgatcagataccgtcgtagtcttaaccgta
aactatgccgactagggatcgggcgatgtttttcatcaagaacatgattactggtacttc
ccaggctgattgcgccattctcatcattgctgccggtactggtgagttcgaggctggtat
ctccaaggatggccagacccgtgagcacgctctcctcgcctacactctcggtgtcaggca
gctcattgtcgccatcaacaagatggacaccaccaagtggagccaggaccgttaccagga
aatcatcaaggagacttccaacttcatcaagaaggtcggctacaaccccaagcacgtccc
cttcgtccccatctccggtttcaacggtgacaacatgatcgacgcctcctccaactgccc
ctggtacaagggctgggagaaggagaccaaggccaaggccactggtaagaccctcctcga
ggccatcgatgccatcgaccccccgagccgtccctccgacaagcccctccgccttcccct
ccaggatgtgtacaagatcggtggtattggcacggttcccgtcggtcgtgtcgagaccgg
tgtcatcaaggccggtatggtcgtcaccttcgcccccgctggtgtcaccactgaagtcaa
gtccgtcgagatgcaccacgagcagcttgttgagggtgtgcccggtgacaacgtcggctt
caacgtcaagaacgtctccgtcaaggagatccgtcgtggtaacgtcgctggtgactccaa
gaacgacccccccaagggtgccgagtccttcaacgcccaggttatcgtcctcaaccaccc
cggtcaggtcggtgccg-------------------------------------------
------------------------------------------------------------
------------------------------------------------------------
------------------------------------------------------------
-------
>Thyridaria_broussonetiae___TB
agttccaataaccgttccgtaggtgaaccttcggaaggatcattaccgaaatgcagcgag
gcgtgccttaaattacaccctttgactttgagcacc-gtacgtttcctcggcaggttcgc
ctgccagtgggga---ccctataaactctttgcagttagcagtatttgtctgaaaacaaa
ccaaataatcacaactttcaacaatggatctcttggttctggcatcgatgaagaacgcag
cgaaatgcgataagtagtgtgaattgcagaattcagtgaatcatcgaatctttgaacgca
cattgcgcccctcggtattccgtggggcatgcctgttcgagcgtcatttaaaccttcaag
ctcagcttggtgttgggtgcttgtcccccc------------ggactcaccttaaagaca
ttggcagcccgcacgccggccgtgagcgcagcacagtcgcgctctaagccctggcag--a
tcggctatccagaagcccattct--ctttattgacctcggatcaggtagggatacccgct
gaacttaagcatatcaagcatatcaataagcggaggaaaagaaaccaacagggattgccc
tagtaacggcgagtgaagcggcaacagctcaaatttgaaatctggccctttcagggtccg
agttgtaatttgtagaggatgctttggcgttggtcgtggtctaagttccttggaacagga
cgtcacagagggtgagaatcccgtacgtggccgccggccttcgccgtgtaaagctccttc
gacgagtcgagttgtttgggaatgcagctctaaatgggaggtaaatttcttctaaagcta
aatattggccagagaccgatagcgcacaagtagagtgatcgaaagatgaaaagcactttg
gaaagagagtcaaaaagcacgtgaaattgttgaaagggaagcgcttgcagccagacgtgc
ccgcagttgctcacccgggctctcgcccggggcactcttctgcgggcaggccagcatcag
tccgggcggttggataaaggcctccatcacgtaccacctttcggggtggccttatagggg
aggcgcaacacggccagcctggactgaggaccgcgcatcagctaggatgctggcgtaatg
gctgtaagcggcccgtcttgaaacacggaccaaggagtctaacatctatgcgagtgtttg
ggtgtcaagcccaggcgcgcaatgaaagtgaacggaggtgggaacccctcggggtgcacc
atcgaccgatcctgaagtcttcggatggatttgagtaagagcatagctgttgggacccga
aagatggtgaactatgcctgaatagggtgaagccaggggaaaccctggtggaggctcgca
gcggttctgacgtgcaaatcgatcgtcaaatttgggcataggggcgaaagactaatcga-
---------------caggtacctccagaaatgtgtggaagcaatcaagacttcaacgtc
cagatggccgtgaaagccagtgtcatcacgaatgggcttaagtactcgcttgccacgggt
aactggggagaccagaagaaggcggcctcggcgaaagcaggtgtgtcccaggtgctgaac
aggtacacctattcctcaaccttgtcccatcttcgccgcacgaataccccgatcggccgt
gatggaaaattggccaaaccgcgacagctacacaacacgcattggggtttggtgtgtcct
gccgagaccccagaagggcaggcttgtggcttggtgaagaatctttcattgatgtgctac
gtcagtgttggtagcgagagtacccccatcaccgatttcatgagccagcgtaatatggac
ctccttgaagagtacgacccggttgtcaacccatctgctaccaaggtgtttgttaacggt
gtctgggtcggtgtccattcccagccttcacagcttgtgtcggtcgtgcaggagcttcgg
cgcaacggaacactgtcctacgagatgagtcttgtccgtgacattcgagaccgagagttc
aagatcttcacggatgcaggccgagttatgcgccccctatatattgtggaaaccgactat
aggaaaccaaaccgaggtgctctggttctgaccaaaggccacatccaaaaacttcttgac
gatacacaaattgatacgtcaggttacaacgacgaagatgctcaagctatgaagtttggc
tggaaaggactgcttcatggtggcgttgtggaataccttgacgccgaggaggaagaaact
tctatgattatcatgacacccgaggacctgaatgagcatagggatcttatgcagggtatc
ccagcacccgagggcgtgcctgaagatcgccataggcggatcaagcaaaagccgaatccc
tcagtcaagacctatacccattgcgaaatccacccgagtatgatccttggcatctgtgcc
agcatcat????????????????????????????????????????????????????
????????????????????????????????????????????????????????????
????????????????????????????????????????????????????????????
????????????????????????????????????????????????????????????
????????????????????????????????????????????????????????????
????????????????????????????????????????????????????????????
????????????????????????????????????????????????????????????
????????????????????????????????????????????????????????????
????????????????????????????????????????????????????????????
????????????????????????????????????????????????????????????
????????????????????????????????????????????????????????????
????????????????????????????????????????????????????????????
????????????????????????????????????????????????????????????
????????????????????????????????????????????????????????????
????????????????????????????????????????????????????????????
???????????????????????????????ttcatcaagaacatgattactggtacttc
ccaggctgattgcgccattctcatcattgctgccggtactggtgagttcgaggctggtat
ctccaaggatggccagacccgtgagcacgctctcctcgcctacactctcggtgtcaggca
gctcattgtcgccatcaacaagatggacaccaccaagtggagccaggaccgttaccagga
aatcatcaaggagacttccaacttcatcaagaaggtcggctacaaccccaagcacgtccc
cttcgtccccatctccggtttcaacggtgacaacatgatcgacgcctcctccaactgccc
ctggtacaagggctgggagaaggagaccaaggccaaggccactggtaagaccctcctcga
ggccatcgatgccatcgaccccccgagccgtccctccgacaagcccctccgccttcccct
ccaggatgtgtacaagatcggtggtattggcacggttcccgtcggtcgtgtcgagaccgg
tgtcatcaaggccggtatggtcgtcaccttcgcccccgctggtgtcaccactgaagtcaa
gtccgtcgagatgcaccacgagcagcttgttgagggtgtgcccggtgacaacgtcggctt
caacgtcaagaacgtctccgtcaaggagatccgtcgtggtaacgtcgctggtgactccaa
gaacgacccccccaagggtgccgagtccttcaacgcccaggttatcgtcctcaaccaccc
cggtcaggtcggtgccg-------------------------------------------
------------------------------------------------------------
------------------------------------------------------------
------------------------------------------------------------
-------
>Thyridaria_broussonetiae___TB2
agttccaataaccgttccgtaggtgaaccttcggaaggatcattaccgaaatgcagcgag
gcgtgccttaaattacaccctttgactttgagcacc-gtacgtttcctcggcaggttcgc
ctgccagtgggga---ccctataaactctttgcagttagcagtatttgtctgaaaacaaa
ccaaataatcacaactttcaacaatggatctcttggttctggcatcgatgaagaacgcag
cgaaatgcgataagtagtgtgaattgcagaattcagtgaatcatcgaatctttgaacgca
cattgcgcccctcggtattccgtggggcatgcctgttcgagcgtcatttaaaccttcaag
ctcagcttggtgttgggtgcttgtcccccc------------ggactcaccttaaagaca
ttggcagcccgcacgccggccgtgagcgcagcacagtcgcgctctaagccctggcag--a
tcggctatccagaagcccattct--ctttattgacctcggatcaggtagggatacccgct
gaacttaagcatatcaagcatatcaataagcggaggaaaagaaaccaacagggattgccc
tagtaacggcgagtgaagcggcaacagctcaaatttgaaatctggccctttcagggtccg
agttgtaatttgtagaggatgctttggcgttggtcgtggtctaagttccttggaacagga
cgtcacagagggtgagaatcccgtacgtggccgccggccttcgccgtgtaaagctccttc
gacgagtcgagttgtttgggaatgcagctctaaatgggaggtaaatttcttctaaagcta
aatattggccagagaccgatagcgcacaagtagagtgatcgaaagatgaaaagcactttg
gaaagagagtcaaaaagcacgtgaaattgttgaaagggaagcgcttgcagccagacgtgc
ccgcagttgctcacccgggctctcgcccggggcactcttctgcgggcaggccagcatcag
tccgggcggttggataaaggcctccatcacgtaccacctttcggggtggccttatagggg
aggcgcaacacggccagcctggactgaggaccgcgcatcagctaggatgctggcgtaatg
gctgtaagcggcccgtcttgaaacacggaccaaggagtctaacatctatgcgagtgtttg
ggtgtcaagcccaggcgcgcaatgaaagtgaacggaggtgggaacccctcggggtgcacc
atcgaccgatcctgaagtcttcggatggatttgagtaagagcatagctgttgggacccga
aagatggtgaactatgcctgaatagggtgaagccaggggaaaccctggtggaggctcgca
gcggttctgacgtgcaaatcgatcgtcaaatttgggcataggggcgaaagactaatcga-
---------------caggtacctccagaaatgtgtggaagcaatcaagacttcaacgtc
cagatggctgtgaaagccagtgtcatcacgaatgggcttaagtactcgcttgccacgggt
aattggggagaccagaagaaggcggcctcggcgaaagcaggtgtgtcccaggtgctgaac
aggtacacctattcctcaaccttgtcccatcttcgccgcacgaataccccgatcggccgt
gatggaaaattggccaaaccgcgacagctacacaacacgcattggggtttggtgtgtcct
gccgagaccccagaagggcaggcttgtggcttggtgaagaatctttcattgatgtgctac
gtcagtgttggtagcgagagtacccccatcaccgatttcatgagccagcgtaatatggac
ctccttgaagagtacgacccggttgtcaacccatctgctaccaaggtgtttgttaacggt
gtctgggtcggtgtccattcccagccttcacagcttgtgtcggtcgtgcaggagcttcgg
cgcaacggaacactgtcctacgagatgagtcttgtccgtgacattcgagaccgagagttc
aagatcttcacggatgcaggccgagttatgcgccccctatatattgtggaaaccgactat
aggaaaccaaaccgaggtgctctggttctaaccaaaggccacatccaaaaacttcttgac
gatacacaaattgatacgtcaggttacaacgatgaagatgctcaagctatgaagtttggc
tggaaaggactgcttcatggtggcgttgtggaataccttgacgccgaggaggaagaaact
tctatgattatcatgacacccgaggacctgaatgagcatagggatcttatgcagggtatc
ccagcacccgagggcgtgcctgaagatcgccataggcggatcaagcaaaagccaaatccc
tcagtcaagacctatacccattgcgaaatccacccgagtatgatccttggcatctgtgcc
agcatcat????????????????????????????????????????????????????
????????????????????????????????????????????????????????????
????????????????????????????????????????????????????????????
????????????????????????????????????????????????????????????
????????????????????????????????????????????????????????????
????????????????????????????????????????????????????????????
????????????????????????????????????????????????????????????
????????????????????????????????????????????????????????????
????????????????????????????????????????????????????????????
????????????????????????????????????????????????????????????
????????????????????????????????????????????????????????????
????????????????????????????????????????????????????????????
????????????????????????????????????????????????????????????
????????????????????????????????????????????????????????????
????????????????????????????????????????????????????????????
???????????????????????????????ttcatcaagaacatgattactggtacttc
ccaggctgattgcgccattctcatcattgctgccggtactggtgagttcgaggctggtat
ctccaaggatggccagacccgtgagcacgctctcctcgcctacactctcggtgtcaggca
gctcattgtcgccatcaacaagatggacaccaccaagtggagccaggaccgttaccagga
aatcatcaaggagacttccaacttcatcaagaaggtcggctacaaccccaagcacgtccc
cttcgtccccatctccggtttcaacggtgacaacatgatcgacgcctcctccaactgccc
ctggtacaagggctgggagaaggagaccaaggccaaggccactggtaagaccctcctcga
ggccatcgatgccatcgaccccccgagccgtccctccgacaagcccctccgccttcccct
ccaggatgtgtacaagatcggtggtattggcacggttcccgtcggtcgtgtcgagaccgg
tgtcatcaaggccggtatggtcgtcaccttcgcccccgctggtgtcaccactgaagtcaa
gtccgtcgagatgcaccacgagcagcttgttgagggtgtgcccggtgacaacgtcggctt
caacgtcaagaacgtctccgtcaaggagatccgtcgtggtaacgtcgctggtgactccaa
gaacgacccccccaagggtgccgagtccttcaacgcccaggttatcgtcctcaaccaccc
cggtcaggtcggtgccg-------------------------------------------
------------------------------------------------------------
------------------------------------------------------------
------------------------------------------------------------
-------
>Versicolorisporium_triseptatum_JCM_14775
------------------------gaacctgcggaaggatcattacagaaggggggtaaa
cccccggacaagtgacacccttgcctttcgagcactcttctgtttcctcggcgggctcgc
ccgccagtgggga--ccctcaaaacctattcgtaa-tagcagtaccctcagaaata-aaa
acaaaaagtcaaaactttcaacaacggatctcttggttctggcatcgatgaagaacgcag
cgaaatgcgataagtagtgtgaattgcagaattcagtgaatcatcgaatctttgaacgca
cattgcgccctttggtattccttagggcatgcctgttcgagcgtcatttaggaattcaag
cacagcttggtgttgggcgcctcgtcccccgt----ccgggaggacccgcctcaaatgca
ttggcagccggtccgttggcttcgagcgcagcagaatagcgcccggcgtc-cgacggcac
ctagctctccaggaagccacccccccatttttgacctcggatcaggtagggatacccgct
gaacttaa-----------------------------------------------tgccc
tagt-acggcgagtgaagcggcaacagctcaaatttgaaatctggccctttcagggcccg
agttgtaatttgtagagggtgctttggcgttggcagcggtctaagttccttggaacagga
cgtcacagagggtgagaatcccgtacgtggccgccggactccgccgtgtaaagccccttc
gacgagtcgagttgtttgggaatgcagctctaaatgggaggtaaatttcttctaaagcta
aatattggccagagaccgatagcgcacaagtagagtgatcgaaagatgaaaagcactttg
gaaagagagtcaaaaagcacgtgaaattgttgaaagggaagcgcttgcagccagacttgc
ccgcagttgctcaccctagcaacggctcggggcactcttctgcgggcaggccagcatcag
ttcaggcggccggacaaagacctctatcacgtatcttccttcgggatgaccttatagggg
aggtgtaatgcggccagcctggattgaggtccgcgcatcagctaggatgctggcgtaatg
gctgtaagcggcccgtcttgaaacacggaccaaggagtctaacatctatgcgagtgtttg
ggtgtcaagcccgggcgcgcaatgaaagtgaacggaggtgggaacccctcggggcgcacc
atcgaccgatcctgatgtcttcggatggatttgagtaagagcatagctgttgggacccga
aagatggtgaactatgcctgaatagggtgaagccagaggaaactctgttggaggctcgca
gcggttctgacgtgcaaatcgatcgtcaaatttgggcataggggcgaaagactaatcgaa
ctatctagtagctgg?????????????????????????????????????????????
????????????????????????????????????????????????????????????
????????????????????????????????????????????????????????????
????????????????????????????????????????????????????????????
????????????????????????????????????????????????????????????
????????????????????????????????????????????????????????????
????????????????????????????????????????????????????????????
????????????????????????????????????????????????????????????
????????????????????????????????????????????????????????????
????????????????????????????????????????????????????????????
????????????????????????????????????????????????????????????
????????????????????????????????????????????????????????????
????????????????????????????????????????????????????????????
????????????????????????????????????????????????????????????
????????????????????????????????????????????????????????????
????????????????????????????????????????????????????????????
????????????????????????????????????????????????????????????
????????actacttggataaccgtggtaattctagagctaatacatgctaaaaaccccg
acttcgggaggggtgtatttattagataaaaaaccaatgcccttcggggctctttggtga
ttcatgataacttaacggatcgcatggccttgcgccggcgacggttcattcaaatttctg
ccctatcaactttcgatggtaaggtattggcttaccatggtttcaacgggtaacgggaga
ttagggtttgactccggagagggagcctgagaaacggctaccacatccaaggaaggcagc
aggcgcgcaaattacccaatcccgacacggggaggtagtgacaataaatactgatacagg
gctcttttgggtcttgtaatcggaatgagtacaatttaaaccccttaacgaggaacaatt
ggagggcaagtctggtgccagcagccgcggtaattccagctccaatagcgtatattaaag
ttgttgcagttaaaaagctcgtagttgaaccttgggcctggctggccggtccgcctcacc
gcgtgtactggtccggccgggcctttccttctggtgagcctcatgcccttcactgggtgt
gttggggaaccaggacttttactgtgaacaaattagagtgttcaaagcaggcctttgctc
gaatacattagcatggaataatagaataggacgtgcggtcctattttgttggtttctagg
accgccgtaatgattaatagggatagtcgggggcatcagtattcaattgtcagaggtgaa
attcttggatttattgaagactaactactgcgaaagcatttgccaaggatgttttcatta
atcagtgaacgaaagttaggggatcgaagacgatcagataccgtcgtagtcttaaccgta
aactatgccgactagggatcgggcgatgttt?????????????????????????????
????????????????????????????????????????????????????????????
????????????????????????????????????????????????????????????
????????????????????????????????????????????????????????????
????????????????????????????????????????????????????????????
????????????????????????????????????????????????????????????
????????????????????????????????????????????????????????????
????????????????????????????????????????????????????????????
????????????????????????????????????????????????????????????
????????????????????????????????????????????????????????????
????????????????????????????????????????????????????????????
????????????????????????????????????????????????????????????
????????????????????????????????????????????????????????????
????????????????????????????????????????????????????????????
????????????????????????????????????????????????????????????
????????????????????????????????????????????????????????????
????????????????????????????????????????????????????????????
???????
>Neooccultibambusa_jonesii_MFLUCC_16_0643
????????????????????????????????????????????????????????????
????????????????????????????????????????????????????????????
????????????????????????????????????????????????????????????
????????????????????????????????????????????????????????????
????????????????????????????????????????????????????????????
????????????????????????????????????????????????????????????
????????????????????????????????????????????????????????????
????????????????????????????????????????????????????????????
????????????????????????????????????????????????????????????
???????????????---------------------------------------------
-----------agtgaagcggcaacagctcaaatttgaaatctggctctttcagggtccg
agttgtaatttgtagagggtgctttggcgttggctgcggtctaagttccttggaacagga
cgtcatggagggtgagaatcccgtatgtggctgacagtcttcgccgtgtaaagccccttc
gacgagtcgagttgtttgggaatgcagctctaaatgggaggtaaatttcttctaaagcta
aatattggccagagaccgatagcgcacaagtagagtgatcgaaagatgaaaagcactttg
gaaagagagtcaaaaagcacgtgaaattgttgaaagggaagcgcttgcagccagacttgc
ctgtagttgctcatccgggctcttgcccggtgcactcttctgcaagcaggccagcatcag
ttcgagcggccggataaagacctctgtcacgtatcttccttcgggatgaccttatagggg
aggtgtaatgcggccagctcggattgaggtccgcgcatctgctaggatgctggcgtaatg
gctgtaagcggcccgtcttgaaacacggaccaaggagtctaacatctatgcgagtgtttg
ggtgtcaagcccgagcgcgcaatgaaagtgaacggaggtgggaacccctcggggcgcacc
atcgaccgatcctgatgtcttcggatggatttgagtaagagcatagctgttgggacccga
aagatggtgaactatgcctgaatagggtgaagccagaggaaactctggtggaggctcgca
gcggttctgacgtgcaaatcgatcgtcaaatttgggcatagg------------------
---------------?????????????????????????????????????????????
????????????????????????????????????????????????????????????
????????????????????????????????????????????????????????????
????????????????????????????????????????????????????????????
????????????????????????????????????????????????????????????
????????????????????????????????????????????????????????????
????????????????????????????????????????????????????????????
????????????????????????????????????????????????????????????
????????????????????????????????????????????????????????????
????????????????????????????????????????????????????????????
????????????????????????????????????????????????????????????
????????????????????????????????????????????????????????????
????????????????????????????????????????????????????????????
????????????????????????????????????????????????????????????
????????????????????????????????????????????????????????????
????????????????????????????????????????????????????????????
????????????????????????????????????????????????????????????
????????actacttggataaccgtggtaattctagagttaatacatgctaaaagcccca
acttcgggaggggcgtatttattagataaaaaatcaatgcccttctgggctacttggtga
ttcataataacttaacggatcgcatggccttgcgccggcgacggttcattcaaatttctg
ccctatcaactttcgatggtaaggtattggcttaccatggtttcaacgggtaacggggaa
ttagggttcgattccggagagggagcctgagaaacggctaccacatccaaggaaggcagc
aggcgcgcaaattacccaatcccgacacggggaggtagtgacaataaatactgatacagg
gctcttttgggtcttgtaatcggaatgagtacaatttaaaccccttaacgaggaacaatt
ggagggcaagtctggtgccagcagccgcggtaattccagctccaatagcgtatattaaag
ttgttgcagttaaaaagctcgtagttgaaccttgggcctggctggccggtccgcctcacc
gcgtgtactggtccggccgggcctttccttctggtgagcctcatgcccttcactgggtgt
gttggggaaccaggacttttactgtgaacaaattagagtgttcaaagcaggcctttgctc
gaatacattagcatggaataatagaataggacgtgcggtcctattttgttggtttctagg
accgccgtaatgattaatagggatagtcgggggcatcagtattcaattgtcagaggtgaa
attcttggatttattgaagactaactactgcgaaagcatttgccaaggatgttttcatta
atcagtgaacgaaagttaggggatcgaagacgatcagataccgtcgtagtcttaaccgta
aactatgccgactagggatcgggcgatgttt?????????????????????????????
????????????????????????????????????????????????????????????
????????????????????????????????????????????????????????????
????????????????????????????????????????????????????????????
????????????????????????????????????????????????????????????
????????????????????????????????????????????????????????????
????????????????????????????????????????????????????????????
????????????????????????????????????????????????????????????
????????????????????????????????????????????????????????????
????????????????????????????????????????????????????????????
????????????????????????????????????????????????????????????
????????????????????????????????????????????????????????????
????????????????????????????????????????????????????????????
????????????????????????????????????????????????????????????
????????????????????????????????????????????????????????????
????????????????????????????????????????????????????????????
????????????????????????????????????????????????????????????
???????
>Occultibambusa_chiangraiensis_MFLUCC_16_0380
????????????????????????????????????????????????????????????
????????????????????????????????????????????????????????????
????????????????????????????????????????????????????????????
????????????????????????????????????????????????????????????
????????????????????????????????????????????????????????????
????????????????????????????????????????????????????????????
????????????????????????????????????????????????????????????
????????????????????????????????????????????????????????????
????????????????????????????????????????????????????????????
???????????????----------------------------------------tgccc
tagtaacggcgagtgaagcggcaacagctcaaatttgaaatctggctcctttggggcccg
agttgtaatttgtagagggtgctttggcgtcggtcgcggtctaagttccttggaacagga
cgtcacagagggtgagaatcccgtacgtggccgcggtccgccgccgtgtaaagccccttc
gacgagtcgagttgtttgggaatgcagctctaaatgggaggtaaatttcttctaaagcta
aatattggccagagaccgatagcgcacaagtagagtgatcgaaagatgaaaagcactttg
gaaagagagtcaaaaagcacgtgaaattgttgaaagggaagcgcttgcagccagacttgc
ccgcagttgctcacccgagcttcggcccggggcactcttctgcgggcaggccagcatcag
ttcaggcggccggacaaagacctctgtcacgtatcttccttcgggttgaccttatagggg
aggtgtaatgcggccagcctggattgaggtccgcgcatcagctaggatgctggcgtaatg
gctgtaagcggcccgtcttgaaacacggaccaaggagtctaacatctatgcgagtgtttg
ggtgtcaagcccgggcgcgcaatgaaagtgaacggaggtgggaacccctcggggcgcacc
atcgaccgatcctgatgtcttcggatggatttgagtaagagcatagctgttgggacccga
aagatggtgaactatgcctgaatagggtgaagccagaggaaactctggtggaggctcgca
gcggttctgacgtgcaaatcgatcgtcaaatttgggcata-gggcgaaagactaatcga-
------------------------------------------------------------
------------------------------------------------cttgccacagga
aactggggcgaccagaagaaagctgcctcagccaaggccggtgtctcccaggtgctcaac
cgttacacatatgcctcgaccctttcccatctgcgtcgaacaaatactccagttggtcgt
gacgggaagctcgcgaaaccgcgtcagttacacaacacgcattggggattggtgtgccct
gcggaaactccagaagggcaggcttgtggtttggtgaaaaatttgtccctaatgtgttac
gttagtgttggcactgaaagtactcccatcacggacttcatgggccagcgaaacatggat
ctcttggaggagtacgacccagttgtcaacccaacggcaacaaaggtattcgtgaacggc
gtgtgggtcggtgtgcactcacagccatctcaacttgtctctggtatgcaagagcttcgc
cggaacggaactctacattacgagatgagtcttatccgagacattcgagatcgagagttt
aagattttcaccgatgccgggagagtaatgaggcctctcttcgtagttgagaccgactat
cgcaagcctaataggggaagcttggtgctaaataagggtcacatccaaagactcgtcgaa
gacaaagatgttgacacctctggatacaatgatgaagacgccgcagccatgaaatttgga
tggagaggcctgctccagagcggtgttatcgaataccttgacgcagaagaagaggagact
gccatgatcatcatgacacctgaggatctcgatgagcatcgcgaactgatgcagggcatt
cctgttgcggagggaattacagctgatcgtcataggcgcattaagcccaagccgaaccca
acggtcaagacttatactcattgcgagattcatcccagtatgattctcggcatttgtgcc
agtatcatactacttggatacctgtggtaattctagagctaatacatgctaaaaaccccg
acttcgggaggggtgtgtttattagataaaaaaccaatgcccttcggggctctttggtga
ttcatgataacctaacggatcgcatggccttgcgccggcgacggttcattcaaatttctg
ccctatcaactttcgatggtaaggtcttggcttaccatggtttcaacgggtaacggggag
ttagggctcgactccggagaaggagcctgagaaacggctactacatccaaggaaggcagc
aggcgcgcaaattacccaatcccgacacggggaggtagtgacaataaatactgatacagg
gctcttttgggtcttgtaatcggaatgagtacaatttaaatcccttaacgaggaacaatt
ggagggcaagtctggtgccagcagccgcggtaattccagctccaatagcgtatattaaag
ttgttgcagttaaaaagctcgtagttgaaccttgggcctggctggccggtccgcctcacc
gcgtgtactggtccggccgggcctttctttctggggagtcgcatgcccttcactgggtgt
gtcggcggaccaggacttttactgtgaacaaattagagtgttcaaagcaggcctttgctc
gaatacattagcatggaataatagaataggacgtgcggtcctattttgttggtttctagg
atcgccgtaatgattaataggctcagtcgggggcatcagtattcaattgtcagaggtgaa
attcttggatttattgaagactaactactgcgaaagcatttgccaaggatgttttcatta
atcagtgaacgaaagttaggggatcgaagacgatcagataccgtcgtagtcttaaccgta
aactatgccgactagggatcgggcgatgttt-----------------------------
--------------------------------------------------------gtat
ctccaaggatggccagacccgtgagcacgctcttctcgc--gacaccttggtgtcaagca
gctcatcgtcgccatcaacaagatggacaccaccaagtggtccgaggagcgttaccagga
aatcatcaaggagacctccaacttcatcaagaaggtcggctacaaccccaagaccgttcc
tttcgtccccatctccggcttcaacggtgacaacatgattgagccatccaccaactgccc
ctggtacaagggctgggagaaggagaccaagaccaagtccactggtaagactctcctcga
ggccatcgactccatcgatgccccaacacgtccctccgacaagcccctccgtctccctct
ccaggatgtctacaagatcggtggtattggcacggtgcccgtcggccgtgtcgagactgg
tgtcatcaaggccggtatggtcgtcaccttcgcccccgctggtgtcaccactgaagtcaa
gtccgtcgaaatgcaccacgagcagcttgccgagggtgtccccggtgacaacgtcggctt
caacgtcaagaacgtctccgtcaaggagatccgtcgtggtaacgtcgctggtgactccaa
gaacgacccaccaaagggctgcgactccttcaacgctcaggtcatcgtcctcaaccaccc
cggccaggtcggtgctggttacgccccagtcttggattgccacactgcccacattgcttg
caagttctccgagctcctcgagaagatcgatcgccgaactggcaagtctgttgagaacgc
tcccaagttcatcaagtctggtgatgccgctatcgtcaagatgattccctccaagcccat
gtgcgttgaggctttcactcagtatcctcctcttggtcgtttcgccgtccgtgacatggt
aagttga
>Occultibambusa_jonesii_GZCC_16_0117
????????????????????????????????????????????????????????????
????????????????????????????????????????????????????????????
????????????????????????????????????????????????????????????
????????????????????????????????????????????????????????????
????????????????????????????????????????????????????????????
????????????????????????????????????????????????????????????
????????????????????????????????????????????????????????????
????????????????????????????????????????????????????????????
????????????????????????????????????????????????????????????
???????????????---------------------------------cagggattgccc
tagtaacggcgagtgaagcggcaacagctcaaatttgaaatctggctcctttggggcccg
agttgtaatttgtagagggtgctttggcgtcggtcgcggtctaagttccttggaacagga
cgtcacagagggtgagaatcccgtacgtggccgcggtccggcgccgtgtaaagccccttc
gacgagtcgagttgtttgggaatgcagctctaaatgggaggtaaatttcttctaaagcta
aatactggccagagaccgatagcgcacaagtagagtgatcgaaagatgaaaagcactttg
gaaagagagtcaaaaagcacgtgaaattgttgaaagggaagcgcttgcagccagacttgc
ccgcagttgttcacccgagctctggcccggggcactcttctgcgggcaggccagcatcag
ttcaggcggccggacaaagacctctgtcacgtatcttccttcgggttgaccttatagggg
aggtgtaatgcggccagcctggattgaggtccgcgcatcagctaggatgctggcgtaatg
gctgtaagcggcccgtcttgaaacacggaccaaggagtctaacatctatgcgagtgtttg
ggtgtcaagcccgggcgcgcaatgaaagtgaacggaggtgggaacccctcggggcgcacc
atcgaccgatcctgatgtcttcggatggatttgagtaagagcatagctgttgggacccga
aagatggtgaactatgcctgaatagggtgaagccagaggaaactctggtggaggctcgca
gcggttctgacgtgcaaatcgatcgtcaaatttgggcataggggcgaaagactaatcgaa
ctatctagtagctggcaagtacttgcagaagtgcgtggaaacaatcaggatttcaacgtt
cagatggccgtgaaagctagtgtcatcacgaacgggctcaaatattcacttgccacagga
aactggggcgatcagaagaaagctgcctcagccaaggccggtgtctcccaggtgctcaac
cgttacacatatgcctcgaccctttcccatctgcgtcgaacaaatactccagttggtcgt
gacgggaagctcgcgaaaccgcgtcagctacacaacacgcattggggtttggtgtgccct
gcagaaactccagaagggcaggcttgtggcttggtgaaaaatttgtccctaatgtgctac
gtcagtgttggcactgagagtacccccatcacggacttcatgggccagcggaacatggat
ctcttggaggagtacgacccagttgtcaatccaacggcaacaaaggtattcgtgaacggc
gtgtgggtcggcgtgcactcacagccctcgcagcttgtctccggtatgcaagagcttcgc
cggaacggaactctacattacgagatgagtcttatccgagacattcgagatcgagagttc
aagattttcaccgacgccgggagagtaatgaggcctctctttgtagttgagaccgactat
cgcaagcctaataggggaagcttggtgctgaataagggccatatccagaaacttcttgac
gacaaagaagttgacacctctggatacaatgatgaagacgccgcagccatgaaatttgga
tggaggggcctgctccagagcggtgtcatcgaatacctcgatgcagaagaagaggagact
gctatgatcatcatgacgcctgaggatctcgatgagcatcgcgaactgatgcagggcatt
cctgttgccgagagcgctacagcagaccgtcataggcgcattaaacccaaaccgaaccca
acggtcaagacttatactcattgcgagattcatcctagtatgattctcggcatttgtgcc
agtatcatactacttggatacctgtggtaattctagagctaatacatgctaaaaaccccg
acttcgggaggggtgtgtttattagataaaaaaccaatgcccttcggggctccttggtga
ttcatgataacctaacggatcgcatggccttgcgccggcgacggttcattcaaatttctg
ccctatcaactttcgatggtaaggtattggcttaccatggtttcaacgggtaacggggag
tt-tggctcgactccggagagggggcctgagaaacggccaccacatccaaggaaggcagc
aggcgcgcaaattacccaatcccgacacggggaggtagtgacaataaatactgatacagg
gctcttttgggtcttgtaatcggaatgagtacaatttaaatcccttaacgaggaacaatt
ggagggcaagtctggtgccagcagccgcggtaattccagctccaatagcgtatattaaag
ttgttgcagttaaaaagctcgtagttgaaccttgggcctggctggccggtccgcctcacc
gcgtgtactggtccggccgggcctttctttctggggagtcgcatgcccttcactgggtgt
gtcggcggaccaggacttttactgtgaacaaattagagtgttcaaagcaggcctttgctc
gaatacattagcatggaataatagaataggacgtgcggtcctattttgttggtttctagg
atcgccgtaatgattaataggctcagtcgggggcatcagtattcaattgtcagaggtgaa
attcttggatttattgaagactaactactgcgaaagcatttgccaaggatgttttcatta
atcagtgaacgaaagttaggggatcgaagacgatcagataccgtcgtagtcttaaccgta
aactatgccgactagggatcgggcgatgttt-----------------------------
-----ctgactgcgctattctcatcatcgctgccggtactggtgagttcgaggctggtat
ctccaaggatggccagacccgtgagcacgctcttctcgcctacacccttggtgtcaagca
actcatcgtcgccatcaacaagatggacaccaccaagtggtccgaggaccgttaccagga
aatcatcaaggagacctccaacttcatcaagaaggtcggatacaaccccaagaccgttcc
tttcgtccccatctccggcttcaacggtgacaacatgatcgatgcctccagcaactgccc
ctggtacaagggctgggagaaggagaccaagaccaagtccactggtaagactctcctcga
ggccatcgacgccatcgatgcccccacccgtccctcctccaagcccctccgtctccctct
ccaggatgtgtacaagattggtggtattggcacggttcccgtcggtcgtgtcgagaccgg
tgtcatcaaggccggtatggtcgtcaccttcgcccccgccggtgtcaccactgaagtcaa
gtccgtcgaaatgcaccacgagcagcttgccgagggtgttcccggtgacaacgtcggctt
caacgtcaagaacgtctccgtcaaggaaatccgtcgtggtaacgtcgctggtgactccaa
gaacgacccaccaaagggctgcgactcctttaacgctcaggtcatcgtcctcaaccaccc
cggccaggtcggtgctggttacgccccagtcttggattgccacactgcccacattgcctg
caagttctccgagctcttggagaagatcgatcgccgaactggcaagtctgttgagaacgc
tcccaagttcatcaagtctggtgatgccgctatcgtcaagatgattccctcgaagcccat
gtgcgttgaggctttcactgagtatcctcctcttggtcgtttcgccgtccgtgacatggt
aagtt--
>Occultibambusa_maolanensis_GZCC_16_0116
????????????????????????????????????????????????????????????
????????????????????????????????????????????????????????????
????????????????????????????????????????????????????????????
????????????????????????????????????????????????????????????
????????????????????????????????????????????????????????????
????????????????????????????????????????????????????????????
????????????????????????????????????????????????????????????
????????????????????????????????????????????????????????????
????????????????????????????????????????????????????????????
???????????????--gcatatcaataagcggaggaaaagaaaccaacagggattgccc
tagtaacggcgagtgaagcggcaaaagctcaaatttgaaatctggccccctcggggcccg
agttgtaatttgtagagggtgctttggcgtcggccgcggtctaagttccttggaacagga
cgtcacagagggtgagaatcccgtacgtggccgccggtcttcgccgtgtaaagccccttc
gacgagtcgagttgtttgggaatgcagctctaaatgggaggtaaatttcttctaaagcta
aatattggccagagaccgatagcgcacaagtagagtgatcgaaagatgaaaagcactttg
gaaagagagtcaaaaagcacgtgaaattgttgaaagggaagcgcttgcagccagacttgc
ccgcagttgctcacccgggctacgccccggggcactcttctgcgggcaggccagcatcag
tttgggcggccggacaaagacctctatcacgtatcttccctcgggatgaccttatagggg
aggtgtaatgcggccagcctggattgaggtccgcgcatcagctaggatgctggcgtaatg
gctgtaagcggcccgtcttgaaacacggaccaaggagtctaacatctatgcgagtgtttg
ggtgtcaagcccgggcgcgcaatgaaagtgaacggaggtgggaaccccccggggcgcacc
atcgaccgatcctgatgtcttcggatggatttgagtaagagcatagctgttgggacccga
aagatggtgaactatgcctgaatagggtgaagccagaggaaactctggtggaggctcgca
gcggttctgacgtgcaaatcgatcgtcaaatttgggcataggggcgaaagactaatcgaa
ctatctagtagctggcaagtacttgcagaagtgcgtagaaacaatcaagagttcaacgtg
cagatggccgtcaaagctaccatcgtcacaaatggcctcaaatattcgcttgccacagga
aattggggcgaccagaagaaagctgcctcagccaaagccggtgtctcccaggtgctcaac
cgttacacgtacgcctcgacattgtcccatcttcgtcggacgaatacaccagttggtcgt
gacgggaagctcgcgaaaccgcgtcagttacacaacacgcattggggcttggtttgtccc
gctgagactccagaaggccaggcctgtggcttggtgaagaatttgtccctaatgtgtttt
gttagtgttggtaatgagagtacgccaatcacggatttcatgggccagcgaaacatggat
ctcctggaggagtacgacccagctgtcaatccaacggcaaccaaggtattcgtgaacggt
gtgtgggtcggtgtgcactcacagccttcgcaacttgtctctgggatgcaagagcttcga
cgaaatggaactttgccatacgaaatgagtcttattcgagacattcgagatcgagagttc
aagattttcaccgatgctggccgagtaatgagacctttgttcatcgtcgagaccgactat
cgtaagcccaatcgaggaagtttggtgctgaacaagggtcacgtgcaaaagctcctcgag
gacaaggaagtcgacacctcaggatataatgatgaagacacggccgccatgagattcggc
tggagaggtctcctccagagtggcgtaatcgagtacctcgacgcggaagaagaggagact
gccatgatcatcatgacacctgaagatctcgaagagcatcgcgagctgatgcaaggcact
cctgttgccagtggcgctacggcagaccgtcataggcgcattaaacccaagccaaatccg
tcagtgaagacttacactcactgcgagatccatcccagtatgattctcggcatttgtgcc
agtatcatactacttggataaccgtggtaattctagagctaatacatgctaaaaaccccg
acttcgggaggggtgtatttattagataaaaaaccaatgcccttcggggctctttggtga
ttcatgataacttaacggatcgcatggccttgcgccggcgacggttcattcaaatttctg
ccctatcaactttcgatggtaaggtattggcttaccatggtttcaacgggtaacgggaga
ttagggtttgactccggagagggagcctgagaaacggctaccacatccaaggaaggcagc
aggcgcgcaaattacccaatcccgacacggggaggtagtgacaataaatactgatacagg
gctcttttgggtcttgtaatcggaatgagtacaatttaaaccccttaacgaggaacaatt
ggagggcaagtctggtgccagcagccgcggtaattccagctccaatagcgtatattaaag
ttgttgcagttaaaaagctcgtagttgaaccttgggcctggctggccggtccgcctcacc
gcgtgtactggtccggccgggcctttccttctggtgagcctcatgcccttcactgggtgt
gttggggaaccaggacttttactgtgaacaaattagagtgttcaaagcaggcctttgctc
gaatacattagcatggaataatagaataggacgtgcggtcctattttgttggtttctagg
accgccgtaatgattaatagggatagtcgggggcatcagtattcaattgtcagaggtgaa
attcttggatttattgaagactaactactgcgaaagcatttgccaaggatgttttcatta
atcagtgaacgaaagttaggggatcgaagacgatcagataccgtcgtagtcttaaccgta
aactatgccgactagggatcgggcgatgttt-----------------------------
---------------tattctcatcatcgctgccggtactggtgagttcgaggctggtat
ctccaaggatggccagacccgtgagcacgccctgctcgcctacactctcggtgtcaagca
actcatcgttgccatcaacaagatggacaccaccaagtggagcgaggagcgttaccagga
gatcatcaaggagacctccaacttcatcaagaaggtcggctacaaccccaagaccgttcc
tttcgtccccatctccggcttcaacggtgacaacatgatcgaagtctccaccaactgccc
ctggtacaagggctgggagaaggagaccaagagcaaggcttctggtaagaccctccttga
ggccatcgacgccatcgacaccccaacccgtccctccgacaagcccctccgtctccctct
ccaggatgtgtacaagatcggcggtattggcacggtcccagtcggtcgtgtcgagactgg
tgtcatcaaggccggtatggtcgtcaccttcgcccctgctggtgtcaccactgaagtcaa
gtccgtcgaaatgcaccacgagcagcttaccgagggtgttcccggcgacaacgtcggctt
caacgtcaagaacgtctctgtcaaggagatccgtcgtggtaacgtcgctggtgactccaa
gaacgacccaccaaagggctgcgactccttcaacgcccaggtcatcgtcctcaaccaccc
cggtcaagtcggtgctggttatgctccagtcttggattgccacactgcccacattgcctg
caagttctctgaactcttggagaagattgaccgacgaactggcaagtctgttgagaacgc
tcccaagttcatcaagtctggtgatgccgctatcgtcaagatgattccctccaagcccat
gtgcgttgaggctttcactgagtatcctcctcttggtcgtttcgccgtccgtgacatggt
aagt---
>Seriascoma_yunnanense_MFLU_19_0690
????????????????????????????????????????????????????????????
????????????????????????????????????????????????????????????
????????????????????????????????????????????????????????????
????????????????????????????????????????????????????????????
????????????????????????????????????????????????????????????
????????????????????????????????????????????????????????????
????????????????????????????????????????????????????????????
????????????????????????????????????????????????????????????
????????????????????????????????????????????????????????????
???????????????---------------------------------------ttgccc
tagtaacggcgagtgaagcggcaacagctcaaatttgaaatctggccccttcggggtccg
agttgtaatttgtagagggtgctttggcgtcggccccggtctaagttccttggaacagga
cgtcacagagggtgagaatcccgtacgtggccgccggccttcgccgtgtaaagccccttc
gacgagtcgagttgtttgggaatgcagctctaaatgggaggtaaatttcttctaaagcta
aatactggccagagaccgatagcgcacaagtagagtgatcgaaagatgaaaagcactttg
gaaagagagtcaaaaagcacgtgaaattgttgaaagggaagcgcttgcagccagacttgc
ccgcggttgttcacccgagctctgacccggggcactcttccgcgggcaggccagcatcag
ttcgagcggccggacaaagacctctgtcacgtaccttcctccgggaaggccttatagggg
aggtgtaatgcggccagctcggattgaggcccgcgcatctgctaggatgctggcgtaatg
gctgtaagcggcccgtcttgaaacacggaccaaggagtctaacatctatgcgagtgtttg
ggtgtcaagcccgggcgcgcaatgaaagtgaacggaggtgggaacccctcggggcgcacc
atcgaccgatcctgatgtcttcggatggatttgagtaagagcatagctgttgggacccga
aagatggtgaactatgcctgaatagggtgaagccagaggaaactctggtggaggctcgca
gcggttctgacgtgcaaatcgatcgtcaaatttgggcataggggcgaaagactaatcgaa
ctatcta--------caagtacctgcaaaaatgcgtggaaacaatcaggatttcaacgtc
cagatggctgtcaaagccagcgtcatcaccaacggcctcaaatattcacttgctacaggc
aactggggagaccagaagaaggctgcatcggccaaggccggtgtttcccaggtactgaac
cgttacacgtacgcttcgaccttatcccatcttcggcgaaccaacaccccagtcggtcga
gacgggaagcttgcgaaaccgcgccagctacataacacgcattggggcttggtgtgtcca
gctgagactccagaaggacaggcctgtggcttggtaaagaatctgtctttgatgtgctat
gtcagtgttggcaacgagagtacgccaatcacggactacatgggccagcgaaacatggag
ctcttagaagagtatgacccagtcgtcaatcccacagccaccaaggtatttgtcaatggt
gtttgggtcggtgtgcactcacaaccttcacaactcgtttccgttgtgcaagagcttcga
aggtcgggtactctgtcctacgagatgagtcttattcgagacattcgagatcgagagttc
aagatcttcaccgatgctggtcgagtcatgagacctttgtttgtggtcgagtcggattat
cgtaaacccaatcgcggaagtctggtactgaacaagggccacgttcagaagctgctcgaa
gatgaagacgtcgatacctcaggcgtcaatgacgatgacgcggctgagatgaaattcggt
tggagaggcctcgtccacagtggagtagttgaatatctcgacgcggaagaagaggagact
gccatgatcatcatgacacctgaagacctagatgagcaccgcaagcttatgcaaggcatt
cctctacctgacggtgtgggtggagaccgccacaagcgcatcaagcc-------------
------------------------------------------------------------
--------actacttgnataaccgtggnaattctagagctaatacgtgctaaaaaccccn
acttcgggaggggtgtatttattagataaaaaaccagtgcccttcggggctccttggtga
ttcataataactanacgnatcgcatggncttgcgccggcgacggttcattcaaatttctg
ccctatcaactttcgatggtaaggtattggcttaccatggtttcaacgggtaacggagaa
ttagggttcgattccggagagggagcctgagaaacggctaccacatccaaggaaggcagc
aggcgcgcaaattacccaatcccgacacggggaggtagtgacaataaatactgatacagg
gctcttttgggtcttgtaatcggaatgagtacaatttaaaccccttaacgaggaacaatt
ggagggcaagtctggtgccagcagccgcggtaattccagctccaatagcgtatattaaag
ttgttgcagttaaaaagctcgtagttgaaccttgggcctggctggccggtccgcctcacc
gcgtgtactggtccggccgggcctttccttctggtgagccccatgcccttcactgggtgt
gcgggggaaccaggacttttactgtgaacaaattagagtgttcaaagcaggcctttgctc
gaatacattagcatggaataatagaataggacgtgcggtcctattttgttggtttctagg
accgccgtaatgattaatagggatagtcgggggcatcagtattcagttgtcagaggtgaa
attcttggatttattgaagactaactactgcgaaagcatttgccaaggatgttttcatta
ttcggtgaacgaaagttaggggatc-----------------------------------
------------------------------------------------------------
-----------gcgccattctcatcatcgctgccggtactggtgagttcgaggctggtat
ctccaaggatggccagacccgtgagcacgccctcttggcctacactctcggtgtcaagca
gctcatcgttgccatcaacaagatggacaccaccaagtggagcgagaaccgtttccagga
aatcatcaaggagacctccaacttcatcaagaaggtcggctacaaccccaagaccgttgc
cttcgtccccatctccggcttcaacggtgacaacatgattgacccttcctccaactgccc
ctggtacaagggctgggagaaggagaccaagkccgggtccactggtaagaccctccttga
ggccatcgacgctatcgatgcccccacccgtccctccgacaagcctctcctgcttcccct
ccttcatgtg--------------------------------------------------
------------------------------------------------------------
------------------------------------------------------------
------------------------------------------------------------
------------------------------------------------------------
------------------------------------------------------------
------------------------------------------------------------
------------------------------------------------------------
------------------------------------------------------------
-------
