# Supplementary material for: ﻿Unveiling fungal diversity associated with coffee trees in China using a polyphasic approach and a global review of coffee saprobic fungi
Source: IMA Fungus. 2025 Mar 10;16:e144874. doi: 10.3897/imafungus.16.144874 (PMC11915015; doi:10.3897/imafungus.16.144874)
Supplement: Supplementary material 2 — Tree alignment [file imafungus-16-e144874-s002.zip › Tree alignment/Flabellascoma.fas]

>Alfoldia vorosii CBS 145501
AAAGTCGTAACAAGGTTTCCGTAGGTGAACCTGCGGAAGGATCATTATCG--TAGGGCTTTT----GTCCTG---TCGAGATAGCGTCCTTGCCTATTTTTTGGAGTGCCTTTTCGTTTCCTCAGCAGGCCTGCCTGCTACTGGGGACCCTTTAAACTCTTTGTAAATACAGCATCTGTCTGAAAAAACA--AACAAAAATCAAAACTTTCAACAATGGATCTCTTGGTTCTGGCATCGATGAAGAACGCAGCAAAATGCGATAAGTAGTGTGAATTGCAGAATTCAGTGAATCATCGAATCTTTGAACGCACATTGCGCCCTTTGGTATTCCTTAGGGCATGCCTGTTCGAGCGTCATTTTC-ACCTTCAAGCGCAGCTTGGTGTTGGGCGTCTGTCCTGCTG--TCGGCACGGACTCGCCTCAAAATGA-TTGGCAGCCACTT-CAGCGGCTTTGAGCGCAGCAGAATTGCGTCTCTGGCGGCGAAAGG-TGGCATCCATAAGCA-CACCTTTTTATTTTGACCTCGGATCAGGTAGGGATACCCGCTGAACTTAAGCATATCACGGCGAGTGAAGCGGCAACAGCTCAAATTTGAAATCTGGCCCTTTTGGGGTCCGAGTTGTAATTTGCAGAGGGTGCTTTGGCGTTGGCTGTGGTCTAAGTTCCTTGGAACAGGACGTCGCAGAGGGTGAGAATCCCGTATGTGGCCGCCAGTCTTCGCCGTGTAAAGCCCCTTCGACGAGTCGAGTTGTTTGGGAATGCAGCTCTAAATGGGAGGTAAATTTCTTCTAAAGCTAAATATTGGCCAGAGACCGATAGCGCACAAGTAGAGTGATCGAAAGATGAAAAGCACTTTGGAAAGAGAGTCAAAAAGCACGTGAAATTGTTGAAAGGGAAGCGCTTGCAGCCAGACTTGCTTGCAGTTGCTTAGCCAGGCTTTTGCCTGGTGTACTCTTCTGCATGCAGGCCAGCATCAGTCCGGGCGGTTGGATAAAGGCCTATTAAACGTACCTCTCTTCGGGGAGGACTTATAGGGTAGGTGCCATGCAACCAGCCTGGATTGAGGTCCGCGCATCTGCTAGGATGCTGGCGTAATGGCTGTAAGCGGCCCGTCTTGAAACACGGACCAAGGAGTCTAACATCTATGCGAGTGTTTGGGTGTCAAGCCCGAGCGCGTAATGAAAGTGAACGGAGGTGGGAACCTTTCGGGGTGCACCATCGACCGATCCTGATGTCTTCGGATGGATTTGAGTAAGAGCATAGCTGTTGGGACCCGAAAGATGGTGAACTATGCCTGAATAGGGTGAAGCCAGAGGAAACTCTGGTGGAGGCTCGCAGCGGTTCTGACGTGCAAATCGATCGTCAAATTTGGGCATAGGGGCGAAAGACTAATCGAACTATCTAGTAGCTGGTTCCTGCG--???????????????????????????????????????????????????????????????????????????????????????????????????????????????????????????????????????????????????????????????????????????????????????????????????????????????????????????????????????????????????????????????????????????????????????????????????????????????????????????????????????????????????????????????????????????????????????????????????????????????????????????????????????????????????????????????????????????????????????????????????????????????????????????????????????????????????????????????????????????????????????????????????????????????????????????????????????????????????????????????????????????????????????????????????????????????????????????????????????????????????????????????????????????????????????????????????????????????????????????????????????????????????????????????????????????????????????????????????????????????????????????????????????????????????????????????????????????????????????????????????????????????????????????????????????????????????????????????????????AAATCAGTTATCGTTTATTTGATAGTACCTTACTACTTGGATAACCGTGGTAATTCTAGAGCTAATACATGCTGAAAACCCCGACTTCGGAAGGGGTGTATTTATTAGATAAAAAACCAATGCCCTTCGGGGCTCTTTGGTGATTCATGATAACTTAACGGATCGCATGGCCTTGCGCCGGCGACGGTTCATTCAAATTTCTGCCCTATCAACTTTCGATGGTAAGGTATTGGCTTACCATGGTTTCAACGGGTAACGGGGAATTAGGGTTCGGTTCCGGAGAGGGAGCCTGAGAAACGGCTACCACATCCAAGGAAGGCAGCAGGCGCGCAAATTACCCAATCCCGACACGGGGAGGTAGTGACAATAAATACTGATACAGGGCTCTTTTGGGTCTTGTAATTGGAATGAGTACAATTTAAACCCCTTAACGAGGAACAATTGGAGGGCAAGTCTG-------------------------------------------------------------------------------------------------------------------------------------------------------------------------------------------------------------------------------------------------------------------------------------------------------------------------------------------------------------------------------------------------------------------------------------------------------------------------------------------------------------------------------GCCATCTCATCATTGCCGCTGGTACTGGTGAGTTCGAGGCCGGTATCTCCAAGGACGGCCAGACTCGCGAGCACGCTCTCCTTGCCTACACCCTCGGTGTCAAGCAGCTCATCGTCGCCATCAACAAGATGGACACCACCAAGTGGTCCGAGGAGCGCTTCAACGAGATCATCAAGGAGACGTCCAACTTCATCAAGAAGGTCGGATACAACCCCAAGCACGTCCCCTTCGTTCCCATCTCCGGCTTCAACGGCGACAACATGATCGAGGTCTCCACCAACTGCCCGTGGTACAAGGGCTGGGAGAAGGAGACCAAGTCCAAGGCTTCCGGCAAGACCCTCCTCGAGGCCATTGACGCCATCGACCCCCCGTCCCGTCCCTCCGACAAGCCCCTCCGTCTCCCTCTCCAGGATGTGTACAAGATCGGCGGTATTGGCACGGTTCCCGTCGGTCGTGTCGAGACCGGTGTTATCAAGGCCGGTATGGTCGTCACCTTCGCCCCCGCTGGTGTCACCACTGAAGTCAAGTCCGTCGAGATGCACCACGAGCAGCTCGCCGAGGGTGTCCCCGGTGACAACGTCGGCTTCAACGTCAAGAACGTCTCCGTCAAGGAGATCCGTCGTGGCAACGTCGCCGGTGACTCCAAGAACGACCCTCCCAAGGGTGCCGAGTCCTTCAACGCCCAGGTCATCGTCCTCAACCACCCCGGCCAGGTCGGTGCTGGTTACGCCCCTGTCTTGGATTGCCACACTGCCCACATCGCCTGCAAGTTCTCCGAGCTCTTGGAGAAGATCGATCGCCGAACTGGCAAGTCTGTTGAGAACTCCCCCAAGTTCATCAAGTCTGGTGATGCCGCTATCGTCAAGATGTTGCCGTCCAAGCCCATGTGCGTCGAGGCTTT
>Alfoldia vorosii REF113
------------------------------------------CATTATCG--TAGGGCTTTT----GTCCTG---TCGAGATAGCGTCCTTGCCTATTTTTTGGAGTGCCTTTTCGTTTCCTCAGCAGGCCTGCCTGCTACTGGGGACCCTTTAAACTCTTTGTAAATACAGCATCTGTCTGAAAAAACA--AACAAAAATCAAAACTTTCAACAATGGATCTCTTGGTTCTGGCATCGATGAAGAACGCAGCAAAATGCGATAAGTAGTGTGAATTGCAGAATTCAGTGAATCATCGAATCTTTGAACGCACATTGCGCCCTTTGGTATTCCTTAGGGCATGCCTGTTCGAGCGTCATTTTC-ACCTTCAAGCGCAGCTTGGTGTTGGGCGTCTGTCCTGCTG--TCGGCACGGACTCGCCTCAAAATGA-TTGACAGCCACTT-CAGCGGCTTTGAGCGCAGCAGAATTGCGTCTCTGGCGGCGAAAGG-TGGCATCCATAAGCA-CACCTTTTTATTTTGACCTCGGATCAGGTAGGGATACCCGCTGAACTTAA-------ACGGCGAGTGAAGCGGCAACAGCTCAAATTTGAAATCTGGCCCTTTTGGGGTCCGAGTTGTAATTTGCAGAGGGTGCTTTGGCGTTGGCTGTGGTCTAAGTTCCTTGGAACAGGACGTCGCAGAGGGTGAGAATCCCGTATGTGGCCGCCAGTCTTCGCCGTGTAAAGCCCCTTCGACGAGTCGAGTTGTTTGGGAATGCAGCTCTAAATGGGAGGTAAATTTCTTCTAAAGCTAAATATTGGCCAGAGACCGATAGCGCACAAGTAGAGTGATCGAAAGATGAAAAGCACTTTGGAAAGAGAGTCAAAAAGCACGTGAAATTGTTGAAAGGGAAGCGCTTGCAGCCAGACTTGCTTGCAGTTGCTTAGCCAGGCTTTTGCCTGGTGTACTCTTCTGCATGCAGGCCAGCATCAGTCCGGGCGGTTGGATAAAGGCCTATTAAACGTACCTCTCTTCGGGGAGGACTTATAGGGTAGGTGCCATGCAACCAGCCTGGATTGAGGTCCGCGCATCTGCTAGGATGCTGGCGTAATGGCTGTAAGCGGCCCGTCTTGAAACACGGACCAAGGAGTCTAACATCTATGCGAGTGTTTGGGTGTCAAGCCCGAGCGCGTAATGAAAGTGAACGGAGGTGGGAACCTTTCGGGGTGCACCATCGACCGATCCTGATGTCTTCGGATGGATTTGAGTAAGAGCATAGCTGTTGGGACCCGAAAGATGGTGAACTATGCCTGAATAGGGTGAAGCCAGAGGAAACTCTGGTGGAGGCTCGCAGCGGTTCTGACGTGCAAATCGATCGTCAAATTTGGGCATAGGGGCGAAAGACTAATCGAACTATCTAGTAGCTGGTTCCTGCCGA???????????????????????????????????????????????????????????????????????????????????????????????????????????????????????????????????????????????????????????????????????????????????????????????????????????????????????????????????????????????????????????????????????????????????????????????????????????????????????????????????????????????????????????????????????????????????????????????????????????????????????????????????????????????????????????????????????????????????????????????????????????????????????????????????????????????????????????????????????????????????????????????????????????????????????????????????????????????????????????????????????????????????????????????????????????????????????????????????????????????????????????????????????????????????????????????????????????????????????????????????????????????????????????????????????????????????????????????????????????????????????????????????????????????????????????????????????????????????????????????????????????????????????????????????????????????????????????????????????AAATCAGTTATCGTTTATTTGATAGTACCTTACTACTTGGATAACCGTGGTAATTCTAGAGCTAATACATGCTAAAAACCCCGACCTCGGAAGGGGTGTATTTATTAGATAAAAAACCAATGCCTTC--GGGCTTTTTGGTGATTCATGATAATTTAACGAATCGCATGGCCTTGAGCTGGCGATGGTTCATTCAAATTTCTGCCCTATCAACTTTCGATGGTAGGATAGAGGCCTACCATGGTTTCAACGGGTAACGGGGAATTAGGGTTCGATTCCGGAGAGGGAGCCTGAGAAACGGCTACCACATCCAAGGAAGGCAGCAGGCGCGCAAATTACCCAATCCCAATACGGGGAGGTAGTGACAATAAATACTGATACAGGGCCCTTTTGGGTCTTGTAATTGGAATGAGTACAATTTAAATCTCTTAACGAGGAACAATTGGAGGGCAAGTCTGGT-----------------------------------------------------------------------------------------------------------------------------------------------------------------------------------------------------------------------------------------------------------------------------------------------------------------------------------------------------------------------------------------------------------------------------------------------------------------------------------------------------------------------------------------------------------------------------------------------------------------------------------------------------------------------------------------------------TCATCAAGGAGACGTCCAACTTCATCAAGAAGGTCGGATACAACCCCAAGCACGTCCCCTTCGTTCCCATCTCCGGCTTCAACGGCGACAACATGATCGAGGTCTCCACCAACTGCCCGTGGTACAAGGGCTGGGAGAAGGAGACCAAGTCCAAGGCTTCCGGCAAGACCCTCCTCGAGGCCATTGACGCCATCGACCCCCCGTCCCGTCCCTCCGACAAGCCCCTCCGTCTCCCTCTCCAGGATGTGTACAAGATCGGCGGTATTGGCACGGTTCCCGTCGGTCGTGTCGAGACCGGTGTTATCAAGGCCGGTATGGTCGTCACCTTCGCCCCCGCTGGTGTCACCACTGAAGTCAAGTCCGTCGAGATGCACCACGAGCAGCTCGCCGAGGGTGTCCCCGGTGACAACGTCGGCTTCAACGTCA-------------------------------------------------------------------------------------------------------------------------------------------------------------------------------------------------------------------------------------------------------------------------------------------------------------------
>Alfoldia vorosii REF117
AAAGTCGTAACAAGGTTTCCGTAGGTGAACCTGCGGAAGGATCATTATCG--TAGGGCTTTT----GTCCTG---TCGAGATAGCGTCCTTGCCTATTTTTTGGAGTACCTTTTCGTTTCCTCAGCAGGCCTGCCTGCTACTGGGGACCCTTTAAACTCTTTGTAAATACAGCATCTGTCTGAAAAAACA--AACAAAAATCAAAACTTTCAACAATGGATCTCTTGGTTCTGGCATCGATGAAGAACGCAGCAAAATGCGATAAGTAGTGTGAATTGCAGAATTCAGTGAATCATCGAATCTTTGAACGCACATTGCGCCCTTTGGTATTCCTTAGGGCATGCCTGTTCGAGCGTCATTTTC-ACCTTCAAGCGCAGCTTGGTGTTGGGCGTCTGTCCTGCTG--TCGGCACGGACTCGCCTCAAAATGA-TTGGCAGCCACTT-CAGCGGCTTTGAGCGCAGCAGAATTGCGTCTCTGGCGGCGAAAGG-TGGCATCCATAAGCA-CACCTTTTTATTTTGACCTCGGATCAGGTAGGGATACCCGCTGAACTTAAGCATATCACGGCGAGTGAAGCGGCAACAGCTCAAATTTGAAATCTGGCCCTTTTGGGGTCCGAGTTGTAATTTGCAGAGGGTGCTTTGGCGTTGGCTGTGGTCTAAGTTCCTTGGAACAGGACGTCGCAGAGGGTGAGAATCCCGTATGTGGCCGCCAGTCTTCGCCGTGTAAAGCCCCTTCGACGAGTCGAGTTGTTTGGGAATGCAGCTCTAAATGGGAGGTAAATTTCTTCTAAAGCTAAATATTGGCCAGAGACCGATAGCGCACAAGTAGAGTGATCGAAAGATGAAAAGCACTTTGGAAAGAGAGTCAAAAAGCACGTGAAATTGTTGAAAGGGAAGCGCTTGCAGCCAGACTTGCTTGCAGTTGCTTAGCCAGGCTTTTGCCTGGTGTACTCTTCTGCATGCAGGCCAGCATCAGTCCGGGCGGTTGGATAAAGGCCTATTAAACGTACCTCTCTTCGGGGAGGACTTATAGGGTAGGTGCCATGCAACCAGCCTGGATTGAGGTCCGCGCATCTGCTAGGATGCTGGCGTAATGGCTGTAAGCGGCCCGTCTTGAAACACGGACCAAGGAGTCTAACATCTATGCGAGTGTTTGGGTGTCAAGCCCGAGCGCGTAATGAAAGTGAACGGAGGTGGGAACCTTTCGGGGTGCACCATCGACCGATCCTGATGTCTTCGGATGGATTTGAGTAAGAGCATAGCTGTTGGGACCCGAAAGATGGTGAACTATGCCTGAATAGGGTGAAGCCAGAGGAAACTCTGGTGGAGGCTCGCAGCGGTTCTGACGTGCAAATCGATCGTCAAATTTGGGCATAGGGGCGAAAGACTAATCGAACTATCTAGTAGCTGGTTCCTGCCGA???????????????????????????????????????????????????????????????????????????????????????????????????????????????????????????????????????????????????????????????????????????????????????????????????????????????????????????????????????????????????????????????????????????????????????????????????????????????????????????????????????????????????????????????????????????????????????????????????????????????????????????????????????????????????????????????????????????????????????????????????????????????????????????????????????????????????????????????????????????????????????????????????????????????????????????????????????????????????????????????????????????????????????????????????????????????????????????????????????????????????????????????????????????????????????????????????????????????????????????????????????????????????????????????????????????????????????????????????????????????????????????????????????????????????????????????????????????????????????????????????????????????????????????????????????????????????????????????????????AAATCAGTTATCGTTTATTTGATAGTACCTTACTACTTGGATAACCGTGGTAATTCTAGAGCTAATACATGCTAAAAACCCCAACTTCGGGAGGGGTGTATTTATTAGATAAAAAACCAATGCCCTCCGGGGCTCCTTGGTGATTCATAATAACTTCTCTGATCGCATGGCCTTGCGCCGGCGACGGTTCATTCAAATTTCTGCCCTATCAACTTTCGATGGTAAGGTATTGGCTTACCATGGTGGCAACGGGTAACGGAGGATTAGGGTTCGATCCCGGAGAGGGAGCCTGAGAAACGGCTACCACATCCAAGGAAGGCAGCAGGCGCGCAAATTACCCAATTCCAACACGGAGAGGTAGTGACAATAAATACTGATACAGGGCTCTTTTGGGTCTTGTAATTGGAATGAGTACGATTTAAACCTCCTAACGAGGAACAATTGGAGGGCAAGTCTGGT-----------------------------------------------------------------------------------------------------------------------------------------------------------------------------------------------------------------------------------------------------------------------------------------------------------------------------------------------------------------------------------------------------------------------------------------------------------------------------------------------------------------------------GCCATCTCATCATTGCCGCTGGTACTGGTGAGTTCGAGGCCGGTATCTCCAAGGACGGCCAGACTCGCGAGCACGCTCTCCTTGCCTACACCCTCGGTGTCAAGCAGCTCATCGTCGCCATCAACAAGATGGACACCACCAAGTGGTCCGAGGAGCGCTTCAACGAGATCATCAAGGAGACGTCCAACTTCATCAAGAAGGTCGGATACAACCCCAAGCACGTCCCCTTCGTTCCCATCTCCGGCTTCAACGGCGACAACATGATCGAGGTCTCCACCAACTGCCCGTGGTACAAGGGCTGGGAGAAGGAGACCAAGTCCAAGGCTTCCGGCAAGACCCTCCTCGAGGCCATTGACGCCATCGACCCCCCGTCCCGTCCCTCCGACAAGCCCCTCCGTCTCCCTCTCCAGGATGTGTACAAGATCGGCGGTATTGGCACGGTTCCCGTCGGTCGTGTCGAGACCGGTGTTATCAAGGCCGGTATGGTCGTCACCTTCGCCCCCGCTGGTGTCACCACTGAAGTCAAGTCCGTCGAGATGCACCACGAGCAGCTCGCCGAGGGTGTCCCCGGTGACAACGTCGGCTTCAACGTCAAGAACGTCTCCGTCAAGGAGATCCGTCGTGGCAACGTCGCCGGTGACTCCAAGAACGACCCTCCCAAGGGTGCCGAGTCCTTCAACGCCCAGGTCATCGTCCTCAACCACCCCGGCCAGGTCGGTGCTGGTTACGCCCCTGTCTTGGATTGCCACACTGCCCACATCGCCTGCAAGTTCTCCGAGCTCTTGGAGAAGATCGATCGCCGAACTGGCAAGTCTGTTGAGAACTCCCCCAAGTTCATCAAGTCTGGTGATGCCGCTATCGTCAAGATGTTGCCGTCCAAGCCCATGTGCGTCGAGGCTTT
>Amorocoelophoma camelliae NTUCC 18 097 1
-----------------------------------CGGAGGACATTATCG--TAGGGCCTCT---GGCCCTG---TCGAGATAGCGTCCTTGCCTATTTTTTGGAGCACC-CTCCGTTTCCTCAGCAGGTCCGCCTGCTACCGGGGACACACAAAACTCTTTGCAA--TCAGCAACCGTCTGAAGCAACT--ACAAAAAATCAAAACTTTCAACAATGGATCTCTTGGTTCTGGCATCGATGAAGAACGCAGCAAAATGCGATAAGTAGTGTGAATTGCAGAATTCAGTGAATCATCGAATCTTTGAACGCACATTGCGCCCTTTGGTATTCCTTAGGGCATGCCTGTTCGAGCGTCATTACA-ACCATCAAGCGCGGCTTGTTGTTGGGCGCCTGTCCCGCC--TCCGGCGCGGACTCGCCTCGAATCGA-TTGGCGGCCCCTCCCGGCGGCTCGGAGCGCAGCAGAATTGCGACTCTACCCGCGGGGACGCGGCACCCAGAAGCC-TTTCCTTCATAATCGACCTCGGATCAGGTAGGGATACCCGCTGAACTTAAGCATATCACGGCGAGTGAAGCGGCAACAGCTCAAATTTGAAATCTGGCCTCTTCGGGGTCCGAGTTGTAATTTGCAGAGAGAGCTTTGGCGTTGGTTGTGGTCTAAGTTCCTTGGAACAGGACGTCGCAGAGGGTGAGAATCCCGTATGTGGCCGCCAGCCTTCGCCGTGTAAAGCCTTCTCGACGAGTCGAGTTGTTTGGGAATGCAGCTCTAAATGGGAGGTAAATTTCTTCTAAAGCTAAATATTGGCCAGAGACCGATAGCGCACAAGTAGAGTGATCGAAAGATGAAAAGCACTTTGGAAAGAGAGTCAAAAAGCACGTGAAATTGTTGAAAGGGAAGCGCTTGCAGCCAGACTTGCTTGCGGTTGTTCAGCCGGGCTCCTGCCCGGTGTACTCTTCCGCACGCAGGCCAGCATCAGTCCGGGCGGTCGGATAAAGGCCCATTAAACGTACCTCCCCTCGGGGAGGACTTATAGGGTGGGTGCCATGCGACCAGCCTGGATTGAGGTCCGCGCATCTGCTAGGATGCTGGCGTAATGGCTGTAAGCGGCCCGTCTTGAAACACGGACCAAGGAGTCTAACATCTATGCGAGTGTTTGGGTGTCAAGCCCGAGCGCGTAATGAAAGTGAACGGAGGTGGGAACCTTTCGGGGTGCACCATCGACCGATCCTGATGTCTTCGGATGGATTTGAGTAAGAGCATAGCTGTTGGGACCCGAAAGATGGTGAACTATGCCTGAATAGGGTGAAGCCAGAGGAAACTCTGGTGGAGGCTCGCAGCGGTTCTGACGTGCAAATCGATCGTCAAATTTGGGCATAGGGGCGAAAGACT--------------------------------CTGACCAAGGATGTCTACAAGTACTTGCAGAAATGCGTGGAAACCACATCCGAGTTCAATGTGCAGATGGCTGTAAAAGCCAGCGTCATCACCAACGGTCTCAAATACTCGCTAGCCACTGGCAACTGGGGTGACCAGAAGAAGGCTGCTTCTGCAAAGGCTGGCGTCTCGCAGGTGCTCAACCGATACACCTATGCATCAACATTGTCGCATTTGCGTCGAACAAATACTCCAGTGGGTCGCGATGGCAAGCTGGCAAAGCCGCGGCAACTGCACAACACCCATTGGGGCTTGGTGTGTCCTGCGGAGACTCCAGAAGGGCAGGCCTGTGGCTTGGTCAAGAACCTTTCTCTCATGTGCTACGTCAGTGTTGGAAGCGAGAGCACTCCGATTACCGACTTTATGAGTCAGCGAAACATGGACCTCCTTGAAGAGTACGATTCCGTTGTCAATCCGACTGCCACCAAAGTGTTTGTCAATGGCGTTTGGGTCGGCGTACACTCGAATCCCGGCCAGCTCGTGTCTGTTGTACAGGAGCTCCGGCGGAACGGTACGCTGTCTTACGAGATGACACTGATCCGAGACATTCGAGACCGAGAGTTCAAAATCTTCACAGACGCAGGTCGTGTTATGCGACCGCTCTTTGTTGTGGAGCAAGATGTCCGGAAACCCAACAAGGGTAGCTTGGTTCTCAACAAACAGCACGTCCAGCAAGT-------GACGAAGAGGCCG-----------------------------------------------------------------------------------------------------------------------------------------------------------------------------------------------------CACAGAT-----------------------------------------------------------------------------------------------------------------------CCTACTACTTGGATAACCGTGGTAATTCTAGAGCTAATACATGCTGAAAACCCCGACTTCGGGAGGGGTGTATTTATTAGATAAAAAACCAATGCCCTTCGGGGCTCTTTGGTGATTCATGATAACTTAACGGATCGCATGGCCTTGCGCCGGCGACGGTTCATTCAAATTTCTGCCCTATCAACTTTCGATGGTAAGGTATTGGCTTACCATGGTTTCAACGGGTAACGGGGAATTAGGGTTCGGTTCCGGAGAGGGAGCCTGAGAAACGGCTACCACATCCAAGGAAGGCAGCAGGCGCGCAAATTACCCAATCCCGACACGGGGAGGTAGTGACAATAAATACTGATACAGGGCTCTTTTGGGTCTTGTAATTGGAATGAGTACAATTTAAACCCCTTAACGAGGAACAATTGGAGGGCAAGTCTGGTGCCAGCAGCCGCGGTAATTCCAGCTCCAATAGCGTATATTAAAGTTGTTGCAGTTAAAAAGCTCGTAGTTGAATCTTGGGTCTGGCTGGCCGGTCCGCCTCACCGCGTGTACTGGTCCGGCCGGGCCTTTCCTTCTGGAGAGCCCCATGCCCTTCACTGGGTGTGCGGGGGAACCAGGACTTTTACTTTGAAAAAATTAGAGTGTTCAAAGCAGGCCTTTGCTCGAATACGTTAGCATGGAATAATAGAATAGGACGTGCGGTTCTATTTTGTTGGTTTCTAGAACCGCCGTAATGATTAATAGGGATAGTCGGGGGCATCAGTATTCAATTGTCAGAGGTGAAATTCTTAGATTTATTGAAGACTAACTACTGCGAAAGCATTTGCCAAGGATGTTTTCATTAATCAGTGAACGAAAGTTAGGGGATCGAAGACGATCAGATACCGTCGTAGTCTTAACCGTAAACTATGCCGACTAGGGATCGGGCGGTGTTTCTATCTTGACCCGCGCCATCTCATCATCGCCGCCGGTACTGGTGAGTTCGAGGCTGGTATCTCCAAGGATGGCCAGACCCGTGAGCACGCTCTCCTCGCCTACACCCTTGGTGTGAAGCAGCTCATCGTCGCCATCAACAAGATGGACACCACCAAGTGGTCCGAGGAGCGTTTCAACGAAATCATCAAGGAGACCTCCAACTTCATCAAGAAGGTCGGATACAACCCCAAGCACGTCCCCTTCGTCCCCATCTCCGGATTCAACGGTGACAACATGATTGAGGTCTCCACCAACTGCCCGTGGTACAAGGGCTGGGAGAAGGAGACCAAGTCCAAGGCCACCGGCAAGACCCTCCTTGAGGCCATTGACGCCATCGACCCCCCTTCGCGTCCTTCCGACAAGCCCCTCCGTCTGCCCCTTCAGGATGTGTACAAGATTGGTGGTATTGGCACGGTCCCCGTCGGTCGTGTCGAGACCGGAACCATCAAGGCCGGTATGGTCGTCACCTTCGCCCCCGCTGGTGTCACCACTGAAGTCAAGTCCGTCGAGATGCACCACGAGCAGCTTTCCGAGGGTGTCCCCGGTGACAACGTCGGCTTCAACGTCAAGAACGTTTCCGTCAAGGAGATCCGTCGTGGCAACGTCGCTGGTGACTCCAAGAACGACCCCCCCAAGGGTGCCGAGTCCTTCAACGCTCAGGTCATCGTCCTCAACCACCCCGGCCAGGTCGGTGCTGGTTACGCCCCC-----------------------------------------------------------------------------------------------------------------------------------------------------------------------
>Amorocoelophoma cassiae MFLUCC 17 2283
----------------------------------------ATCATTATCG--TAGGGCTTCG----GTCCTG---TCGAGATAGCGTCCTTGCCTATTTTTTGGAGTACCTTTTCGTTTCCTCAGCAGGCTTGCCTGCTACTGGGGACCCTTTAAACTCTTTGTAAATACAGCATCTGTCTGAATAAACA--AACAAAAATCAAAACTTTCAACAATGGATCTCTTGGTTCTGGCATCGATGAAGAACGCAGCAAAATGCGATAAGTAGTGTGAATTGCAGAATTCAGTGAATCATCGAATCTTTGAACGCACATTGCGCCCTTTGGTATTCCTTAGGGCATGCCTGTTCGAGCGTCATTTAC-ACCTTCAAGCACAGCTTGGTGTTGGGCGTCTGTCCT----------CAGGGACTCGCCTCAAAAGGA-TTGGCAGCCACTC-CAGCGGCTTTGAGCGCAGCAGATTTGCGTCTCTAGCAGTCGGAGA-TGGCATCCATAAGCT-TA-CTTTTTATTTTGACCTCGGATCAGGTAG--------------------------ACGGCGAGTGAAGCGGCAACAGCTCAAATTTGAAATCTGGCTCTTTTAGGGTCCGAGTTGTAATTTGTAGAGGGTGCTTTGGCGTTGGCTGTGGTCTAAGTTCCTTGGAACAGGACGTCGCAGAGGGTGAGAATCCCGTATGTGGCCGCCAGTCTTCGCCGTGTAAAGCCCCTTCGACGAGTCGAGTTGTTTGGGAATGCAGCTCTAAATGGGAGGTAAATTTCTTCTAAAGCTAAATATTGGCCAGAGACCGATAGCGCACAAGTAGAGTGATCGAAAGATGAAAAGCACTTTGGAAAGAGAGTCAAAAAGCACGTGAAATTGTTGAAAGGGAAGCGCTTGCAGCCAGACTTGCTTGTAGTTGTTTAGCTAGGCTTTTGCCTGGTGTACTTTTCTGCATGCAGGCCAGCATCAGTCCGGGCGGTTGGATAAAGGCCTATTAAACGTACCTCTCCTCGGGGAGGACTTATAGGGTAGGTGCCATGCAACCAGCCTGGATTGAGGTCCGCGCATCTGCTAGGATGCTGGCGTAATGGCTGTAAGCGGCCCGTCTTGAAACACGGACCAAGGAGTCTAACATCTATGCGAGTGTTTGGGTGTCAAGCCCGAACGCGTAATGAAAGTGAACGGAGGTGGGAACCTTTCGGGGTGCACCATCGACCGATCCTGATGTCTTCGGATGGATTTGAGTAAGAGCATAGCTGTTGGGACCCGAAAGATGGTGAACTATGCCTGAATAGGGTGAAGCCAGAGGAAACTCTGGTGGAGGCTCGCAGCGGTTCTGACGTGCAAATCGATCGTCAAATTTGGGCATAGGGGCGAAAGACTAATCGAACTATCTAGTAGCTGGTTCCTGCCAATTAACCAAGGATGTTTTCAAGTACCTGCAGAAGTGTGTGGAGAACAGCACAGAGTTCAACGTGCAGATGGCTGTGAAAGCCAGCGTCATCACGAATGGTCTCAAGTACTCGCTGGCTACTGGCAACTGGGGTGACCAGAAGAAGGCCGCCTCAGCAAAAGCTGGCGTCTCTCAAGTGCTCAATCGATACACCTACGCATCTACACTGTCACATTTACGTCGAACAAACACTCCTGTCGGCCGTGATGGCAAACTGGCGAAACCACGACAACTGCACAATACCCATTGGGGTTTGGTGTGTCCTGCCGAGACTCCAGAAGGGCAGGCTTGTGGCTTGGTCAAGAATCTTTCTCTCATGTGCTACGTCAGTGTTGGTAGCGAAAGCACTCCAATCACTGACTTCATGGGTCAACGAAACATGGAACTCTTGGAAGAGTATGATCCGGTGGTAAATCCGACCGCTACCAAGGTGTTCGTCAACGGTGTTTGGGTCGGTGTACACTCGAATCCTGGACAGCTTGTGTCTGTCGTGCAGGAGCTCCGACGGAATGGTACACTGTCTTACGAGATGACTCTCATCCGAGACATTCGTGACCGAGAGTTCAAGATCTTTACAGACGCGGGCCGTGTTATGCGACCGCTGTTCGTTGTGGAACAAGATGTCCGGAAACCGAACAAAGGAAGTCTTGTCCTCACCAAACAGCACGTCCAGCAGATCCTAGCGGACAAAGAGATCGATACGAAGGGCTACAGTGACGAAGAAGCTGCGGAAATGAAGTTTGGTTGGAAAGGTCTCATTCACGCCGGTGTAGTCGAGTATCTTGACGCCGAAGAGGAAGAGACAGCCATGATCATCATGACACCGGAAGACCTGGAAGAACACCGAGACCTCATGCAGGGTATCCCAGCACCGGAAGGCGTCCCGTCAGATCGGCACAAGCGAATCAAGCCAAAACCCAACCCTTCGGTTAAGACGTACACCCACTGTGAGATCCATCCTAGCATGATCCTCGGTATCTGCGCCTCTATCATAAATCAGTTATCGTTTATTTGATAGTACCTTACTACTTGGATAACCGTGGTAATTCTAGAGCTAATACATGCTGAAAACCCCGACTTCGGAAGGGGTGTATTTATTAGATAAAAAACCAATGCCCTTCGGGGCTCTTTGGTGATTCATGATAACTTAACGGATCGCATGGCCTTGCGCCGGCGACGGTTCATTCAAATTTCTGCCCTATCAACTTTCGATGGTAAGGTATTGGCTTACCATGGTTTCAACGGGTAACGGGGAATTAGGGTTCGGTTCCGGAGAGGGAGCCTGAGAAACGGCTACCACATCCAAGGAAGGCAGCAGGCGCGCAAATTACCCAATCCCGACACGGGGAGGTAGTGACAATAAATACTGATACAGGGCTCTTTTGGGTCTTGTAATTGGAATGAGTACAATTTAAACCCCTTAACGAGGAACAATTGGAGGGCAAGTCTGGTGCCAGCAGCCGCGGTAATTCCAGCTCCAATAGCGTATATTAAAGTTGTTGCAGTTAAAAAGCTCGTAGTTGAATCTTGGGTCTGGCTGGCCGGTCCGCCTCACCGCGTGTACTGGTCCGGCCGGGCCTTTCCTTCTGGAGAGCCCCATGCCCTTCACTGGGTGTGCGGGGGAACCAGGACTTTTACTTTGAAAAAATTAGAGTGTTCAAAGCAGGCCTTTGCTCGAATACGTTAGCATGGAATAATAGAATAGGACGTGCGGTTCTATTTTGTTGGTTTCTAGAACCGCCGTAATGATTAATAGGGATAGTCGGGGGCATCAGTATTCAATTGTCAGAGGTGAAATTCTTAGATTTATTGAAGACTAACTACTGCGAAAGCATTTGCCAAGGATGTTTTCATTAATCAGTGAACGAAAGTTAGGGGATCGAAGACGATCAGATACCGTCGTAGTCTTAACCGTAAACTATGCCGACTAGGGATCGGGCGGTGTTTCTATCTTGACCCGCGCCATCTCATCATTGCCGCCGGTACTGGTGAGTTCGAGGCTGGTATCTCCAAGGATGGCCAGACTCGTGAGCACGCTCTCCTCGCCTACACCCTCGGTGTCAAGCAGCTCATCGTTGCCATCAACAAGATGGACACCACCAAGTGGTCTGAGGATCGTTTCAACGAGATCATCAAGGAGACTTCCAACTTCATCAAGAAGGTCGGATACAACCCCAAGCACGTCCCCTTCGTCCCCATCTCCGGTTTCAACGGCGACAACATGATCGAGGTCTCCACCAACTGCCCATGGTACAAGGGCTGGGAGAAGGAGACCAAGTCCAAGGCCACCGGCAAGACCCTCCTCGAGGCCATCGATGCCATCGACCCCCCATCCCGTCCCTCCGACAAGCCCCTCCGTCTTCCCCTTCAGGATGTGTACAAGATTGGTGGTATTGGCACGGTTCCCGTCGGTCGTGTCGAGACCGGTGTCATTAAGGCCGGTATGGTCGTCACCTTCGCCCCCGCTGGTGTCACCACTGAAGTCAAGTCCGTCGAGATGCACCACGAGCAGCTTGCTGAGGGTGTTCCCGGTGACAACGTCGGCTTCAACGTCAAGAACGTCTCCGTCAAGGAGATCCGTCGTGGCAACGTTGCCGGTGACTCCAAGAACGACCCCCCCAAGGGTGCCGAGTCCTTCAACGCCCAGGTCATCGTCCTTAACCACCCCGGCCAGGTCGGTGCTGGTTACGCACCTGTCTTGGATTGCCACACTGCCCACATTGCCTGCAAGTTCTCTGAGCTCTTGGAGAAGATCGATCGCCGAACTGGCAAGTCTGTTGAGAACTCCCCCAAGTTCATCAAGTCTGGTGATGCTGCCATCGTAAAGATGTTGCCATCCAAGCCCATGTGCGTTGAGGCTTT
>Amorocoelophoma neoregeliae CBS 146820
------AAAACAACCGTTCCGTAGGTGAACCTGCGGAAGGATCATTATCG--TAGGGCTTTT----GTCCTG---TCGAGATAGCGTCCTTGCCTATTTTTTGGAGTACC-TTTCGTTTCCTCAGCAGGCTTGCCTGCTACTGGGGACCCCTTAAACTCTTTGTAAATGCAGCAATCGTCTGAATAAACA--AACAAAAATCAAAACTTTCAACAATGGATCTCTTGGTTCTGGCATCGATGAAGAACGCAGCAAAATGCGATAAGTAGTGTGAATTGCAGAATTCAGTGAATCATCGAATCTTTGAACGCACATTGCGCCCTTTGGTATTCCTTAGGGCATGCCTGTTCGAGCGTCATTTTC-ACCTTCAAGCTCAGCTTGGTGATGGGCGTCTGTCCTGCCGT-CCGGCACGGACTCGCCTCAAAACGA-TTGGCA-------------------------------------------------------------------------------------------------------------------------------ACGGCGAGTGAAGCGGCAACAGCTCAAATTTGAAATCTGGCTCTCTTAGGGTCCGAGTTGTAATTTGTAGAGGGTGCTTTGGCGTTGGCTGTGGTCTAAGTTCCTTGGAACAGGACGTCGCAGAGGGTGAGAATCCCGTATGTGGCCGCCAGTCTTCGCCGTGTAAAGCCCCTTCGACGAGTCGAGTTGTTTGGGAATGCAGCTCTAAATGGGAGGTAAATTTCTTCTAAAGCTAAATATTGGCCAGAGACCGATAGCGCACAAGTAGAGTGATCGAAAGATGAAAAGCACTTTGGAAAGAGAGTCAAAAAGCACGTGAAATTGTTGAAAGGGAAGCGCTTGCAGCCAGACTTGCTTGTAGTTGCTTAGCTAGGCTTTTGCCTGGTGTACTCTTCTGCACGCAGGCCAGCATCAGTCCGGGCGGTTGGATAAAGGCCTATTAAACGTACCTCTCCTCGGGGAGGACTTATAGGGTAGGTGCCATGCAACCAGCCTGGATTGAGGTCCGCGCATCTGCTAGGATGCTGGCGTAATGGCTGTAAGCGGCCCGTCTTGAAACACGGACCAAGGAGTCTAACATCTATGCGAGTGTTTGGGTGTCAAGCCCGAGCGCGTAATGAAAGTGAACGGAGGTGGGAACCTTTCGGGGTGCACCATCGACCGATCCTGATGTCTTCGGATGGATTTGAGTAAGAGCATAGCTGTTGGGACCCGAAAGATGGTGAACTATGCCTGAATAGGGTGAAGCCAGAGGAAACTCTGGTGGAGGCTCGCAGCGGTTCTGACGTGCAAATCGATCGTCAAATTTGGGCATAGGGGCGAAAGACTAATCGAACTATCTAGTAGCTGGTT--------------------------------------------------------------------------------------------------------------------------------------------------------------------AAAGCTGGTGTTTCTCAGGTGCTCAACCGATACACCTACGCATCGACTTTGTCACATTTGCGTCGAACAAACACTCCAGTTGGCCGTGATGGCAAACTGGCGAAACCGCGACAGCTGCACAATACCCACTGGGGTTTGGTGTGCCCTGCCGAGACTCCAGAAGGGCAAGCCTGTGGCTTGGTCAAGAATCTCTCTCTCATGTGCTACGTCAGTGTTGGTAGCGAGAGCACTCCTATCACTGACTTCATGGGACAGCGAAACATGGAGCTCCTTGAAGAATATGATCCGGTGGTCAATCCAACCGCCACCAAGGTGTTTGTGAATGGAGTCTGGGTCGGTGTACACTCGAACCCTGGGCAGCTTGTGTCTGTCGTGCAAGAGCTCCGACGGAACGGTACGCTGTCTTACGAGATGACTCTCATCCGAGACATTCGAGATCGAGAATTCAAGATCTTCACGGATGCAGGTCGTGTTATGCGACCGCTATTCGTTGTGGAACAAGACGTTCGGAAACCCAACAAGGGTAGCCTGGTCCTCACTAAACAGCATGTTCAACAGATTTTAGCTGATAAGGAGATCGACACGAAAGGCTACAGTGACGAGGAGGCTGCGGACATGAAATTTGGTTGGAAGGGTCTCATCCATGCTGGTGTGGTTGAGTATCTTGACGCCGAAGAGGAAGAGACAGCCATGATTATCATGACCCCCGAAGACTTGGAAGAGCATCGAGATCTCATGCAGGGTATCCCAGCACCGGAAGGCGTCCCATCAGATCGGCACAAGCGAATCAAACCAAAACCCAACCCCTCGGTCAAGACTTACACCCATTGCGAGATTCATCCTAGCATGATCCTTGGTATATGCGCCTCCATCAT????????????????????????????????????????????????????????????????????????????????????????????????????????????????????????????????????????????????????????????????????????????????????????????????????????????????????????????????????????????????????????????????????????????????????????????????????????????????????????????????????????????????????????????????????????????????????????????????????????????????????????????????????????????????????????????????????????????????????????????????????????????????????????????????????????????????????????????????????????????????????????????????????????????????????????????????????????????????????????????????????????????????????????????????????????????????????????????????????????????????????????????????????????????????????????????????????????????????????????????????????????????????????????????????????????????????????????????????????????????????????????????????????????????????????????????????????????????????????????????????????????--CATCTCATCATTGCCGCCGGTACTGGTGAGTTCGAGGCCGGTATCTCCAAGGACGGTCAGACCCGCGAGCACGCTCTCCTTGCCTACACCCTCGGTGTCAAGCAGCTCATCGTCGCCATCAACAAGATGGACACCACCAAGTGGTCCGAGGAGCGCTTCAATGAGATCATCAAGGAGACCTCCAACTTCATCAAGAAGGTCGGATACAACCCCAAGCACGTCCCCTTCGTCCCCATCTCCGGCTTCAACGGCGACAACATGATCGACGTCTCCACCAACTGCCCCTGGTACAAGGGCTGGGAGAAGGAGACCAAGACCAAGTCCACCGGCAAGACCCTCCTCGAGGCCATTGACGCTATCGACACCCCGTCCCGTCCCTCCGACAAGCCCCTCCGTCTGCCCCTCCAGGATGTGTACAAGATCGGTGGTATTGGCACGGTTCCCGTCGGTCGTGTCGAGACCGGTGTCATCAAGGCCGGTATGGTCGTCACCTTCGCCCCCGCTGGTGTCACCACTGAAGTCAAGTCCGTCGAGATGCACCACGAGCAGCTCGTCGAGGGTGTTCCCGGTGACAACGTCGGCTTCAACGTCAAGAACGTCTCCGTCAAGGAGATCCGTCGTGGTAACGTTGCCGGTGACTCCAAGAACGACCCCCCCAAGGGTGCCGAGTCCTTCAACGCCCAGGTCATCGTCCTCAACCACCCCGGCCAGGTCGGTGCTGGTTACGCACCTGTCTTGGATTGCCACACTGCCCACATTGCCTGCAAGTTCTCTGAGCTCTTGGAGAAGATCGATCGCCGAACTGGCAAGTCTGTCGAGAACTCTCCCAAGTTCATCAAGTCTGGTGATGCCGCTATCGTCAAGATGATTCCCTCCAAGCCCATGTGCGTTGAGGCTTT
>Amorosia littoralis CBS 120399
----------------------------------------ATCATTACCG-AACGGGGCTCT--CTGCCTTA------------CGTTCTTGCT--CATTTTTGTGTACT-GTTTGTTTCCTCAGCAGGCCCGCCTGCCTCTGGGGACCCCCTCAACCTTTTGCAAACACTGTAT---TGTCTGAAAACA---AAGCAAATTAAAACTTTCAACAATGGATCTCTTGGCTCTGGCATCGATGAAGAACGCAGCAAAATGCGATAAGTAGTGTGAATTGCAGAATTCCGTGAATCATCGAATCTTTGAACGCACATTGCGCCCTTTGGTATTCCTTAGGGCATGCCTGTTCGAGCGTCATAAAC-ACCCTCAAGCTCAGCTTGGTGATGGGCGTCTGTCCTGCCGA-AAGGCGCGGACTCGCCTCAAATCTA-TTGGCGGCCCCTCCCGGCAGCCCAAAGCGCAGCAGACTTGCGCCGTGGGCCGTCCGTGGGGGTCAACCAACAAGAAAAC-----CATTTTGACCTCGGATCAGGTAGGGATACCCGCTGAACTTAAGCATATCACGGCGAGTGAAGCGGCAACAGCTCAAATTTGAAATCTGGCTCCTTCGGGGTCCGAGTTGTAATTTGTAGAGGGTGCTTTGGCATTGGCTGTGGTCTAAGTTCCTTGGAACAGGACGTCGCAGAGGGTGAGAATCCCGTATGTGGCCGCCAGTCTTTGCCGTGTAAAGCCCCTTCGACGAGTCGAGTTGTTTGGGAATGCAGCTCTAAATGGGAGGTAAATTTCTTCTAAAGCTAAATACTTGCCAGAGACCGATAGCGCACAAGTAGAGTGATCGAAAGATGAAAAGCACTTTGGAAAGAGAGTCAAAAAGCACGTGAAATTGTTGAAAGGGAAGCGCTTGCAGCCAGACTTGTC-----------------------------CACAGTCCTCTGTGGGCAGGCCAGCATCAGTTCGGGCGGTTGGACAAAGGACCTTTAAATGTGCCTCCCCCCGGGGAGAACTTATAGGGAGGTTGTCATACAACCAGCCCGGACTGAGGACCGCGCATCTGCTAGGATGCTGGCGTAATGGCTTTAAGCGGCCCGTCTTGAAACACGGACCAA----------------------------------------------------------------------------------------------------------------------------------------------------------------------------------------------------------------------------------------------------------------------------------------------------???????????????????????????????????????????????????????????????????????????????????????????????????????????????????????????????????????????????????????????????????????????????????????????????????????????????????????????????????????????????????????????????????????????????????????????????????????????????????????????????????????????????????????????????????????????????????????????????????????????????????????????????????????????????????????????????????????????????????????????????????????????????????????????????????????????????????????????????????????????????????????????????????????????????????????????????????????????????????????????????????????????????????????????????????????????????????????????????????????????????????????????????????????????????????????????????????????????????????????????????????????????????????????????????????????????????????????????????????????????????????????????????????????????????????????????????????????????????????????????????????????????????????????????????????????????????????????????????????????AAATCAGTTATCGTTTATTTGATAGTACCTTACTACTTGGATAACCGTGGTAATTCTAGAGCTAATACATGCTGAAAACCCCGACTTCGGGAGGGGCGTATTTATTAGATAAAAAACCAATGCCCTTCGGGGCTTTTTGGTGATTCATGATAACTTAACGGATCGCATGGCCTTGCGCCGGCGACGGTTCATTCAAATTTCTGCCCTATCAACTTTCGATGGTAAGGTATTGGCTTACCATGGTTTCAACGGGTAACGGGGAATTAGGGTTCGATTCCGGAGAGGGAGCCTGAGAAACGGCTACCACATCCAAGGAAGGCAGCAGGCGCGCAAATTACCCAATCCCGACACGGGGAGGTAGTGACAATAAATACTGATACAGGGCTCTTTTGGGTCTTGTAATTGGAATGAGTACAATTTAAATCCCTTAACGAGGAACAATTGGAGGGCAAGTCTGGTGCCAGCAGCCGCGGTAATTCCAGCTCCAATAGCGTATATTAAAGTTGTTGCAGTTAAAAAGCTCGTAGTTGAATCTTGGGCCTGGCTGGCCGGTCCGCCTCACCGCGTGCACTGGTCCGGCCGGGTCTTTTCTTCTGGAGAGCCCCATGCCCTTCACTGGGTGTGCGGGGGAACCAGGACTTTTACTTTGAAAAAATTAGAGTGTTCAAAGCAGGCCTTTGCTCGAATACGTTAGCATGGAATAATAGAATAGGACGTGTGGTTCTATTTTGTTGGTTTCTAGAACCGCCGTAATGATTAATAGGGATAGTCGGGGGCATCAGTATTCAATTGTCAGAGGTGAAATTCTTAGATCAATTGAAGACTAACTACTGCGAAAGCATTTGCCAAGGATGTTTTCATTAATCAGTGAACGAAAGTTAGGGGATCGAAGACGATCAGATACCGTCGTAGTCTTAACCGTAAACTATGCCGACTAGGGATCGGGCGGCA-CACAATTTTGGTCCGC?????????????????????????????????????????????????????????????????????????????????????????????????????????????????????????????????????????????????????????????????????????????????????????????????????????????????????????????????????????????????????????????????????????????????????????????????????????????????????????????????????????????????????????????????????????????????????????????????????????????????????????????????????????????????????????????????????????????????????????????????????????????????????????????????????????????????????????????????????????????????????????????????????????????????????????????????????????????????????????????????????????????????????????????????????????????????????????????????????????????????????????????????????????????????????????????????????????????????????????????????????????????????????????????????????????????????????????????????????????????????????????????????????
>Angustimassarina acerina MFLUCC 14 0505
-------TAACAAGGTTTCCGTAGGTGAACCTGCGGAAGGATCATTATCG--TAGGGCTTTT----GTCCTG---TCGAGATAGCGTCCTTGCCTATTTTTTGGAGCACC-GTTCGTTTCCTCAGCAGGCTTGCCTGCTACTGGGGACCCCTCAAACTCTTTGTAAATACAGTAATCGTCTGAAAAACAA--ACAAAAAATCAAAACTTTCAACAATGGATCTCTTGGTTCTGGCATCGATGAAGAACGCAGCAAAATGCGATAAGTAGTGTGAATTGCAGAATTCAGTGAATCATCGAATCTTTGAACGCACATTGCGCCCTTTGGTATTCCTTAGGGCATGCCTGTTCGAGCGTCATTTAC-ACCCTCAAGCACAGCTTGGTGTTGGGCGTCTGTCCCGCT---TCGGCGCGGACTCGCCTCAAAACGA-TTGGCAGCCACTT-CAGCGGCTTTGAGCGCAGCAGAATTGCGTCTCTCGTCGCGGCGGG-TGGCATCCAGTAAGC-AACATTTATATC-TGACCTCGAT--------------------------------------------------------------------------------------------------------------------------CTGTGGTCTAAGTTCCTTGGAACAGGACGTCGCAGAGGGTGAGAATCCCGTATGTGGCCGCCAGTCTTCGCCGTGTAAAGCCCCTTCGACGAGTCGAGTTGTTTGGGAATGCAGCTCTAAATGGGAGGTAAATTTCTTCTAAAGCTAAATATTGGCCAGAGACCGATAGCGCACAAGTAGAGTGATCGAAAGATGAAAAGCACTTTGGAAAGAGAGTCAAAAAGCACGTGAAATTGTTGAAAGGGAAGCGCTTGCAGCCAGACTTGCTTGCAGTTGTTCAGCCGGGCTCTTGCCCGGTCTACTCTTCTGCTCGCAGGCCAGCATCAGTCCGGGCGGTTGGATAAAGGCCTATTAAACGTACCTCCCCTCGGGGAGGACTTATAGGGTAGGTGACATGCAACCAGCCCGGATTGAGGTCCGCGCATCTGCTAGGATGCTGGCGTAATGGCTGTAAGCGGCCCGTCTTGAAACACGGACCAAGGAGTCTAACATCTATGCGAGTGTTTGGGTGTCAAGCCCGAGCGCGTAATGAAAGTGAACGGAGGTGGGAACCTTTCGGGGTGCACCATCGACCGATCCTGATGTCTTCGGATGGATTTGAGTAAGAGCATAGCTGTTGGGACCCGAAAGATGGTGAACTATGCCTGAATAGGGTGAAGCCAGAGGAAACTCTGGTGGAGGCTCGCAGCGGTTCTGACGTGCAAATCGATCGTCAAATTTGGGCATAGGGGCGAAAGACTAATCGA--------------------------???????????????????????????????????????????????????????????????????????????????????????????????????????????????????????????????????????????????????????????????????????????????????????????????????????????????????????????????????????????????????????????????????????????????????????????????????????????????????????????????????????????????????????????????????????????????????????????????????????????????????????????????????????????????????????????????????????????????????????????????????????????????????????????????????????????????????????????????????????????????????????????????????????????????????????????????????????????????????????????????????????????????????????????????????????????????????????????????????????????????????????????????????????????????????????????????????????????????????????????????????????????????????????????????????????????????????????????????????????????????????????????????????????????????????????????????????????????????????????????????????????????????????????????????????????????????????????????????????????---------------------------------------------------------------------------------------------------------------------------------------------------------------------------------------------------------------------------------------------------------------------------------------------------GAGAAACGGCTACCACATCCAAGGAAGGCAGCAGGCGCGCAAATTACCCAATCCCGACACGGGGAGGTAGTGACAATAAATACTGATACAGGGCTCTTTTGGGTCTTGTAATTGGAATGAGTACAATTTAAATCCCTTAACGAGGAACAATTGGAGGGCAAGTCTGGTGCCAGCAGCCGCGGTAATTCCAGCTCCAATAGCGTATATTAAAGTTGTTGCAGTTAAAAAGCTCGTAGTTGAACCTTGGGCCTGGCTGGCCGGTCCGCCTCACCGCGTGTACTGGTCCGGCCGGGCCTTTCCTTCTGGAGAGCCCCATGCCCTTCACTGGGTGTGCGGGGGAACCAGGACTTTTACTTTGAAAAAATTAGAGTGTTCAAAGCAGGCCTTTGCTCGAATACGTTAGCATGGAATAATAGAATAGGACGTGTGGTTCTATTTTGTTGGTTTCTAGAACCGCCGTAATGATTAATAGGGATAGTCGGGGGCATCAGTATTCAATTGTCAGAGGTGAAATTCTTAGATTTATTGAAGACTAACTACTGCGAAAGCATTTGCCAAGGATGTTTTCATTAATCAGTGAACGAAAGTCAGGGGATCGAAGACGATCAGATACCGTCGTAGTCTTGACCGTAAACTATGCCGACTAGGGATCGGGCGGTGTTTCTATCTTGACCCGC---------------------------------------------------------------------------------------------------------------------------------------------------------------------------------------------------------------------CCAAGCACGTCCCCTTCGTCCCCATCTCCGGCTTCAACGGCGACAACATGATCGACGTCTCCAGCAACTGCCCCTGGTACAAGGGCTGGGAGAAGGAGACCAAGACCAAGTCCACCGGCAAGACCCTCCTCGAGGCCATTGACGCCATCGATCCCCCGTCCCGTCCCTCTGACAAGCCCCTCCGTCTTCCTCTCCAGGATGTGTACAAAATTGGTGGTATTGGCACGGTTCCCGTCGGTCGTGTCGAGACCGGTATCATCAAGGCCGGTATGGTCGTGACCTTCGCCCCCGCTGGTGTCACCACTGAAGTCAAGTCCGTCGAGATGCACCACGAACAGCTCGCCGATGGTGGCCCTGGTGACAACGTCGGCTTCAACGTCAAGAACGTCTCCGTTAAGGAGATCCGTCGTGGCAACGTCGCCGGTGACTCCAAGAACGACCCCCCCAAGGGTGCCGAGTCCTTCAACGCCCAGGTCATCGTCCTCAACCACCCCGGCCAGGTCGGTGCTGGTTACGCACCTGTCTTGGATTGTCACACTGCCCACATTGCCTGCAAGTTCTCCGAGCTCCTCGAGAAGATCGATCGCCGAACTGGCAAGTCTGTTGAGAACTCTCCCAAGTTCATCAAGTCTGGTGATGCCGCTATCGTCAAGATGTTGCCGTCTAAGCCCATGTGCGTTGAGGCTTT
>Angustimassarina arezzoensis MFLUCC 13 0578
AAAAGTGTAACAAGGTTTCCGTAGGTGAACCTGCGGAAGGATCATTATCG--TAGGGCTTTT----GTCCTG---TCGAGATAGCGTCCTTGCCTATTTTTTGGAGCACC-GTTCGTTTCCTCAGCAGGCTTGCCTGCTACTGGGGACCCCTCAAACTCTTTGTAAATACAGTAATCGTCTGAAAAACAA--ACAAAAAATCAAAACTTTCAACAATGGATCTCTTGGTTCTGGCATCGATGAAGAACGCAGCAAAATGCGATAAGTAGTGTGAATTGCAGAATTCAGTGAATCATCGAATCTTTGAACGCACATTGCGCCCTTTGGTATTCCTTAGGGCATGCCTGTTCGAGCGTCATTTAC-ACCCTCAAGCACAGCTTGGTGTTGGGCGTCTGTCCCGCT---TCGGCGCGGACTCGCCTCAAAACGA-TTGGCAGCCACTT-CAGCGGCTTTGAGCGCAGCAGAATTGCGTCTCTCGTCGCGGCGGG-TGGCATCCAGTAAGC-AACATTTATATCTTGACCTCGGATCAGGTAGGGATACCCGCTGAACTTAAGCATA--ACGGCGAGTGAAGCGGCAACAGCTCAAATTTGAAATCTGGCCTCTTTGGGGTCCGAGTTGTAATTTGCAGAGGGTGCTTTGGCGTTGGCTGTGGTCTAAGTTCCTTGGAACAGGACGTCGCAGAGGGTGAGAATCCCGTATGTGGCCGCCAGTCTTCGCCGTGTAAAGCCCCTTCGACGAGTCGAGTTGTTTGGGAATGCAGCTCTAAATGGGAGGTAAATTTCTTCTAAAGCTAAATATTGGCCAGAGACCGATAGCGCACAAGTAGAGTGATCGAAAGATGAAAAGCACTTTGGAAAGAGAGTCAAAAAGCACGTGAAATTGTTGAAAGGGAAGCGCTTGCAGCCAGACTTGCTTGCAGTTGTTCAGCCGGGCTCTTGCCCGGTCTACTCTTCTGCTCGCAGGCCAGCATCAGTCCGGGCGGTTGGATAAAGGCCTATTAAACGTACCTCCCCTCGGGGAGGACTTATAGGGTAGGCGACATGCAACCAGCCCGGATTGAGGTCCGCGCATCTGCTAGGATGCTGGCGTAATGGCTGTAAGCGGCCCGTCTTGAAACACGGACCAAGGAGTCTAACATCTATGCGAGTGTTTGGGTGTCAAGCCCGAGCGCGTAATGAAAGTGAACGGAGGTGGGAACCTTTCGGGGTGCACCATCGACCGATCCTGATGTCTTCGGATGGATTTGAGTAAGAGCATAGCTGTTGGGACCCGAAAGATGGTGAACTATGCCTGAATAGGGTGAAGCCAGAGGAAACTCTGGTGGAGGCTCGCAGCGGTTCTGACGTGCAAATCGATCGTCAAATTTGGGCATAGGGGCGAAAGACTAATCGAACTATCTAGTAGCTGGTTCCTGCCGA???????????????????????????????????????????????????????????????????????????????????????????????????????????????????????????????????????????????????????????????????????????????????????????????????????????????????????????????????????????????????????????????????????????????????????????????????????????????????????????????????????????????????????????????????????????????????????????????????????????????????????????????????????????????????????????????????????????????????????????????????????????????????????????????????????????????????????????????????????????????????????????????????????????????????????????????????????????????????????????????????????????????????????????????????????????????????????????????????????????????????????????????????????????????????????????????????????????????????????????????????????????????????????????????????????????????????????????????????????????????????????????????????????????????????????????????????????????????????????????????????????????????????????????????????????????????????????????????????????AAATCAGTTATCGTTTATTTGATAGTACCTTACTACTTGGATACCCGTGGTAATTCTAGAGCTAATACATGCTGAAAACCCCGACTTCGGAAGGGGTGTATTTATTAGATAAAAAACCAATGCCCTTCGGGGCTACTTGGTGATTCATAATAACTTAACGGATCGCATGGCCTTGCGCCGGCGACGGTTCATTCAAATTTCTGCCCTATCAACTTTCGATGGTAAGGTATTGGCTTACCATGGTTTCAACGGGTAACGGGGAATAAGGGTTCTATTCCGGAGAGGGAGCCTGAGAAACGGCTACCACATCCAAGGAAGGCAGCAGGCGCGCAAATTACCCAATCCCGACACGGGGAGGTAGTGACAATAAATACTGATACAGGGCTCTTTTGGGTCTTGTAATTGGAATGAGTACAATTTAAATCCCTTAACGAGGAACAATTGGAGGGCAAGTCTGGTGCCAGCAGCCGCGGTAATTCCAGCTCCAATAGCGTATATTAAAGTTGTTGCAGTTAAAAAGCTCGTAGTTGAACCTTGGGCCTGGCTGGCCGGTCCGCCTCACCGCGTGTACTGGTCCGGCCGGGCCTTTCCTTCTGGAGAGCCCCATGCCCTTCACTGGGTGTGCGGGGGAACCAGGACTTTTACTTTGAAAAAATTAGAGTGTTCAAAGCAGGCCTTTGCTCGAATACGTTAGCATGGAATAATAGAATAGGACGTGTGGTTCTATTTTGTTGGTTTCTAGAACCGCCGTAATGATTAATAGGGATAGTCGGGGGCATCAGTATTCAATTGTCAGAGGTGAAATTCTTAGATTTATTGAAGACTAACTACTGCGAAAGCATTTGCCAAGGATGTTTTCATTAATCAGTGAACGAAAGTCAGGGGATCGAAGACGATCAGATACCGTCGTAGTCTTGACCGTAAACTATGCCGACTAGGGATCGGGCGGTGTTTCTATCTTGACCCGCGCCATCTCATCATCGCCGCTGGTACTGGTGAGTTCGAGGCTGGTATCTCCAAGGACGGTCAGACTCGCGAGCACGCTCTCCTCGCCTACACTCTCGGTGTCAAGCAGCTCATCGTTGCCATCAACAAGATGGACACCACCAAGTGGTCTGAGGAGCGATTCAACGAGATCATCAAGGAGACCTCCAACTTCATCAAGAAGGTTGGCTACAACCCCAAGCACGTCCCCTTCGTCCCCATCTCCGGCTTCAACGGCGACAACATGATCGACGTCTCCAGCAACTGCCCCTGGTACAAGGGCTGGGAGAAGGAGACCAAGACCAAGTCCACCGGCAAGACCCTCCTCGAGGCCATTGACGCCATCGACCCCCCGTCCCGTCCCTCCGACAAGCCCCTCCGTCTTCCTCTCCAGGATGTGTACAAGATTGGCGGTATTGGCACGGTTCCCGTCGGTCGTGTCGAGACCGGTATCATCAAGGCCGGTATGGTCGTGACCTTCGCCCCCGCTGGTGTTACCACTGAAGTCAAGTCCGTCGAGATGCACCACGAGCAGCTCGCTGAGGGTGGCCCCGGTGACAACGTCGGATTCAACGTCAAGAACGTCTCCGTCAAGGAAATCCGTCGTGGCAACGTCGCCGGTGACTCCAAGAACGACCCTCCCAAGGGTGCCGAGTCCTTCAACGCCCAGGTCATTGTCCTCAACCACCCCGGCCAGGTCGGTGCTGGTTACGCTCCTGTCTTGGATTGCCACACTGCCCACATTGCCTGCAAGTTCTCCGAGCTCCTCGAGAAGATCGATCGCCGAACTGGCAAGTCTGTTGAGAACTCTCCCAAGTTCATCAAGTCCGGTGATGCCGCTATCGTCAAGATGTTGCCATCCAAGCCCATGTGCGTTGAGGCTTT
>Angustimassarina camporesii MFLU 18 0057
-------TAACAAGGTTTCCGTAGGTGAACCTGCGGAAGGATCATTATCG--TAGGGCTTTT----GTCCTG---TCGAGATAGCGTCCTTGCCTATTTTTTGGAGCACC-GTTCGTTTCCTCAGCAGGCTTGCCTGCTACTGGGGACCCCTCAAACGCTTTGTAAATACAGTAATCGTCTGAAAAACAA--ACAAAAAATCAAAACTTTCAACAATGGATCTCTTGGTTCTGGCATCGATGAAGAACGCAGCAAAATGCGATAAGTAGTGTGAATTGCAGAATTCAGTGAATCATCGAATCTTTGAACGCACATTGCGCCCTTTGGTATTCCTTAGGGCATGCCTGTTCGAGCGTCATTTAC-ACCCTCAAGCACAGCTTGGTGTTGGGCGTCTGTCCCGCT---TCGGCGCGGACTCGCCTCAAAACGA-TTGGCAGCCACTT-CAGCGGCTTTGAGCGCAGCAGAATTGCGTCTCTCTTCGCGGCGGA-TGGCA--------------------------------------------------------------------ACGGCGAGTGAAGCGGCAACAGCTCAAATTTGAAATCTGGCCTCTTTGGGGTCCGAGTTGTAATTTGCAGAGGGTGCTTTGGCGTTGGCTGTGGTCTAAGTTCCTTGGAACAGGACGTCGCAGAGGGTGAGAATCCCGTATGTGGCCGCCAGTCTTCGCCGTGTAAAGCCCCTTCGACGAGTCGAGTTGTTTGGGAATGCAGCTCTAAATGGGAGGTAAATTTCTTCTAAAGCTAAATATTGGCCAGAGACCGATAGCGCACAAGTAGAGTGATCGAAAGATGAAAAGCACTTTGGAAAGAGAGTCAAAAAGCACGTGAAATTGTTGAAAGGGAAGCGCTTGCAGCCAGACTTGCTTGCAGTTGTTCAGCCGGGCTCTTGCCCGGTCTACTCTTCTGCTCGCAGGCCAGCATCAGTCCGGGCGGTTGGATAAAGGCCTATTAAACGTACCTCCCCTCGGGGAGGACTTATAGGGTAGGCGACATGCAACCAGCCCGGAATGAGGTCCGCGCATCTGCTAGGATGCTGGCGTAATGGCTGTAAGCGGCCCGTCTTGAAACACGGACCAAGGAGTCTAACATCTATGCGAGTGTTTGGGTGTCAAGCCCGAGCGCGTAATGAAAGTGAACGGAGGTGGGAACCTTTCGGGGTGCACCATCGACCGATCCTGATGTCTTCGGATGGATTTGAGTAAGAGCATAGCTGTTGGGACCCGAAAGATGGTGAACTAT----------------------------------------------------------------------------------------------------------------------------------???????????????????????????????????????????????????????????????????????????????????????????????????????????????????????????????????????????????????????????????????????????????????????????????????????????????????????????????????????????????????????????????????????????????????????????????????????????????????????????????????????????????????????????????????????????????????????????????????????????????????????????????????????????????????????????????????????????????????????????????????????????????????????????????????????????????????????????????????????????????????????????????????????????????????????????????????????????????????????????????????????????????????????????????????????????????????????????????????????????????????????????????????????????????????????????????????????????????????????????????????????????????????????????????????????????????????????????????????????????????????????????????????????????????????????????????????????????????????????????????????????????????????????????????????????????????????????????????????????AAATCAGTTATCGTTTATTTGATAGTACCTTACTACTTGGATACCCGTGGTAATTCTAGAGCTAATACATGCTGAAAACCCCGACTTCGGAAGGGGTGTATTTATTAGATAAAAAACCAATGCCCTTCGGGGCTACTTGGTGATTCATAATAACTTAACGGATCGCATGGCCTTGCGCCGGCGACGGTTCATTCAAATTTCTGCCCTATCAACTTTCGATGGTAAGGTATTGGCTTACCATGGTTTCAACGGGTAACGGGGAATAAGGGTTCTATTCCGGAGAGGGAGCCTGAGAAACGGCTACCACATCCAAGGAAGGCAGCAGGCGCGCAAATTACCCAATCCCGACACGGGGAGGTAGTGACAATAAATACTGATACAGGGCTCTTTTGGGTCTTGTAATTGGAATGAGTACAATTTAAATCCCTTAACGAGGAACAATTGGAGGGCAAGTCTGGTGCCAGCAGCCGCGGTAATTCCAGCTCCAATAGCGTATATTAAAGTTGTTGCAGTTAAAAAGCTCGTAGTTGAACCTTGGGCCTGGCTGGCCGGTCCGCCTCACCGCGTGTACTGGTCCGGCCGGGCCTTTCCTTCTGGAGAGCCCCATGCCCTTCACTGGGTGTGCGGGGGAACCAGGACTTTTACTTTGAAAAAATTAGAGTGTTCAAAGCAGGCCTTTGCTCGAATACGTTAGCATGGAATAATAGAATAGGACGTGTGGTTCTATTTTGTTGGTTTCTAGAACCGCCGTAATGATTAATAGGGATAGTCGGGGGCATCAGTATTCAATTGTCAGA-GTGAAATTCTTAGA------------------------------------------------------------------------------------------------------------------------------------------------------------?????????????????????????????????????????????????????????????????????????????????????????????????????????????????????????????????????????????????????????????????????????????????????????????????????????????????????????????????????????????????????????????????????????????????????????????????????????????????????????????????????????????????????????????????????????????????????????????????????????????????????????????????????????????????????????????????????????????????????????????????????????????????????????????????????????????????????????????????????????????????????????????????????????????????????????????????????????????????????????????????????????????????????????????????????????????????????????????????????????????????????????????????????????????????????????????????????????????????????????????????????????????????????????????????????????????????????????????????????????????????????????????????????
>BS1 C3a
AAAGTCGTAACAAGGTTTCCGTAGGTGAACCTGCGGAAGGATCATTATTGTTTAGGGGGCCTCACCGCCTCTTTGCAACGATGCAACCCTTT----GTTCTTGCCGTAACGTTTGTTTCCCTCGGTGCCTCTGGGCGCCGGATGGGACCTT--AAACCCTTTGCAATCG-AGTA---TTTTCAGTCG----CAGAAATTATCAAAACTTTCAACAATGGATCTCTTGGCTCTGGCATCGATGAAGAACGCAGCGAAATGCGATAAGTAGTGTGAATTGCAGAATTCAGTGAATCATCGAATCTTTGAACGCACATTGCGCCCTTTGGTATTCCTTAGGGCATGCCTGTTCGAGCGTCATTTAGCACATTCAAGCTCAGCTTGGTGATGGGTGTCTGTCCCGCCTCTCGCACGTGGACTCGCCTCAAAAACAGTTGGCAGCTTTATCTTTCGGTCCTAAACGCAGCAGACTTGCGCTGGAACCCGCGGAAAAAGGCTCTCCAATAAGCAAAATGGT-ACGCTGGACCTCGGATCAGGTAGGGATACCCGCTGAACTTAAGCATATCACGGCGAGTGAAGCGGCAACAGCTCAAATTTGAAATCTGACCCTTTCAGGGTCCGAGTTGTAATTTGCAGAGGGTGCTTTGGCGTTGGTTGTGGTCTAAGTTCCTTGGAACAGGACGTCGCAGAGGGTGAGAATCCCGTATGTGGCCGCCGACCTTCGCCGTGTAAAGTCCCTTCGACGAGTCGAGTTGTTTGGGAATGCAGCTCTAAATGGGAGGTAAATTCCTTCTAAAGCTAAATATCTGCCAGAGACCGATAGCGCACAAGTAGAGTGATCGAAAGATGAAAAGCACTTTGGAAAGAGAGTCAAAAAGCACGTGAAATTGTTGAAAGGGAAGCGCTTGCAGTTAGACATGCCTTTAGTTGCTCAGCCGGGCTTCTGCCCGGTGCACTCTTCTATCGGCAGGCCAGCATCAGTTTGGGCGGTTGGATAAAGGTCTATTAAACGTGACTCCCCTCGGGGAGAGCTTATAGGGTAGACGCCATGCAACCAGCCCGAACTGAGGTCCGCGCATATGCTAGGATGCTGGCGTAATAGCTGTAAGCGGCCCGTCTTGAAACACGGACCAAGGAGTCTAACATCTATGCGAGTGTTTGGGTGTAAAGCCCAGACGCGCAATGAAAGTAAACGGAGGTGGGATCCCTTACGGGTGCACCATCGACCGATCCTGATGTATTCGGATGGATTTGAGTAAGAGCATAGCTGTTGGGACCCGAAAGATGGTGAACTATGCCTGAATAGGGTGAAGCCAGAGGAAACTCTGGTGGAGGCTCGCAGCGGTTCTGACGTGCAAATCGATCGTCAAATTTGGGCATAGGGGCGAAAGACTAATCGAACTATCTAGTAGCTGGTTCCTGCCGACTGACGAAGGATGTCTACAAGTACCTGCAGAAATGCGTGGAGAACAATAGCGAGTTCAACGTCCAGATGGCCGTCAAAGGCAGTGTCATCACAAACGGCCTGAAATACTCTCTAGCCACGGGAAACTGGGGTGACCAGAAGAAGGCTGCATCGGCCAAGGCAGGTGTTTCGCAAGTGCTTAACCGATATACCTACGCATCCACACTCTCTCATTTGCGACGAACGAACACTCCGGTCGGTCGTGACGGCAAGCTGGCAAAACCTCGCCAGCTACACAACACTCACTGGGGCTTGGTGTGTCCCGCTGAGACACCAGAAGGCCAAGCTTGCGGTCTGGTGAAGAATCTTTCTTTGATGTGCTACGTCAGTGTCGGTAGTGAGAGCACACCCATCACTGATTTCATGAGTCAGCGAAACATGGAGCTCCTCGAAGAGTACGATCCAGTCGTCAATCCCTCGGCTACCAAGGTGTTCGTCAACGGCGTGTGGGTTGGTGTACACTCGCAACCATCTCAACTCGCTCAAGTCGTTCAGGAATTACGGAGAAACGGCACTCTGTCTTATGAGATGAGTCTTATCCGAGACATTCGCGATCGAGAATTCAAGATCTTCACAGACGCAGGTCGAGTCATGCGACCGTTGTTTGTTGTGGAGACTAATTTCCAAAAACCGAATCGTGGGAACCTCATCTTGAACAAGACTCATATCCAGAAGCTCCTCAATGACAAGCAGATCGATGTTTCAGGATACAACGACGAAGACAGCGCAGCAATGAGGTTTGGATGGAGGGGTCTCATTCATAGCGGCGCTGTTGAGTATCTTGATGCTGAAGAGGAAGAGTCTGCCATGATCATCATGACACCGGAAGATTTGGAAGAACACCGGGACCTCCTGATGGGAATTCCTGCAGCTGAGGGCGGTGCGACCGACCGCAATAAGCGAATCAAGCCGAAACCCAATGCCAGCGTCAAGACTTACACCCATTGCGAAATCCATCCCAGCATGATTCTCGGCATCTGCGCCAGCATTATAAATCAGTTATCGTTTATTTGATAGTACCTTACTACTTGGATAACCGTGGTAATTCTAGAGCTAATACATGCTAAAAACCCTGACTTCGGGAAGGGTGTATTTATTAGATAAAAAACCAATGCCCTCCGGGGCTCTTTGGTGATTCATGATAACTTAACGGATCGCATGGCCTTGCGCCGGCGACGGTTCATTCAAATTTCTGCCCTATCAACTTTCGATGGTAAGGTATTGGCTTACCATGGTTTCAACGGGTAACGGGGAATTAGGGTTCGATTCCGGAGAGGGAGCCTGAGAAACGGCTACCACATCCAAGGAAGGCAGCAGGCGCGCAAATTACCCAATCCCGACACGGGGAGGTAGTGACAATAAATACTGATACAGGGCTCTTTTGGGTCTTGTAATCGGAATGAGTACAATTTAAACCTCTTAACGAGGAACAATTGGAGGGCAAGTCTGGTGCCAGCAGCCGCGGTAATTCCAGCTCCAATAGCGTATATTAAAGTTGTTGCAGTTAAAAAGCTCGTAGTTGAATCTTGGGCCTGGCTGGCCGGTCCGCCTCACCGCGTGTACTGGTCTGGCCGGGCCTTTCCTTCTGGAGAACCTCATGCCCTTCAGTGGGTGTGCTGGGGAACCAGGACTTTTACTTTGAAAAAATTAGAGTGTTCAAAGCAGGCCTTTGCTCGGATACGTTAGCATGGAATAATAGAATAGGACGTGCGGTCCTATTTTGTTGGTTTCTAGGACCGCCGTAATGATTAATAGGGATAGTCGGGGGCATCAGTATTCAATTGTCAGAGGTGAAATTCTTGGATTTATTGAAGACTAACTACTGCGAAAGCATTTGCCAAGGATGTTTTCATTAATCAGTGAACGAAAGTTAGGGGATCGAAGACGATCAGATACCGTCGTAGTCTTAACCGTAAACTATGCCGACTAGGGATCGGGCGATGTTTCATTATTGACTCGCGCTATCTCATCATCGCTGCCGGTACTGGTGAGTTCGAGGCTGGTATCTCCAAGGATGGCCAGACTCGTGAGCACGCTCTCCTCGCCTACACCCTCGGTGTCAAGCAGCTGATCGTCGCCATCAACAAGATGGACACCACCAAGTGGTCTGAGGACCGTTTCAGTGAAATCATCAAGGAGACGTCCAACTTCATCAAGAAGGTCGGCTTCAACCCCAAGCACGTCCCCTTCGTCCCCATCTCCGGCTTCAACGGCGACAACATGATCGAGCCCTCCCCCAACTGCCCCTGGTACAAGGGCTGGGAGAAGGAGACCACCAAGAAGTCTACCGGCAAGACCCTCCTTGAGGCCATCGATGCCATCGATGAGCCCAAGCGCCCCAAGGACAAGCCGCTCCGTCTCCCCCTCCAGGATGTGTACAAGATCGGCGGTATTGGCACGGTTCCCGTCGGTCGTGTCGAGACTGGTTTCATCAAGGCCGGTATGGTCGTCACCTTCGCCCCCGCTGGTGTCACCACCGAAGTCAAGTCCGTCGAGATGCACCACGAGCAGCTTGCTGAGGGTCTCCCTGGAGACAACGTCGGCTTCAACGTCAAGAACGTCTCCGTCAAGGAGATCCGTCGTGGCAACGTCGCTGGTGACTCCAAGAACGATCCCCCCAAGGGCTGCGACTCCTTCAACGCCCAGGTCATCGTCCTTAACCACCCCGGCCAGGTCGGTGCTGGTTACGCTCCTGTCTTGGATTGCCACACCGCACACATTGCCTGCAAGTTCTCTGAGCTCCTGACCAAGATCGATCGCCGAACTGGCAAGTCTGTTGAAGATTCCCCCAAGTTCATCAAGTCTGGTGACGCCGCCATCGTCAAGATGATTCCGTCCAAGCCTATGTGCGTTGAGGCTTT
>BS1 C3b
AAAGTCGTAACAAGGTTTCCGTAGGTGAACCTGCGGAAGGATCATTATTGTTTAGGGGGCCTCACCGCCTCTTTGCAACGATGCAACCCTTT----GTTCTTGCCGTAACGTTTGTTTCCCTCGGTGCCTCTGGGCGCCGGATGGGACCTT--AAACCCTTTGCAATCG-AGTA---TTTTCAGTCG----CAGAAATTATCAAAACTTTCAACAATGGATCTCTTGGCTCTGGCATCGATGAAGAACGCAGCGAAATGCGATAAGTAGTGTGAATTGCAGAATTCAGTGAATCATCGAATCTTTGAACGCACATTGCGCCCTTTGGTATTCCTTAGGGCATGCCTGTTCGAGCGTCATTTAGCACATTCAAGCTCAGCTTGGTGATGGGTGTCTGTCCCGCCTCTCGCACGTGGACTCGCCTCAAAAACAGTTGGCAGCTTTATCTTTCGGTCCTAAACGCAGCAGACTTGCGCTGGAACCCGCGGAAAAAGGCTCTCCAATAAGCAAAATGGT-ACGCTGGACCTCGGATCAGGTAGGGATACCCGCTGAACTTAAGCATATCACGGCGAGTGAAGCGGCAACAGCTCAAATTTGAAATCTGACCCTTTCAGGGTCCGAGTTGTAATTTGCAGAGGGTGCTTTGGCGTTGGTTGTGGTCTAAGTTCCTTGGAACAGGACGTCGCAGAGGGTGAGAATCCCGTATGTGGCCGCCGACCTTCGCCGTGTAAAGTCCCTTCGACGAGTCGAGTTGTTTGGGAATGCAGCTCTAAATGGGAGGTAAATTCCTTCTAAAGCTAAATATCTGCCAGAGACCGATAGCGCACAAGTAGAGTGATCGAAAGATGAAAAGCACTTTGGAAAGAGAGTCAAAAAGCACGTGAAATTGTTGAAAGGGAAGCGCTTGCAGTTAGACATGCCTTTAGTTGCTCAGCCGGGCTTCTGCCCGGTGCACTCTTCTATCGGCAGGCCAGCATCAGTTTGGGCGGTTGGATAAAGGTCTATTAAACGTGACTCCCCTCGGGGAGAGCTTATAGGGTAGACGCCATGCAACCAGCCCGAACTGAGGTCCGCGCATATGCTAGGATGCTGGCGTAATAGCTGTAAGCGGCCCGTCTTGAAACACGGACCAAGGAGTCTAACATCTATGCGAGTGTTTGGGTGTAAAGCCCAGACGCGCAATGAAAGTAAACGGAGGTGGGATCCCTTACGGGTGCACCATCGACCGATCCTGATGTATTCGGATGGATTTGAGTAAGAGCATAGCTGTTGGGACCCGAAAGATGGTGAACTATGCCTGAATAGGGTGAAGCCAGAGGAAACTCTGGTGGAGGCTCGCAGCGGTTCTGACGTGCAAATCGATCGTCAAATTTGGGCATAGGGGCGAAAGACTAATCGAACTATCTAGTAGCTGGTTCCTGCCGACTGACGAAGGATGTCTACAAGTACCTGCAGAAATGCGTGGAGAACAATAGCGAGTTCAACGTCCAGATGGCCGTCAAAGGCAGTGTCATCACAAACGGCCTGAAATACTCTCTAGCCACGGGAAACTGGGGTGACCAGAAGAAGGCTGCATCGGCCAAGGCAGGTGTTTCGCAAGTGCTTAACCGATATACCTACGCATCCACACTCTCTCATTTGCGACGAACGAACACTCCGGTCGGTCGTGACGGCAAGCTGGCAAAACCTCGCCAGCTACACAACACTCACTGGGGCTTGGTGTGTCCCGCTGAGACACCAGAAGGCCAAGCTTGCGGTCTGGTGAAGAATCTTTCTTTGATGTGCTACGTCAGTGTCGGTAGTGAGAGCACACCCATCACTGATTTCATGAGTCAGCGAAACATGGAGCTCCTCGAAGAGTACGATCCAGTCGTCAATCCCTCGGCTACCAAGGTGTTCGTCAACGGCGTGTGGGTTGGTGTACACTCGCAACCATCTCAACTCGCTCAAGTCGTTCAGGAATTACGGAGAAACGGCACTCTGTCTTATGAGATGAGTCTTATCCGAGACATTCGCGATCGAGAATTCAAGATCTTCACAGACGCAGGTCGAGTCATGCGACCGTTGTTTGTTGTGGAGACTAATTTCCAAAAACCGAATCGTGGGAACCTCATCTTGAACAAGACTCATATCCAGAAGCTCCTCAATGACAAGCAGATCGATGTTTCAGGATACAACGACGAAGACAGCGCAGCAATGAGGTTTGGATGGAGGGGTCTCATTCATAGCGGCGCTGTTGAGTATCTTGATGCTGAAGAGGAAGAGTCTGCCATGATCATCATGACACCGGAAGATTTGGAAGAACACCGGGACCTCCTGATGGGAATTCCTGCAGCTGAGGGCGGTGCGACCGACCGCAATAAGCGAATCAAGCCGAAACCCAATGCCAGCGTCAAGACTTACACCCATTGCGAAATCCATCCCAGCATGATTCTCGGCATCTGCGCCAGCATTATAAATCAGTTATCGTTTATTTGATAGTACCTTACTACTTGGATAACCGTGGTAATTCTAGAGCTAATACATGCTAAAAACCCTGACTTCGGGAAGGGTGTATTTATTAGATAAAAAACCAATGCCCTCCGGGGCTCTTTGGTGATTCATGATAACTTAACGGATCGCATGGCCTTGCGCCGGCGACGGTTCATTCAAATTTCTGCCCTATCAACTTTCGATGGTAAGGTATTGGCTTACCATGGTTTCAACGGGTAACGGGGAATTAGGGTTCGATTCCGGAGAGGGAGCCTGAGAAACGGCTACCACATCCAAGGAAGGCAGCAGGCGCGCAAATTACCCAATCCCGACACGGGGAGGTAGTGACAATAAATACTGATACAGGGCTCTTTTGGGTCTTGTAATCGGAATGAGTACAATTTAAACCTCTTAACGAGGAACAATTGGAGGGCAAGTCTGGTGCCAGCAGCCGCGGTAATTCCAGCTCCAATAGCGTATATTAAAGTTGTTGCAGTTAAAAAGCTCGTAGTTGAATCTTGGGCCTGGCTGGCCGGTCCGCCTCACCGCGTGTACTGGTCTGGCCGGGCCTTTCCTTCTGGAGAACCTCATGCCCTTCAGTGGGTGTGCTGGGGAACCAGGACTTTTACTTTGAAAAAATTAGAGTGTTCAAAGCAGGCCTTTGCTCGGATACGTTAGCATGGAATAATAGAATAGGACGTGCGGTCCTATTTTGTTGGTTTCTAGGACCGCCGTAATGATTAATAGGGATAGTCGGGGGCATCAGTATTCAATTGTCAGAGGTGAAATTCTTGGATTTATTGAAGACTAACTACTGCGAAAGCATTTGCCAAGGATGTTTTCATTAATCAGTGAACGAAAGTTAGGGGATCGAAGACGATCAGATACCGTCGTAGTCTTAACCGTAAACTATGCCGACTAGGGATCGGGCGATGTTTCATTATTGACTCGCGCTATCTCATCATCGCTGCCGGTACTGGTGAGTTCGAGGCTGGTATCTCCAAGGATGGCCAGACTCGTGAGCACGCTCTCCTCGCCTACACCCTCGGTGTCAAGCAGCTGATCGTCGCCATCAACAAGATGGACACCACCAAGTGGTCTGAGGACCGTTTCAGTGAAATCATCAAGGAGACGTCCAACTTCATCAAGAAGGTCGGCTTCAACCCCAAGCACGTCCCCTTCGTCCCCATCTCCGGCTTCAACGGCGACAACATGATCGAGCCCTCCCCCAACTGCCCCTGGTACAAGGGCTGGGAGAAGGAGACCACCAAGAAGTCTACCGGCAAGACCCTCCTTGAGGCCATCGATGCCATCGATGAGCCCAAGCGCCCCAAGGACAAGCCGCTCCGTCTCCCCCTCCAGGATGTGTACAAGATCGGCGGTATTGGCACGGTTCCCGTCGGTCGTGTCGAGACTGGTTTCATCAAGGCCGGTATGGTCGTCACCTTCGCCCCCGCTGGTGTCACCACCGAAGTCAAGTCCGTCGAGATGCACCACGAGCAGCTTGCTGAGGGTCTCCCTGGAGACAACGTCGGCTTCAACGTCAAGAACGTCTCCGTCAAGGAGATCCGTCGTGGCAACGTCGCTGGTGACTCCAAGAACGATCCCCCCAAGGGCTGCGACTCCTTCAACGCCCAGGTCATCGTCCTTAACCACCCCGGCCAGGTCGGTGCTGGTTACGCTCCTGTCTTGGATTGCCACACCGCACACATTGCCTGCAAGTTCTCTGAGCTCCTGACCAAGATCGATCGCCGAACTGGCAAGTCTGTTGAAGATTCCCCCAAGTTCATCAAGTCTGGTGACGCCGCCATCGTCAAGATGATTCCGTCCAAGCCTATGTGCGTTGAGGCTTT
>Bambusicola guttulata CGMCC 3 20935
-----------------------------------------------CAACTTCGGGGTTCT--CTAACCCT-TGGGCGCATGCGTCCCTTATCCATTGCTCGTTGCACCTTGTTGTTCCCTCGGCGGGCAC-CCCGCCGACGGGCACCCTAAAAACCCTTTGCATGTAGCATCGAAACGTCTGATATCAACTTGAATAATCACAACTTTCAACAATGGATCTCTTGGTTCTGGCATCGATGAAGAACGCAGCGAAATGCGATAAGTAGTGTGAATTGCAGAATTCAGTGAATCATCGAATCTTTGAACGCACATTGCGCCCCTTAGTATTCCACGGGGCATGCCTGTTCGAGCGTCATTTTC-AACTTCAAGCCTTGCTTGGTGCTGGGTGTCTGTCCCGCCCC-CGCGTGCGGACTCGCCCTAAAGTCA-TTGGCAGCGGTCG-TGCCAGCTTCTCGCGCAGCATACGCGCTCTGGAGGCGAGCCGGCCAGCGTCCACAAG--------CTCCT-------------------------------------------CTCACCACGGCGAGTGAAGCGGCAACAGCTCAAATTTAAAATCTGGCTCTTTAGGGGCCCGAGTTGTAATTTGCAGAGGGTGCTTTGGCGTCGGTGGCAGTCTAAGTTCCTTGGAACAGGACATCGCAGAGGGTGAGAATCCCGTACGTGGCCGCTAACCTTCGCTGTGTAAAGCCCCTTCGACGAGTCGAGTTGTTTGGGAATGCAGCTCTAAATGGGAGGTAAATTTCTTCTAAAGCTAAATACCGGCCAGAGACCGATAGCGCACAAGTAGAGTGATCGAAAGATGAAAAGCACTTTGGAAAGAGAGTCAAATAGCACGTGAAATTGTTGAAAGGGAAGCGCTTGCAGTCAGACTTGCCCGTGGTTGCTCACCTAGGCTCTCGCCTGGGGCACTCTTCCGCGGGCAGGCCAGCATCAGTTCAGGCGGCCGGATAAAGACCTCTGTCATGTATCTTCCTCCGGGATGACCTTATAGGGGAGGTGCAATGCGGCCAGCCTGGACTGAGGTCCGCGCTTCTGCTAGGATGCTGGCGTAATGGCTGTAAGCGGCCCGTCTTGAAACACGGACCAAGGAGTCTAACATCTATGCGAGTGTTTGGGTGTCAAGCCCGGACGCGCAATGAAAGTGAACGGAGGTGGGAACCCTC--GGGTGCACCATCGACCGATCCTGATGTCTTCGGATGGATTTGAGTAAGAGCATAGCTGTTGGGACCCGAAAGATGGTGAACTATGCTTGAATAGGGTGAAGCCAGAGGAAACTCTGGTGGAGGCTCGCAGCGGTTCTGACGTGCAAATCGATCGTCAAATTTGGGCATAGGGGCGAAAGAC---------------------------------CTCACCAAGGATGTCTACAAGTATCTTCAGAGGTGCGTGGAAAACAACCAGGATTTCAACGTGCAAATGGCCATCAAGGCTGGTATCATCACCAATGGTCTGAAGTACTCACTGGCCACTGGTAACTGGGGTGACCAAAAGAAGGCCGCGTCTGCAAAAGCTGGTGTCTCGCAGGTGTTGAATCGGTACACATACGCATCCACCTTGTCCCATCTTCGACGAACCAATACTCCCGTCGGCCGTGATGGAAAATTGGCCAAACCACGCCAGCTTCACAACAGTCATTGGGGTCTTGTCTGCCCTGCCGAGACGCCGGAAGGACAGGCCTGCGGTCTTGTGAAGAACCTCTCTCTCATGTGCTACGTCAGTGTCGGCAGCGAGAGCGCGCCCATTATTGACTACATGACGGGCCGCAACATGGAACTTCTCGAAGAGTACGACCCAGTAATGAACCCATCTGCCACCAAAGTATTTGTGAACGGCGTCTGGGTGGGAACGCACAACAACCCACAACAGCTGGTTTCCAACGTGCAGGAACTTCGACGCAACGGAACGCTGTCTTACGAAATGAGTTTGATCCGAGACATTCGTGACCGAGAGTTCAAGATCTTCACAGATGCGGGGCGTGTTATGCGACCGCTTTTCGTCGTAGAGAACGACCACCGTAAACCTAACAAAGGCCACCTCGTCTTCAACCGTGAGCATTTTAACAAGCTCCAAGCAGACGGTGGCGTGGACACTTCCGGGTTCAACGACGAGGACACAATGGAGATGAAGTATGGGTGGAGAGGGCTGCTGCACGATGGTTGCGTCGAGTATCTCGATGCAGAAGAAGAAGAGACCGCCATGATTGTCATGTCGCCTGAAGATCTTGAAGCTTGGCGCGACCTCAAGCAGGGCAACACTGCGCCAGAAAAGGACAAGGCTAAACGTCTCGCGCCTCTCAAGCCGAAACCCAACCCTACGGTCGCTGCTTACACGCATTGT--------------------------------------------AAATCAGTTATCGTTTATTTGATAGTACCTTACTACTTGGATAACCGTGGTAATTCTAGAGCTAATACATGCTGAAAACCCCGACTTCGGGAGGGGTGTATTTATTAGATAAAAAACCAATGCCCTCCGGGGCTTCTTGGTGATTCATAATAACTTCTCAGATCGCATGGCCTTGCGCCGGCGACGGTTCATTCAAATTTCTGCCCTATCAACTTTCGATGGTAAGGTATTGGCTTACCATGGTTTCAACGGGTAACGGGGAATTAGGGTTCGATTCCGGAGAAGGAGCCGGAGGAACGGCTACTACATCCAAGGAAGGCAGCAGGCGCGCAAATTACCCAATCCCGACACGGGGAGGTAGTGACAATAAATACTGATACAGGGCTCTTTTGGGTCTTGTAATTGGAATGAGTACAATTTAAACCTCTTAACGAGGAACAATTGGAGGGCAAGTCTGGTGCCAGCAGCCGCGGTAATTCCAGCTCCAATAGCGTATATTAAAGTTGTTGCAGTTAAAAAGCTCGTAGTTGAACCTTTGGCCTGGCTGGCAGGTCCGCCTCACCGCGTGTACTTGTCCGGCCGGGCCTTTTCTTCTGGAGAACCGCATGCCCTTCACTGGGTGTGTTGGGG-ACCAGGACTTTTACTTTGAAAAAATTAGAGTGTTCAAAGCAGGCCTTTGCTCGAATACGTTAGCATGGAATAATAGAATAGGACGTGCGGTCCTATTTTGTTGGTTTCTAGGACCGCCGTAATGATTAATAGGGACAGTCGGGGGCATCAGTATTCAATTGTCAGAGGTGAAATTCTTGGATTTATTGAAGACTAACTACTGCGAAAGCATTTGCCAAGGATGTTTTCATTAATCAGTGAACGAAAGTTAGGGGATCGAAGACGATCAGATACCGTCGTAG--------------------------------------------------------GCTATCTCATCATCGCTGCCGGTACTGGTGAGTTCGAAGCTGGTATCTCCAAGGATGGCCAGACCCGTGAGCACGCTCTCCTCGCCTACACCCTAGGTGTTAGGCAGCTCATCGTCGCCATCAACAAGATGGACACTACCAAGTGGTCCGAGGACCGTTACCAGGAGATCATCAAGGAAACCTCCAACTTCATCAAGAAGGTCGGCTACAACCCCAAGCACGTTCCTTTCGTCCCGATCTCCGGTTTCAACGGTGACAATATGATCGAGGCCTCCACCAACTGCCCCTGGTACAAGGGTTGGGAGAAGGAGACCAAGTCCAAGGTTACCGGAAAGACCCTCCTCGACGCCATCGACGCCATCGACCCCCCCACACGTCCCTCCGACAAGCCCCTCCGTCTTCCCCTCCAGGATGTGTACAAGATCGGTGGTATTGGCACGGTCCCCGTTGGTCGTGTCGAGACCGGTGTCATCAAGTCCGGTATGGTCGTCACCTTCGCCCCTGCTGGTGTGACCACTGAAGTCAAGTCCGTCGAGATGCACCACGAGCAGCTTACCGAAGGTGTCCCTGGTGACAACGTCGGCTTCAACGTGAAGAACGTCTCCGTCAAGGAGATCCGTCGTGGTAACGTTGCCGGTGACTCCAAGAACGACCCTCCCAAGGGTTGCGAATCCTTCAACGCCCAGGTCATCGTCCTCAACCACCCTGGTCAGGTCGGTGCTGGTTACGCCCCTGTGCTCGACTGCCACACTGCCCACATTGCCTGCAAGTTCTCCGAGCTCCTCGAGAAGATCGACCGCCGAACTGGCAAGTCTGTTGAGAACTCCCCCAAGTTCATCAAGTCTGGTGACGCTGCCATCGTCAAGATGTTGCCGTCCAAGCCCATGTGCGTTGAGGCTTT
>Bambusicola guttulata UESTCC 22 0002
GTTGGCCAGCAACCTGTTCCGTAGGTGAACCTGCGGAAGGATCATTACAACTTCGGGGTTCT--CTAACCCT-TGGGCGCATGCGTCCCTTATCCATTGCTCGTTGCACCTTGTTGTTCCCTCGGCGGGCAC-CCCGCCGACGGGCACCCTAAAAACCCTTTGCATGTAGCATCGAAACGTCTGATATCAACTTGAATAATCACAACTTTCAACAATGGATCTCTTGGTTCTGGCATCGATGAAGAACGCAGCGAAATGCGATAAGTAGTGTGAATTGCAGAATTCAGTGAATCATCGAATCTTTGAACGCACATTGCGCCCCTTAGTATTCCACGGGGCATGCCTGTTCGAGCGTCATTTTC-AACTTCAAGCCTTGCTTGGTGCTGGGTGTCTGTCCCGCCCC-CGCGTGCGGACTCGCCCTAAAGTCA-TTGGCAGCGGTCG-TGCCAGCTTCTCGCGCAGCATACGCGCTCTGGAGGCGAGCCGGCCAGCGTCCACAAG--------CTCCT-------------------------------------------CTCACCACGGCGAGTGAAGCGGCAACAGCTCAAATTTAAAATCTGGCTCTTTAGGGGCCCGAGTTGTAATTTGCAGAGGGTGCTTTGGCGTCGGTGGCAGTCTAAGTTCCTTGGAACAGGACATCGCAGAGGGTGAGAATCCCGTACGTGGCCGCTAACCTTCGCTGTGTAAAGCCCCTTCGACGAGTCGAGTTGTTTGGGAATGCAGCTCTAAATGGGAGGTAAATTTCTTCTAAAGCTAAATACCGGCCAGAGACCGATAGCGCACAAGTAGAGTGATCGAAAGATGAAAAGCACTTTGGAAAGAGAGTCAAATAGCACGTGAAATTGTTGAAAGGGAAGCGCTTGCAGTCAGACTTGCCCGTGGTTGCTCACCTAGGCTCTCGCCTGGGGCACTCTTCCGCGGGCAGGCCAGCATCAGTTCAGGCGGCCGGATAAAGACCTCTGTCATGTATCTTCCTCCGGGATGACCTTATAGGGGAGGTGCAATGCGGCCAGCCTGGACTGAGGTCCGCGCTTCTGCTAGGATGCTGGCGTAATGGCTGTAAGCGGCCCGTCTTGAAACACGGACCAAGGAGTCTAACATCTATGCGAGTGTTTGGGTGTCAAGCCCGGACGCGCAATGAAAGTGAACGGAGGTGGGAACCCTC--GGGTGCACCATCGACCGATCCTGATGTCTTCGGATGGATTTGAGTAAGAGCATAGCTGTTGGGACCCGAAAGATGGTGAACTATGCTTGAATAGGGTGAAGCCAGAGGAAACTCTGGTGGAGGCTCGCAGCGGTTCTGACGTGCAAATCGATCGTCAAATTTGGGCATAGGGGCGAAAGAC---------------------------------------------GTCTACAAGTATCTTCAGAGGTGCGTGGAAAACAACCAGGATTTCAACGTGCAAATGGCCATCAAGGCTGGTATCATCACCAATGGTCTGAAGTACTCACTGGCCACTGGTAACTGGGGTGACCAAAAGAAGGCCGCGTCTGCAAAAGCTGGTGTCTCGCAGGTGTTGAATCGGTACACATACGCATCCACCTTGTCCCATCTTCGACGAACCAATACTCCCGTCGGCCGTGATGGAAAATTGGCCAAACCACGCCAGCTTCACAACAGTCATTGGGGTCTTGTCTGCCCTGCCGAGACGCCGGAAGGACAGGCCTGCGGTCTTGTGAAGAACCTCTCTCTCATGTGCTACGTCAGTGTCGGCAGCGAGAGCGCGCCCATTATTGACTACATGACGGGCCGCAACATGGAACTTCTCGAAGAGTACGACCCAGTAATGAACCCATCTGCCACCAAAGTATTTGTGAACGGCGTCTGGGTGGGAACGCACAACAACCCACAACAGCTGGTTTCCAACGTGCAGGAACTTCGACGCAACGGAACGCTGTCTTACGAAATGAGTTTGATCCGAGACATTCGTGACCGAGAGTTCAAGATCTTCACAGATGCGGGGCGTGTTATGCGACCGCTTTTCGTCGTAGAGAACGACCACCGTAAACCTAACAAAGGCCACCTCGTCTTCAACCGTGAGCATTTTAACAAGCTCCAAGCAGACGGTGGCGTGGACACTTCCGGGTTCAACGACGAGGACACAATGGAGATGAAGTATGGGTGGAGAGGGCTGCTGCACGATGGTTGCGTCGAGTATCTCGATGCAGAAGAAGAAGAGACCGCCATGATTGTCATGTCGCCTGAAGATCTTGAAGCTTGGCGCGACCTCAAGCAGGGCAACACTGCGCCAGAAAAGGACAAGGCTAAACGTCTCGCGCCTCTCAAGCCGAAACCCAACCCTACGGTCGCTGCTTACACGCATTGTGAAATTCACCCGGCTATG--------------------------AAATCAGTTATCGTTTATTTGATAGTACCTTACTACTTGGATAACCGTGGTAATTCTAGAGCTAATACATGCTGAAAACCCCGACTTCGGGAGGGGTGTATTTATTAGATAAAAAACCAATGCCCTCCGGGGCTTCTTGGTGATTCATAATAACTTCTCAGATCGCATGGCCTTGCGCCGGCGACGGTTCATTCAAATTTCTGCCCTATCAACTTTCGATGGTAAGGTATTGGCTTACCATGGTTTCAACGGGTAACGGGGAATTAGGGTTCGATTCCGGAGAAGGAGCCGGAGGAACGGCTACTACATCCAAGGAAGGCAGCAGGCGCGCAAATTACCCAATCCCGACACGGGGAGGTAGTGACAATAAATACTGATACAGGGCTCTTTTGGGTCTTGTAATTGGAATGAGTACAATTTAAACCTCTTAACGAGGAACAATTGGAGGGCAAGTCTGGTGCCAGCAGCCGCGGTAATTCCAGCTCCAATAGCGTATATTAAAGTTGTTGCAGTTAAAAAGCTCGTAGTTGAACCTTTGGCCTGGCTGGCAGGTCCGCCTCACCGCGTGTACTTGTCCGGCCGGGCCTTTTCTTCTGGAGAACCGCATGCCCTTCACTGGGTGTGTTGGGG-ACCAGGACTTTTACTTTGAAAAAATTAGAGTGTTCAAAGCAGGCCTTTGCTCGAATACGTTAGCATGGAATAATAGAATAGGACGTGCGGTCCTATTTTGTTGGTTTCTAGGACCGCCGTAATGATTAATAGGGACAGTCGGGGGCATCAGTATTCAATTGTCAGAGGTGAAATTCTTGGATTTATTGAAGACTAACTACTGCGAAAGCATTTGCCAAGGATGTTTTCATTAATCAGTGAACGAAAGTTAGGGGATCGAAGACGATCAGATACCGTCGTAG--------------------------------------------------------GCTATCTCATCATCGCTGCCGGTACTGGTGAGTTCGAAGCTGGTATCTCCAAGGATGGCCAGACCCGTGAGCACGCTCTCCTCGCCTACACCCTAGGTGTTAGGCAGCTCATCGTCGCCATCAACAAGATGGACACTACCAAGTGGTCCGAGGACCGTTACCAGGAGATCATCAAGGAAACCTCCAACTTCATCAAGAAGGTCGGCTACAACCCCAAGCACGTTCCTTTCGTCCCGATCTCCGGTTTCAACGGTGACAATATGATCGAGGCCTCCACCAACTGCCCCTGGTACAAGGGTTGGGAGAAGGAGACCAAGTCCAAGGTTACCGGAAAGACCCTCCTCGACGCCATCGACGCCATCGACCCCCCCACACGTCCCTCCGACAAGCCCCTCCGTCTTCCCCTCCAGGATGTGTACAAGATCGGTGGTATTGGCACGGTCCCCGTTGGTCGTGTCGAGACCGGTGTCATCAAGTCCGGTATGGTCGTCACCTTCGCCCCTGCTGGTGTGACCACTGAAGTCAAGTCCGTCGAGATGCACCACGAGCAGCTTACCGAAGGTGTCCCTGGTGACAACGTCGGCTTCAACGTGAAGAACGTCTCCGTCAAGGAGATCCGTCGTGGTAACGTTGCCGGTGACTCCAAGAACGACCCTCCCAAGGGTTGCGAATCCTTCAACGCCCAGGTCATCGTCCTCAACCACCCTGGTCAGGTCGGTGCTGGTTACGCCCCTGTGCTCGACTGCCACACTGCCCACATTGCCTGCAAGTTCTCCGAGCTCCTCGAGAAGATCGACCGCCGAACTGGCAAGTCTGTTGAGAACTCCCCCAAGTTCATCAAGTCTGGTGACGCTGCCATCGTCAAGATGTTGCCGTCCAAGCCCATGTGCGTTGAGGCTTT
>Crassiclypeus aquaticus CBS 143641
---------------------------------CGGAAGGATCATTAACGCGTATGCGATACG-GATCTCCC---CCGAGAGACCGCCCACCCTTTGTTCTTGACGTAAC-GTTGTTTCCCTTGGTGTCCTCGGGCGCCAGTTTGGGACCC-TAAACCCTTTGCAATCCCAGTATAACAGTCAGTCAACC---TAAAAAGTCAAAACTTTCAACAATGGATCTCTTGGCTCTGGCATCGATGAAGAACGCAGCGAAATGCGATAAGTAGTGTGAATTGCAGAATTCAGTGAATCATCGAATCTTTGAACGCACATTGCGCCCTTTGGTATTCCTTAGGGCATGCCTGTTCGAGCGTTATTTGC-ACATTCAAGCTCTGCTTGGTGATGGGCGCCTGTCCTCTCCG-GCCGCGTGGACTCGCCTCAAAGGAAGTTGGCAGCTCTTTCTCTCGGCTCTGAACGCAGCACATTGTGTTTGAACGCCCAGGGACAAGGCTCTCCAGGAAGCAAATCAGC-ACGCTTGACCTCGGATCAGGTAGGGATACCCGCTGAACTTAAGCATA--ACGGCGAGTGAAGCGGCAACAGCTCAAATTTGAAATCTGGCTCTTTTAGGGTCCGAGTTGTAATTTGTAGAGGGTGCTTTGGCGTTGGTTGTGGTCTAAGTTCCTTGGAACAGGACGTCGCAGAGGGTGAGAATCCCGTATGTGGCCGCCAACCTCCGCCGTGTAAAGCCCCTTCGACGAGTCGAGTTGTTTGGGAATGCAGCTCTAAATGGGAGGTAAATTCCTTCTAAAGCTAAATATCTGCCAGAGACCGATAGCGCACAAGTAGAGTGATCGAAAGATGAAAAGCACTTTGGAAAGAGAGTCAAAAAGCACGTGAAATTGTTGAAAGGGAAGCGCTTGCAGTTAGACATGCCTTTAGTTGCTCAGCCGGGCTCTTGCCTGGTGCACTCTTCTATTGGCAGGCCAGCATCAGTTTGGGCGGTTGGATAAAGGTCTATTAAACGTGACTCCCCTTGGGGAGAGCTTATAGGGTAGACGACATGCGACCAGCCTGAACTGAGGTCCGCGCATCTGCTAGGATGCTGGCGTAATAGCTGTAAGCGGCCCGTCTTGAAACACGGACCAAGGAGTCTAACATCTATGCGAGTGTTTGGGTGCAAAGCCCGGACGCGCAATGAAAGTAAACGGAGGTGGGATCCCTCACGGGTGCACCATCGACCGATCCTGATGTATTCGGATGGATTTGAGTAAGAGCATAGCTGTTGGGACCCGAAAGATGGTGAACTATGCCTGAATAGGGTGAAGCCAGAGGAAACTCTGGTGGAGGCTCGCAGCGGTTCTGACGTGCAAATCGATCGTCAAATTTGGGCATAGGGGCGAAAGACTAATCGAACTATCTAGTAGCTGGTTCCTGCCGACTGACCAAGGACGTCTACAAATACCTGCAAAAATGCGTAGAGAACAACAGCGAATTCAACGTCCAGATGGCCGTAAAAGGCAGTGTCATCACGAACGGCCTGAAATATTCCCTAGCTACGGGAAATTGGGGTGACCAGAAGAAGGCTGCATCGGCCAAGGCAGGGGTTTCTCAAGTGCTCAACCGATATACCTACGCATCCACTCTATCTCACTTACGACGAACCAACACTCCAGTTGGCCGTGACGGTAAGCTGGCAAAACCGCGGCAGCTACACAACACGCACTGGGGCTTGGTCTGTCCTGCTGAGACACCAGAAGGTCAAGCTTGCGGTTTGGTGAAGAATCTTTCCTTGATGTGCTACGTCAGTGTTGGTAGCGAGAGTACACCCATCACCGACTTCATGAGTCAACGAAACATGGAACTTCTCGAAGAGTACGATCCGGTGGTGAACCCCACAGCTACCAAAGTGTTTGTCAACGGCGTGTGGGTTGGCGTGCACTCACAACCATCCCAACTCGTTTCTGTCGTGCAGGAGTTGCGGAGAAATGGAACCTTGTCTTACGAGATGAGTCTCATTCGAGACATTCGCGACCGAGAATTCAAAATCTTCACGGATGCAGGCCGAGTGATGCGACCGCTGTTTGTCGTGGAGACTGACTTCCGCAAGCCGAACCGCGGGAACCTCATCTTGAACAAGACTCATGTTCAGAAACTCCTCAACGACAAGCAAATCGACGTTTCGGGATACAATGATGAAGACAGTGCGGCGATGAGGTTTGGCTGGAGGGGTCTCATCCATAGCGGCGCTGTTGAATACCTCGATGCTGAGGAGGAAGAGACAGCTATGATCATCATGACACCAGAAGATTTGGAAGAACATCGGGACCTTATGCTAGGTATTCCTGCTGCCGAGGGCGGCGCGACCGATCGCAATAAGCGTATCAAACCAAAACCCAACGCCACCGTCAGGACCTACACCCATTGCGAGATTCACCCAAGCATGATCCTCGGCATCTGCGCAAGCATCAT-AATCAGTTATCGTTTATTTGATAGTACCTTACTACTTGGATAACCGTGGTAATTCTAGAGCTAATACATGCTAAAAACCCTGCCTTCGGGAAGGGTGTATTTATTAGATAAAAAACCAATGCCCTTCGGGGCTCTTTGGTGATTCATGATAACTTAACGGATCGCATGGCCTTGCGCCGGCGACGGTTCATTCAAATTTCTGCCCTATCAACTTTCGATGGTAAGGTATTGGCTTACCATGGTTTCAACGGGTAACGGGGAATTAGGGTTCGATTCCGGAGAGGGAGCCTGAGAAACGGCTACCACATCCAAGGAAGGCAGCAGGCGCGCAAATTACCCAATCCCGACTCGGGGAGGTAGTGACAATAAATACTGATACAGGGCTCTTTTGGGTCTTGTAATCGGAATGAGTACAATTTAAACCTCTTAACGAGGAACAATTGGAGGGCAAGTCTGGTGCCAGCAGCCGCGGTAATTCCAGCTCCAATAGCGTATATTAAAGTTGTTGCAGTTAAAAAGCTCGTAGTTGAATCTTGGGCCTGGCTGGCCGGTCCGCCTCACCGCGTGTACTGGTCTGGCCGGGCCTTTCCTTCTGGAGAACCTCATGCCCTTCAGTGGGTGTGTTGGGGAACCAGGACTTTTACTTTGAAAAAATTAGAGTGTTCAAAGCAGGCCTTTGCTCGAATACGTTAGCATGGAATAATAGAATAGGACGTGCGGTCCTATTTTGTTGGTTTCTAGGACCGCCGTAATGATTAATAGGGATAGTCGGGGGCATCAGTATTCAATTGTCAGAGGTGAAATTCTTGGATTTATTGAAGACTAACTACTGCGAAAGCATTTGCCAAGGATGTTTTCATTAATCAGTGAACGAAAGTTAGGGGATCGAAGACGATCAGATACCGTCGTAGTCTTAACCGTAAACTATGCCGACTAGGGATCGGGCGATG----------------------CTCATCATCGCTGCCGGTACTGGTGAGTTCGAGGCTGGTATCTCCAAGGATGGCCAGACTCGCGAGCACGCTCTCCTCGCCTACACTCTCGGTGTCAAGCAGCTCATCGTCGCCATCAACAAGATGGACACCACCAAGTGGAGCGAGGAGCGTTTCAACGAAATCATCAAGGAGACGTCCAACTTCATCAAGAAGGTCGGCTTCAACCCCAAGCACGTTCCCTTCGTCCCCATCTCCGGCTTCAACGGTGACAACATGATCGACGCCTCCCCCAACTGCCCCTGGTACAAGGGATGGGAGAAGGAGACCACCAAGAAGTCCAGCGGCAAGACCCTCCTCGAGGCCATTGACGCCATCGATGAGCCCAAGCGCCCCAAGGACAAGCCGCTCCGTCTGCCCCTCCAGGACGTGTACAAGATTGGCGGTATTGGCACGGTCCCCGTCGGTCGTGTCGAGACCGGTTTCATCAAGGCCGGTATGGTCGTCACCTTCGCCCCCGCTGGTGTCACCACCGAAGTCAAGTCCGTCGAGATGCACCACGAGCAGCTCGTTGAGGGTCTCCCCGGAGACAACGTCGGCTTCAACGTCAAGAACGTCTCCGTCAAAGAGATCCGTCGTGGCAACGTCGCCGGTGACTCCAAGAACGACCCCCCCAAGGGCTGCGACTCCTTCAACGCCCAGGTCATCGTCCTCAACCACCCCGGTCAGGTCGGCGCTGGTTACGCTCCTGTCTTGGATTGCCACACCGCGCACATTGCCTGCAAGTTCTCCGAGCTCCTCACCAAGATCGATCGCCGAACTGGCAAGTCTGTCGAAGACTCTCCCAAGTTCATCAAGTCTGGTGATGCCGCTATCGTCAAGATGATTCCCTCCAAGCCCATGTGCGTCGAGGCT--
>Crassiclypeus aquaticus CBS 143643
----------------------------ACCTGCGGAAGGATCATTAACGCGTATGCGATACG-GATCTCCC---CCGAGAGACCGCCCACCCTTTGTTCTTGACGTAAC-GTTGTTTCCCTTGGTGTCCTCGGGCGCCAGTTTGGGACCC-TAAACCCTTTGCAATCCCAGTATAACAGTCAGTCAACC---TAAAAAGTCAAAACTTTCAACAATGGATCTCTTGGCTCTGGCATCGATGAAGAACGCAGCGAAATGCGATAAGTAGTGTGAATTGCAGAATTCAGTGAATCATCGAATCTTTGAACGCACATTGCGCCCTTTGGTATTCCTTAGGGCATGCCTGTTCGAGCGTTATTTGC-ACATTCAAGCTCTGCTTGGTGATGGGCGCCTGTCCTCTCCG-GCCGCGTGGACTCGCCTCAAAGGAAGTTGGCAGCTCTTTCTCTCGGCTCTGAACGCAGCACATTGTGTTTGAACGCCCAGGGACAAGGCTCTCCAGGAAGCAAATCAGC-ACGCTTGACCTCGGATCAGGTAGGGATACCCGCTGAACTTAAGCATATC---------------------------ATTTGAAATCTGGCTCTTTTAGGGTCCGAGTTGTAATTTGTAGAGGGTGCTTTGGCGTTGGTTGTGGTCTAAGTTCCTTGGAACAGGACGTCGCAGAGGGTGAGAATCCCGTATGTGGCCGCCAACCTCCGCCGTGTAAAGCCCCTTCGACGAGTCGAGTTGTTTGGGAATGCAGCTCTAAATGGGAGGTAAATTCCTTCTAAAGCTAAATATCTGCCAGAGACCGATAGCGCACAAGTAGAGTGATCGAAAGATGAAAAGCACTTTGGAAAGAGAGTCAAAAAGCACGTGAAATTGTTGAAAGGGAAGCGCTTGCAGTTAGACATGCCTTTAGTTGCTCAGCCGGGCTCTTGCCTGGTGCACTCTTCTATTGGCAGGCCAGCATCAGTTTGGGCGGTTGGATAAAGGTCTATTAAACGTGACTCCCCTTGGGGAGAGCTTATAGGGTAGACGACATGCGACCAGCCTGAACTGAGGTCCGCGCATCTGCTAGGATGCTGGCGTAATAGCTGTAAGCGGCCCGTCTTGAAACACGGACCAAGGAGTCTAACATCTATGCGAGTGTTTGGGTGCAAAGCCCGGACGCGCAATGAAAGTAAACGGAGGTGGGATCCCTCACGGGTGCACCATCGACCGATCCTGATGTATTCGGATGGATTTGAGTAAGAGCATAGCTGTTGGGACCCGAAAGATGGTGAACTATGCCTGAATAGGGTGAAGCCAGAGGAAACTCTGGTGGAGGCTCGCAGCGGTTCTGACGTGCAAATCGATCGTCAAATTTGGGCATAGGGGCGAAAGACTAATCGAACTATCTAGTAGCTGGTTCCTGCCGACTGACCAAGGACGTCTACAAATACCTGCAAAAATGCGTAGAGAACAACAGCGAATTCAACGTCCAGATGGCCGTAAAAGGCAGTGTCATCACGAACGGCCTGAAATATTCCCTAGCTACGGGAAATTGGGGTGACCAGAAGAAGGCTGCATCGGCCAAGGCAGGGGTTTCTCAAGTGCTCAACCGATATACCTACGCATCCACTCTATCTCACTTACGACGAACCAACACTCCAGTTGGCCGTGACGGTAAGCTGGCAAAACCGCGGCAGCTACACAACACGCACTGGGGCTTGGTCTGTCCTGCTGAGACACCAGAAGGTCAAGCTTGCGGTTTGGTGAAGAATCTTTCCTTGATGTGCTACGTCAGTGTTGGTAGCGAGAGTACACCCATCACCGACTTCATGAGTCAACGAAACATGGAACTTCTCGAAGAGTACGATCCGGTGGTGAACCCCACAGCTACCAAAGTGTTTGTCAACGGCGTGTGGGTTGGCGTGCACTCACAACCATCCCAACTCGTTTCTGTCGTGCAGGAGTTGCGGAGAAATGGAACCTTGTCTTACGAGATGAGTCTCATTCGAGACATTCGCGACCGAGAATTCAAAATCTTCACGGATGCAGGCCGAGTGATGCGACCGCTGTTTGTCGTGGAGACTGACTTCCGCAAGCCGAACCGCGGGAACCTCATCTTGAACAAGACTCATGTTCAGAAACTCCTCAACGACAAGCAAATCGACGTTTCGGGATACAATGATGAAGACAGTGCGGCGATGAGGTTTGGCTGGAGGGGTCTCATCCATAGCGGCGCTGTTGAATACCTCGATGCTGAGGAGGAAGAGACAGCTATGATCATCATGACACCAGAAGATTTGGAAGAACATCGGGACCTTATGCTAGGTATTCCTGCTGCCGAGGGCGGCGCGACCGATCGCAATAAGCGTATCAAACCAAAACCCAACGCCACCGTCAGGACCTACACCCATTGCGAGATTCACCCAAGCATGATCCTCGGCATCTGCGCAAGCATCAT------GTTATCGTTTATTTGATAGTACCTTACTACTTGGATAACCGTGGTAATTCTAGAGCTAATACATGCTAAAAACCCTGCCTTCGGGAAGGGTGTATTTATTAGATAAAAAACCAATGCCCTTCGGGGCTCTTTGGTGATTCATGATAACTTAACGGATCGCATGGCCTTGCGCCGGCGACGGTTCATTCAAATTTCTGCCCTATCAACTTTCGATGGTAAGGTATTGGCTTACCATGGTTTCAACGGGTAACGGGGAATTAGGGTTCGATTCCGGAGAGGGAGCCTGAGAAACGGCTACCACATCCAAGGAAGGCAGCAGGCGCGCAAATTACCCAATCCCGACTCGGGGAGGTAGTGACAATAAATACTGATACAGGGCTCTTTTGGGTCTTGTAATCGGAATGAGTACAATTTAAACCTCTTAACGAGGAACAATTGGAGGGCAAGTCTGGTGCCAGCAGCCGCGGTAATTCCAGCTCCAATAGCGTATATTAAAGTTGTTGCAGTTAAAAAGCTCGTAGTTGAATCTTGGGCCTGGCTGGCCGGTCCGCCTCACCGCGTGTACTGGTCTGGCCGGGCCTTTCCTTCTGGAGAACCTCATGCCCTTCAGTGGGTGTGTTGGGGAACCAGGACTTTTACTTTGAAAAAATTAGAGTGTTCAAAGCAGGCCTTTGCTCGAATACGTTAGCATGGAATAATAGAATAGGACGTGCGGTCCTATTTTGTTGGTTTCTAGGACCGCCGTAATGATTAATAGGGATAGTCGGGGGCATCAGTATTCAATTGTCAGAGGTGAAATTCTTGGATTTATTGAAGACTAACTACTGCGAAAGCATTTGCCAAGGATGTTTTCATTAATCAGTGAACGAAAGTTAGGGGATCGAAGACGATCAGATACCGTCGTAGTCTTAACCGTAAACTATGCCGACTAGGGATC------------------------------CTCATCATCGCTGCCGGTACTGGTGAGTTCGAGGCTGGTATCTCCAAGGATGGCCAGACTCGCGAGCACGCTCTCCTCGCCTACACTCTCGGTGTCAAGCAGCTCATCGTCGCCATCAACAAGATGGACACCACCAAGTGGAGCGAGGAGCGTTTCAACGAAATCATCAAGGAGACGTCCAACTTCATCAAGAAGGTCGGCTTCAACCCCAAGCACGTTCCCTTCGTCCCCATCTCCGGCTTCAACGGTGACAACATGATCGACGCCTCCCCCAACTGCCCCTGGTACAAGGGATGGGAGAAGGAGACCACCAAGAAGTCCAGCGGCAAGACCCTCCTCGAGGCCATTGACGCCATCGATGAGCCCAAGCGCCCCAAGGACAAGCCGCTCCGTCTGCCCCTCCAGGACGTGTACAAGATTGGCGGTATTGGCACGGTCCCCGTCGGTCGTGTCGAGACCGGTTTCATCAAGGCCGGTATGGTCGTCACCTTCGCCCCCGCTGGTGTCACCACCGAAGTCAAGTCCGTCGAGATGCACCACGAGCAGCTCGTTGAGGGTCTCCCCGGAGACAACGTCGGCTTCAACGTCAAGAACGTCTCCGTCAAAGAGATCCGTCGTGGCAACGTCGCCGGTGACTCCAAGAACGACCCCCCCAAGGGCTGCGACTCCTTCAACGCCCAGGTCATCGTCCTCAACCACCCCGGTCAGGTCGGCGCTGGTTACGCTCCTGTCTTGGATTGCCACACCGCGCACATTGCCTGCAAGTTCTCCGAGCTCCTCACCAAGATCGATCGCCGAACTGGCAAGTCTGTCGAAGACTCTCCCAAGTTCATCAAGTCTGGTGATGCCGCTATCGTCAAGATGATTCCCTCCAAGCCCATGTGCGTCGAGGCT--
>DL C41a
------GTAACAAGGTTTCCGTAGGTGAACCTGCGGAAGGATCATTATTGTTTAGGGGGCCTCACCGCCTCTTTGCAACGATGCAACCCTTT----GTTCTTGCCGTAACGTTTGTTTCCCTCGGTGCCTCTGGGCGCCGGATGGGACCTT--AAACCCTTTGCAATCG-AGTA---TTTTCAGTCG----CAGAAATTATCAAAACTTTCAACAATGGATCTCTTGGCTCTGGCATCGATGAAGAACGCAGCGAAATGCGATAAGTAGTGTGAATTGCAGAATTCAGTGAATCATCGAATCTTTGAACGCACATTGCGCCCTTTGGTATTCCTTAGGGCATGCCTGTTCGAGCGTCATTTAGCACATTCAAGCTCAGCTTGGTGATGGGTGTCTGTCCCGCCTCTCGCACGTGGACTCGCCTCAAAAACAGTTGGCAGCTTTATCTTTCGGTCCTAAACGCAGCAGACTTGCGCTGGAACCCGCGGAAAAAGGCTCTCCAATAAGCAAAATGGT-ACGC---------------------------------------------ACGGCGAGTGAAGCGGCAACAGCTCAAATTTGAAATCTGACCCTTTCAGGGTCCGAGTTGTAATTTGCAGAGGGTGCTTTGGCGTTGGTTGTGGTCTAAGTTCCTTGGAACAGGACGTCGCAGAGGGTGAGAATCCCGTATGTGGCCGCCGACCTTCGCCGTGTAAAGTCCCTTCGACGAGTCGAGTTGTTTGGGAATGCAGCTCTAAATGGGAGGTAAATTCCTTCTAAAGCTAAATATCTGCCAGAGACCGATAGCGCACAAGTAGAGTGATCGAAAGATGAAAAGCACTTTGGAAAGAGAGTCAAAAAGCACGTGAAATTGTTGAAAGGGAAGCGCTTGCAGTTAGACATGCCTTTAGTTGCTCAGCCGGGCTTCTGCCCGGTGCACTCTTCTATCGGCAGGCCAGCATCAGTTTGGGCGGTTGGATAAAGGTCTATTAAACGTGACTCCCCTCGGGGAGAGCTTATAGGGTAGACGCCATGCAACCAGCCCGAACTGAGGTCCGCGCATATGCTAGGATGCTGGCGTAATAGCTGTAAGCGGCCCGTCTTGAAACACGGACCAAGGAGTCTAACATCTATGCGAGTGTTTGGGTGTAAAGCCCAGACGCGCAATGAAAGTAAACGGAGGTGGGATCCCTTACGGGTGCACCATCGACCGATCCTGATGTATTCGGATGGATTTGAGTAAGAGCATAGCTGTTGGGACCCGAAAGATGGTGAACTATGCCTGAATAGGGTGAAGCCAGAGGAAACTCTGGTGGAGGCTCGCAGCGGTTCTGACGTGCAAATCGATCGTCAAATTTGGGCATAGGGGCGAAAGACTAATCGAACTATCTAGTAGCTGGTTCCTGCCGACTGACGAAGGATGTCTACAAGTACCTGCAGAAATGCGTGGAGAACAATAGCGAGTTCAACGTCCAGATGGCCGTCAAAGGCAGTGTCATCACAAACGGCCTGAAATACTCTCTAGCCACGGGAAACTGGGGTGACCAGAAGAAGGCTGCATCGGCCAAGGCAGGTGTTTCGCAAGTGCTTAACCGATATACCTACGCATCCACACTCTCTCATTTGCGACGAACGAACACTCCGGTCGGTCGTGACGGCAAGCTGGCAAAACCTCGCCAGCTACACAACACTCACTGGGGCTTGGTGTGTCCCGCTGAGACACCAGAAGGCCAAGCTTGCGGTCTGGTGAAGAATCTTTCTTTGATGTGCTACGTCAGTGTCGGTAGTGAGAGCACACCCATCACTGATTTCATGAGTCAGCGAAACATGGAGCTCCTCGAAGAGTACGATCCAGTCGTCAATCCCTCGGCTACCAAGGTGTTCGTCAACGGCGTGTGGGTTGGTGTACACTCGCAACCATCTCAACTCGCTCAAGTCGTTCAGGAATTACGGAGAAACGGCACTCTGTCTTATGAGATGAGTCTTATCCGAGACATTCGCGATCGAGAATTCAAGATCTTCACAGACGCAGGTCGAGTCATGCGACCGTTGTTTGTTGTGGAGACTAATTTCCAAAAACCGAATCGTGGGAACCTCATCTTGAACAAGACTCATATCCAGAAGCTCCTCAATGACAAGCAGATCGATGTTTCAGGATACAACGACGAAGACAGCGCAGCAATGAGGTTTGGATGGAGGGGTCTCATTCATAGCGGCGCTGTTGAGTATCTTGATGCTGAAGAGGAAGAGTCTGCCATGATCATCATGACACCGGAAGATTTGGAAGAACACCGGGACCTCCTGATGGGAATTCCTGCAGCTGAGGGCGGTGCGACCGACCGCAATAAGCGAATCAAGCCGAAACCCAATGCCAGCGTCAAGACTTACACCCATTGCGAAATCCATCCCAGCATGATTCTCGGCATCTGCGCCAGCATTATAAATCAGTTATCGTTTATTTGATAGTACCTTACTACTTGGATAACCGTGGTAATTCTAGAGCTAATACATGCTAAAAACCCTGACTTCGGGAAGGGTGTATTTATTAGATAAAAAACCAATGCCCTCCGGGGCTCTTTGGTGATTCATGATAACTTAACGGATCGCATGGCCTTGCGCCGGCGACGGTTCATTCAAATTTCTGCCCTATCAACTTTCGATGGTAAGGTATTGGCTTACCATGGTTTCAACGGGTAACGGGGAATTAGGGTTCGATTCCGGAGAGGGAGCCTGAGAAACGGCTACCACATCCAAGGAAGGCAGCAGGCGCGCAAATTACCCAATCCCGACACGGGGAGGTAGTGACAATAAATACTGATACAGGGCTCTTTTGGGTCTTGTAATCGGAATGAGTACAATTTAAACCTCTTAACGAGGAACAATTGGAGGGCAAGTCTGGTGCCAGCAGCCGCGGTAATTCCAGCTCCAATAGCGTATATTAAAGTTGTTGCAGTTAAAAAGCTCGTAGTTGAATCTTGGGCCTGGCTGGCCGGTCCGCCTCACCGCGTGTACTGGTCTGGCCGGGCCTTTCCTTCTGGAGAACCTCATGCCCTTCAGTGGGTGTGCTGGGGAACCAGGACTTTTACTTTGAAAAAATTAGAGTGTTCAAAGCAGGCCTTTGCTCGGATACGTTAGCATGGAATAATAGAATAGGACGTGCGGTCCTATTTTGTTGGTTTCTAGGACCGCCGTAATGATTAATAGGGATAGTCGGGGGCATCAGTATTCAATTGTCAGAGGTGAAATTCTTGGATTTATTGAAGACTAACTACTGCGAAAGCATTTGCCAAGGATGTTTTCATTAATCAGTGAACGAAAGTTAGGGGATCGAAGACGATCAGATACCGTCGTAGTCTTAACCGTAAACTATGCCGACTAGGGATCGGGCGATGTTTCATTATTGACTCGCGCTATCTC-TCATCGCTGCCGGTACTGGTGAGTTCGAGGCTGGAATCTCCAAGGATGGCCAGACTCGTGAGCACGCTCTCCTCGCCTACACCCTCGGTGTCAAGCAGCTGATCGTCGCCATCAACAAGATGGACACCACCAAGTGGTCTGAGGACCGTTTCAGTGAAATCATCAAGGAGACGTCCAACTTCATCAAGAAGGTCGGCTTCAACCCCAAGCACGTCCCCTTCGTCCCCATCTCCGGCTTCAACGGCGACAACATGATCGAGCCCTCCCCCAACTGCCCCTGGTACAAGGGCTGGGAGAAGGAGACCACCAAGAAGTCTACCGGCAAGACCCTCCTTGAGGCCATCGATGCCATCGATGAGCCCAAGCGCCCCAAGGACAAGCCGCTCCGTCTCCCCCTCCAGGATGTGTACAAGATCGGCGGTATTGGCACGGTTCCCGTCGGTCGTGTCGAGACTGGTTTCATCAAGGCCGGTATGGTCGTCACCTTCGCCCCCGCTGGTGTCACCACCGAAGTCAAGTCCGTCGAGATGCACCACGAGCAGCTTGCTGAGGGTCTCCCTGGAGACAACGTCGGCTTCAACGTCAAGAACGTCTCCGTCAAGGAGATCCGTCGTGGCAACGTCGCTGGTGACTCCAAGAACGATCCCCCCAAGGGCTGCGACTCCTTCAACGCCCAGGTCATCGTCCTTAACCACCCCGGCCAGGTCGGTGCTGGTTACGCTCCTGTCTTGGATTGCCACACCGCACACATTGCCTGCAAGTTCTCTGAGCTCCTGACCAAGATCGATCGCCGAACTGGCAAGTCTGTTGAAGATTCCCCCAAGTTCATCAAGTCTGGTGACGCCGCCATCGTCAAGATGATTCCGTCCAAGCCTATGTGCGTTGAGGCTTT
>DL C41b
------GTAACAAGGTTTCCGTAGGTGAACCTGCGGAAGGATCATTATTGTTTAGGGGGCCTCACCGCCTCTTTGCAACGATGCAACCCTTT----GTTCTTGCCGTAACGTTTGTTTCCCTCGGTGCCTCTGGGCGCCGGATGGGACCTT--AAACCCTTTGCAATCG-AGTA---TTTTCAGTCG----CAGAAATTATCAAAACTTTCAACAATGGATCTCTTGGCTCTGGCATCGATGAAGAACGCAGCGAAATGCGATAAGTAGTGTGAATTGCAGAATTCAGTGAATCATCGAATCTTTGAACGCACATTGCGCCCTTTGGTATTCCTTAGGGCATGCCTGTTCGAGCGTCATTTAGCACATTCAAGCTCAGCTTGGTGATGGGTGTCTGTCCCGCCTCTCGCACGTGGACTCGCCTCAAAAACAGTTGGCAGCTTTATCTTTCGGTCCTAAACGCAGCAGACTTGCGCTGGAACCCGCGGAAAAAGGCTCTCCAATAAGCAAAATGGT-ACGC---------------------------------------------ACGGCGAGTGAAGCGGCAACAGCTCAAATTTGAAATCTGACCCTTTCAGGGTCCGAGTTGTAATTTGCAGAGGGTGCTTTGGCGTTGGTTGTGGTCTAAGTTCCTTGGAACAGGACGTCGCAGAGGGTGAGAATCCCGTATGTGGCCGCCGACCTTCGCCGTGTAAAGTCCCTTCGACGAGTCGAGTTGTTTGGGAATGCAGCTCTAAATGGGAGGTAAATTCCTTCTAAAGCTAAATATCTGCCAGAGACCGATAGCGCACAAGTAGAGTGATCGAAAGATGAAAAGCACTTTGGAAAGAGAGTCAAAAAGCACGTGAAATTGTTGAAAGGGAAGCGCTTGCAGTTAGACATGCCTTTAGTTGCTCAGCCGGGCTTCTGCCCGGTGCACTCTTCTATCGGCAGGCCAGCATCAGTTTGGGCGGTTGGATAAAGGTCTATTAAACGTGACTCCCCTCGGGGAGAGCTTATAGGGTAGACGCCATGCAACCAGCCCGAACTGAGGTCCGCGCATATGCTAGGATGCTGGCGTAATAGCTGTAAGCGGCCCGTCTTGAAACACGGACCAAGGAGTCTAACATCTATGCGAGTGTTTGGGTGTAAAGCCCAGACGCGCAATGAAAGTAAACGGAGGTGGGATCCCTTACGGGTGCACCATCGACCGATCCTGATGTATTCGGATGGATTTGAGTAAGAGCATAGCTGTTGGGACCCGAAAGATGGTGAACTATGCCTGAATAGGGTGAAGCCAGAGGAAACTCTGGTGGAGGCTCGCAGCGGTTCTGACGTGCAAATCGATCGTCAAATTTGGGCATAGGGGCGAAAGACTAATCGAACTATCTAGTAG--------------CTGACGAAGGATGTCTACAAGTACCTGCAGAAATGCGTGGAGAACAATAGCGAGTTCAACGTCCAGATGGCCGTCAAAGGCAGTGTCATCACAAACGGCCTGAAATACTCTCTAGCCACGGGAAACTGGGGTGACCAGAAGAAGGCTGCATCGGCCAAGGCAGGTGTTTCGCAAGTGCTTAACCGATATACCTACGCATCCACACTCTCTCATTTGCGACGAACGAACACTCCGGTCGGTCGTGACGGCAAGCTGGCAAAACCTCGCCAGCTACACAACACTCACTGGGGCTTGGTGTGTCCCGCTGAGACACCAGAAGGCCAAGCTTGCGGTCTGGTGAAGAATCTTTCTTTGATGTGCTACGTCAGTGTCGGTAGTGAGAGCACACCCATCACTGATTTCATGAGTCAGCGAAACATGGAGCTCCTCGAAGAGTACGATCCAGTCGTCAATCCCTCGGCTACCAAGGTGTTCGTCAACGGCGTGTGGGTTGGTGTACACTCGCAACCATCTCAACTCGCTCAAGTCGTTCAGGAATTACGGAGAAACGGCACTCTGTCTTATGAGATGAGTCTTATCCGAGACATTCGCGATCGAGAATTCAAGATCTTCACAGACGCAGGTCGAGTCATGCGACCGTTGTTTGTTGTGGAGACTAATTTCCAAAAACCGAATCGTGGGAACCTCATCTTGAACAAGACTCATATCCAGAAGCTCCTCAATGACAAGCAGATCGATGTTTCAGGATACAACGACGAAGACAGCGCAGCAATGAGGTTTGGATGGAGGGGTCTCATTCATAGCGGCGCTGTTGAGTATCTTGATGCTGAAGAGGAAGAGTCTGCCATGATCATCATGACACCGGAAGATTTGGAAGAACACCGGGACCTCCTGATGGGAATTCCTGCAGCTGAGGGCGGTGCGACCGACCGCAATAAGCGAATCAAGCCGAAACCCAATGCCAGCGTCAAGACTTACACCCATTGCGAAATCCATCCCAGCATGATTCTCGGCATCTGCGCCAGCATTATAAATCAGTTATCGTTTATTTGATAGTACCTTACTACTTGGATAACCGTGGTAATTCTAGAGCTAATACATGCTAAAAACCCTGACTTCGGGAAGGGTGTATTTATTAGATAAAAAACCAATGCCCTCCGGGGCTCTTTGGTGATTCATGATAACTTAACGGATCGCATGGCCTTGCGCCGGCGACGGTTCATTCAAATTTCTGCCCTATCAACTTTCGATGGTAAGGTATTGGCTTACCATGGTTTCAACGGGTAACGGGGAATTAGGGTTCGATTCCGGAGAGGGAGCCTGAGAAACGGCTACCACATCCAAGGAAGGCAGCAGGCGCGCAAATTACCCAATCCCGACACGGGGAGGTAGTGACAATAAATACTGATACAGGGCTCTTTTGGGTCTTGTAATCGGAATGAGTACAATTTAAACCTCTTAACGAGGAACAATTGGAGGGCAAGTCTGGTGCCAGCAGCCGCGGTAATTCCAGCTCCAATAGCGTATATTAAAGTTGTTGCAGTTAAAAAGCTCGTAGTTGAATCTTGGGCCTGGCTGGCCGGTCCGCCTCACCGCGTGTACTGGTCTGGCCGGGCCTTTCCTTCTGGAGAACCTCATGCCCTTCAGTGGGTGTGCTGGGGAACCAGGACTTTTACTTTGAAAAAATTAGAGTGTTCAAAGCAGGCCTTTGCTCGGATACGTTAGCATGGAATAATAGAATAGGACGTGCGGTCCTATTTTGTTGGTTTCTAGGACCGCCGTAATGATTAATAGGGATAGTCGGGGGCATCAGTATTCAATTGTCAGAGGTGAAATTCTTGGATTTATTGAAGACTAACTACTGCGAAAGCATTTGCCAAGGATGTTTTCATTAATCAGTGAACGAAAGTTAGGGGATCGAAGACGATCAGATACCGTCGTAGTCTTAACCGTAAACTATGCCGACTAGGGATCGGGCGATGTTTCATTATTGACTCGCGCTATCTC-TCATCGCTGCCGGTACTGGTGAGTTCGAGGCTGGAATCTCCAAGGATGGCCAGACTCGTGAGCACGCTCTCCTCGCCTACACCCTCGGTGTCAAGCAGCTGATCGTCGCCATCAACAAGATGGACACCACCAAGTGGTCTGAGGACCGTTTCAGTGAAATCATCAAGGAGACGTCCAACTTCATCAAGAAGGTCGGCTTCAACCCCAAGCACGTCCCCTTCGTCCCCATCTCCGGCTTCAACGGCGACAACATGATCGAGCCCTCCCCCAACTGCCCCTGGTACAAGGGCTGGGAGAAGGAGACCACCAAGAAGTCTACCGGCAAGACCCTCCTTGAGGCCATCGATGCCATCGATGAGCCCAAGCGCCCCAAGGACAAGCCGCTCCGTCTCCCCCTCCAGGATGTGTACAAGATCGGCGGTATTGGCACGGTTCCCGTCGGTCGTGTCGAGACTGGTTTCATCAAGGCCGGTATGGTCGTCACCTTCGCCCCCGCTGGTGTCACCACCGAAGTCAAGTCCGTCGAGATGCACCACGAGCAGCTTGCTGAGGGTCTCCCTGGAGACAACGTCGGCTTCAACGTCAAGAACGTCTCCGTCAAGGAGATCCGTCGTGGCAACGTCGCTGGTGACTCCAAGAACGATCCCCCCAAGGGCTGCGACTCCTTCAACGCCCAGGTCATCGTCCTTAACCACCCCGGCCAGGTCGGTGCTGGTTACGCTCCTGTCTTGGATTGCCACACCGCACACATTGCCTGCAAGTTCTCTGAGCTCCTGACCAAGATCGATCGCCGAACTGGCAAGTCTGTTGAAGATTCCCCCAAGTTCATCAAGTCTGGTGACGCCGCCATCGTCAAGATGATTCCGTCCAAGCCTATGTGCGTTGAGGCTTT
>Flabellascoma aquaticum KUMCC 15 0258
----------------------------------------------------------------CCGCCCCTTTGCAACGATGCAACCCTTT----GTTCTTGCCGTAACGTTTGTTTCCCTTGGCACCCCCGGGCGCCGGATGGGACCCC-ACAACCTTTTGCAATCC-AGTA---TTTTCAGTCG----CAGAAATGATCAAAACTTTCAACAATGGATCTCTTGGCTCTGGCATCGATGAAGAACGCAGCGAAATGCGATAAGTAGTGTGAATTGCAGAATTCAGTGAATCATCGAATCTTTGAACGCACATTGCGCCCTTTGGTATTCCTTAGGGCATGCCTGTTCGAGCGTCATTTAGCACATTCAAGCTCAGCTTGGTGATGGGCGCCTGTCCTGCCTCTCGCGCGCGGACTCGCCTTAAAAACAGTTGGCAGCTTTATCTTTCGGTCCTAAACGCAGCAGACTTGCGTCGGAACCTGCGGAAAAAGGCTCTCCAATAAGCAAAACGGT-ACGCTGGACCTCGGATCAGGTAGGGATACCCGCTGAACTTAAGCATAT-----------------------------TTTGAAATCTGGCCCTTTCAGGGTCCGAGTTGTAATTTGCAGAGGGTGCTTTGGCGTCGGTTGTGGTCTAAGTTCCTTGGAACAGGACGTCGCAGAGGGTGAGAATCCCGTACGTGGCCGCCAACCTTTGCCGTGTAAAGCCCCTTCGACGAGTCGAGTTGTTTGGGAATGCAGCTCTAAATGGGAGGTAAATTCCTTCTAAAGCTAAATATCTGCCAGAGACCGATAGCGCACAAGTAGAGTGATCGAAAGATGAAAAGCACTTTGGAAAGAGAGTCAAAAAGCACGTGAAATTGTTGAAAGGGAAGCGCTTGCAGTTAGACATGCCCTTAGTCGCTCAGCCGGGCTTCTGCCCGGTGCACTCTTCTATCGGCAGGCCAGCATCAGTTTGGGCGGTTGGATAAAGGTCTATTAAACGTGACTCCCCCCGGGGAGAGCTTATAGGGTAGACGCCATGCAACCAGCCCGAACTGAGGTCCGCGCATCTGCTAGGATGCTGGCGTAATAGCTGTAAGCGGCCCGTCTTGAAACACGGACCAAGGAGTCTAACATCTATGCGAGTGTTTGGGTGTAAAGCCCGGACGCGCAATGAAAGTAAACGGAGGTGGGATCCCTCACGGGTGCACCATCGACCGATCCTGATGTATTCGGATGGATTTGAGTAAGAGCATAGCTGTTGGGACCCGAAAGATGGTGAACTATGCCTGAATAGGGTGAAGCCAGAGGAAACTCTGGTGGAGGCTCGCAGCGGTTCTGACGTGCAAATCGATCGTCAAATTTGGGCATAGGGGCGAAAGACTAATCGAACTATCTAGTAGCTGGTTCCTGCCGACTGACGAAGGATGTCTACAAGTACCTGCAGAAATGTGTGGAGAATAATAGCGAGTTCAACGTCCAGATGGCCGTCAAAGGCAGTGTCATCACAAACGGCCTGAAGTATTCTCTAGCCACGGGAAACTGGGGTGACCAGAAGAAGGCTGCATCGGCCAAGGCAGGTGTTTCGCAAGTGCTTAACCGATATACCTACGCATCCACACTCTCTCATTTGCGACGAACGAACACTCCGGTCGGTCGTGACGGCAAGCTGGCAAAACCACGCCAGCTACACAACACCCACTGGGGCTTGGTGTGTCCCGCTGAGACACCAGAAGGCCAAGCTTGCGGTTTGGTGAAGAATCTTTCTTTGATGTGCTACGTCAGTGTTGGTAGCGAGAGCACACCCATCACTGATTTCATGAGTCAGCGAAACATGGAGCTCCTCGAAGAGTACGATCCAGTCGTCAATCCCTCGGCTACCAAGGTGTTCGTCAACGGCGTGTGGGTTGGTGTACACTCGCAACCATCTCAACTCGTTCAAGTCGTTCAGGAACTACGGAGGAACGGCACTCTGTCTTATGAGATGAGTCTTATCCGAGACATTCGCGATCGAGAATTCAAGATCTTCACAGACGCAGGTCGAGTCATGCGACCGTTGTTTGTTGTGGAGACTAACTTCCAAAAGCCGAATCGTGGGAACCTCATCTTGAACAAGACTCATATCCAGAAGCTCCTCAACGACAAGCAGATCGATGTTTCAGGATACAACGACGAAGACAGCGCAGCAATGAGGTTTGGATGGAGGGGTCTCATTCATAGTGGCGCTGTTGAGTATCTTGATGCT-----------------------------------------------------------------------------------------------------------------------------------------------------------------------------------------------------------AAATCAGTTATCGTTTATTTGATAGTACCTTACTACTTGGATAACCGTGGTAATTCTAGAGCTAATACATGCTAAAAACCCTGACTTCGGGAAGGGTGTATTTATTAGATAAAAAACCAATGCCCTCCGGGGCTCTTTGGTGATTCATGATAACTTAACGGATCGCATGGCCTTGCGCCGGCGACGGTTCATTCAAATTTCTGCCCTATCAACTTTCGATGGTAAGGTATTGGCTTACCATGGTTTCAACGGGTAACGGGGAATTAGGGTTCGATTCCGGAGAGGGAGCCTGAGAAACGGCTACCACATCCAAGGAAGGCAGCAGGCGCGCAAATTACCCAATCCCGACACGGGGAGGTAGTGACAATAAATACTGATACAGGGCTCTTTTGGGTCTTGTAATCGGAATGAGTACAATTTAAACCTCTTAACGAGGAACAATTGGAGGGCAAGTCTGGTGCCAGCAGCCGCGGTAATTCCAGCTCCAATAGCGTATATTAAAGTTGTTGCAGTTAAAAAGCTCGTAGTTGAATCTTGGGCCTGGCTGGCCGGTCCGCCTCACCGCGTGCACTGGTCTGGCCGGGCCTTTCCTTCTGGAGAACCTCATGCCCTTCAGTGGGTGTGCTGGGGAACCAGGACTTTTACTTTGAAAAAATTAGAGTGTTCAAAGCAGGCCTTTGCTCGGATACGTTAGCATGGAATAATAGAATAGGACGTGCGGTCCTATTTTGTTGGTTTCTAGGACCGCCGTAATGATTAATAGGGATAGTCGGGGGCATCAGTATTCAATTGTCAGAGGTGAAATTCTTGGATTTATTGAAGACTAACTACTGCGAAAGCATTTGCCAAGGATGTTTT------------------------------------------------------------------------------------------------------------------TCTCATCATCGCTGCCGGCACTGGTGAGTTCGAGGCTGGTATCTCCAAGGACGGCCAGACCCGCGAGCACGCTCTCCTCGCCTACACTCTCGGTGTCAAGCAGCTCATCGTTGCCATCAACAAGATGGACACCACCAAGTGGAGCGAGGACCGTTTCACCGAAATTATCAAGGAGACGTCCAGCTTCATCAAGAAGGTCGGCTTCAATCCTAAGCACGTCCCCTTCGTCCCCATCTCCGGCTTCAACGGTGACAACATGATCGAGTCCTCCCCCAACTGCCCCTGGTACAAGGGCTGGGAGAAGGAGACCACCAAGAAGGCTACCGGCAAGACCCTCCTTGAGGCCATCGATGCCATCGATGAGCCCAAGCGCCCCAAGGACAAGCCGCTCCGTCTCCCCCTCCAGGATGTGTACAAGATCGGCGGTATTGGCACGGTTCCCGTCGGTCGTGTCGAGACTGGTTTCATCAAGGCCGGTATGGTCGTCACCTTCGCCCCTGCTGGTGTCACCACCGAAGTCAAGTCCGTCGAGATGCACCACGAGCAGCTTGTTGAGGGTCTCCCCGGAGACAACGTCGGCTTCAACGTCAAGAACGTCTCCGTCAAGGAGATCCGTCGTGGCAACGTCGCCGGTGACTCCAAGAACGACCCCCCCAAGGGCTGCGACTCCTTCAACGCCCAGGTCATCGTCCTCAACCACCCCGGCCAGGTCGGTGCTGGTTACGCTCCTGTCTTGGATTGCCACACCGCACACATTGCCTGCAAGTTCTCCGAGCTTCTGACCAAGATCGATCGCC----------------------------------------------------------------------------------------------------
>Flabellascoma cycadicola CBS 143644
----------------------------ACCTGCGGAAGGATCATTATTGTTTAGGGGGTCTAACGGCCCCTTTGCAACGATGCAACCCTTT----GTTCTTGCCGTAACGTTTGTTTCCCTTGGCACCTTCGGGCGCCGGATGGGACCTC-AAAACCCTCTGCAATCG-AGTAT--TTTTCAGTCG----CAGAAATTGTCAAAACTTTCAACAATGGATCTCTTGGCTCTGGCATCGATGAAGAACGCAGCGAAATGCGATAAGTAGTGTGAATTGCAGAATTCAGTGAATCATCGAATCTTTGAACGCACATTGCGCCCTTTGGTATTCCTTAGGGCATGCCTGTTCGAGCGTCATTTAGCACATTCAAGCTCAGCTTGGTGATGGGTGTCTGTCCCGCCTCCTGCGCGTGGACTCGCCTCAAAAACAGTTGGCAGCTTTATCTTTCGGTCCTGAACGCAGCAGATTTGCGTGGGAACCCGCGGAAAAAGGCTCTCCAATAAGCAAAATGGT-ACGCTGGACCTCGGATCAGGTAGGGATACCCGCTGAACTTAAGCATATC------------GCGGCAACAGCTCAAATTTGAAATCTGGCCCTTTCAGGGTCCGAGTTGTAATTTGCAGAGGGTGCTTTGGCGTCGGTTGTGGTCTAAGTTCCTTGGAACAGGACGTCGCAGAGGGTGAGAATCCCGTATGTGGCCGCCAACCTTTGCCGTGTAAAGCCCCTTCGACGAGTCGAGTTGTTTGGGAATGCAGCTCTAAATGGGAGGTAAATTCCTTCTAAAGCTAAATATCTGCCAGAGACCGATAGCGCACAAGTAGAGTGATCGAAAGATGAAAAGCACTTTGGAAAGAGAGTCAAAAAGCACGTGAAATTGTTGAAAGGGAAGCGCTTGCAGTTAGACATGCCGTTAGTCGTTCAGCCGGGCTTCTGCCCGGTGCACTCTTCTATCGGCAGGCCAGCATCAGTTTGGGCGGTTGGATAAAGGTCTATTAAACGTGACTCCCTTCGGGGAGAGCTTATAGGGTAGACGCCATGCAACCAGCCCGAACTGAGGTCCGCGCATCTGCTAGGATGCTGGCGTAATAGCTGTAAGCGGCCCGTCTTGAAACACGGACCAAGGAGTCTAACATCTATGCGAGTGTTTGGGTGTCAAGCCCGAGCGCGCAATGAAAGTAAACGGAGGTGGGATCCCTCACGGGTGCACCATCGACCGATCCTGATGTACTCGGATGGATTTGAGTAAGAGCATAGCTGTTGGGACCCGAAAGATGGTGAACTATGCCTGAATAGGGTGAAGCCAGAGGAAACTCTGGTGGAGGCTCGCAGCGGTTCTGACGTGCAAATCGATCGTCAAATTTGGGCATAGGGGCGAAAGACTAATCGAACTATCTAGTAGCTGGTTCCTGCCGACTGACGAAGGATGTCTACAAGTACCTGCAGAAATGCGTGGAGAATAATAGCGAGTTCAACGTCCAGATGGCCGTCAAAGGCAGTGTCATCACAAACGGCCTGAAGTATTCTCTAGCCACGGGAAACTGGGGTGACCAGAAGAAGGCTGCATCGGCCAAGGCAGGTGTTTCGCAAGTGCTTAACCGATATACCTACGCATCCACACTCTCTCATTTGCGACGAACGAACACTCCGGTCGGTCGTGACGGCAAGCTGGCAAAACCACGCCAGCTACACAACACCCACTGGGGCTTGGTGTGTCCCGCTGAGACACCAGAAGGCCAGGCTTGCGGTTTGGTGAAGAATCTTTCTTTGATGTGCTACGTTAGTGTCGGTAGCGAGAGCACACCCATCACTGATTTCATGAGTCAGCGAAACATGGAGCTCCTCGAAGAATACGATCCAGTCGTCAATCCCTCGGCTACCAAGGTGTTCGTCAACGGCGTGTGGGTTGGTGTACATTCGCAACCATCTCAGCTCGTTCAAGTCGTTCAGGAACTACGGAGAAACGGCACTCTGTCTTATGAGATGAGTCTTATCCGAGACATTCGCGATCGAGAGTTCAAGATCTTCACAGACGCAGGTCGAGTCATGCGACCGTTGTTTGTTGTGGAGACTAATTTCCAAAAGCCGAATCGTGGGAACCTCATCTTGAACAAGACTCATATCCAGAAGCTCCTCAATGACAAGCAGATCGATGTTTCAGGATACAACGACGAAGACAGCGCAGCAATGAGGTTTGGATGGAGGGGTCTCATCCATAGCGGCGCTGTTGAGTATCTTGATGCTGAAGAGGAAGAGTCTGCCATGATCATCATGACACCAGAAGATTTGGAAGAACACCGGGACCTCCTGATGGGAATTCCTGCAGCTGAAGGCGGTGCGACCGACCGCAATAAGCGAATCAAGCCGAAACCCAACGCCAGCGTCAAGACCTACACCCACTGCGAAATCCATCCCAGCATGATTCTCGGCATCTGCGCAAGC-----AAATCAGTTATCGTTTATTTGATAGTACCTTACTACTTGGATAACCGTGGTAATTCTAGAGCTAATACATGCTAAAAACCCTGACTTCGGGAAGGGTGTATTTATTAGATAAAAAACCAATGCCCTCCGGGGCTCTTTGGTGATTCATGATAACTTAACGGATCGCATGGCCTTGCGCCGGCGACGGTTCATTCAAATTTCTGCCCTATCAACTTTCGATGGTAAGGTATTGGCTTACCATGGTTTCAACGGGTAACGGGGAATTAGGGTTCGATTCCGGAGAGGGAGCCTGAGAAACGGCTACCACATCCAAGGAAGGCAGCAGGCGCGCAAATTACCCAATCCCGACACGGGGAGGTAGTGACAATAAATACTGATACAGGGCTCTTTTGGGTCTTGTAATCGGAATGAGTACAATTTAAACCTCTTAACGAGGAACAATTGGAGGGCAAGTCTGGTGCCAGCAGCCGCGGTAATTCCAGCTCCAATAGCGTATATTAAAGTTGTTGCAGTTAAAAAGCTCGTAGTTGAATCTTGGGCCTGGCTGGCCGGTCCGCCTCACCGCGTGCACTGGTCTGGCCGGGCCTTTCCTTCTGGAGAACCTCATGCCCTTCAGTGGGTGTGCTGGGGAACCAGGACTTTTACTTTGAAAAAATTAGAGTGTTCAAAGCAGGCCTTTGCTCGGATACGTTAGCATGGAATAATAGAATAGGACGTGCGGTCCTATTTTGTTGGTTTCTAGGACCGCCGTAATGATTAATAGGGATAGTCGGGGGCATCAGTATTCAATTGTCAGAGGTGAAATTCTTGGATTTATTGAAGACTAACTACTGCGAAAGCATTTGCCAAGGATGTTTTCATTAATCAGTGAACGAAAGTTAGGGGATCGAAGACGATCAGATACCGTCGTAGTCTTAACCGTAAACTATGCCGACTAGGGATCGGGCGATGTTTCATTATTGACTCGC-----CTCATCATCGCTGCCGGTACTGGTGAGTTCGAGGCTGGTATCTCCAAGGATGGCCAGACTCGTGAGCACGCTCTCCTCGCCTACACCCTCGGTGTCAAGCAGCTCATCGTCGCCATCAACAAGATGGACACCACCAAGTGGTCTGAGGACCGTTTCGGTGAAATCATCAAGGAGACGTCCAACTTCATCAAGAAGGTCGGCTTCAACCCCAAGCACGTCCCCTTCGTTCCCATCTCCGGCTTCAACGGCGACAACATGATCGAGGCCTCCCCCAACTGCCCCTGGTACAAGGGCTGGGAGAAGGAGACCACCAAGAAGTCTACCGGCAAGACCCTCCTTGAGGCCATCGATGCCATCGATGAGCCCAAGCGCCCCAAGGACAAGCCGCTCCGTCTCCCCCTCCAGGATGTGTACAAGATCGGCGGTATTGGCACGGTTCCCGTCGGTCGTGTTGAGACTGGTTTCATCAAGGCCGGTATGGTCGTCACCTTCGCCCCCGCTGGTGTCACCACCGAAGTCAAGTCCGTCGAGATGCACCACGAGCAGCTTGCTGAGGGTCTCCCCGGAGACAACGTCGGCTTCAACGTCAAGAACGTCTCCGTCAAGGAGATCCGTCGTGGCAACGTCGCCGGTGACTCCAAGAACGACCCCCCCAAGGGCTGCGACTCCTTCAACGCCCAGGTCATCGTCCTTAACCACCCCGGCCAGGTCGGTGCTGGTTACGCTCCTGTCTTGGATTGCCACACCGCACACATTGCCTGCAAGTTCTCCGAGCTTCTGACCAAGATCGATCGCCGAACTGGCAAGTCTGTTGAAGACTCGCCCAAGTTCATCAAGTCTGGTGACGCTGCCATTGTCAAGATGATTCCGTCCAAGCCTATGTGCGTTGAGGCT--
>Flabellascoma fusiforme MFLUCC 18 1584
-----------------------------------------------TTGTTTAGGGGGTCTCATTGCCCCTTTGCAACGATGCAACCCTTT----GTTCTTGCCGTAACGTTTGTTTCCCTTGGCGCCTCCAGGCGCCGGATGGGACCTT--GAACCCCTTGCAATCG-AGTA---CTTTCAGTCG----CGGAAATTATCAAAACTTTCAACAATGGATCTCTTGGCTCTGGCATCGATGAAGAACGCAGCGAAATGCGATAAGTAGTGTGAATTGCAGAATTCAGTGAATCATCGAATCTTTGAACGCACATTGCGCCCTTTGGTATTCCTTAGGGCATGCCTGTTCGAGCGTCATTTAGCACATTCAAGCTCAGCTTGGTGATGGGTGTCTGTCCCGCCTCTCGGGCGTGGACTCGCCTTAAAAACGGTTGGCAGCTTTATCTTTCGGTCCTGAACGCAGCAGAATTGCGCCGGAACCCGCGGAAAAAGGCTCTCCAATAAGCAAAATGGT-ACGCTGGACCTCGGATCAGGTAGGGATACCCGCTGAACTTAAGCAT----------------------------AAATTTGAAATCTGGCCCTTTCAGGGTCCGAGTTGTAATTTGCAGAGGGTGCTTTGGCGTTGGTCGTGGTCTAAGTTCCTTGGAACAGGACGTCGCAGAGGGTGAGAATCCCGTACGTGGCCGCCGACCTTCGCCGTGTAAAGCCCCTTCGACGAGTCGAGTTGTTTGGGAATGCAGCTCTAAATGGGAGGTAAATTCCTTCTAAAGCTAAATATCTGCCAGAGACCGATAGCGCACAAGTAGAGTGATCGAAAGATGAAAAGCACTTTGGAAAGAGAGTCAAAAAGCACGTGAAATTGTTGAAAGGGAAGCGCTTGCAGTTAGACATGCCTTTAGTTGCTCAGCCGGGCTTCTGCCCGGTGCACTCTTCTATCGGCAGGCCAGCATCAGTTTGGGCGGTTGGATAAAGGTCTATTAAACGTGACTCCCCTCGGGGAGAGCTTATAGGGTAGACGCCATGCAACCAGCCCGAACTGAGGTCCGCGCATCTGCTAGGATGCTGGCGTAATAGCTGTAAGCGGCCCGTCTTGAAACACGGACCAAGGAGTCTAACATCTATGCGAGTGTTTGGGTGTAAAGCCCGGACGCGCAATGAAAGTAAACGGAGGTGGGATCCCTTACGGGTGCACCATCGACCGATCCTGATGTATTCGGATGGATTTGAGTAAGAGCATAGCTGTTGGGACCCGAAAGATGGTGAACTATGCCTGAATAGGGTGAAGCCAGAGGAAACTCTGGTGGAGGCTCGCAGCGGTTCTGACGTGCAAATCGATCGTCAAATTTGGGCATAGGGGCGAAAGACTAATCGAACTATCTAGTAGCTGGTTCCTGCCGA???????????????????????????????????????????????????????????????????????????????????????????????????????????????????????????????????????????????????????????????????????????????????????????????????????????????????????????????????????????????????????????????????????????????????????????????????????????????????????????????????????????????????????????????????????????????????????????????????????????????????????????????????????????????????????????????????????????????????????????????????????????????????????????????????????????????????????????????????????????????????????????????????????????????????????????????????????????????????????????????????????????????????????????????????????????????????????????????????????????????????????????????????????????????????????????????????????????????????????????????????????????????????????????????????????????????????????????????????????????????????????????????????????????????????????????????????????????????????????????????????????????????????????????????????????????????????????????????????????????????????????????????????????????????????????????????????????????????????????????????????????????????????????????????????????????????????????????????????????????????????????????????????????????????????????????????????????????????????????????????????????????????????????????????????????????????????????????????????????????????????????????????????????????????????????????????????????????????????????????????????????????????????????????????????????????????????????????????????????????????????????????????????????????????????????????????????????????????????????????????????????????????????????????????????????????????????????????????????????????????????????????????????????????????????????????????????????????????????????????????????????????????????????????????????????????????????????????????????????????????????????????????????????????????????????????????????????????????????????????????????????????????????????????????????????????????????????????????????????????????------------------CCGGTACTGGTGAGTTCGAGGCTGGTATCTCCAAGGATGGCCAGACCCGTGAGCACGCTCTCCTCGCCTACACCCTCGGTGTCAAGCAGCTCATCGTCGCCATCAACAAGATGGACACGACCAAGTGGAGCGAGGAGCGTTTCCAGGAAATCATCAAGGAGACTTCCAACTTCATCAAGAAGGTCGGCTTCAACCCCAAGCACGTCCCCTTCGTCCCCATCTCCGGCTTCAACGGTGACAACATGATCGAGCCCTCCCCCAACTGCCCCTGGTACAAGGGCTGGGAGAAGGAGACCACCAAGAAGGCTACCGGCAAGACCCTCCTCGAGGCCATCGATGCCATCGACGAGCCCAAGCGTCCCAAGGACAAGCCGCTCCGTCTCCCTCTCCAGGATGTGTACAAGATTGGCGGTATTGGCACGGTTCCCGTCGGTCGTGTCGAGACTGGTTTCATCAAGGCTGGTATGGTCGTCACCTTCGCCCCCGCTGGTGTCACCACCGAAGTCAAGTCCGTCGAGATGCACCACGAGCAGCTTGCTGAGGGTCTCCCCGGAGACAACGTCGGCTTCAACGTCAAGAACGTCTCCGTCAAGGAGATCCGTCGTGGCAACGTCGCTGGTGACTCCAAGAACGACCCCCCCAAGGGCTGCGACTCCTTCAACGCCCAGGTCATCGTCCTTAACCACCCCGGTCAGGTCGGTGCTGGTTACGCTCCTGTCTTGGATTGCCACACCGCACACATTGCCTGCAAGTTCTCTGAGCTCCTGACCAAGATCGATCGCCGAACTGGCAAGTCTGTTGAAGACTCCCCCAAGTTCATCAAGTCTGGTGACGCCGCC--------------------------------------------
>Flabellascoma minimum CBS 143645
----------------------------ACCTGCGGAAGGATCATTATTGTTTAGGGGGCCTAACGGCCCCTTTGCAACGATGCCACCCCTT----GTCCTTGCCGTAACGTTTGTTTCCCTTGGCACCTTCAGGCGCCGGATGGGACCCC-AAAACCCTTTGCAATCA-AGTA---TTTTCAGTCG----CAGGAATTATCAAAACTTTCAACAATGGATCTCTTGGCTCTGGCATCGATGAAGAACGCAGCGAAATGCGATAAGTAGTGTGAATTGCAGAATTTAGTGAATCATCGAATCTTTGAACGCACATTGCGCCCTTTGGTATTCCTTGGGGCATGCCTGTTCGAGCGTCATTTAGCACATTCAAGCTCAGCTTGGTGATGGGTGTCTGTCCCGCCTCCTGCGCGTGGACTCGCCTCAAAAACAGTTGGCAGCTTTATCTTTCGGTCCTGAACGCAGCAGATTTGCGCCGGAACCCGCGGAAAAAGGCTCTCCAATAAGCAAAACGGT-ACGCTGGACCTCGGATCAGGTAGGGATACCCGCTGAACTTAAGCATATC-------------------CAGCTCAAATTTGAAATCTGGCCCTTTCAGGGTCCGAGTTGTAATTTGCAGAGGGTGCTTTGGCGTCGGTTGTGGTCTAAGTTCCTTGGAACAGGACGTCGCAGAGGGTGAGAATCCCGTATGTGGCCGCCAACCTTCGCCGTGTAAAGCCCCTTCGACGAGTCGAGTTGTTTGGGAATGCAGCTCTAAATGGGAGGTAAATTCCTTCTAAGGCTAAATATCTGCCAGAGACCGATAGCGCACAAGTAGAGTGATCGAAAGATGAAAAGCACTTTGGAAAGAGAGTCAAAAAGCACGTGAAATTGTTGAAAGGGAAGCGCTTGCAGTTAGACGTGCCGTTAGTTGCTCAGCCGGGCTTCTGCCCGGTGCACTCTTCTATCGGCAGGCCAGCATCAGTTTGGGCGGTTGGATAAAGGTCTATTAAACGTGACTCCCCTCGGGGAGAGCTTATAGGGTAGACGCCATGCAGCCAGCCCGAACTGAGGTCCGCGCATCTGCTAGGATGCTGGCGTAATAGCTGTAAGCGGCCCGTCTTGAAACACGGACCAAGGAGTCTAACATCTATGCGAGTGTTTGGGTGCGAAGCCCGAACGCGCAATGAAAGTAAACGGAGGTGGGATCCCTCACGGGTGCACCATCGACCGATCCTGATGTACTCGGATGGATTTGAGTAAGAGCATAGCTGTTGGGACCCGAAAGATGGTGAACTATGCCTGAATAGGGTGAAGCCAGAGGAAACTCTGGTGGAGGCTCGCAGCGGTTCTGACGTGCAAATCGATCGTCAAATTTGGGCATAGGGGCGAAAGACTAATCGAACTATCTAGTAGCTGGTTCCTGCCGACTGACGAAGGATGTCTACAAGTACCTGCAGAAATGCGTGGAGAATAATAGCGAATTCAACGTCCAGATGGCCGTCAAAGGCAGTGTCATCACAAACGGCCTGAAGTATTCTCTAGCCACGGGAAACTGGGGTGACCAGAAGAAGGCTGCATCGGCCAAGGCAGGTGTTTCGCAAGTGCTTAACCGATATACCTACGCATCCACTCTCTCTCATTTGCGACGAACGAACACTCCGGTCGGTCGTGACGGCAAGCTGGCAAAACCACGCCAGCTACACAACACCCACTGGGGCTTGGTGTGTCCCGCTGAGACACCAGAAGGCCAAGCTTGCGGTTTGGTGAAGAATCTTTCTTTGATGTGCTACGTCAGTGTCGGTAGCGAGAGCACACCCATCACCGATTTCATGAGTCAGCGAAACATGGAGCTCCTCGAAGAGTACGATCCTGTCGTCAATCCCTCGGCTACCAAGGTGTTCGTCAACGGCGTGTGGGTTGGTGTACACTCGCAACCATCTCAACTCGTTCAAGTCGTTCAGGAACTACGGAGAAACGGCACTCTGTCTTATGAGATGAGTCTTATCCGAGACATTCGCGATCGAGAATTCAAGATCTTCACAGACGCAGGTCGAGTCATGCGACCGTTGTTTGTTGTGGAGACTAACTTCCAAAAGCCGAATCGTGGGAACCTCATCTTGAACAAGACTCATATCCAGAAGCTCCTCAATGACAAGCAGATTGATGTTTCAGGATACAACGACGAAGACAGCGCAGCAATGAGGTTTGGATGGAGGGGTCTCATCCATAGCGGCGCTGTTGAGTATCTTGATGCTGAAGAGGAAGAGTCTGCCATGATCATCATGACACCGGAAGATTTGGAAGAACATCGGGACCTCCTGATGGGAATTCCTGCAGCTGAGGGCGGTGCGACCGACCGCAATAAGCGAATCAAGCCGAAACCCAACGCCAGCGTCAAGACCTACACCCACTGCGAAATCCATCCTAGCATGATTCTCGGCATCTGCGCAAGC-----AAATCAGTTATCGTTTATTTGATAGTACCTTACTACTTGGATAACCGTGGTAATTCTAGAGCTAATACATGCTAAAAACCCTGACTTCGGGAAGGGTGTATTTATTAGATAAAAAACCAATGCCCTCCGGGGCTCTTTGGTGATTCATGATAACTTAACGGATCGCATGGCCTTGCGCCGGCGACGGTTCATTCAAATTTCTGCCCTATCAACTTTCGATGGTAAGGTATTGGCTTACCATGGTTTCAACGGGTAACGGGGAATTAGGGTTCGATTCCGGAGAGGGAGCCTGAGAAACGGCTACCACATCCAAGGAAGGCAGCAGGCGCGCAAATTACCCAATCCCGACACGGGGAGGTAGTGACAATAAATACTGATACAGGGCTCTTTTGGGTCTTGTAATCGGAATGAGTACAATTTAAACCTCTTAACGAGGAACAATTGGAGGGCAAGTCTGGTGCCAGCAGCCGCGGTAATTCCAGCTCCAATAGCGTATATTAAAGTTGTTGCAGTTAAAAAGCTCGTAGTTGAATCTTGGGCCTGGCTGGCCGGTCCGCCTCACCGCGTGCACTGGTCTGGCCGGGCCTTTCCTTCTGGAGAACCTCATGCCCTTCAGTGGGTGTGCTGGGGAACCAGGACTTTTACTTTGAAAAAATTAGAGTGTTCAAAGCAGGCCTTTGCTCGGATACGTTAGCATGGAATAATAGAATAGGACGTGCGGTCCTATTTTGTTGGTTTCTAGGACCGTCGTAATGATTAATAGGGATAGTCGGGGGCATCAGTATTCAATTGTCAGAGGTGAAATTCTTGGATTTATTGAAGACTAACTACTGCGAAAGCATTTGCCAAGGATGTTTTCATTAATCAGTGAACGAAAGTTAGGGGATCGAAGACGATCAGATACCGTCGTAGTCTTAACCGTAAACTATGCCGACTAGGGATCGGGCGATGTTTCATTATTGACTCGC-----CTCATCATCGCTGCCGGTACTGGTGAGTTCGAGGCTGGTATCTCCAAGGATGGCCAGACCCGCGAGCACGCTCTCCTCGCCTACACCCTCGGTGTCAAGCAGCTCATCGTCGCCATCAACAAGATGGACACCACCAAGTGGTCCGAGGACCGTTTCGGTGAAATCATCAAGGAGACGTCCAACTTCATCAAGAAGGTCGGCTTCAACCCCAAGCACGTCCCCTTCGTCCCCATCTCCGGCTTCAACGGCGACAACATGATCGAGGCCTCCCCCAACTGCCCCTGGTACAAGGGCTGGGAGAAGGAGACCACCAAGAAGGCTACCGGCAAGACCCTCCTTGAGGCCATCGATGCCATCGATGAGCCCAAGCGCCCCAAGGACAAGCCGCTCCGTCTCCCCCTCCAGGATGTGTACAAGATCGGCGGTATTGGCACGGTTCCCGTCGGTCGTGTCGAGACTGGTTTCATCAAGGCCGGTATGGTCGTCACCTTCGCCCCCGCTGGTGTCACCACCGAAGTCAAGTCCGTCGAGATGCACCACGAGCAGCTTGCTGAGGGTCTCCCCGGAGACAACGTCGGCTTCAACGTCAAGAACGTCTCCGTCAAGGAGATCCGTCGTGGCAACGTCGCCGGTGACTCCAAGAACGACCCCCCCAAGGGCTGCGACTCCTTCAACGCCCAGGTCATCGTCCTCAACCACCCCGGTCAGGTCGGTGCTGGTTACGCTCCTGTCTTGGATTGCCACACCGCACACATTGCCTGCAAGTTCTCCGAGCTTCTGACCAAGATCGATCGCCGAACTGGCAAGTCTGTTGAAGACTCCCCCAAGTTCATCAAGTCTGGTGACGCTGCCATCGTCAAGATGATTCCGTCCAAGCCTATGTGCGTTGAGGCT--
>Flabellascoma minimum CBS 143646
-------------------------------TGCGGAAGGATCATTATTGTTTAGGGGGCCTAACGGCCCCTTTGCAACGATGCCACCCCTT----GTCCTTGCCGTAACGTTTGTTTCCCTTGGCACCTTCAGGCGCCGGATGGGACCCC-AAAACCCTTTGCAATCA-AGTA---TTTTCAGTCG----CAGGAATTATCAAAACTTTCAACAATGGATCTCTTGGCTCTGGCATCGATGAAGAACGCAGCGAAATGCGATAAGTAGTGTGAATTGCAGAATTTAGTGAATCATCGAATCTTTGAACGCACATTGCGCCCTTTGGTATTCCTTGGGGCATGCCTGTTCGAGCGTCATTTAGCACATTCAAGCTCAGCTTGGTGATGGGTGTCTGTCCCGCCTCCTGCGCGTGGACTCGCCTCAAAAACAGTTGGCAGCTTTATCTTTCGGTCCTGAACGCAGCAGATTTGCGCCGGAACCCGCGGAAAAAGGCTCTCCAATAAGCAAAACGGT-ACGCTGGACCTCGGATCAGGTAGGGATACCCGCTGAACTTAAGCATATC-----------AGCGGCAACAGCTCAAATTTGAAATCTGGCCCTTTCAGGGTCCGAGTTGTAATTTGCAGAGGGTGCTTTGGCGTCGGTTGTGGTCTAAGTTCCTTGGAACAGGACGTCGCAGAGGGTGAGAATCCCGTATGTGGCCGCCAACCTTCGCCGTGTAAAGCCCCTTCGACGAGTCGAGTTGTTTGGGAATGCAGCTCTAAATGGGAGGTAAATTCCTTCTAAGGCTAAATATCTGCCAGAGACCGATAGCGCACAAGTAGAGTGATCGAAAGATGAAAAGCACTTTGGAAAGAGAGTCAAAAAGCACGTGAAATTGTTGAAAGGGAAGCGCTTGCAGTTAGACGTGCCGTTAGTTGCTCAGCCGGGCTTCTGCCCGGTGCACTCTTCTATCGGCAGGCCAGCATCAGTTTGGGCGGTTGGATAAAGGTCTATTAAACGTGACTCCCCTCGGGGAGAGCTTATAGGGTAGACGCCATGCAGCCAGCCCGAACTGAGGTCCGCGCATCTGCTAGGATGCTGGCGTAATAGCTGTAAGCGGCCCGTCTTGAAACACGGACCAAGGAGTCTAACATCTATGCGAGTGTTTGGGTGCGAAGCCCGAACGCGCAATGAAAGTAAACGGAGGTGGGATCCCTCACGGGTGCACCATCGACCGATCCTGATGTACTCGGATGGATTTGAGTAAGAGCATAGCTGTTGGGACCCGAAAGATGGTGAACTATGCCTGAATAGGGTGAAGCCAGAGGAAACTCTGGTGGAGGCTCGCAGCGGTTCTGACGTGCAAATCGATCGTCAAATTTGGGCATAGGGGCGAAAGACTAATCGAACTATCTAGTAGCTGGTTCCTGCCGACTGACGAAGGATGTCTACAAGTACCTGCAGAAATGCGTGGAGAATAATAGCGAATTCAACGTCCAGATGGCCGTCAAAGGCAGTGTCATCACAAACGGCCTGAAGTATTCTCTAGCCACGGGAAACTGGGGTGACCAGAAGAAGGCTGCATCGGCTAAGGCAGGTGTTTCGCAAGTGCTTAACCGATATACCTACGCATCCACTCTCTCTCATTTGCGACGAACGAACACTCCGGTCGGTCGTGACGGCAAGCTGGCAAAACCACGCCAGCTACACAACACCCACTGGGGCTTGGTGTGTCCCGCTGAGACACCAGAAGGCCAAGCTTGCGGTTTGGTGAAGAATCTTTCTTTGATGTGCTACGTCAGTGTCGGTAGCGAGAGCACACCCATCACCGATTTCATGAGTCAGCGAAATATGGAGCTCCTCGAAGAGTACGATCCTGTCGTCAATCCCTCGGCTACCAAGGTGTTCGTCAACGGCGTGTGGGTTGGTGTACACTCGCAACCATCTCAACTCGTTCAAGTCGTTCAGGAACTACGGAGAAACGGCACTCTGTCTTATGAGATGAGTCTTATCCGAGACATTCGCGATCGAGAATTCAAGATCTTCACAGACGCAGGTCGAGTCATGCGACCGTTGTTTGTTGTGGAGACTAACTTCCAAAAGCCGAATCGTGGGAACCTCATCTTGAACAAGACTCATATCCAGAAGCTCCTTAATGACAAGCAGATCGATGTTTCAGGATACAACGACGAAGACAGCGCAGCAATGAGGTTTGGATGGAGGGGTCTCATCCATAGCGGCGCTGTTGAGTATCTTGATGCTGAAGAGGAAGAGTCTGCCATGATCATCATGACACCGGAAGATTTGGAAGAACACCGGGACCTCCTGATGGGAATTCCTGCAGCTGAGGGCGGTGCGACCGACCGCAATAAGCGAATCAAGCCGAAACCCAACGCCAGCGTCAAGACCTACACCCACTGCGAAATCCATCCTAGCATGATTCTCGGCATCTGCGCAAGC-----------GTTATCGTTTATTTGATAGTACCTTACTACTTGGATAACCGTGGTAATTCTAGAGCTAATACATGCTAAAAACCCTGACTTCGGGAAGGGTGTATTTATTAGATAAAAAACCAATGCCCTCCGGGGCTCTTTGGTGATTCATGATAACTTAACGGATCGCATGGCCTTGCGCCGGCGACGGTTCATTCAAATTTCTGCCCTATCAACTTTCGATGGTAAGGTATTGGCTTACCATGGTTTCAACGGGTAACGGGGAATTAGGGTTCGATTCCGGAGAGGGAGCCTGAGAAACGGCTACCACATCCAAGGAAGGCAGCAGGCGCGCAAATTACCCAATCCCGACACGGGGAGGTAGTGACAATAAATACTGATACAGGGCTCTTTTGGGTCTTGTAATCGGAATGAGTACAATTTAAACCTCTTAACGAGGAACAATTGGAGGGCAAGTCTGGTGCCAGCAGCCGCGGTAATTCCAGCTCCAATAGCGTATATTAAAGTTGTTGCAGTTAAAAAGCTCGTAGTTGAATCTTGGGCCTGGCTGGCCGGTCCGCCTCACCGCGTGCACTGGTCTGGCCGGGCCTTTCCTTCTGGAGAACCTCATGCCCTTCAGTGGGTGTGCTGGGGAACCAGGACTTTTACTTTGAAAAAATTAGAGTGTTCAAAGCAGGCCTTTGCTCGGATACGTTAGCATGGAATAATAGAATAGGACGTGCGGTCCTATTTTGTTGGTTTCTAGGACCGCCGTAATGATTAATAGGGATAGTCGGGGGCATCAGTATTCAATTGTCAGAGGTGAAATTCTTGGATTTATTGAAGACTAACTACTGCGAAAGCATTTGCCAAGGATGTTTTCATTAATCAGTGAACGAAAGTTAGGGGATCGAAGACGATCAGATACCGTCGTAGTCTTAACCGTAAACTATGCCGACTAGGGATCGGGCGATGTTTCATTATTGACTCGC-----CTCATCATCGCTGCCGGTACTGGTGAGTTCGAGGCTGGTATCTCCAAGGATGGCCAGACCCGCGAGCACGCTCTCCTCGCCTACACCCTCGGTGTCAAGCAGCTCATCGTCGCCATCAACAAGATGGACACCACCAAGTGGTCCGAGGACCGTTTCGGTGAAATCATCAAGGAGACGTCCAACTTCATCAAGAAGGTCGGCTTCAACCCCAAGCACGTCCCCTTCGTCCCCATCTCCGGCTTCAACGGCGACAACATGATCGAGGCCTCCCCCAACTGCCCCTGGTACAAGGGCTGGGAGAAGGAGACCACCAAGAAGGCTACCGGCAAGACCCTCCTTGAGGCCATCGATGCCATCGATGAGCCCAAGCGCCCCAAGGACAAGCCGCTCCGTCTCCCCCTCCAGGATGTGTACAAGATCGGCGGTATTGGCACGGTTCCCGTCGGTCGTGTCGAGACTGGTTTCATCAAGGCCGGTATGGTCGTCACCTTCGCCCCCGCTGGTGTCACCACCGAAGTCAAGTCCGTCGAGATGCACCACGAGCAGCTTGCTGAGGGTCTCCCCGGAGACAACGTCGGCTTCAACGTCAAGAACGTCTCCGTCAAGGAGATCCGTCGTGGCAACGTCGCCGGTGACTCCAAGAACGACCCCCCCAAGGGCTGCGACTCCTTCAACGCCCAGGTCATCGTCCTCAACCACCCCGGTCAGGTCGGTGCTGGTTACGCTCCTGTCTTGGATTGCCACACCGCACACATTGCCTGCAAGTTCTCCGAGCTTCTGACCAAGATCGATCGCCGAACTGGCAAGTCTGTTGAAGACTCCCCCAAGTTCATCAAGTCTGGTGACGCTGCCATCGTCAAGATGATTCCGTCCAAGCCTATGTGC-----------
>Flabellascoma sichuanense CGMCC 3 20936
--------------------------------------------------------------------------GCAAGTATGCACCCCTTT----GTTCTTACTGCAACGTTTGTTTCCCTTGGCTGCTCCGGGCGCCAATCGGGACCCT-GAAACCCTCTGTAATCC-AGTGTACCCGTCAGTTG----TAAAAATCGTTAAAACTTTCAACAATGGATCTCTTGGCTCTGGCATCGATGAAGAACGCAGCGAAATGCGATAAGTAGTGTGAATTGCAGAATTCAGTGAATCATCGAATCTTTGAACGCACATTGCGCCCTTTGGTATTCCTTAGGGCATGCCTGTTCGAGCGTCATCTAGCACATTCAAGCTCAGCTTGGTGGTGGGTGTCTGTCCCGCCTCTTGCGCGTGGACTCGCCTCAAAAACAGTTGGCAGCTTCCTCCTTTGGTCCTACACGCAGCAGACTCGCGTCGGAACCCGTGGAAAGAGGCTCTCCAATAAGGAATCCGGT-ACGCTGGACCTCGGATCAGGTAGGGATACCCGCTGAACTTAAGCAT---ACGGCGAGTGAAGCGGCAACAGCTCAAATTTGAAATCTGGCTCCTTCAGGGTCCGAGTTGTAATTTGCAGAGGGTGCTTTGGCGTTGGTTGTGGTCTAAGTTCCTTGGAACAGGACGTCGCAGAGGGTGAGAATCCCGTATGTGGCCGCCGACCTCCGCCGTGTAAAGCCCCTTCGACGAGTCGAGTTGTTTGGGAATGCAGCTCTAAATGGGAGGTAAATTCCTTCTAAAGCTAAATATCTGCCAGAGACCGATAGCGCACAAGTAGAGTGATCGAAAGATGAAAAGCACTTTGGAAAGAGAGTCAAAAAGCACGTGAAATTGTTGAAAGGGAAGCGCTTGCAGTTAGACATGCCTTTAGTTGCTCAGCCGGGCTTCTGCCTGGTGCACTCCTCTATTGGCAGGCCAGCATCAGTTTGGGCGGTCGGATAAAGGTCTATTAAACGTGACTCCCCTCGGGGAGAGCTTATAGGGTAGGCGACATGCGACCAGCCCGAACTGAGGTCCGCGCATCTGCTAGGATGCTGGCGTAATAGCTGTAAGCGGCCCGTCTTGAAACACGGACCAAGGAGTCTAACATCTATGCGAGTGTTTGGGTGCAAAGCCCGGACGCGCAATGAAAGTAAACGGAGGTGGGATCCCTTACGGGTGCACCATCGACCGATCCTGATGTATTCGGATGGATTTGAGTAAGAGCATAGCTGTTGGGACCCGAAAGATGGTGAACTATGCCTGAATAGGGTGAAGCCAGAGGAAACTCTGGTGGAGGCTCGCAGCGGTTCTGACGTGCAAATCGATCGTCAAATTTGGGCATAGGGGCGAAAGACTAATCGAACTATCTAGTA-----------------------------------------------------------CAACAGCGAGTTCAACGTCCAAATGGCCGTCAAAGGCAGCGTCATTACAAACGGCCTGAAATATTCGCTAGCTACGGGAAACTGGGGTGACCAGAAGAAGGCTGCATCGGCCAAGGCAGGTGTTTCGCAAGTGCTTAACCGATATACCTACGCATCCACTCTGTCTCATTTGCGACGAACGAACACTCCGGTCGGTCGTGACGGCAAGCTGGCAAAACCACGCCAGCTTCACAACACTCATTGGGGCTTGGTGTGTCCCGCCGAGACACCAGAAGGTCAAGCTTGCGGTTTGGTGAAGAATCTGTCTTTGATGTGCTACGTCAGTGTTGGTAGTGAGAGCACACCCATCACCGATTTCATGAGTCAGCGAAACATGGAGCTCCTCGAAGAGTACGATCCAGTCGTCAACCCCTCCGCTACCAAGGTGTTCGTCAACGGTGTGTGGGTTGGTGTGCACTCGCAACCATCCCAACTTGTTCAAGTCGTACAAGAACTGCGGAGAAACGGCACCCTATCCTATGAGATGAGCCTTATTCGAGACATTCGCGATCGAGAATTCAAGATTTTCACAGACGCAGGCCGTGTCATGCGACCGCTGTTTGTAGTGGAGACCAACTATCAGAAACCGAATCGCGGGAACCTCATTTTGAACAAGACTCATATCCAGAAACTCCTCAATGACAAGCAGATCGATGTTTCCGGATACAACGATGAAGACAGTGCAGCAATGAGGTTTGGATGGAGGGGTCTCATCCACAGCGGCGCTGTCGAGTATCTCGATGCTGAAGAGGAAGAGACAGCCATGATCATCATGACGCCAGAAGATTTAGAAGAACATCGAGACCTTCTGATGGGAATTCCTGCAGCTGAGGCCGGCGCGACCGACCGCAACAAGCGAATCAAGCCGAAACCCAACGCCACCGTCAAGACCTACACACATTGCG-------------------------------------------AAATCAGTTATCGTTTATTTGATAGTACCTTACTACTTGGATAACCGTGGTAATTCTAGAGCTAATACATGCTAAAAACCCTGACTTCGGGAAGGGTGTATTTATTAGATAAAAAACCAATGCCCTCCGGGGCTCTTTGGTGATTCATGATAACTTAACGGATCGCATGGCCTTGCGCCGGCGACGGTTCATTCAAATTTCTGCCCTATCAACTTTCGATGGTAAGGTATTGGCTTACCATGGTTTCAACGGGTAACGGGGAATTAGGGTTCGATTCCGGAGAGGGAGCCTGAGAAACGGCTACCACATCCAAGGAAGGCAGCAGGCGCGCAAATTACCCAATCCCGACACGGGGAGGTAGTGACAATAAATACTGATACAGGGCTCTTTTGGGTCTTGTAATCGGAATGAGTACAATTTAAACCTCTTAACGAGGAACAATTGGAGGGCAAGTCTGGTGCCAGCAGCCGCGGTAATTCCAGCTCCAATAGCGTATATTAAAGTTGTTGCAGTTAAAAAGCTCGTAGTTGAATCTTGGGCCTGGCTGGCCGGTCCGCCTCACCGCGTGTACTGGTCTGGCCGGGCCTTTCCTTCTGGAGAACCTCATGCCCTTCAGTGGGTGTGTTGGGGAACCAGGACTTTTACTTTGAAAAAATTAGAGTGTTCAAAGCAGGCCTTTGCTCGGATACGTTAGCATGGAATAATAGAATAGGACGTGCGGTCCTATTTTGTTGGTTTCTAGGACCGCCGTAATGATTAATAGGGATAGTCGGGGGCATCAGTATTCAATTGTCAGAGGTGAAATTCTTGGATTTATTGAAGACTAACTACTGCGAAAGCATTTGCCAAGGATGTTTTCATTAATCAGTGAACGAAAGTTAGGGGATCGAAGACGATCAGATACCGTCGTAGTCTTAACCGTAAACTATGCCGACTAGGGATCGGGCGATGTTTC-------------GCTATCTTATCATCGCTGCCGGTACTGGTGAGTTCGAGGCTGGTATCTCCAAGGACGGCCAGACCCGTGAGCACGCTCTCCTCGCCTACACCCTCGGTGTCAAGCAGCTCATCGTCGCCATCAACAAGATGGACACCACCAAGTGGAGCGAGGGCCGTTTCACCGAAATTATCAAGGAGACGTCCGGCTTCATTAAGAAGGTCGGCTTCAACCCCAAGCAGGTCCCCTTTGTCCCCATCTCCGGCTTCAACGGTGACAACATGATCGACGCCTCCCCCAACTGCCCCTGGTACAAGGGCTGGGAGAAGGAGCTCAAGGACAAGGCCAACGGCAAGACCCTCCTTGAGGCCATCGATGCCATCGAGGAGCCTGTCCGCCCCAAATCCAAGCCGCTCCGTCTCCCCCTCCAGGATGTGTACAAGATTGGCGGTATTGGCACGGTTCCCGTCGGTCGTGTCGAAACTGGTTTCATCAAGGCCGGTATGGTCGTCACCTTCGCCCCCGCTGGTGTCACCACCGAAGTCAAGTCCGTCGAGATGCACCACGAGCAGCTTGCCGAGGGTCTCCCCGGAGACAACGTCGGCTTCAACGTCAAGAACGTCTCCGTCAAGGAGATCCGTCGTGGCAACGTCGCCGGTGACTCCAAGAACGATCCCCCCAAGGGCTGCGACTCCTTCAACGCCCAGGTCATCGTCCTTAACCACCCCGGCCAGGTCGGTGCTGGTTATGCTCCTGTCTTGGATTGCCACACTGCCCACATTGCCTGCAAGTTCTCCGAGCTCGTCAGCAAGATCGATCGCCGAACTGGCAAGGAGGTTGAGACCTCGCCCAAGTTCATCAAGTCTGGTGACGCTGCTATCGTCAAGATGATTCCGTCCAAGCCTATGTGCGTTGAGGCTT-
>Flabellascoma sichuanense UESTCC 22 0003
--------------------------------------------------------------------------------ATGCACCCCTTT----GTTCTTACTGCAACGTTTGTTTCCCTTGGCTGCTCCGGGCGCCAATCGGGACCCT-GAAACCCTCTGTAATCC-AGTGTACCCGTCAGTTG----TAAAAATCGTTAAAACTTTCAACAATGGATCTCTTGGCTCTGGCATCGATGAAGAACGCAGCGAAATGCGATAAGTAGTGTGAATTGCAGAATTCAGTGAATCATCGAATCTTTGAACGCACATTGCGCCCTTTGGTATTCCTTAGGGCATGCCTGTTCGAGCGTCATCTAGCACATTCAAGCTCAGCTTGGTGGTGGGTGTCTGTCCCGCCTCTTGCGCGTGGACTCGCCTCAAAAACAGTTGGCAGCTTCCTCCTTTGGTCCTACACGCAGCAGACTCGCGTCGGAACCCGTGGAAAGAGGCTCTCCAATAAGGAATCCGGT-ACGCTGGACCTCGGATCAGGTAGGGATACCCGCTGAACTTAAGCAT---ACGGCGAGTGAAGCGGCAACAGCTCAAATTTGAAATCTGGCTCCTTCAGGGTCCGAGTTGTAATTTGCAGAGGGTGCTTTGGCGTTGGTTGTGGTCTAAGTTCCTTGGAACAGGACGTCGCAGAGGGTGAGAATCCCGTATGTGGCCGCCGACCTCCGCCGTGTAAAGCCCCTTCGACGAGTCGAGTTGTTTGGGAATGCAGCTCTAAATGGGAGGTAAATTCCTTCTAAAGCTAAATATCTGCCAGAGACCGATAGCGCACAAGTAGAGTGATCGAAAGATGAAAAGCACTTTGGAAAGAGAGTCAAAAAGCACGTGAAATTGTTGAAAGGGAAGCGCTTGCAGTTAGACATGCCTTTAGTTGCTCAGCCGGGCTTCTGCCTGGTGCACTCCTCTATTGGCAGGCCAGCATCAGTTTGGGCGGTCGGATAAAGGTCTATTAAACGTGACTCCCCTCGGGGAGAGCTTATAGGGTAGGCGACATGCGACCAGCCCGAACTGAGGTCCGCGCATCTGCTAGGATGCTGGCGTAATAGCTGTAAGCGGCCCGTCTTGAAACACGGACCAAGGAGTCTAACATCTATGCGAGTGTTTGGGTGCAAAGCCCGGACGCGCAATGAAAGTAAACGGAGGTGGGATCCCTTACGGGTGCACCATCGACCGATCCTGATGTATTCGGATGGATTTGAGTAAGAGCATAGCTGTTGGGACCCGAAAGATGGTGAACTATGCCTGAATAGGGTGAAGCCAGAGGAAACTCTGGTGGAGGCTCGCAGCGGTTCTGACGTGCAAATCGATCGTCAAATTTGGGCATAGGGGCGAAAGACTAATCGAACTATCTAGTA--------------------------CGTCTACAAGTACCTGCAAAAATGCGTAGAGAACAACAGCGAGTTCAACGTCCAAATGGCCGTCAAAGGCAGCGTCATTACAAACGGCCTGAAATATTCGCTAGCTACGGGAAACTGGGGTGACCAGAAGAAGGCTGCATCGGCCAAGGCAGGTGTTTCGCAAGTGCTTAACCGATATACCTACGCATCCACTCTGTCTCATTTGCGACGAACGAACACTCCGGTCGGTCGTGACGGCAAGCTGGCAAAACCACGCCAGCTTCACAACACTCATTGGGGCTTGGTGTGTCCCGCCGAGACACCAGAAGGTCAAGCTTGCGGTTTGGTGAAGAATCTGTCTTTGATGTGCTACGTCAGTGTTGGTAGTGAGAGCACACCCATCACCGATTTCATGAGTCAGCGAAACATGGAGCTCCTCGAAGAGTACGATCCAGTCGTCAACCCCTCCGCTACCAAGGTGTTCGTCAACGGTGTGTGGGTTGGTGTGCACTCGCAACCATCCCAACTTGTTCAAGTCGTACAAGAACTGCGGAGAAACGGCACCCTATCCTATGAGATGAGCCTTATTCGAGACATTCGCGATCGAGAATTCAAGATTTTCACAGACGCAGGCCGTGTCATGCGACCGCTGTTTGTAGTGGAGACCAACTATCAGAAACCGAATCGCGGGAACCTCATTTTGAACAAGACTCATATCCAGAAACTCCTCAATGACAAGCAGATCGATGTTTCCGGATACAACGATGAAGACAGTGCAGCAATGAGGTTTGGATGGAGGGGTCTCATCCACAGCGGCGCTGTCGAGTATCTCGATGCTGAAGAGGAAGAGACAGCCATGATCATCATGACGCCAGAAGATTTAGAAGAACATCGAGACCTTCTGATGGGAATTCCTGCAGCTGAGGCCGGCGCGACCGACCGCAACAAGCGAATCAAGCCGAAACCCAACGCCACCGTCAAGACCTACACACATTGCGAAATCCACCCCAGCATGAT------------------------AAATCAGTTATCGTTTATTTGATAGTACCTTACTACTTGGATAACCGTGGTAATTCTAGAGCTAATACATGCTAAAAACCCTGACTTCGGGAAGGGTGTATTTATTAGATAAAAAACCAATGCCCTCCGGGGCTCTTTGGTGATTCATGATAACTTAACGGATCGCATGGCCTTGCGCCGGCGACGGTTCATTCAAATTTCTGCCCTATCAACTTTCGATGGTAAGGTATTGGCTTACCATGGTTTCAACGGGTAACGGGGAATTAGGGTTCGATTCCGGAGAGGGAGCCTGAGAAACGGCTACCACATCCAAGGAAGGCAGCAGGCGCGCAAATTACCCAATCCCGACACGGGGAGGTAGTGACAATAAATACTGATACAGGGCTCTTTTGGGTCTTGTAATCGGAATGAGTACAATTTAAACCTCTTAACGAGGAACAATTGGAGGGCAAGTCTGGTGCCAGCAGCCGCGGTAATTCCAGCTCCAATAGCGTATATTAAAGTTGTTGCAGTTAAAAAGCTCGTAGTTGAATCTTGGGCCTGGCTGGCCGGTCCGCCTCACCGCGTGTACTGGTCTGGCCGGGCCTTTCCTTCTGGAGAACCTCATGCCCTTCAGTGGGTGTGTTGGGGAACCAGGACTTTTACTTTGAAAAAATTAGAGTGTTCAAAGCAGGCCTTTGCTCGGATACGTTAGCATGGAATAATAGAATAGGACGTGCGGTCCTATTTTGTTGGTTTCTAGGACCGCCGTAATGATTAATAGGGATAGTCGGGGGCATCAGTATTCAATTGTCAGAGGTGAAATTCTTGGATTTATTGAAGACTAACTACTGCGAAAGCATTTGCCAAGGATGTTTTCATTAATCAGTGAACGAAAGTTAGGGGATCGAAGACGATCAGATACCGTCGTAGTCTTAACCGTAAACTATGCCGACTAGGGATCGGGCGATGTT---------------GCTATCTTATCATCGCTGCCGGTACTGGTGAGTTCGAGGCTGGTATCTCCAAGGACGGCCAGACCCGTGAGCACGCTCTCCTCGCCTACACCCTCGGTGTCAAGCAGCTCATCGTCGCCATCAACAAGATGGACACCACCAAGTGGAGCGAGGGCCGTTTCACCGAAATTATCAAGGAGACGTCCGGCTTCATTAAGAAGGTCGGCTTCAACCCCAAGCAGGTCCCCTTTGTCCCCATCTCCGGCTTCAACGGTGACAACATGATCGACGCCTCCCCCAACTGCCCCTGGTACAAGGGCTGGGAGAAGGAGCTCAAGGACAAGGCCAACGGCAAGACCCTCCTTGAGGCCATCGATGCCATCGAGGAGCCTGTCCGCCCCAAATCCAAGCCGCTCCGTCTCCCCCTCCAGGATGTGTACAAGATTGGCGGTATTGGCACGGTTCCCGTCGGTCGTGTCGAAACTGGTTTCATCAAGGCCGGTATGGTCGTCACCTTCGCCCCCGCTGGTGTCACCACCGAAGTCAAGTCCGTCGAGATGCACCACGAGCAGCTTGCCGAGGGTCTCCCCGGAGACAACGTCGGCTTCAACGTCAAGAACGTCTCCGTCAAGGAGATCCGTCGTGGCAACGTCGCCGGTGACTCCAAGAACGATCCCCCCAAGGGCTGCGACTCCTTCAACGCCCAGGTCATCGTCCTTAACCACCCCGGCCAGGTCGGTGCTGGTTATGCTCCTGTCTTGGATTGCCACACTGCCCACATTGCCTGCAAGTTCTCCGAGCTCGTCAGCAAGATCGATCGCCGAACTGGCAAGGAGGTTGAGACCTCGCCCAAGTTCATCAAGTCTGGTGACGCTGCTATCGTCAAGATGATTCCGTCCAAGCCTATGTGCGTTGAGGCTT-
>Lophiomurispora hongheensis KUMCC 20 0216
-----------------------------------GAAGGATCATTATCGAGTCGGACCTGTACCCAATCTGGTGGCGAGAGGGTGACTGTACC--TTGTTTTTCTGAAC-AATTGTTTCCTTGGTGGGCTTGCCTGCCAATAAGGACCCTATAAACTCTTTGCAATCT-TGTATTTATATCAAACAATATTCTAAATATTTAAAACTTTCAACAATGGATCTCTTGGCTCTGGCATCGATGAAGAACGCAGCGAAATGCGATAAGTAGTGTGAATTGCAGAATTCAGTGAATCATCGAATCTTTGAACGCACATTGCGCCCTTTGGTATTCCTTAGGGCATGCCTGTTCGAGCGTCATTTCA-AACCTCAAGCTCAGCTTGGTGATGGGTGACTGTCCATACAA-TATGTATGGACTCGCCTTAAAAGCA-TTGGCAGCTTATT-CCTAGGCTCTAAACGCAGCAGATTTGTGTTAATTGTCTTGCGAGGAAGCTTTCCATTAAG----------------------------------------------------------------------------AACAGCTCAAATTTGAAATCTGGCTCTTTCAGAGTCCGAGTTGTAATTTGTAGAGGGTGCTTTGGGGTTGACTGTGGTCTAAGTTCCTTGGAACAGGACGTCGCAGAGGGTGAGAATCCCGTATGTGGCCGCCAGTCTTCACCGTGTAAAGCCCCTTCAACGAGTCGAGTTGTTTGGGAATGCAGCTCTAAATGGGAGGTAAATTTCTTCTAAAGCTAAATATCTGCCAGAGACCGATAGCGCACAAGTAGAGTGATCGAAAGATGAAAAGCACTTTGGAAAGAGAGTCAAAAAGCACGTGAAATTGTTGAAAGGGAAGCGCTTGCAGTTAGACATGCCTTTAGTTGCTCAGCCAGGCTTTTGCCTGGTGCACTCTTCTATTGGCAGGCCAGCATCAGTTTGGGCGGTTGGATAAAGGTCTATTAAATGTGACTCCCTTCGGGGAGAGCTTATAGGGTAGACGACATGCAACCAGTCTGAACTGAGGTCCGCGCATCTGCTAGGATGCTGGCGTAATAGCTGTAAGCGGCCCGTCTTGAAACACGGACCAAGGAGTCTAACATCTATGCGAGTGTTTGGGTGTCAAGCCCGAGCGCGTAATGAAAGTAAACGGAGGTGGGAACCTTTT-AGGTGCACCATCGACCGATCCTGATGTCTTCGGATGGATTTGAGTAAGAGCATAGCTGTTGGGACCCGAAAGATGGTGAACTATGCCTGAATAGGGTGAAGCCAGAGGAAACTCTGGTGGAGGCTCGCAGCGGTTCTGACGTGCAAATCGATCGTCAAATTTGGGCAT----------------------------------------------TTGACAAAGGATGTCTACAAGTATTTGCAGAAGTGCGTGGAGAACAACAATGAGTTCAACGTCCAAATGGCCGTAAAAGGTAGCGTCGTCACGAACGGATTGAAGTATTCGCTCGCTACAGGCAATTGGGGTGACCAAAAGAAGGCTGCTTCGGCAAAAGCAGGGGTCTCTCAGGTGCTGAATCGATACACTTACGCTTCCACACTGTCCCATCTGCGGCGAACAAACACTCCGGTCGGTCGAGACGGCAAGCTGGCCAAACCACGACAGCTGCACAATACCCATTGGGGCTTGGTGTGTCCTGCCGAGACGCCAGAAGGGCAAGCCTGTGGCTTGGTGAAGAACCTTTCCTTGATGTGCTACGTCAGTGTGGGTAGCGAAAGCACACCCATCACTGATTTCATGAGCCAGAGGAACATGGAACTTCTCGAAGAATACGATCCAATGGTCCATCCCAACGCTACCAAGGTTTTTGTGAACGGTGTCTGGGTTGGTGTACACCAGCAACCGGGACAACTCGTCTCCGTCGTGCAGGAGCTCCGAAGAAACGGGACGTTGTCCTACGAGATGAGTCTAATCCGAGACATTCGAGACCGAGAGTTCAAGATCTTCACTGATGCGGGCCGGGTGATGCGACCACTGTTCGTTGTGGAGACTGATTATCGGAAGCCCAACCGTGGGAATCTCGTCCTCAACAAGAGTCACATCCAGAAACTCCTGGACGACAAGGAAATAGATACCTCGGGCTACAATGATGAGGATACTGCAAGTATGACCTTTGGATGGAGGGGTCTCATTCACAGCGGCGTTGTCGAGTACCTAGACGCTGAGGAAGAAGAGACAGCTATGATCATCATGACGCCTGAAGACTTGCAGGAACATCAAGACCTCTTGCAAGGCATTCCAGCACCTGATGCCGCTTCGACGGACCGGTATAAGCGACTTAAACCAAAGCCTAACCCTTCAGTGAGGACCTACACGCACTGCGAGATTCATCCTAGTATGATTCTTGGC-----------------AAATCAGTTATCGTTTATTTGATAGTACCTTACTACTTGGATAACCGTGGTAATTCTAGAGCTAATACATGCTGAAAACCCTGACTTCGGAAAGGGTGTATTTATTAGATAAAAAACCAATGCCCTTCGGGGCTCTTTGGTGATTCATGATAACTTAACGGATCGCATGGCCTTGCGCCGGCGACGGTTCATTCAAATTTCTGCCCTATCAACTTTCGATGGTAAGGTATTGGCTTACCATGGTTTCAACGGGTAACGGGGAATTAGGGTTCGATTCCGGAGAGGGAGCCTGAGAAACGGCTACCACATCCAAGGAAGGCAGCAGGCGCGCAAATTACCCAATCCCGACACGGGGAGGTAGTGACAATAAATACTGATACAGGGCTCTTTTGGGTCTTGTAATCGGAATGAGTACAATTTAAACCTCTTAACGAGGAACAATTGGAGGGCAAGTCTGGTGCCAGCAGCCGCGGTAATTCCAGCTCCAATAGCGTATATTAAAGTTGTTGCAGTTAAAAAGCTCGTAGTTGAATCTTGGGCCTGGCTGGCTGGTCCGCCTCACCGCGTGTACTGGTCTGGCCGGGCCTTTCCTTCTGGAGAACCTCATGCCCTTCATTGGGTGTGTTGGGGAACCAGGACTTTTACTTTGAAAAAATTAGAGTGTTCAAAGCAGGCCTTTGCTCGAATACGTTAGCATGGAATAATAGAATAGGACGTGCGGTCCTATTTTGTTGGTTTCTAGGACCGCCGTAATGATTAATAGGGATAGTCGGGGGCATCAGTATTCAATTGTCAGAGGTGAAATTCTTGGATTTATTGAAGACTAACTACTGCGAAAGCATTTGCCAAGGATGTTTTCATTAATCAGTGAACGAAAGTTAGGGGATCGAAGACGATCAGATACCGTCGTAGTCTTAACCGTAAACTATGCCGACTAGGGATCGGGCGATGTTATCATTTTGACTCGC--TATCTCATCATCGCTGCCGGTACTGGTGAGTTCGAGGCCGGTATCTCCAAGGATGGCCAGACCCGTGAGCACGCTCTTCTCGCCTACACCCTCGGTGTGAAGCAGCTCATCGTCGCCATCAACAAGATGGACACCACCAAGTGGAGCGAAGACCGTTTCAACGAAATCATCAAGGAGACGTCCAACTTCATCAAGAAGGTCGGCTTCAACCCCAAGCACGTCCCCTTCGTCCCCATCTCCGGCTTCAACGGCGACAACATGATTGAGCCCTCCACCAACTGCCCCTGGTACAAGGGCTGGGAGAAGGAGACCAAGGCCAAGGCCTCTGGCAAGACCCTCCTCGAGGCCATCGATGCCATTGACCCGCCTACCCGTCCCACCGACAAGCCCCTCCGTCTGCCCCTCCAGGATGTGTACAAGATTGGTGGTATTGGCACGGTTCCCGTCGGTCGTGTCGAGACCGGTGTCATCAAGGCCGGTATGGTCGTCACCTTCGCCCCCGCTGGTGTTACCACTGAAGTCAAGTCCGTCGAGATGCACCACGAGCAGCTTACCGAGGGTGTCCCCGGTGACAACGTCGGCTTCAACGTCAAGAACGTCTCCGTCAAGGAGATCCGTCGTGGTAACGTCGCTGGTGACTCCAAGAACGACCCGCCCAAGGGTGCCGAGTCCTTCAACGCCCAAGTCATCGTCCTCAACCACCCCGGCCAGGTCGGTGCTGGTTACGCCCCCGTCTTGGATTGCCACACTGCCCACATTGCCTGCAAGTTCTCTGAGCTCTTGGAGAAGATTGACCGACGAACTGGCAAGTCTGTTGAGAACAGCCCCAAGTTCATCAAGTCTGGTGATGCCGCTATCGTCAAGA----------------------------------
>Lophiomurispora hongheensis KUMCC 20 0217
-----------------------------------GAAGGATCATTATCGAGTCGGACCTGTACCCAATCTGGTGGCGAGAGGGTGACTGTACC--TTGTTTTTCTGAAC-AATTGTTTCCTTGGTGGGCTTGCCTGCCAATAAGGACCCTATAAACTCTTTGCAATCT-TGTATTTATATCAAACAATATTCTAAATATTTAAAACTTTCAACAATGGATCTCTTGGCTCTGGCATCGATGAAGAACGCAGCGAAATGCGATAAGTAGTGTGAATTGCAGAATTCAGTGAATCATCGAATCTTTGAACGCACATTGCGCCCTTTGGTATTCCTTAGGGCATGCCTGTTCGAGCGTCATTTCA-AACCTCAAGCTCAGCTTGGTGATGGGTGACTGTCCATACAA-TATGTATGGACTCGCCTTAAAAGCA-TTGGCAGCTTATT-CCTAGGCTCTAAACGCAGCAGATTTGTGTTAATTGTCTTGCGAGGAAGCTTTCCATTAAGCAAAT------------------------------------------------------ACGGCGAGTGAAGCGGCAACAGCTCAAATTTGAAATCTGGCTCTTTCAGAGTCCGAGTTGTAATTTGTAGAGGGTGCTTTGGGGTTGACTGTGGTCTAAGTTCCTTGGAACAGGACGTCGCAGAGGGTGAGAATCCCGTATGTGGCCGCCAGTCTTCACCGTGTAAAGCCCCTTCAACGAGTCGAGTTGTTTGGGAATGCAGCTCTAAATGGGAGGTAAATTTCTTCTAAAGCTAAATATCTGCCAGAGACCGATAGCGCACAAGTAGAGTGATCGAAAGATGAAAAGCACTTTGGAAAGAGAGTCAAAAAGCACGTGAAATTGTTGAAAGGGAAGCGCTTGCAGTTAGACATGCCTTTAGTTGCTCAGCCAGGCTTTTGCCTGGTGCACTCTTCTATTGGCAGGCCAGCATCAGTTTGGGCGGTTGGATAAAGGTCTATTAAATGTGACTCCCTTCGGGGAGAGCTTATAGGGTAGACGACATGCAACCAGTCTGAACTGAGGTCCGCGCATCTGCTAGGATGCTGGCGTAATAGCTGTAAGCGGCCCGTCTTGAAACACGGACCAAGGAGTCTAACATCTATGCGAGTGTTTGGGTGTCAAGCCCGAGCGCGTAATGAAAGTAAACGGAGGTGGGAACCTTTT-AGGTGCACCATCGACCGATCCTGATGTCTTCGGATGGATTTGAGTAAGAGCATAGCTGTTGGGACCCGAAAGATGGTGAACTATGCCTGAATAGGGTGAAGCCAGAGGAAACTCTGGTGGAGGCTCGCAGCGGTTCTGACGTGCAAATCGATCGTCAAATTTGGGCATAGGGGCGAAAGACTAATC----------------------------TTGACAAAGGATGTCTACAAGTATTTGCAGAAGTGCGTGGAGAACAACAATGAGTTCAACGTCCAAATGGCCGTAAAAGGTAGCGTCGTCACGAACGGATTGAAGTATTCGCTCGCTACAGGCAATTGGGGTGACCAAAAGAAGGCTGCTTCGGCAAAAGCAGGGGTCTCTCAGGTGCTGAATCGATACACTTACGCTTCCACACTGTCCCATCTGCGGCGAACAAACACTCCGGTCGGTCGAGACGGCAAGCTGGCCAAACCACGACAGCTGCACAATACCCATTGGGGCTTGGTGTGTCCTGCCGAGACGCCAGAAGGGCAAGCCTGTGGCTTGGTGAAGAACCTTTCCTTGATGTGCTACGTCAGTGTGGGTAGCGAAAGCACACCCATCACTGATTTCATGAGCCAGAGGAACATGGAACTTCTCGAAGAATACGATCCAATGGTCCATCCCAACGCTACCAAGGTTTTTGTGAACGGTGTCTGGGTTGGTGTACACCAGCAACCGGGACAACTCGTCTCCGTCGTGCAGGAGCTCCGAAGAAACGGGACGTTGTCCTACGAGATGAGTCTAATCCGAGACATTCGAGACCGAGAGTTCAAGATCTTCACTGATGCGGGCCGGGTGATGCGACCACTGTTCGTTGTGGAGACTGATTATCGGAAGCCCAACCGTGGGAATCTCGTCCTCAACAAGAGTCACATCCAGAAACTCCTGGACGACAAGGAAATAGATACCTCGGGCTACAATGATGAGGATACTGCAAGTATGACCTTTGGATGGAGGGGTCTCATTCACAGCGGCGTTGTCGAGTACCTAGACGCTGAGGAAGAAGAGACAGCTATGATCATCATGACGCCTGAAGACTTGCAGGAACATCAAGACCTCTTGCAAGGCATTCCAGCACCTGATGCCGCTTCGACGGACCGGTATAAGCGACTTAAACCAAAGCCTAACCCTTCAGTGAGGACCTACACGCACTGCGAGATTCATCCTAGTATGATTCTTGGC-----------------AAATCAGTTATCGTTTATTTGATAGTACCTTACTACTTGGATAACCGTGGTAATTCTAGAGCTAATACATGCTGAAAACCCTGACTTCGGAAAGGGTGTATTTATTAGATAAAAAACCAATGCCCTTCGGGGCTCTTTGGTGATTCATGATAACTTAACGGATCGCATGGCCTTGCGCCGGCGACGGTTCATTCAAATTTCTGCCCTATCAACTTTCGATGGTAAGGTATTGGCTTACCATGGTTTCAACGGGTAACGGGGAATTAGGGTTCGATTCCGGAGAGGGAGCCTGAGAAACGGCTACCACATCCAAGGAAGGCAGCAGGCGCGCAAATTACCCAATCCCGACACGGGGAGGTAGTGACAATAAATACTGATACAGGGCTCTTTTGGGTCTTGTAATCGGAATGAGTACAATTTAAACCTCTTAACGAGGAACAATTGGAGGGCAAGTCTGGTGCCAGCAGCCGCGGTAATTCCAGCTCCAATAGCGTATATTAAAGTTGTTGCAGTTAAAAAGCTCGTAGTTGAATCTTGGGCCTGGCTGGCTGGTCCGCCTCACCGCGTGTACTGGTCTGGCCGGGCCTTTCCTTCTGGAGAACCTCATGCCCTTCATTGGGTGTGTTGGGGAACCAGGACTTTTACTTTGAAAAAATTAGAGTGTTCAAAGCAGGCCTTTGCTCGAATACGTTAGCATGGAATAATAGAATAGGACGTGCGGTCCTATTTTGTTGGTTTCTAGGACCGCCGTAATGATTAATAGGGATAGTCGGGGGCATCAGTATTCAATTGTCAGAGGTGAAATTCTTGGATTTATTGAAGACTAACTACTGCGAAAGCATTTGCCAAGGATGTTTTCATTAATCAGTGAACGAAAGTTAGGGGATCGAAGACGATCAGATACCGTCGTAGTCTTAACCGTAAACTATGCCGACTAGGGATCGGGCGATGTTATCATTTTGACTCGC------TCATCATCGCTGCCGGTACTGGTGAATTCGAGGCCGGTATCTCCAAGGATGGCCAGACCCGTGAGCACGCTCTTCTCGCCTACACCCTCGGTGTGAAGCAGCTCATCGTCGCCATCAACAAGATGGACACCACCAAGTGGAGCGAAGACCGTTTCAACGAAATCATCAAGGAGACGTCCAACTTCATCAAGAAGGTCGGCTTCAACCCCAAGCACGTCCCCTTCGTCCCCATCTCCGGCTTCAACGGCGACAACATGATTGAGCCCTCCACCAACTGCCCCTGGTACAAGGGCTGGGAGAAGGAGACCAAGGCCAAGGCCTCTGGCAAGACCCTCCTCGAGGCCATCGATGCCATTGACCCGCCTACCCGTCCCACCGACAAGCCCCTCCGTCTGCCCCTCCAGGATGTGTACAAGATTGGTGGTATTGGCACGGTTCCCGTCGGTCGTGTCGAGACCGGTGTCATCAAGGCCGGTATGGTCGTCACCTTCGCCCCCGCTGGTGTTACCACTGAAGTCAAGTCCGTCGAGATGCACCACGAGCAGCTTACCGAGGGTGTCCCCGGTGACAACGTCGGCTTCAACGTCAAGAACGTCTCCGTCAAGGAGATCCGTCGTGGTAACGTCGCTGGTGACTCCAAGAACGACCCGCCCAAGGGTGCCGAGTCCTTCAACGCCCAAGTCATCGTCCTCAACCACCCCGGCCAGGTCGGTGCTGGTTACGCCCCCGTCTTGGATTGCCACACTGCCCACATTGCCTGCAAGTTCTCTGAGCTCTTGGAGAAGATTGACCGACGAACTGGCAAGTCTGTTGAGAACAGTCCCAAGTTCATCAAATCTGGTGATGCCGCTATCGTCAAGATGATTCCTTCCAAGCCCATGTGCGTTGAGGCCTT
>Lophiostoma macrostomum KT 709 HHUF 27293
----------------------------ACCTGCGGAAGGATCATTATTG--TAGGTGCCCTC-GGGCCCGC---TGACACAATAACCCTTGTC--TTTTTTTGTGCACC-CTTCGTTTCCTCGGCAGCTCTGCCTGCCAACGAGGACCCCCAAAACCTTTTGCAATCCCAGTATAACAATCAGAAAACA---AACAATATTAAAACTTTCAACAATGGATCTCTTGGCTCTGGCATCGATGAAGAACGCAGCGAAATGCGATAAGTAGTGTGAATTGCAGAATTCAGTGAATCATCGAATCTTTGAACGCACATTGCGCCCTTTGGTATTCCTTAGGGCATGCCTGTTCGAGCGTCATTTAC-AAATTCAAGCTCAGCTTGGTGATGGGTGTCTGTCCCGCCTT-TGCGTGTGGACTCGCCTCAAATGCAGTTGGCAGCTTGTT-CCTCGGCTCTAAACGCAGCAGATTTGCGTCGAGCGTCGTGCGGACGGGCTCTCCAGTAAGCAAACCCCCCCAAATTGACCTCGGATCAGGTAGGGATACCCGCTGAACTTAAGCATATCACGGCGAGTGAAGCGGCAACAGCTCAAATTTGAAATCTGGCTCCTTCGGGGTCCGAGTTGTAATTTGTAGAGGGTGCTTTGGCGTTGGTTGTGGTCTAAGTTCCTTGGAACAGGACGTCACAGAGGGTGAGAATCCCGTACGTGGCCGCCAGCCTCCGCCGTGTAAAGCCCCTTCGATGAGTCGAGTTGTTTGGGAATGCAGCTCTAAATGGGAGGTAAATTTCTTCTAAAGCTAAATATTTGCCAGAGACCGATAGCGCACAAGTAGAGTGATCGAAAGATGAAAAGCACTTTGGAAAGAGAGTCAAAAAGCACGTGAAATTGTTGAAAGGGAAGCGCTTGCAGCTAGACGTGCCTTGGGTTGATCAGCCGGGCTTTTGCCCGGTGCACTCTTCCCTTGGCAGGCCAGCATCAGTTTGGGCGGCTGGATAAAGGTCTGTTAAACGTGACTTCCTTCGGGGAGAGCTTATAGGGCAGACGACATGCAGCCAGCCTGAACTGAGGTCCGCGCATCTGCTAGGATGCTGGCATAATAGCTGTAAGCGGCCCGTCTTGAAACACGGACCAAGGAGTCTAACATCTATGCGAGTGTTTGGGTGTCAAGCCCGAGCGCGTAATGAAAGTAAACGGAGGTGGGAACCTTTT-AGGTGCACCATCGACCGATCCTGATGTCTTCGGATGGATTTGAGTAAGAGCATAGCTGTTGGGACCCGAAAGATGGTGAACTATGCCTGAATAGGGTGAAGCCAGAGGAAACTCTGGTGGAGGCTCGCAGCGGTTCTGACGTGCAAATCGATCGTCAAATTTGGGCATAGGGGCGAAAGACTAATCGAACTATCTAGTAGCTGGTTCCTGCCGACTGACGAAGGACGTTTATAAATATTTGCAAAAGTGTGTGGAGAGCAACAGCGAGTTCAACGTCCAAATGGCTGTGAAGGGCAGCGTCATCACAAACGGCCTGAAATACTCGCTCGCTACTGGCAACTGGGGCGACCAGAAGAAGGCTGCGTCGGCCAAGGCAGGCGTTTCTCAGGTGCTTAACCGATATACCTACGCATCTACCTTGTCTCACTTGCGGCGAACGAACACTCCCGTTGGCCGTGATGGTAAGCTGGCAAAACCACGACAACTGCACAATACTCACTGGGGCTTGGTGTGTCCCGCTGAGACCCCGGAAGGCCAAGCATGCGGTTTGGTAAAGAACCTTTCACTCATGTGCTACGTCAGTGTCGGTAGCGAGAGCACGCCCATCACTGATTTCATGAGTCAACGGAACATGGAGCTTCTTGAAGAGTACGATCCCGTCGTCAATCCCACGGCCACCAAAGTATTTGTCAATGGTGTCTGGGTGGGCGTGCATTCGCAACCATCCCAACTAGTCTCCGTCGTGCAGGAGCTGCGGAGAAACGGAACTCTATCTTACGAAATGAGTTTGATCCGCGACATTCGAGATCGAGAATTCAAGATCTTTACAGACGCAGGCCGAGTGATGCGACCGCTTTTCGTCGTGGAGACGGACTTCCAGAAACCAAATCGCGGGAGTCTCGTTCTAAATAAGTCTCATATACAGAGGCTCCTCAACGACAAGACAATCGATGTGGCTGGGTTAAACGACGAAGATACAGCAGCGAATAGGTTCGGATGGAGAGGCCTCATCCATAGTGGCACGGTTGAGTATCTTGATGCTGAGGAGGAGGAAACAGCCATGATTATCATGACGCCCGAGGATTTGGAAGAGCACCGGGACCTCATGCAAGGTATTCCTGCGCCGGACGGTGTCAGCCAGGAAAAACACAAACGGATCAAGCCAAAACCGAACCCATCAGTAAGAACCTACACTCACTGTGAGATTCATCCTAGTATGATCCTCGGC-----------------AAATCAGTTATCGTTTATTTGATAGTACCTTACTACTTGGATAACCGTGGTAATTCTAGAGCTAATACATGCTGAAAACCCTGACTTCGGAAAGGGTGTATTTATTAGATAAAAAACCAATGCCCTTT-GGGCTCTTTGGTGATTCATGATAACTTAACGGATCGCATGGCCTTGCGCCGGCGACGGTTCATTCAAATTTCTGCCCTATCAACTTTCGATGGTAAGGTATTGGCTTACCATGGTTTCAACGGGTAACGGGGAATTAGGGTTCGATTCCGGAGAGGGAGCCTGAGAAACGGCTACCACATCCAAGGAAGGCAGCAGGCGCGCAAATTACCCAATCCCGACACGGGGAGGTAGTGACAATAAATACTGATACAGGGCTCTTTTGGGTCTTGTAATCGGAATGAGTACAATTTAAACCTCTTAACGAGGAACAATTGGAGGGCAAGTCTGGTGCCAGCAGCCGCGGTAATTCCAGCTCCAATAGCGTATATTAAAGTTGTTGCAGTTAAAAAGCTCGTAGTTGAATCTTGGGCCTGGCTGGCCGGTCCGCCTCACCGCGTGTACTGGTCTGGCCGGGCCTTTCCTTCTGGAGAACCTCATGCCCTTCAGTGGGTGTGTTGGGGAACCAGGACTTTTACTTTGAAAAAATTAGAGTGTTCAAAGCAGGCCTTTGCTCGAATACGTTAGCATGGAATAATAGAATAGGACGTGCGGTCCTATTTTGTTGGTTTCTAGGACCGCCGTAATGATTAATAGGGATAGTCGGGGGCATCAGTATTCAATTGTCAGAGGTGAAATTCTTGGATTTATTGAAGACTAACTACTGCGAAAGCATTTGCCAAGGATGTTTTCATTAATCAGTGAACGAAAGTTAGGGGATCGAAGACGATCAGATACCGTCGTAGTCTTAACCGTAAACTATGCCGACTAGGGATCGGGCGATGTTTCTATCTTGACTCGCGCTATCTCATCATCGCTGCCGGTACTGGTGAGTTCGAGGCTGGTATCTCCAAGGATGGTCAGACTCGCGAGCACGCTCTCCTTGCCTACACTCTCGGTGTCAAGCAGCTCATCGTTGCCATCAACAAGATGGACACCACCAAGTGGAGCGAGGACCGTTACCAGGAAATCATCAAGGAGACGTCCAACTTCATCAAGAAGGTCGGCTTCAACCCCAAGCACGTCCCCTTCGTCCCCATCTCCGGTTTCAACGGTGACAACATGATCGACGTCTCTACCAACTGCCCCTGGTACAAGGGCTGGGAGAAGGAGATCAAGACCAAGGTCACCGGCAAGACCCTCCTTGAGGCCATCGATGCCATCGAGCAACCCAAGCGTCCCACCGACAAGCCCCTCCGTCTGCCCCTTCAGGATGTGTACAAGATTGGCGGTATTGGCACTGTTCCTGTCGGTCGTGTCGAGACCGGTATCATCAAGTCCGGTATGATCGTCACCTTCGCCCCGGCCGGTGTCACTACCGAAGTCAAGTCCGTCGAGATGCACCACGAGCAGCTTGTCGAGGGTACCCCCGGTGACAACGTCGGCTTCAACGTCAAGAACGTCTCCGTCAAGGAGATCCGTCGTGGCAATGTCGCCGGTGACTCCAAGAACGACCCCCCCAAGGGCTGCGACTCCTTCAACGCCCAGGTCATCGTCCTCAACCACCCCGGCCAGGTCGGCGCTGGCTACGCCCCTGTCTTGGATTGCCACACTGCCCACATTGCCTGCAAGTTCTCCGAGCTCATCAACAAGATCGATCGACGAACTGGCAAGTCTGTTGAAGACAACCCCAAGTTCATCAAGTCTGGTGATGCCGCTATCGTCAAGATGGTTCCTTCCAAGCCCATGTGCGTTGAGGCCTT
>Lophiostoma pseudodictyosporium MFLUCC 13 0451
----TCGTAACAAGGTTTCCGTAGGTGAACCTGCGGAAGGATCATTATTG--TAGGCGCCTTC-GGGCCCGC---TAAATCAATAACCCTTGTC--TTTTTTTGTGCACC-CTTTGTTTCCTCGGCAGCTCCGCCTGCCAACGAGGACCCCCAAAACCTTTTGCAATCCTAGTATAACAATCTGAAAACA---AACAATATTAAAACTTTCAACAATGGATCTCTTGGCTCTGGCATCGATGAAGAACGCAGCGAAATGCGATAAGTAGTGTGAATTGCAGAATTCAGTGAATCATCGAATCTTTGAACGCACATTGCGCCCTTTGGTATTCCTTAGGGCATGCCTGTTCGAGCGTCATTTAC-AAATTCAAGCTCAGCTTGGTGATGGGTGTCTGTCCCGCCTT-TGCGCGTGGACTCGCCTCAAATGCAGTTGGCAGCTTGTT-CCTCGGCTCTAAACGCAGCAGATTTGCGTCGAGCGTCGAGCGAACGGGCTCTCCAGTAAGCAAAACCTC-ACAAATGACCTCG------------------------------------ACGGCGAGTGAAGCGGCAACAGCTCAAATTTGAAATCTGGCTCCTTCGGGGTCCGAGTTGTAATTTGTAGAGGGTGCTTTGGCGTTGGTTGTGGTCTAAGTTCCTTGGAACAGGACGTCACAGAGGGTGAGAATCCCGTACGTGGCCGCCAGCCTTCGCCGTGTAAAGCCCCTTCGATGAGTCGAGTTGTTTGGGAATGCAGCTCTAAATGGGAGGTAAATTTCTTCTAAAGCTAAATATTTGCCAGAGACCGATAGCGCACAAGTAGAGTGATCGAAAGATGAAAAGCACTTTGGAAAGAGAGTCAAAAAGCACGTGAAATTGTTGAAAGGGAAGCGCTTGCAGCTAGACGTGCCTTGGGTTGATCAGCCGGACTTTTGCCCGGCGCACTCTTCCCTTGGCAGGCCAGCATCAGTTTGGGCGGCTGGATAAAGGTCTGTTAAACGTGACTTCCTTCGGGGAGAGCTTATAGGGCAGACGACATGCAGCCAGCCTGAACTGAGGTCCGCGCATCTGCTAGGATGCTGGCATAATAGCTGTAAGCGGCCCGTCTTGAAACACGGACCAAGGAGTCTAACATCTATGCGAGTGTTTGGGTGTCAAGCCCGAGCGCGTAATGAAAGTAAACGGAGGTGGGAACCTTTT-AGGTGCACCATCGACCGATCCTGATGTCTTCGGATGGATTTGAGTAAGAGCATAGCTGTTGGGACCCGAAAGATGGTGAAMTATGCCTGAATAGGGTGAAGCCAGAGG----------------------------------------------------------------------------------------------------------????????????????????????????????????????????????????????????????????????????????????????????????????????????????????????????????????????????????????????????????????????????????????????????????????????????????????????????????????????????????????????????????????????????????????????????????????????????????????????????????????????????????????????????????????????????????????????????????????????????????????????????????????????????????????????????????????????????????????????????????????????????????????????????????????????????????????????????????????????????????????????????????????????????????????????????????????????????????????????????????????????????????????????????????????????????????????????????????????????????????????????????????????????????????????????????????????????????????????????????????????????????????????????????????????????????????????????????????????????????????????????????????????????????????????????????????????????????????????????????????????????????????????????????????????????????????????????????????????????????????????????????????????????????????????????????????????????????????????????????????????????????????????????????????????????????????????????????????????????????????????????????????????????????????????????????????????????????????????????????????????????????????????????????????????????????????????????????????????????????????????????????????????????????????????????????????????????????????????????????????????????????????????????????????????????????????????????????????????????????????????????????????????????????????????????????????????????????????????????????????????????????????????????????????????????????????????????????????????????????????????????????????????????????????????????????????????????????????????????????????????????????????????????????????????????????????????????????????????????????????????????????????????????????????????????????????????????????????????????????????????????????????????????????????????????????????????????????????????????????????????????????????????????????????????????????????????????????????????????????????????????????????????????????????????????????????????????????????????????????????????????????????????????????????????????????????????????????????????????????????????????????????????????????????????????????????????????????????????????????????????????????????????????????????????????????????????????????????????????????????????????????????????????????????????????????????????????????????????????????????????????????????????????????????????????????????????????????????????????????????????????????????????????????????????????????????????????????????????????????????????????????????????????????????????????????????????????????????????????????????????????????????????????????????????????????????????????????????????????????????????????????????????????????????????????????????????????????????????????????????????????????????????
>Lophiostoma ravennicum MFLUCC 14 0005
---------ACAAGGTTTCCGTAGGTGAACCTGCGGAAGGATCATTATTGTCTACGTGGCCTT-CGGGGCCC---AAACACAATAACCCTTGTC--TTTTTTTGTGCACC-CTTTGTTTCCTCGGCAGCTTTGCCTGCCAACGAGGACCCCCAAAACCTTTTGCAATCTTAGTATAACAATCTGAAAACA---AACAATATTAAAACTTTCAACAATGGATCTCTTGGCTCTGGCATCGATGAAGAACGCAGCGAAATGCGATAAGTAGTGTGAATTGCAGAATTCAGTGAATCATCGAATCTTTGAACGCACATTGCGCCCTTTGGTATTCCTTAGGGCATGCCTGTTCGAGCGTCATTTAC-AAATTCAAGCTCAGCTTGGTGATGGGTGTCTGTCCCGCCTT-TGCGCGTGGACTCGCCTCAAATGCAGTTGGCAGCTTGTTAACTCGGCTCTAGACGCAGCAGATTTGCGTCGAGCGTCGGGCGGACGGGCTCTCCAGTAAGCAAACCCCA-CCAA---------------------------------------------------------------------------------------------------GAGTTGTAATTTGTAGAGGGTGCTTTGGCGTTGGTTGTGGTCTAAGTTCCTTGGAACAGGACGTCACAGAGGGTGAGAATCCCGTACGTGGCCGCCAGCCTTCGCCGTGTAAAGCCCCTTCGATGAGTCGAGTTGTTTGGGAATGCAGCTCTAAATGGGAGGTAAATTTCTTCTAAAGCTAAATATTTGCCAGAGACCGATAGCGCACAAGTAGAGTGATCGAAAGATGAAAAGCACTTTGGAAAGAGAGTCAAAAAGCACGTGAAATTGTTGAAAGGGAAGCGCTTGCAGCTAGACGTGCCTTGGGTTGATCAGCCGGACTTTTGCCCGGTGCACTCTTCCTTTGGCAGGCCAGCATCAGTTTGGGCGGCTGGATAAAGGTCTGTTAAACGTGACTTCCTTCGGGGAGAGCTTATAGGGCAGACGACATGCAGCCAGCCTGAACTGAGGTCCGCGCATCCGCTAGGATGCTGGCATAATAGCTGTAAGCGGCCCGTCTTGAAACACGGACCAAGGAGTCTAACATCTATGCGAGTGTTTGGGTGTCAAGCCCGAGCGCGTAATGAAAGTAAACGGAGGTGGGAACCTTTT-AGGTGCACCATCGACCGATCTTGATGTCTTCGGATGGATTTGAGTAAGAGCATAGCTGTTGGGACCCGAAAGATGGTGAACTATGCCTGAATAGGGTGAAGCCAGAGGAAACTCTGGTGGAGGCTCGCAGCGGTTCTGACGTGCAAATCGATCGTCAAATTTGGGCATA---------------------------------------------???????????????????????????????????????????????????????????????????????????????????????????????????????????????????????????????????????????????????????????????????????????????????????????????????????????????????????????????????????????????????????????????????????????????????????????????????????????????????????????????????????????????????????????????????????????????????????????????????????????????????????????????????????????????????????????????????????????????????????????????????????????????????????????????????????????????????????????????????????????????????????????????????????????????????????????????????????????????????????????????????????????????????????????????????????????????????????????????????????????????????????????????????????????????????????????????????????????????????????????????????????????????????????????????????????????????????????????????????????????????????????????????????????????????????????????????????????????????????????????????????????????????????????????????????????????????????????????????????????--------------------------------------------------------------------------------------------------------------------------------------------------------------------------------------------------------------------------------------------------GTTTCAACGGGTAACGGGGAATTAGGGTTCGATTCCGGAGAGGGAGCCTGAGAAACGGCTACCACATCCAAGGAAGGCAGCAGGCGCGCAAATTACCCAATCCCGACACGGGGAGGTAGTGACAATAAATACTGATACAGGGCTCTTTTGGGTCTTGTAATCGGAATGAGTACAATTTAAACCTCTTAACGAGGAACAATTGGAGGGCAAGTCTGGTGCCAGCAGCCGCGGTAATTCCAGCTCCAATAGCGTATATTAAAGTTGTTGCAGTTAAAAAGCTCGTAGTTGAATCTTGGGCCTGGCTGGCCGGTCCGCCTCACCGCGTGTACTGGTCTGGCCGGGCCTTTCCTTCTGGAGAACCTCATGCCCTTCAGTGGGTGTGTTGGGGAACCAGGACTTTTACTTTGAAAAAATTAGAGTGTTCAAAGCAGGCCTTTGCTCGAATACGTTAGCATGGAATAATAGAATAGGACGTGCGGTCCTATTTTGTTGGTTTCTAGGACCGCCGTAATGATTAATAGGGATAGTCGGGGGCATCAGTATTCAATTGTCAGAGGTGAAATTCTTGGATTTATTGAAGACTAACTACTGCGAAAGCATTTGCCAAGGATGTTTTCATTAATCAGTGAACGAAAGTTAGGGGATCGAAGACGATCAGATACCGTCGTAGTCTTAACCGTAAACTATGCCGACTAGGGATCGGGCGATGTTTCTATCTTGACTCGC?????????????????????????????????????????????????????????????????????????????????????????????????????????????????????????????????????????????????????????????????????????????????????????????????????????????????????????????????????????????????????????????????????????????????????????????????????????????????????????????????????????????????????????????????????????????????????????????????????????????????????????????????????????????????????????????????????????????????????????????????????????????????????????????????????????????????????????????????????????????????????????????????????????????????????????????????????????????????????????????????????????????????????????????????????????????????????????????????????????????????????????????????????????????????????????????????????????????????????????????????????????????????????????????????????????????????????????????????????????????????????????????????????
>Massarina corticola CBS 154 93
?????????????????????????????????????????????????????????????????????????????????????????????????????????????????????????????????????????????????????????????????????????????????????????????????????????????????????????????????????????????????????????????????????????????????????????????????????????????????????????????????????????????????????????????????????????????????????????????????????????????????????????????????????????????????????????????????????????????????????????????????????????????????????????????????????????????????????????????????????????????????????ACGGCGAGTGAAGCGGCAACAGCTCAAATTTGAAATCTGGCCTCTTTGGGGTCCGAGTTGTAATTTGCAGAGGGTGCTTTGGCGTTGGCTGTGGTCTAAGTTCCTTGGAACAGGACGTCGCAGAGGGTGAGAATCCCGTATGTGGCCGCCAGTCTTCGCCGTGTAAAGCCCCTTCGACGAGTCGAGTTGTTTGGGAATGCAGCTCTAAATGGGAGGTAAATTTCTTCTAAAGCTAAATATTGGCCAGAGACCGATAGCGCACAAGTAGAGTGATCGAAAGATGAAAAGCACTTTGGAAAGAGAGTCAAAAAGCACGTGAAATTGTTGAAAGGGAAGCGCTTGCAGCCAGACTTGCTTGCAGTTGTTCAGCCGGGCTCTTGCCCGGTCTACTCTTCTGCTCGCAGGCCAGCATCAGTCCGGGCGGTTGGATAAAGGCCTATTAAACGTACCTCCCCTCGGGGAGGACTTATAGGGTAGGCGACATGCAACCAGCCCGGATTGAGGTCCGCGCATCTGCTAGGATGCTGGCGTAATGGCTGTAAGCGGCCCGTCTTGAAACACGGACCAAGGAGTCTAACATCTATGCGAGTGTTTGGGTGTCAAGCCCGAGCGCGTAATGAAAGTGAACGGAGGTGGGAACCTTTCGGGGTGCACCATCGACCGATCCTGATGTCTTCGGATGGATTTGAGNTAGAGCATAGCTGTTGGGACCCGAAAGATGGTGAACTATGCCTGAATAGGGTGAAGCCAGAGGAAACTCTGGTGGAGGCTCGCAGC--------------------------------------------------------------------------------------------------------TACCTCCAGAGGTGTGTGGAGAATAGCACCGATTTCAACGTGCAAATGGCTATCAAAGCCGGCATCATCACAACCGGTCTCAAGTACTCGCTAGCCACGGGTAACTGGGGTGACCAGAAGAAGGCAGCATCGGCCAAGGCTGGTGTATCTCAGGTGTTAAACCGATATACTTACGCTTCTACGTTATCCCATCTGCGGCGCACAAACACGCCCGTGGGCCGTGACGGAAAATTAGCAAAGCCTCGTCAACTACACAACAGTCATTGGGGTCTAGTCTGTCCCGCCGAGACCCCCGAAGGACAGGCTTGTGGTCTCGTGAAGAATCTGTCATTGATGTGTTATGTCAGTGTTGGTAGCGAGAGTCAGCCTATCTCGGATTTCATGTCAGGCCGAAACATGGAGTTGCTCGAGGAGTTCGACCCGCAAATGAACCCGAATGCCACCAAGGTGTTCGTGAATGGTGTCTGGGTTGGCACGCATAGCAACCCCCAGCAGTTGGTCACCACGGTGCAGGAACTTCGTCGAAACGGTACCTTGTCGTACGAGATGAGTTTGGTCCGAGATATTCGCGATCGAGAGTTCAAGATTTTCACGGATGCTGGGCGTGTCATGAGGCCGTTGTTCGTGGTGGACAATGACGTCCGCAGCCCGAATCAAAATCGCCTGGTCTTTTATCGAGACTATTTCAACGCAATCTTGAACGACCAGAACGTGGTAGTATCAGGCAT-------------------------------------------------------------------------------------------------------------------------------------------------------------------------------------------------------------------------------------------------------------------------------------------------------------------------------------------------------CTAATACATGCTGAAAACCCCGACTTCGGAAGGGGTGTATTTATTAGATAAAAAACCAATGCCCTTCGGGGCTACTTGGTGATTCATAATAACTTAACGGATCGCATGGCCTTGCGCCGGCGACGGTTCATTCAAATTTCTGCCCTATCAACTTTCGATGGTAAGGTATTGGCTTACCATGGTTTCAACGGGTAACGGGGAATAAGGGTTCTATTCCGGAGAGGGAGCCTGAGAAACGGCTACCACATCCAAGGAAGGCAGCAGGCGCGCAAATTACCCAATCCCGACACGGGGAGGTAGTGACAATAAATACTGATACAGGGCTCTTTTGGGTCTTGTAATTGGAATGAGTACAATTTAAATCCCTTAACGAGGAACAATTGGAGGGCAAGTCTGGTGCCAGCAGCCGCGGTAATTCCAGCTCCAATAGCGTATATTAAAGTTGTTGCAGTTAAAAAGCTCGTAGTTGAACCTTGGGCCTGGCTGGCCGGTCCGCCTCACCGCGTGTACTGGTCCGGCCGGGCCTTTCCTTCTGGAGAGCCCCATGCCCTTCACTGGGTGTGCGGGGGAACCAGGACTTTTACTTTGAAAAAATTAGAGTGTTCAAAGCAGGCCTTTGCTCGAATACGTTAGCATGGAATAATAGAATAGGACGTGTGGTTCTATTTTGTTGGTTTCTAGAACCGCCGTAATGATTAATAGGGATAGTCGGGGGCATCAGTATTCAATTGTCAGAGGTGAAATTCTTAGATTTATTGAAGACTAACTACTGCGAAAGCATTTGCCAAGGATGTTTTCATTAATCAGTGAACGAAAGTCAGGGGATCGAAGACGATCAGATACCGTCGTAGTCTTGACCGTAAACTATGCCGACTAGGGATCGGGCG--------------------?????????????????????????????????????????????????????????????????????????????????????????????????????????????????????????????????????????????????????????????????????????????????????????????????????????????????????????????????????????????????????????????????????????????????????????????????????????????????????????????????????????????????????????????????????????????????????????????????????????????????????????????????????????????????????????????????????????????????????????????????????????????????????????????????????????????????????????????????????????????????????????????????????????????????????????????????????????????????????????????????????????????????????????????????????????????????????????????????????????????????????????????????????????????????????????????????????????????????????????????????????????????????????????????????????????????????????????????????????????????????????????????????????
>Neoangustimassarina sichuanensis CGMCC 3 20937
-----------------------------------------TCATTATCG--TAGGGCTTTT----GTCCTG---TCGAGATAGCGTCCTTGCCTATTTTTTGGAGCACC-TTTCGTTTCCTCAGCAGGCTTGCCTGCTACTGGGGACCCTTTAAACTCTTTGTAAATACAGTACTTGTCTGAAAAAACAACAAAAAAAATCAAAACTTTCAACAATGGATCTCTTGGTTCTGGCATCGATGAAGAACGCAGCAAAATGCGATAAGTAGTGTGAATTGCAGAATTCAGTGAATCATCGAATCTTTGAACGCACATTGCGCCCTTTGGTATTCCTTAGGGCATGCCTGTTCGAGCGTCATTTAC-ACCCTCAAGCACAGCTTGGTGTTGGGCGTCTGTCCTGCT---TTGGCATGGACTCGCCTCAAAACGA-TTGGCAGCCACTT-TAGCGGCTTTGAGCGCAGCAGAATTGCGTCTCTCGTCGCGGGAGGATGGCATCCACAAAGTATATCTTATTATTTTGACCTCGGATCAGGTAGGGATACCCGCTGAACTTAAGCATAT-ACGGCGAGTGAAGCGGCAATAGCTCAAATTTGAAATCTGGCCTCTTTGGGGTCCGAGTTGTAATTTGCAGAGGGTGCTTTGGCGTTGGCTGTGGTCTAAGTTCCTTGGAACAGGACGTCGCAGAGGGTGAGAATCCCGTATGTGGCCGCCAGTCTTCGCCGTGTAAAGCCCCTTCGACGAGTCGAGTTGTTTGGGAATGCAGCTCTAAATGGGAGGTAAATTTCTTCTAAAGCTAAATATTGGCCAGAGACCGATAGCGCACAAGTAGAGTGATCGAAAGATGAAAAGCACTTTGGAAAGAGAGTCAAAAAGCACGTGAAATTGTTGAAAGGGAAGCGCTTGCAGCCAGACTTGCTTGTAGTTGCTTAGCTGGGCTTTTGCCCGGTGTACTCTTCTACATGCAGGCCAGCATCAGTCCGGGCGGTTGGATAAAGGCCTATTAAACGTACCTCTCCTCGGGGAGGACTTATAGGGTAGGCGACATGCAACCAGCCTGGATTGAGGTCCGCGCATCTGCTAGGATGCTGGCGTAATGGCTGTAAGCGGCCCGTCTTGAAACACGGACCAAGGAGTCTAACATCTATGCGAGTGTTTGGGTGTCAAGCCCGAGCGCGTAATGAAAGTGAACGGAGGTGGGAACCTTTCGGGGTGCACCATCGACCGATCCTGATGTCTTCGGATGGATTTGAGTAAGAGCATAGCTGTTGGGACCCGAAAGATGGTGAACTATGCCTGAATAGGGTGAAGCCAGAGGAAACTCTGGTGGAGGCTCGCAGCGGTTCTGACGTGCAAATCGATCGTCAAATTTGGGCATAGGGGCGAAAGACTAATCG-------------------------------------------------------------GCGTGGAAAACAACACCGAGTTCAACGTGCAAATGGCTGTAAAAGCCAGCGTCATCACGAACGGCCTCAAGTACTCGCTAGCTACCGGCAACTGGGGTGACCAGAAGAAGGCTGCGTCAGCGAAGGCGGGCGTCTCCCAGGTGTTGAATCGATACACATACGCATCGACCTTGTCGCATTTGCGTCGAACAAATACTCCAGTTGGCCGTGATGGCAAGCTGGCGAAACCGCGGCAACTGCACAATACCCATTGGGGTTTGGTGTGTCCTGCCGAGACTCCAGAAGGGCAAGCTTGTGGCTTGGTCAAGAACCTCTCTCTCATGTGCTACGTTAGTGTTGGTAGCGAGAGCACGCCCATCACTGATTTCATGGGGCAACGAAACATGGAACTCCTTGAAGAGTACGATCCGGTCGTTAATCCGACAGCCACCAAGGTCTTTGTTAACGGTGTCTGGGTCGGTGTACACTCAAATCCCGGGCAGCTTGTGTCGGTCGTACAGGATCTCCGACGGAACGGCACCCTGTCTTACGAGATGACTCTCATCCGAGACATTCGAGACCGAGAGTTCAAGATCTTCACAGACGCAGGTCGTGTTATGCGACCGTTGTTCGTTGTGGAGCAAGATGTCCGAAAACCCAACAAGGGCAGCCTGGTCCTTACCAAACAGCATATCCAACAGATCCTAGCGGACAAAGAGATCGATACAAAAGGCTACAGTGATGAGGAAGCCATGGAAATGAAATTCGGTTGGAAGGGTCTCATTCACGCTGGTGTGGTCGAGTATCTCGACGCCGAAGAAGAAGAGACAGCCATGATCATCATGACACCCGAAGATCTGGAAGAGCACCGAGACCTTATGCAGGGCATCCCAGCACCGGAAGGCGTCCCATCAGATCGGCACAAGCGAATTAAGCCCAAACCCAATCCCTCGGTCAAGACTTACACTCACTGCGAAA----------------------------------------AAATCAGTTATCGTTTATTTGATAGTACCTTACTACTTGGATACCCGTGGTAATTCTAGAGCTAATACATGCTGAAAACCCCGACTTCGGAAGGGGTGTATTTATTAGATAAAAAACCAATGCCCTTCGGGGCTCTTTGGTGATTCATGATAACTTAACGGATCGCATGGCCTTGCGCCGGCGACGGTTCATTCAAATTTCTGCCCTATCAACTTTCGATGGTAAGGTATTGGCTTACCATGGTTTCAACGGGTAACGGGGAATTAGGGTTCGGTTCCGGAGAGGGAGCCTGAGAAACGGCTACCACATCCAAGGAAGGCAGCAGGCGCGCAAATTACCCAATCCCGACACGGGGAGGTAGTGACAATAAATACTGATACAGGGCTCTTTTGGGTCTTGTAATTGGAATGAGTACAATTTAAACCCCTTAACGAGGAACAATTGGAGGGCAAGTCTGGTGCCAGCAGCCGCGGTAATTCCAGCTCCAATAGCGTATATTAAAGTTGTTGCAGTTAAAAAGCTCGTAGTTGAATCTTGGGTCTGGCTGGCCGGTCCGCCTCACCGCGTGTACTGGTCCGGCCGGGCCTTTCCTTCTGGAGAGCCCCATGCCCTTCACTGGGTGTGCGGGGGAACCAGGACTTTTACTTTGAAAAAATTAGAGTGTTCAAAGCAGGCCTTTGCTCGAATACGTTAGCATGGAATAATAGAATAGGACGTGCGGTTCTATTTTGTTGGTTTCTAGAACCGCCGTAATGATTAATAGGGATAGTCGGGGGCATCAGTATTCAATTGTCAGAGGTGAAATTCTTAGATTTATTGAAGACTAACTACTGCGAAAGCATTTGCCAAGGATGTTTTCATTAATCAGTGAACGAAAGTTAGGGGATCGAAGACGATCAGATACCGTCGTAGTCTTAACCGTAAACTATGCCGACTAGGGATCGGGCGG-------------------GCCATCTCATCATTGCCGCTGGTACTGGTGAGTTCGAGGCTGGTATCTCCAAGGACGGCCAGACTCGCGAGCACGCTCTCCTTGCCTACACCCTCGGTGTCAAGCAGCTCATCGTCGCCATCAACAAAATGGACACCACCAAGTGGTCTGAGGAGCGTTTCAACGAGATCATCAAGGAGACCTCCAACTTCATCAAGAAGGTCGGCTACAACCCCAAGCACGTCCCCTTCGTTCCCATCTCCGGCTTCAACGGCGATAACATGATCGAAGTCTCCACCAACTGCCCCTGGTACAAGGGCTGGGAGAAGGAGACGAAGACCAAGTCCACTGGCAAGACCCTCCTTGAGGCCATTGACTCCATCGACCCTCCGTCCCGTCCCTCCGACAAGCCCCTCCGTCTCCCTCTCCAGGATGTGTACAAGATCGGTGGTATTGGCACGGTTCCCGTCGGTCGTGTCGAGACCGGTGTCATCAAGGCCGGTATGGTCGTCACTTTCGCCCCGGCTGGTGTCACCACTGAAGTCAAGTCCGTCGAGATGCACCACGAGCAGCTCGCCGATGGTGGCCCTGGTGACAATGTCGGCTTCAACGTCAAGAACGTCTCCGTCAAGGAGATCCGTCGTGGCAACGTCGCCGGTGACTCTAAGAACGACCCTCCCAAGGGTTCTGAGTCCTTCAATGCCCAGGTCATCGTCCTCAACCACCCCGGCCAAGTCGGTGCTGGTTATGCCCCTGTCTTAGATTGCCACACTGCCCACATTGCCTGCAAGTTCTCCGAGCTCCTCGAGAAGATTGATCGCCGAACTGGCAAGTCTGTTGAGAACTCTCCCAAGTTCATCAAGTCTGGTGATGCCGCTATCGTCAAGATGATTCCCTCCAAGCCCATGTGCGTTGAGGCTTT
>Neoangustimassarina sichuanensis UESTCC 22 0001
-----------------------------------------TCATTATCG--TAGGGCTTTT----GTCCTG---TCGAGATAGCGTCCTTGCCTATTTTTTGGAGCACC-TTTCGTTTCCTCAGCAGGCTTGCCTGCTACTGGGGACCCTTTAAACTCTTTGTAAATACAGTACTTGTCTGAAAAAACAACAAAAAAAATCAAAACTTTCAACAATGGATCTCTTGGTTCTGGCATCGATGAAGAACGCAGCAAAATGCGATAAGTAGTGTGAATTGCAGAATTCAGTGAATCATCGAATCTTTGAACGCACATTGCGCCCTTTGGTATTCCTTAGGGCATGCCTGTTCGAGCGTCATTTAC-ACCCTCAAGCACAGCTTGGTGTTGGGCGTCTGTCCTGCT---TTGGCATGGACTCGCCTCAAAACGA-TTGGCAGCCACTT-TAGCGGCTTTGAGCGCAGCAGAATTGCGTCTCTCGTCGCGGGAGGATGGCATCCACAAAGTATATCTTATTATTTTGACCTCGGATCAGGTAGGGATACCCGCTGAACTTAAGCATAT-ACGGCGAGTGAAGCGGCAATAGCTCAAATTTGAAATCTGGCCTCTTTGGGGTCCGAGTTGTAATTTGCAGAGGGTGCTTTGGCGTTGGCTGTGGTCTAAGTTCCTTGGAACAGGACGTCGCAGAGGGTGAGAATCCCGTATGTGGCCGCCAGTCTTCGCCGTGTAAAGCCCCTTCGACGAGTCGAGTTGTTTGGGAATGCAGCTCTAAATGGGAGGTAAATTTCTTCTAAAGCTAAATATTGGCCAGAGACCGATAGCGCACAAGTAGAGTGATCGAAAGATGAAAAGCACTTTGGAAAGAGAGTCAAAAAGCACGTGAAATTGTTGAAAGGGAAGCGCTTGCAGCCAGACTTGCTTGTAGTTGCTTAGCTGGGCTTTTGCCCGGTGTACTCTTCTACATGCAGGCCAGCATCAGTCCGGGCGGTTGGATAAAGGCCTATTAAACGTACCTCTCCTCGGGGAGGACTTATAGGGTAGGCGACATGCAACCAGCCTGGATTGAGGTCCGCGCATCTGCTAGGATGCTGGCGTAATGGCTGTAAGCGGCCCGTCTTGAAACACGGACCAAGGAGTCTAACATCTATGCGAGTGTTTGGGTGTCAAGCCCGAGCGCGTAATGAAAGTGAACGGAGGTGGGAACCTTTCGGGGTGCACCATCGACCGATCCTGATGTCTTCGGATGGATTTGAGTAAGAGCATAGCTGTTGGGACCCGAAAGATGGTGAACTATGCCTGAATAGGGTGAAGCCAGAGGAAACTCTGGTGGAGGCTCGCAGCGGTTCTGACGTGCAAATCGATCGTCAAATTTGGGCATAGGGGCGAAAGACTAATCG-----------------------------------------GTTCAAGTACCTGCAGAAATGCGTGGAAAACAACACCGAGTTCAACGTGCAAATGGCTGTAAAAGCCAGCGTCATCACGAACGGCCTCAAGTACTCGCTAGCTACCGGCAACTGGGGTGACCAGAAGAAGGCTGCGTCAGCGAAGGCGGGCGTCTCCCAGGTGTTGAATCGATACACATACGCATCGACCTTGTCGCATTTGCGTCGAACAAATACTCCAGTTGGCCGTGATGGCAAGCTGGCGAAACCGCGGCAACTGCACAATACCCATTGGGGTTTGGTGTGTCCTGCCGAGACTCCAGAAGGGCAAGCTTGTGGCTTGGTCAAGAACCTCTCTCTCATGTGCTACGTTAGTGTTGGTAGCGAGAGCACGCCCATCACTGATTTCATGGGGCAACGAAACATGGAACTCCTTGAAGAGTACGATCCGGTCGTTAATCCGACAGCCACCAAGGTCTTTGTTAACGGTGTCTGGGTCGGTGTACACTCAAATCCCGGGCAGCTTGTGTCGGTCGTACAGGATCTCCGACGGAACGGCACCCTGTCTTACGAGATGACTCTCATCCGAGACATTCGAGACCGAGAGTTCAAGATCTTCACAGACGCAGGTCGTGTTATGCGACCGTTGTTCGTTGTGGAGCAAGATGTCCGAAAACCCAACAAGGGCAGCCTGGTCCTTACCAAACAGCATATCCAACAGATCCTAGCGGACAAAGAGATCGATACAAAAGGCTACAGTGATGAGGAAGCCATGGAAATGAAATTCGGTTGGAAGGGTCTCATTCACGCTGGTGTGGTCGAGTATCTCGACGCCGAAGAAGAAGAGACAGCCATGATCATCATGACACCCGAAGATCTGGAAGAGCACCGAGACCTTATGCAGGGCATCCCAGCACCGGAAGGCGTCCCATCAGATCGGCACAAGCGAATTAAGCCCAAACCCAATCCCTCGGTCAAGACTTACACTCACTGCGAAATCCATCCCAGCATGA-------------------------AAATCAGTTATCGTTTATTTGATAGTACCTTACTACTTGGATACCCGTGGTAATTCTAGAGCTAATACATGCTGAAAACCCCGACTTCGGAAGGGGTGTATTTATTAGATAAAAAACCAATGCCCTTCGGGGCTCTTTGGTGATTCATGATAACTTAACGGATCGCATGGCCTTGCGCCGGCGACGGTTCATTCAAATTTCTGCCCTATCAACTTTCGATGGTAAGGTATTGGCTTACCATGGTTTCAACGGGTAACGGGGAATTAGGGTTCGGTTCCGGAGAGGGAGCCTGAGAAACGGCTACCACATCCAAGGAAGGCAGCAGGCGCGCAAATTACCCAATCCCGACACGGGGAGGTAGTGACAATAAATACTGATACAGGGCTCTTTTGGGTCTTGTAATTGGAATGAGTACAATTTAAACCCCTTAACGAGGAACAATTGGAGGGCAAGTCTGGTGCCAGCAGCCGCGGTAATTCCAGCTCCAATAGCGTATATTAAAGTTGTTGCAGTTAAAAAGCTCGTAGTTGAATCTTGGGTCTGGCTGGCCGGTCCGCCTCACCGCGTGTACTGGTCCGGCCGGGCCTTTCCTTCTGGAGAGCCCCATGCCCTTCACTGGGTGTGCGGGGGAACCAGGACTTTTACTTTGAAAAAATTAGAGTGTTCAAAGCAGGCCTTTGCTCGAATACGTTAGCATGGAATAATAGAATAGGACGTGCGGTTCTATTTTGTTGGTTTCTAGAACCGCCGTAATGATTAATAGGGATAGTCGGGGGCATCAGTATTCAATTGTCAGAGGTGAAATTCTTAGATTTATTGAAGACTAACTACTGCGAAAGCATTTGCCAAGGATGTTTTCATTAATCAGTGAACGAAAGTTAGGGGATCGAAGACGATCAGATACCGTCGTAGTCTTAACCGTAAACTATGCCGACTAGGGATCGGGCGG-------------------GCCATCTCATCATTGCCGCTGGTACTGGTGAGTTCGAGGCTGGTATCTCCAAGGACGGCCAGACTCGCGAGCACGCTCTCCTTGCCTACACCCTCGGTGTCAAGCAGCTCATCGTCGCCATCAACAAAATGGACACCACCAAGTGGTCTGAGGAGCGTTTCAACGAGATCATCAAGGAGACCTCCAACTTCATCAAGAAGGTCGGCTACAACCCCAAGCACGTCCCCTTCGTTCCCATCTCCGGCTTCAACGGCGATAACATGATCGAAGTCTCCACCAACTGCCCCTGGTACAAGGGCTGGGAGAAGGAGACGAAGACCAAGTCCACTGGCAAGACCCTCCTTGAGGCCATTGACTCCATCGACCCTCCGTCCCGTCCCTCCGACAAGCCCCTCCGTCTCCCTCTCCAGGATGTGTACAAGATCGGTGGTATTGGCACGGTTCCCGTCGGTCGTGTCGAGACCGGTGTCATCAAGGCCGGTATGGTCGTCACTTTCGCCCCGGCTGGTGTCACCACTGAAGTCAAGTCCGTCGAGATGCACCACGAGCAGCTCGCCGATGGTGGCCCTGGTGACAATGTCGGCTTCAACGTCAAGAACGTCTCCGTCAAGGAGATCCGTCGTGGCAACGTCGCCGGTGACTCTAAGAACGACCCTCCCAAGGGTTCTGAGTCCTTCAATGCCCAGGTCATCGTCCTCAACCACCCCGGCCAAGTCGGTGCTGGTTATGCCCCTGTCTTAGATTGCCACACTGCCCACATTGCCTGCAAGTTCTCCGAGCTCCTCGAGAAGATTGATCGCCGAACTGGCAAGTCTGTTGAGAACTCTCCCAAGTTCATCAAGTCTGGTGATGCCGCTATCGTCAAGATGATTCCCTCCAAGCCCATGTGCGTTGAGGCTT-
>Neothyrostroma encephalarti CBS 146037
-------TAACAAGGTTTCCGTAGGTGAACCTGCGGAAGGATCATTATCG--TAGGGCTTAT----GCCCTG---TCGAGATAGCGTCCTTGCCAGTTTTTTGGAGCACT-CTTTGTTTCCTCAGCGGGCTTGCCCGCTCTTGGGGACCCCTTAAACTCTTTGCAAACGCAGTATTCGTCTGAGTAAACAAACAAAACAATCAAAACTTTCAACAATGGATCTCTTGGTTCTGGCATCGATGAAGAACGCAGCAAAATGCGATAAGTAGTGTGAATTGCAGAATTCAGTGAATCATCGAATCTTTGAACGCACATTGCGCCCTTTGGTATTCCTTAGGGCATGCCTGTTCGAGCGTCATTTCA-ACCCTCAAGCGCAGCTTGGTGTTGGGCGTCTGTTCTGCCGTTTCGGCACGGACTCGCCTTAAAACGA-TTGGCAGCCACGT-CAGCGGCTCGGAGCGCAGCAGAATTGCGTCTCCGGCGGCGGGCCG-TGGCCTCCACAAGCC-CTTCTTTTTAGTTTGACCTCGGATCAGGTAGGGATACCCGCTGAACTTAAGCATAT-ACGGCGAGTGAAGCGGCAACAGCTCAAATTTGAAATCTGGCCCTCTTGGGGTCCGAGTTGTAATTTGTAGAGGGTGCTTTGGCGTTGGCTGTGGTCTAAGTTCCTTGGAACAGGACGTCGCAGAGGGTGAGAATCCCGTATGTGGCCGCCAGCCTTCGCCGTGTAAAGCCCCTTCGACGAGTCGAGTTGTTTGGGAATGCAGCTCTAAATGGGAGGTAAATTTCTTCTAAAGCTAAATACTGGCCAGAGACCGATAGCGCACAAGTAGAGTGATCGAAAGATGAAAAGCACTTTGGAAAGAGAGTCAAAAAGCACGTGAAATTGTTGAAAGGGAAGCGCTTGCAGCCAGACTTGCATGCGGTTGCTTAGCCAGGCTTCTGCCTGGTGTACTCTTCCGCATGCAGGCCAGCATCAGTCCGGGCGGTTGGATAAAGGCCTATTAAATGTACCTCCCCTCGGGGAGGACTTATAGGGTAGGTGACATGCAACCAGCCTGGACTGAGGTCCGCGCATCTGCTAGGATGCTGGCGTAATGGCTGTAAGCGGCCCGTCTTGAAACACGGACCAAGGAGTCTAACATCTATGCGAGTGTTTGGGTGTCAAGCCCGAGCGCGTAATGAAAGTGAACGGAGGTGGGAACCCTTTAGGGTGCACCATCGACCGATCCTGATGTCTTCGGATGGATTTGAGTAAGAGCATAGCTGTTGGGACCCGAAAGATGGTGAACTATGCCTGAATAGGGTGAAGCCAGAGGAAACTCTGGTGGAGGCTCGCAGCGGTTCTGACGTGCAAATCGATCGTCAAATTTGGGCATAGGGGCGAAAGACTAATCGAACTAT---------------------???????????????????????????????????????????????????????????????????????????????????????????????????????????????????????????????????????????????????????????????????????????????????????????????????????????????????????????????????????????????????????????????????????????????????????????????????????????????????????????????????????????????????????????????????????????????????????????????????????????????????????????????????????????????????????????????????????????????????????????????????????????????????????????????????????????????????????????????????????????????????????????????????????????????????????????????????????????????????????????????????????????????????????????????????????????????????????????????????????????????????????????????????????????????????????????????????????????????????????????????????????????????????????????????????????????????????????????????????????????????????????????????????????????????????????????????????????????????????????????????????????????????????????????????????????????????????????????????????????????????????????????????????????????????????????????????????????????????????????????????????????????????????????????????????????????????????????????????????????????????????????????????????????????????????????????????????????????????????????????????????????????????????????????????????????????????????????????????????????????????????????????????????????????????????????????????????????????????????????????????????????????????????????????????????????????????????????????????????????????????????????????????????????????????????????????????????????????????????????????????????????????????????????????????????????????????????????????????????????????????????????????????????????????????????????????????????????????????????????????????????????????????????????????????????????????????????????????????????????????????????????????????????????????????????????????????????????????????????????????????????????????????????????????????????????????????????????????????????????????????GCCATCTCATCATTGCCGCTGGTACTGGTGAGTTCGAGGCCGGTATCTCCAAGGACGGTCAGACTCGCGAGCACGCTCTCCTTGCCTACACCCTCGGTGTGAAGCAGCTCATTGTCGCCATCAACAAGATGGACACCACCAAGTGGTCTGAGGAGCGTTACGGCGAGATCATCAAGGAGACCTCCAACTTCATCAAGAAGGTTGGATACAACCCCAAGCACGTTCCCTTCGTTCCCATCTCCGGCTTCAACGGCGACAACATGATCGAGGCTTCCACCAACTGCCCGTGGTACAAGGGTTGGGAGAAGGAGACCAAGGGCAAGGTCACCGGCAAGACCCTCCTTGAGGCCATCGACTCCATTGACCCCCCGACCCGTCCCTCTGACAAGCCCCTCCGTCTTCCTCTCCAGGATGTGTACAAGATCGGTG----------------------------------------------------------------------------------------------------------------------------------------------------------------------------------------------------------------------------------------------------------------------------------------------------------------------------------------------------------------------------------------------------------------------------------------------------------------------------------------
>Neothyrostroma encephalarti CPC 35999
-------TAACAAGGTTTCCGTAGGTGAACCTGCGGAAGGATCATTATCG--TAGGGCTTAT----GCCCTG---TCGAGATAGCGTCCTTGCCAGTTTTTTGGAGCACT-CTTTGTTTCCTCAGCGGGCTTGCCCGCTCTTGGGGACCCCTTAAACTCTTTGCAAACGCAGTATTCGTCTGAGTAAACAAACAAAACAATCAAAACTTTCAACAATGGATCTCTTGGTTCTGGCATCGATGAAGAACGCAGCAAAATGCGATAAGTAGTGTGAATTGCAGAATTCAGTGAATCATCGAATCTTTGAACGCACATTGCGCCCTTTGGTATTCCTTAGGGCATGCCTGTTCGAGCGTCATTTCA-ACCCTCAAGCGCAGCTTGGTGTTGGGCGTCTGTTCTGCCGTTTCGGCACGGACTCGCCTTAAAACGA-TTGGCAGCCACGT-CAGCGGCTCGGAGCGCAGCAGAATTGCGTCTCCGGCGGCGGGCCG-TGGCCTCCACAAGCC-CTTCTTTTTAGTTTGACCTCGGATCAGGTAGGGATACCCGCTGAACTTAAGCATATCACGGCGAGTGAAGCGGCAACAGCTCAAATTTGAAATCTGGCCCTCTTGGGGTCCGAGTTGTAATTTGTAGAGGGTGCTTTGGCGTTGGCTGTGGTCTAAGTTCCTTGGAACAGGACGTCGCAGAGGGTGAGAATCCCGTATGTGGCCGCCAGCCTTCGCCGTGTAAAGCCCCTTCGACGAGTCGAGTTGTTTGGGAATGCAGCTCTAAATGGGAGGTAAATTTCTTCTAAAGCTAAATACTGGCCAGAGACCGATAGCGCACAAGTAGAGTGATCGAAAGATGAAAAGCACTTTGGAAAGAGAGTCAAAAAGCACGTGAAATTGTTGAAAGGGAAGCGCTTGCAGCCAGACTTGCATGCGGTTGCTTAGCCAGGCTTCTGCCTGGTGTACTCTTCCGCATGCAGGCCAGCATCAGTCCGGGCGGTTGGATAAAGGCCTATTAAATGTACCTCCCCTCGGGGAGGACTTATAGGGTAGGTGACATGCAACCAGCCTGGACTGAGGTCCGCGCATCTGCTAGGATGCTGGCGTAATGGCTGTAAGCGGCCCGTCTTGAAACACGGACCAAGGAGTCTAACATCTATGCGAGTGTTTGGGTGTCAAGCCCGAGCGCGTAATGAAAGTGAACGGAGGTGGGAACCCTTTAGGGTGCACCATCGACCGATCCTGATGTCTTCGGATGGATTTGAGTAAGAGCATAGCTGTTGGGACCCGAAAGATGGTGAACTATGCCTGAATAGGGTGAAGCCAGAGGAAACTCTGGTGGAGGCTCGCAGCGGTTCTGACGTGCAAATCGATCGTCAAATTTGGGCATAGGGGCGAAAGACTAATCGAACTATCTAGTAGCTGGTTCCTGCCGA???????????????????????????????????????????????????????????????????????????????????????????????????????????????????????????????????????????????????????????????????????????????????????????????????????????????????????????????????????????????????????????????????????????????????????????????????????????????????????????????????????????????????????????????????????????????????????????????????????????????????????????????????????????????????????????????????????????????????????????????????????????????????????????????????????????????????????????????????????????????????????????????????????????????????????????????????????????????????????????????????????????????????????????????????????????????????????????????????????????????????????????????????????????????????????????????????????????????????????????????????????????????????????????????????????????????????????????????????????????????????????????????????????????????????????????????????????????????????????????????????????????????????????????????????????????????????????????????????????????????????????????????????????????????????????????????????????????????????????????????????????????????????????????????????????????????????????????????????????????????????????????????????????????????????????????????????????????????????????????????????????????????????????????????????????????????????????????????????????????????????????????????????????????????????????????????????????????????????????????????????????????????????????????????????????????????????????????????????????????????????????????????????????????????????????????????????????????????????????????????????????????????????????????????????????????????????????????????????????????????????????????????????????????????????????????????????????????????????????????????????????????????????????????????????????????????????????????????????????????????????????????????????????????????????????????????????????????????????????????????????????????????????????????????????????????????????????????????????????????????GCCATCTCATCATTGCCGCTGGTACTGGTGAGTTCGAGGCCGGTATCTCCAAGGACGGTCAGACTCGCGAGCACGCTCTCCTTGCCTACACCCTCGGTGTGAAGCAGCTCATTGTCGCCATCAACAAGATGGACACCACCAAGTGGTCTGAGGAGCGTTACGGCGAGATCATCAAGGAGACCTCCAACTTCATCAAGAAGGTTGGATACAACCCCAAGCACGTTCCCTTCGTTCCCATCTCCGGCTTCAACGGCGACAACATGATCGAGGCTTCCACCAACTGCCCGTGGTACAAGGGTTGGGAGAAGGAGACCAAGGGCAAGGTCACCGGCAAGACCCTCCTTGAGGCCATCGACTCCATTGACCCCCCGACCCGTCCCTCTGACAAGCCCCTCCGTCTTCCTCTCCAGGATGTGTACAAGATCGGTGGTAT------------------------------------------------------------------------------------------------------------------------------------------------------------------------------------------------------------------------------------------------------------------------------------------------------------------------------------------------------------------------------------------------------------------------------------------------------------------------------------
>Neovaginatispora clematidis MFLUCC 17 2156
----TCGTAACAAGGTTTCCGTAGGTGAACCTGCGGAAGGATCATTATTG--TAGGGACCCC---GGTCCCC---TCAAGATGCAACCCGTGCC--TTTTTTGTAGCCCG-TAACGTTTCCTCGGCAGCCCCG-CTGCCAGCGAGGACCCCC--CCAAACCTGCAATCTCAGTAAAAAATTCAGAAACCC--CCCAAAATTTAAAACTTTCAACAATGGATCTCTTGGCTCTGGCATCGATGAAGAACGCAGCGAAATGCGATAAGTAGTGTGAATTGCAGAATTCAGTGAATCATCGAATCTTTGAACGCACATTGCGCCCTTTGGTATTCCTTAGGGCATGCCTGTTCGAGCGTCATTTCA-AAATTCAAGCTCAGCTTGGTGATGGGCGTCTGTCCCGCCTC-CGCGCGCGGACTCGCCTCAAAAGTAGTTGGCAGCTCCCT-TATCGGCACTGAACGCAGCAAATTTGCGGGACGCACCGAAGAAAGGGGCTTACCAGTAAGCAAACCACCC-------------------------------------------------ACGGCGAGTGAAGCGGCAACAGCTCAAATTTGAAATCTGGCCCCCCCGGGGTCCGAGTTGTAATTTGCAGAGGGTGCTTTGGCGTTGGCTGTGGTCTAAGTTCCTTGGAACAGGACGTCGCAGAGGGTGAGAATCCCGTATGTGGCCGCCAGTCTTCGCCGTGTAAAGCCCCTTCGACGAGTCGAGTTGTTTGGGAATGCAGCTCTAAATGGGAGGTAAATTTCTTCTAAAGCTAAATATCTGCCAGAGACCGATAGCGCACAAGTAGAGTGATCGAAAGATGAAAAGCACTTTGGAAAGAGAGTCAAAAAGCACGTGAAATTGTTGAAAGGGAAGCGCTTGCAGTTAGACGTGCCTCTAGTTGCTCAGCCGGGCCTTCGCCCGGTGCACTCTTCTATTGGCAGGCCAGCATCAGTCTGGGCGGTCGGATAAAGGCCCATTAAACGTGACTCCCTCCGGGGAGAGCTTATAGGGTGGGCGACATGCGACCAGCCCGGACTGAGGTCCGCGCATCTGCTAGGATGCTGGCTTAATAACTGTAAGCGGCCCGTCTTGAAACACGGACCAAGGAGTCTAACATCTATGCGAGTGTTTGGGTGTCAAGCCCGGACGCGTAATGAAAGTGAACGGAGGTGGGATCCCTTCGGGGTGCACCATCGACCGATCCTGATGTCTTCGGATGGATTTGAGTAAGAGCATAGCTGTTGGGACCCGAAAGATGGTGAACTATGCCTGAATAGGGTGAAGCCAGAGGAAACTCTGGTGGAGGCTCGCAGCGGTTCTGACGTGCAAATCGATCGTCAAATT-----------------------------------------------------???????????????????????????????????????????????????????????????????????????????????????????????????????????????????????????????????????????????????????????????????????????????????????????????????????????????????????????????????????????????????????????????????????????????????????????????????????????????????????????????????????????????????????????????????????????????????????????????????????????????????????????????????????????????????????????????????????????????????????????????????????????????????????????????????????????????????????????????????????????????????????????????????????????????????????????????????????????????????????????????????????????????????????????????????????????????????????????????????????????????????????????????????????????????????????????????????????????????????????????????????????????????????????????????????????????????????????????????????????????????????????????????????????????????????????????????????????????????????????????????????????????????????????????????????????????????????????????????????????------GTTATCGTTTATTTGATAGTACCTTACTACTTGGATAACCGTGGTAATTCTAGAGCTAATACATGCTAAAAACCCCAACTTCGGGAGGGGTGTATTTATTAGATAAAAAACCAATGCCCTTCGGGGCTCTTTGGTGATTCATGATAACTTAACGGATCGCATGGCCTTGCGCCGGCGACGGTTCATTCAAATTTCTGCCCTATCAACTTTCGATGGTAAGGTATTGGCTTACCATGGTTTCAACGGGTAACGGGGAATTAGGGTTCGATTCCGGAGAGGGAGCCTGAGAAACGGCTACCACATCCAAGGAAGGCAGCAGGCGCGCAAATTACCCAATCCCGACGCGGGGAGGTAGTGACAATAAATACTGATACAGGGCTCTTTTGGGTCTTGTAATCGGAATGAGTACAATTTAAACCTCTTAACGAGGAACAATTGGAGGGCAAGTCTGGTGCCAGCAGCCGCGGTAATTCCAGCTCCAATAGCGTATATTAAAGTTGTTGCAGTTAAAAAGCTCGTAGTTGAATCTTGGGCCTGGCTGGCCGGTCCGCCTCACCGCGTGTACTGGTCTGGCCGGGCCTTTCCTTCTGGAGAACCTCATGCCCTTCATTGGGTGTGGCGGGGAACCAGGACTTTTACTTTGAAAAAATTAGAGTGTTCAAAGCAGGCCTTTGCTCGAATACGTTAGCATGGAATAATAGAATAGGACGCGCGGTCCTATTTTGTTGGTTTCTAGGACCGCCGTAATGATTAATAGGGATAGTCGGGGGCATCAGTATTCAATTGTCAGAGGTGAAATTCTTGGATTTATTGAAGACTAACTACTGCGAAAGCATTTGCCAAGGATGTTTTCATTAATCAGTGAACGAAAGTTAGGGGATCGAAGACGATCAGATACCGTCGTAGTCTTAACCGTAAACTATGCCGACTAGGGATCG-----------------------------------------------------------------GGTATCTCCAAGGATGGCCAGACTCGTGAGCACGCTCTTCTCGCCTACACTCTCGGTGTGAAGCAGCTCATCGTCGCCATCAACAAGATGGACACCACCAAGTGGAGCGAGGACCGTTACCAGGAGATCATCAAGGAGACATCCAACTTCATCAAGAAGGTCGGATACCAGCCCAAGACCGTCCCCTTCGTCCCCATCTCCGGCTTCAACGGTGACAACATGATCGACGTCTCCAGCAACTGCCCCTGGTACAAGGGCTGGGAGAAGGAGACCGACAAGAAGTACTCCGGCAAGACCCTCCTCGAGGCCATCGACTCCATCAACGAGCCCAAGCGCCCCAAAGACAAGCCGCTCCGTCTGCCCCTCCAGGATGTGTACAAGATCGGCGGTATTGGCACTGTTCCCGTCGGCCGTGTCGAGACCGGTGTGATCAAGGCCGGTATGGTCGTCACCTTCGCCCCGGCTGGTGTCACCACTGAAGTCAAGTCCGTCGAGATGCACCACGAGCAGCTTGTCGAGGGTGTCCCCGGTGACAACGTCGGCTTCAACGTCAAGAACGTCTCCGTCAAGGAGATCCGTCGTGGCAACGTTGCCGGTGACTCCAAGAACGACCCCCCCAAGGGCGCCGACTCCTTCAACGCCCAGGTCATCGTCCTCAACCACCCCGGCCAGGTCGGTGCTGGTTACGCTCCCGTCCTCGATTGCCACACTGCCCACATCGCCTGCAAGTTCGCCGAGCTCGTCAACAAGATCGATCGCCGTACTGGCAAGTCCGTTGAGGACAGCCCCAAGTTCATCAAGTCTGGTGACGCCGCTATCGTCAAGATGATTCCCTCCAAGCCCATGTGCGTTGAGGCTTT
>Neovaginatispora fuckelii KH 161
----------------------------ACCTGCGGAAGGATCATTATTG--TAGGGACTCC---GGTCCCC---TCAAGATGCAACCCGTGCC--TTTTTTGTAGCCCG-TAACGTTTCCTCGGCAGCCCCG-CTGCCAGCGAGGACCCCCAACCAAACCTGCAATCTCAGTAAAAAATTCAGAAACCC--CCCAAAATTTAAAACTTTCAACAATGGATCTCTTGGCTCTGGCATCGATGAAGAACGCAGCGAAATGCGATAAGTAGTGTGAATTGCAGAATTCAGTGAATCATCGAATCTTTGAACGCACATTGCGCCCTTTGGTATTCCTTAGGGCATGCCTGTTCGAGCGTCATTTCA-AAATTCAAGCTCAGCTTGGTGATGGGCGTCTGTCCCGCCTC-CGCGCGCGGACTCGCCTCAAAAGTAGTTGGCAGCTCCCT-TATCGGCACTGAACGCAGCAAATTTGCGGGACGCACCGAAGAAAGGGGCTTACCAGTAAGCAAACCACCCCAGATTGACCTCGGATCAGGTAGGGATACCCGCTGAACTTAAGCATATCACGGCGAGTGAAGCGGCAACAGCTCAAATTTGAAATCTGGCCCCCCCGGGGTCCGAGTTGTAATTTGCAGAGGGTGCTTTGGCGTTGGCTGTGGTCTAAGTTCCTTGGAACAGGACGTCGCAGAGGGTGAGAATCCCGTATGTGGCCGCCAGTCTTCGCCGTGTAAAGCCCCTTCGACGAGTCGAGCTGTTTGGGAATGCAGCTCTAAATGGGAGGTAAATTTCTTCTAAAGCTAAATATCTGCCAGAGACCGATAGCGCACAAGTAGAGTGATCGAAAGATGAAAAGCACTTTGGAAAGAGAGTCAAAAAGCACGTGAAATTGTTGAAAGGGAAGCGCTTGCAGTTAGACGTGCCTCTAGTTGCTCAGCCGGGCCTTCGCCCGGTGCACTCTTCTATTGGCAGGCCAGCATCAGTCTGGGCGGTCGGATAAAGGCCCATTAAACGTGACTCCCTCCGGGGAGAGCTTATAGGGTGGGCGACATGCGACCAGCCCGGACTGAGGTCCGCGCATCTGCTAGGATGCTGGCTTAATAACTGTAAGCGGCCCGTCTTGAAACACGGACCAAGGAGTCTAACATCTATGCGAGTGTTTGGGTGTCAAGCCCGGACGCGTAATGAAAGTGAACGGAGGTGGGATCCCTTCGGGGTGCACCATCGACCGATCCTGATGTCTTCGGATGGATTTGAGTAAGAGCATAGCTGTTGGGACCCGAAAGATGGTGAACTATGCCTGAATAGGGTGAAGCCAGAGGAAACTCTGGTGGAGGCTCGCAGCGGTTCTGACGTGCAAATCGATCGTCAAATTTGGGCATAGGGGCGAAAGACTAATCGAACTATCTAGTAGCTGGTTCCTGCCGA???????????????????????????????????????????????????????????????????????????????????????????????????????????????????????????????????????????????????????????????????????????????????????????????????????????????????????????????????????????????????????????????????????????????????????????????????????????????????????????????????????????????????????????????????????????????????????????????????????????????????????????????????????????????????????????????????????????????????????????????????????????????????????????????????????????????????????????????????????????????????????????????????????????????????????????????????????????????????????????????????????????????????????????????????????????????????????????????????????????????????????????????????????????????????????????????????????????????????????????????????????????????????????????????????????????????????????????????????????????????????????????????????????????????????????????????????????????????????????????????????????????????????????????????????????????????????????????????????????AAATCAGTTATCGTTTATTTGATAGTACCTTACTACTTGGATAACCGTGGTAATTCTAGAGCTAATACATGCTAAAAACCCCAACTTCGGGAGGGGTGTATTTATTAGATAAAAAACCAATGCCCTTCGGGGCTCTTTGGTGATTCATGATAACTTAACGGATCGCATGGCCTTGCGCCGGCGACGGTTCATTCAAATTTCTGCCCTATCAACTTTCGATGGTAAGGTATTGGCTTACCATGGTTTCAACGGGTAACGGGGAATTAGGGTTCGATTCCGGAGAGGGAGCCTGAGAAACGGCTACCACATCCAAGGAAGGCAGCAGGCGCGCAAATTACCCAATCCCGACACGGGGAGGTAGTGACAATAAATACTGATACAGGGCTCTTTTGGGTCTTGTAATCGGAATGAGTACAATTTAAACCTCTTAACGAGGAACAATTGGAGGGCAAGTCTGGTGCCAGCAGCCGCGGTAATTCCAGCTCCAATAGCGTATATTAAAGTTGTTGCAGTTAAAAAGCTCGTAGTTGAATCTTGGGCCTGGCTGGCCGGTCCGCCTCACCGCGTGTACTGGTCTGGCCGGGCCTTTCCTTCTGGAGAACCTCATGCCCTTCATTGGGTGTGGCGGGGAACCAGGACTTTTACTTTGAAAAAATTAGAGTGTTCAAAGCAGGCCTTTGCTCGAATACGTTAGCATGGAATAATAGAATAGGACGCGCGGTCCTATTTTGTTGGTTTCTAGGACCGCCGTAATGATTAATAGGGATAGTCGGGGGCATCAGTATTCAATTGTCAGAGGTGAAATTCTTGGATTTATTGAAGACTAACTACTGCGAAAGCATTTGCCAAGGATGTTTTCATTAATCAGTGAACGAAAGTTAGGGGATCGAAGACGATCAGATACCGTCGTAGTCTTAACCGTAAACTATGCCGACTAGGGATCGGGCGATGTTTCAATCTTGACTCGCGCTATCTCATTATCGCCGCCGGTACTGGTGAGTTCGAGGCTGGTATCTCCAAGGATGGCCAGACTCGTGAGCACGCTCTTCTCGCCTACACTCTCGGTGTCAAGCAGCTCATCGTTGCCATCAACAAGATGGACACCACCAAGTGGAGCGAGGACCGCTACCAGGAGATCATCAAGGAGACCTCCAACTTCATCAAGAAGGTCGGATACCAGCCCAAGACCGTCCCCTTCGTCCCCATCTCCGGCTTCAACGGTGACAACATGATCGACGTCTCCACCAACTGCCCCTGGTACAAGGGCTGGGAGAAGGAGACCGACAAGAAGTACTCCGGCAAGACCCTCCTCGAGGCCATCGACTCCATCAACGAGCCCAAGCGCCCCAAGGACAAGCCGCTCCGTCTGCCCCTCCAGGATGTGTACAAGATCGGCGGTATTGGCACTGTTCCCGTCGGCCGTGTCGAGACTGGTGTGATCAAGGCCGGTATGGTCGTCACCTTCGCCCCGGCTGGTGTCACCACTGAAGTCAAGTCCGTCGAGATGCACCACGAGCAGCTGGTCGAGGGTGTCCCCGGTGACAACGTCGGCTTCAACGTCAAGAACGTCTCCGTCAAGGAGATCCGTCGTGGCAACGTTGCTGGTGACTCCAAGAACGACCCCCCCAAGGGCGCCGACTCCTTCAACGCCCAGGTCATCGTCCTCAACCACCCCGGCCAGGTCGGTGCTGGTTACGCTCCCGTCCTCGATTGCCACACTGCCCACATTGCCTGCAAGTTCGCCGAGCTCGTCAACAAGATCGATCGTCGTACTGGCAAGTCTGTTGAGGACAGCCCCAAGTTCATCAAGTCTGGTGACGCCGCTATCGTCAAGATGATTCCCTCCAAGCCCATGTGCGTCGAGGCTTT
>Neovaginatispora fuckelii KT 634
----------------------------ACCTGCGGAAGGATCATTATTG--TAGGGACTCC---GGTCCCC---TCAAGATGCAACCCGTGCC--TTTTTTGTAGCCCG-TAACGTTTCCTCGGCAGCCCCG-CTGCCAGCGAGGACCCCCAACCAAACCTGCAATCTCAGTAAAAAATTCAGAAACCC--CCCAAAATTTAAAACTTTCAACAATGGATCTCTTGGCTCTGGCATCGATGAAGAACGCAGCGAAATGCGATAAGTAGTGTGAATTGCAGAATTCAGTGAATCATCGAATCTTTGAACGCACATTGCGCCCTTTGGTATTCCTTAGGGCATGCCTGTTCGAGCGTCATTTCA-AAATTCAAGCTCAGCTTGGTGATGGGCGTCTGTCCCGCCTC-CGCGCGCGGACTCGCCTCAAAAGTAGTTGGCAGCTCCCT-TATCGGCACTGAACGCAGCAAATTTGCGGGACGCACCGAAGAAAGGGGCTTACCAGTAAGCAAACCACCCCAGATTGACCTCGGATCAGGTAGGGATACCCGCTGAACTTAAGCATATCACGGCGAGTGAAGCGGCAACAGCTCAAATTTGAAATCTGGCCCCCCCGGGGTCCGAGTTGTAATTTGCAGAGGGTGCTTTGGCGTTGGCTGTGGTCTAAGTTCCTTGGAACAGGACGTCGCAGAGGGTGAGAATCCCGTATGTGGCCGCCAGTCTTCGCCGTGTAAAGCCCCTTCGACGAGTCGAGTTGTTTGGGAATGCAGCTCTAAATGGGAGGTAAATTTCTTCTAAAGCTAAATATCTGCCAGAGACCGATAGCGCACAAGTAGAGTGATCGAAAGATGAAAAGCACTTTGGAAAGAGAGTCAAAAAGCACGTGAAATTGTTGAAAGGGAAGCGCTTGCAGTTAGACGTGCCTCTAGTTGCTCAGCCGGGCCTTCGCCCGGTGCACTCTTCTATTGGCAGGCCAGCATCAGTCTGGGCGGTCGGATAAAGGCCCATTAAACGTGACTCCCTCCGGGGAGAGCTTATAGGGTGGGCGACATGCGACCAGCCCGGACTGAGGTCCGCGCATCTGCTAGGATGCTGGCTTAATAACTGTAAGCGGCCCGTCTTGAAACACGGACCAAGGAGTCTAACATCTATGCGAGTGTTTGGGTGTCAAGCCCGGACGCGTAATGAAAGTGAACGGAGGTGGGATCCCTTCGGGGTGCACCATCGACCGATCCTGATGTCTTCGGATGGATTTGAGTAAGAGCATAGCTGTTGGGACCCGAAAGATGGTGAACTATGCCTGAATAGGGTGAAGCCAGAGGAAACTCTGGTGGAGGCTCGCAGCGGTTCTGACGTGCAAATCGATCGTCAAATTTGGGCATAGGGGCGAAAGACTAATCGAACTATCTAGTAGCTGGTTCCTGCCGA???????????????????????????????????????????????????????????????????????????????????????????????????????????????????????????????????????????????????????????????????????????????????????????????????????????????????????????????????????????????????????????????????????????????????????????????????????????????????????????????????????????????????????????????????????????????????????????????????????????????????????????????????????????????????????????????????????????????????????????????????????????????????????????????????????????????????????????????????????????????????????????????????????????????????????????????????????????????????????????????????????????????????????????????????????????????????????????????????????????????????????????????????????????????????????????????????????????????????????????????????????????????????????????????????????????????????????????????????????????????????????????????????????????????????????????????????????????????????????????????????????????????????????????????????????????????????????????????????????AAATCAGTTATCGTTTATTTGATAGTACCTTACTACTTGGATAACCGTGGTAATTCTAGAGCTAATACATGCTAAAAACCCCAACTTCGGGAGGGGTGTATTTATTAGATAAAAAACCAATGCCCTTCGGGGCTCTTTGGTGATTCATGATAACTTAACGGATCGCATGGCCTTGCGCCGGCGACGGTTCATTCAAATTTCTGCCCTATCAACTTTCGATGGTAAGGTATTGGCTTACCATGGTTTCAACGGGTAACGGGGAATTAGGGTTCGATTCCGGAGAGGGAGCCTGAGAAACGGCTACCACATCCAAGGAAGGCAGCAGGCGCGCAAATTACCCAATCCCGACACGGGGAGGTAGTGACAATAAATACTGATACAGGGCTCTTTTGGGTCTTGTAATCGGAATGAGTACAATTTAAACCTCTTAACGAGGAACAATTGGAGGGCAAGTCTGGTGCCAGCAGCCGCGGTAATTCCAGCTCCAATAGCGTATATTAAAGTTGTTGCAGTTAAAAAGCTCGTAGTTGAATCTTGGGCCTGGCTGGCCGGTCCGCCTCACCGCGTGTACTGGTCTGGCCGGGCCTTTCCTTCTGGAGAACCTCATGCCCTTCATTGGGTGTGGCGGGGAACCAGGACTTTTACTTTGAAAAAATTAGAGTGTTCAAAGCAGGCCTTTGCTCGAATACGTTAGCATGGAATAATAGAATAGGACGTGCGGTCCTATTTTGTTGGTTTCTAGGACCGCCGTAATGATTAATAGGGATAGTCGGGGGCATCAGTATTCAATTGTCAGAGGTGAAATTCTTGGATTTATTGAAGACTAACTACTGCGAAAGCATTTGCCAAGGATGTTTTCATTAATCAGTGAACGAAAGTTAGGGGATCGAAGACGATCAGATACCGTCGTAGTCTTAACCGTAAACTATGCCGACTAGGGATCGGGCGATGTTTCAATCTTGACTCGCGCTATCTCATTATCGCCGCCGGTACTGGTGAGTTCGAGGCTGGTATCTCCAAGGATGGCCAGACTCGTGAGCACGCTCTTCTCGCCTACACTCTCGGTGTCAAGCAGCTCATCGTTGCCATCAACAAGATGGACACCACCAAGTGGAGCGAGGACCGCTACCAGGAGATCATCAAGGAGACATCCAACTTCATCAAGAAGGTCGGATACCAGCCCAAGACCGTCCCCTTCGTCCCCATCTCCGGCTTCAACGGTGACAACATGATCGACGTCTCCACCAACTGCCCCTGGTACAAGGGCTGGGAGAAGGAGACCGACAAGAAGTACTCCGGCAAGACCCTCCTCGAGGCCATCGACTCGATCAACGAGCCCAAGCGCCCCAAGGACAAGCCGCTCCGTCTGCCCCTCCAGGATGTGTACAAGATCGGCGGTATTGGCACTGTTCCCGTCGGCCGTGTCGAGACTGGTGTGATCAAGGCCGGTATGGTCGTCACCTTCGCCCCGGCTGGTGTCACCACTGAAGTCAAGTCCGTCGAGATGCACCACGAGCAGCTGGTCGAGGGTCTCCCCGGTGACAACGTCGGCTTCAACGTCAAGAACGTCTCCGTCAAGGAGATCCGTCGTGGCAACGTTGCTGGTGACTCCAAGAACGACCCCCCCAAGGGCGCCGACTCCTTCAACGCCCAGGTCATCGTCCTCAACCACCCCGGCCAGGTCGGTGCTGGTTACGCTCCCGTCCTCGATTGCCACACTGCCCACATTGCCTGCAAGTTCGCCGAGCTCGTCAACAAGATCGATCGTCGTACTGGCAAGTCTGTTGAGGACAGCCCCAAGTTCATCAAGTCTGGTGACGCCGCTATCGTCAAGATGATTCCCTCCAAGCCCATGTGCGTCGAGGCTTT
>Paucispora quadrispora KT 843
----------------------------ACCTGCGGAAGGATCATTATTG--GGGGGTCCCTAACGGTCCCT--GCAAGAATGCTACCCTTG----ATTTTAGCAGCCGTGTTCGTTTCCCTTGGTGGTTTTGGCCGCCGTTGGGGATCCCAACAACCCTTTTT---ACCAGTACCTCTGTCAGTCAAAC---AACAATATTAAAACTTTCAACAATGGATCTCTTGGCTCTGGCATCGATGAAGAACGCAGCGAAATGCGATAAGTAGTGTGAATTGCAGAATTCAGTGAATCATCGAATCTTTGAACGCACATTGCGCCCTTTGGTATTCCTTAGGGCATGCCTGTTCGAGCGTCATTTCA-AAATTCAAGCTTGGCTTGGTGATGGGCGCCTGTCCCACCTC-TGCGTGTGGACTCGCCTTAAAAGCAGTTGGCAGCTTCTT-CCTTGGCTCTAAACGCAGCAGAATTGTGTTGGAGGTGGTGCGAAGAAGCTTTCCAGTAAGCAAACCTCGTTAGATGGACCTCGGATCAGGTAGGGATACCCGCTGAACTTAAGCATATCACGGCGAGTGAAGCGGCAACAGCTCAAATTTGAAATCTGGCTCCATTGGGGTCCGAGTTGTAATTTGCAGAGGGTGCTTTGGCATCAGTTGTGGTCTAAGTTCCTTGGGACAGGACGTCGCAGAGGGTGAGAATCCCGTACGTGGCCGCCAACTTTTGCCGTGTAAAGCCCCTTCGACGAGTCGAGTTGTTTGGGAATGCAGCTCTAAATGGGAGGTAAATTTCTTCTAAAGCTAAATATCTGCCAGAGACCGATAGCGCACAAGTAGAGTGATCGAAAGATGAAAAGCACTTTGGAAAGAGAGTCAAACAGCACGTGAAATTGTTGAAAGGGAAGCGCTTGCAGTTAGACATGCCTTTAGTTGCTCAGCCAGGCTTCTGCCCGGTGCACTCTTCTATTGGCAGGCCAGCATCAGTTTGGGCGGCTGGATAAAGGTCCATTAAACGTGACTCCTTTCGGGGAGAGCTTATAGGGTGGACGACATGCAACCAGCCTGAACTGAGGTCCGCGCATCTGCTAGGATGCTGGCGTAATAGCTGTAAGCGGCCCGTCTTGAAACACGGACCAAGGAGTCTAACATCTATGCGAGTGTTTGGGTGTAAAGCCCGGACGCGTAATGAAAGTGAACGGAGGTGGGATCCCTTACGGGTGCACCATCGACCGATCCTGATGTCTTCGGATGGATTTGAGTAAGAGCATAGCTGTTGGGACCCGAAAGATGGTGAACTATGCCTGAATAGGGTGAAGCCAGAGGAAACTCTGGTGGAGGCTCGCAGCGGTTCTGACGTGCAAATCGATCGTCAAATTTGGGCATAGGGGCGAAAGACTAATCGAACTATCTAGTAGCTGGTTCCTGCCGA???????????????????????????????????????????????????????????????????????????????????????????????????????????????????????????????????????????????????????????????????????????????????????????????????????????????????????????????????????????????????????????????????????????????????????????????????????????????????????????????????????????????????????????????????????????????????????????????????????????????????????????????????????????????????????????????????????????????????????????????????????????????????????????????????????????????????????????????????????????????????????????????????????????????????????????????????????????????????????????????????????????????????????????????????????????????????????????????????????????????????????????????????????????????????????????????????????????????????????????????????????????????????????????????????????????????????????????????????????????????????????????????????????????????????????????????????????????????????????????????????????????????????????????????????????????????????????????????????????AAATCAGTTATCGTTTATTTGATAGTACCTTACTACTTGGATAACCGTGGTAATTCTAGAGCTAATACATGCTAAAAACCCTGACTTCGGAAGGGGTGTATTTATTAGATAAAAAACCAATGCCCTTCGGGGCTCTTTGGTGATTCATGATAACTTAACGGATCGCATGGCCTTGCGCCGGCGACGGTTCATTCAAATTTCTGCCCTATCAACTTTCGATGGTAAGGTATTGGCTTACCATGGTTTCAACGGGTAACGGGGAATTAGGGTTCGATTCCGGAGAGGGAGCCTGAGAAACGGCTACCACATCCAAGGAAGGCAGCAGGCGCGCAAATTACCCAATCCCGACACGGGGAGGTAGTGACAATAAATACTGATACAGGGCTCTTTTGGGTCTTGTAATCGGAATGAGTACAATTTAAACCTCTTAACGAGGAACAATTGGAGGGCAAGTCTGGTGCCAGCAGCCGCGGTAATTCCAGCTCCAATAGCGTATATTAAAGTTGTTGCAGTTAAAAAGCTCGTAGTTGAATCTTGGGCCTGGCTGGCCGGTCCGCCTCACCGCGTGTACTGGTCTGGCCGGGCCTTTCCTTCTGGAGAACCTCATGCCCTTCAGTGGGTGTGTTGGGGAACCAGGACTTTTACTTTGAAAAAATTAGAGTGTTCAAAGCAGGCCTTTGCTCGAATACGTTAGCATGGAATAATAGAATAGGACGTGCGGTCCTATTTTGTTGGTTTCTAGGACCGCCGTAATGATTAATAGGGATAGTCGGGGGCATCAGTATTCAATTGTCAGAGGTGAAATTCTTGGATTTATTGAAGACTAACTACTGCGAAAGCATTTGCCAAGGATGTTTTCATTAATCAGTGAACGAAAGTTAGGGGATCGAAGACGATCAGATACCGTCGTAGTCTTAACCGTAAACTATGCCGACTAGGGATCGGGCGATGTTTCAATCTTGACTCGCGCTATCTCATCATCGCTGCCGGTACTGGTGAGTTCGAGGCTGGTATCTCCAAGGATGGCCAGACTCGTGAGCACGCTCTCCTCGCCTACACTCTCGGTGTCAAGCAGCTCATCGTTGCCATCAACAAGATGGACACCGCCAAGTGGAGCCAGGATCGCTACAATGAAATTATCAAGGAGACCTCCAACTTCATCAAGAAGGTCGGCTTCAATCCCAAGCACGTTCCCTTCGTCCCCATTTCCGGCTTCAACGGTGACAACATGATCGAGCCCTCCAGCAACTGCCCCTGGTACAAGGGCTGGGAGAAGGAGATCAAGGTCAAGGCTAGTGGCAAGACCCTCCTTGAGGCCATCGACGCCATCGAACCCCCCGAGCGCCCCAAGAACAAGCCTCTCCGTCTCCCCCTTCAGGATGTGTACAAGATTGGCGGTATTGGCACGGTCCCTGTCGGTCGTGTCGAGACCGGTACCATCAAGGCCGGTATGGTCGTCACCTTCGCTCCCGCCGGTGTCACCACCGAAGTCAAGTCCGTCGAGATGCACCACGAGCAGCTTGTTGAGGGTCTCCCCGGAGACAACGTCGGCTTCAACGTCAAGAACGTCTCCGTCAAGGAGATCCGTCGTGGCAACGTCGCCGGTGATTCCAAGAACGACCCGCCCAAGGGCTGCGACTCCTTCAACGCCCAGGTCATCGTCCTCAATCATCCCGGCCAGGTCGGTGCTGGTTATGCTCCTGTCTTGGATTGCCACACTGCCCACATTGCCTGCAAGTTCTCCGAGCTCCTTACCAAGATCGATCGCCGAACTGGCAAGTCTGTTGAAGACAATCCCAAGTTCATCAAGTCTGGTGACGCCGCTATCGTCAAGATGATTCCCTCCAAGCCCATGTGCGTTGAGGCCTT
>Paucispora versicolor KH 110
------------------------------------------CATTACTG--GGGGGTCCCCAACGGACCCT--GCAAGAGTGCCACCCTTG----ATTTTTGCAGCAGCGTTTGTTTCCCTTGGTGGCTCTGGCCGCCGTCGGGGATCCCAAAAACCCTTTTC---ACCAGTACCTCTGTCAGTCAAAC---GACAGCATTAAAACTTTCAACAATGGATCTCTTGGCTCTGGCATCGATGAAGAACGCAGCGAAATGCGATAAGTAGTGTGAATTGCAGAATTCAGTGAATCATCGAATCTTTGAACGCACATTGCGCCCTTTGGTATTCCTTGGGGCATGCCTGTTCGAGCGTCATTTCA-AAATTCAAGCTCGGCTTGGTGATGGGCGCCTGTCCTGCCTT-TGCGTGTGGACTCGCCTCAAAAGCAGTTGGCGGCTTCTT-CTCCGGCTCCGAACGCAGCAGAATTGGGTTGAAGACGGTGCGAAGAAGCCTTCCAGCAAGCAAACTTTGTTAGATGGACC----------------------------------------CGGCGAGTGAAGCGGCAACAGCTCAAATTTGAAATCTGGCTCCCTCGGGGCCCGAGTTGTAATTTGCAGAGGGTGCTTTGGCGTTGGTTGCGGCCTAGGTTCCTTGGGACAGGACGTCGCACAGGGTGAGAATCCCGTACGTGGCCGCCAGCCTCCGCCGTGTAAAGCCCCTTCGACGAGTCGAGTTGTTTGGGAATGCAGCTCTAAATGGGAGGTAAATTTCTTCTAAAGCTAAATATCTGCCAGAGACCGATAGCGCACAAGTAGAGTGATCGAAAGATGAAAAGCACTTTGGAAAGAGAGTCAAACAGCACGTGAAATTGTTGAAAGGGAAGCGCTTGCAGTTAGACATGCCTTTAGTTGCTCAGCCAGGCTGCCGCCTGGTGCACTCTTCTATTGGCAGGCCAGCATCAGTTTGGGCGGTCGGATAAAGGTCCATTAAACGTGACTCCCTTCGGGGAGAGCTTATAGGGTGGACGACCTGCGACCAGCCCGAACTGAGGTCCGCGCATCCGCTAGGATGCTGGCGTAATAGCTGTAAGCGGCCCGTCTTGAAACACGGACCAAGGAGTCTAACATCTATGCGAGTGTTTGGGTGCGAAGCCCGGACGCGCAATGAAAGTAAACGGAGGTGGGATCCCTCACGGGTGCACCATCGACCGATCCTGATGTCTTCGGATGGATTTGAGTAAGAGCATAGCTGTTGGGACCCGAAAGATGGTGAACTATGCCTGGATAGGGTGAAGCCAGAGGAAACTCTGGTGGAGGCTCGCAGCGGTTCTGACGTGCAAATCGATCGTCAAATTTGGGCATAGGGGCGAAAGACTAATCGAACTATCTAGTAGCTGGTTCCTGCCGA???????????????????????????????????????????????????????????????????????????????????????????????????????????????????????????????????????????????????????????????????????????????????????????????????????????????????????????????????????????????????????????????????????????????????????????????????????????????????????????????????????????????????????????????????????????????????????????????????????????????????????????????????????????????????????????????????????????????????????????????????????????????????????????????????????????????????????????????????????????????????????????????????????????????????????????????????????????????????????????????????????????????????????????????????????????????????????????????????????????????????????????????????????????????????????????????????????????????????????????????????????????????????????????????????????????????????????????????????????????????????????????????????????????????????????????????????????????????????????????????????????????????????????????????????????????????????????????????????????AAATCAGTTATCGTTTATTTGATAGTACCTTACTACTTGGATAACCGTGGTAATTCTAGAGCTAATACATGCTAAAAACCCTGACTTCGGAAAGGGTGTATTTATTAGATAAAAAACCAATGCCCTTCGGGGCTCTTTGGTGATTCATGATAACTTAACGGATCGCATGGCCTTGCGCCGGCGACGGTTCATTCAAATTTCTGCCCTATCAACTTTCGATGGTAAGGTATTGGCTTACCATGGTTTCAACGGGTAACGGGGAATTAGGGTTCGATTCCGGAGAGGGAGCCTGAGAAACGGCTACCACATCCAAGGAAGGCAGCAGGCGCGCAAATTACCCAATCCCGACGCGGGGAGGTAGTGACAATAAATACTGATACAGGGCTCTTTTGGGTCTTGTAATCGGAATGAGTACAATTTAAACCTCTTAACGAGGAACAATTGGAGGGCAAGTCTGGTGCCAGCAGCCGCGGTAATTCCAGCTCCAATAGCGTATATTAAAGTTGTTGCAGTTAAAAAGCTCGTAGTTGAATCTTGGGCCTGGCTGGCCGGTCCGCCTCACCGCGTGCACTGGTCTGGTCGGGCCTTTCCTTCTGGAGAACCTCATGCCCTTCAGTGGGTGTGTTGGGGAACCAGGACTTTTACTTTGAAAAAATTAGAGTGTTCAAAGCAGGCCTTTGCTCGAATACGTTAGCATGGAATAATGGAATAGGACGTGCGGTCCTATTTTGTTGGTTTCTAGGACCGCCGTAATGATTAATAGGGATAGTCGGGGGCATCAGTATTCAATTGTCAGAGGTGAAATTCTTGGATTTATTGAAGACTAACTACTGCGAAAGCATTTGCCAAGGATGTTTTCATTAATCAGTGAACGAAAGTTAGGGGATCGAAGACGATCAGATACCGTCGTAGTCTTAACCGTAAACTATGCCGACTAGGGATCGGGCGATGTTTCAATCTTGACTCGCGCTATCTCATCATCGCTGCCGGTACTGGTGAGTTCGAGGCTGGTATCTCCAAGGATGGCCAGACTCGTGAGCACGCTCTCCTCGCCTACACTCTCGGTGTCAAGCAGCTCATCGTTGCCATCAACAAGATGGACATCGCCAAGTGGAGCCAGGATCGCTACAATGAAATTATCAAGGAGACCTCCAACTTCATCAAAAAGGTCGGCTTCAATCCCAAGCACGTTGCCTTCGTCCCCATTTCCGGCTTCAACGGTGACAACATGATCGACCCCTCCAGCAACTGCCCCTGGTACAAGGGCTGGGAGAAGGAGATCAAGGTCAAGGCTAGTGGCAAGACCCTCCTTGAGGCCATCGACGCCATCGAACCCCCCGAGCGCCCCAAGAACAAGCCTCTCCGTCTCCCCCTTCAGGACGTGTACAAGATTGGCGGTATTGGCACGGTCCCTGTCGGTCGTGTCGAGACCGGTACCATCAAGGCCGGTATGGTCGTCACCTTCGCTCCCGCCGGTGTCACCACCGAAGTCAAGTCCGTCGAGATGCACCACGAGCAGCTTGTTGAGGGTCTCCCCGGAGACAACGTCGGCTTCAACGTCAAGAACGTCTCCGTCAAGGAGATCCGTCGTGGCAACGTCGCCGGTGACTCCAAGAACGACCCGCCGAAGGGCTGCGACTCCTTCAACGCCCAGGTCATCGTCCTGAATCACCCCGGCCAGGTCGGTGCTGGTTACGCTCCTGTCTTGGATTGCCACACTGCCCACATTGCCTGCAAGTTCTCCGAGCTCCTTACCAAGATCGATCGCCGAACTGGCAAGTCTGTTGAAGACAATCCCAAGTTCATCAAGTCTGGTGACGCCGCTATCGTCAAGATGGTTCCCTCCAAGCCCATGTGCGTTGAGGCCTT
>Podocarpomyces knysnanus CBS 146076
GAGCGACAACCAACCGTTCCGTAGGTGAACCTGCGGAAGGATCATTATCG--TAGGGCCCCC----GCCCTG---TCGAGATAGCGTCCTTGCCTATTTTTTGGAGCACC-GTCCGTTTCCTCAGCAGGCTTGCCTGTTACCGGGGACCCCACAAAC-CCTTGCAAACACAGCGTCCGTTTGAA-AAACA--AACAAAAGTCAAAACTTTCAACAATGGATCTCTTGGTTCTGGCATCGATGAAGAACGCAGCAAAATGCGATAAGTAGTGTGAATTGCAGAATTCAGTGAATCATCGAATCTTTGAACGCACATTGCGCCCTTTGGTATTCCTTAGGGCATGCCTGTTCGAGCGTCATTTAC-ACCCTCAAGCGCGGCTTGGTGTTGGGCGTCTGTCCCGCT---TCGGCGCGGACTCGCCTCGAAACGA-TTGGCAGCCACCC------------------------------------------------------------------------------------------------------------------------------------GCGGCAACAGCTCAAATTTGAAATCTGGCCCTCTTGGGGTCCGAGTTGTAATTTGCAGAGGGTGCTTTGGCGTTGGCTGTGGTCTAAGTTCCTTGGAACAGGACGTCGCAGAGGGTGAGAATCCCGTATGTGGCCGCCAGCCTTCGCCGTGTAAAGCCCCTTCGACGAGTCGAGTTGTTTGGGAATGCAGCTCTAAATGGGAGGTAAATTTCTTCTAAAGCTAAATATTGGCCAGAGACCGATAGCGCACAAGTAGAGTGATCGAAAGATGAAAAGCACTTTGGAAAGAGAGTCAAAAAGCACGTGAAATTGTTGAAAGGGAAGCGCTTGCAGCCAGACTTGCTTGCAGTTGCTTAGCCGGGCTCCTGCCCGGTGTACTCTTCTGCACGCAGGCCAGCATCAGTCCGGGCGGTTGGATAAAGGCCTATTAAACGTACCTCTCCTCGGGGAGGACTTATAGGGTAGGCGACATGCAACCAGCCCGGACTGAGGTCCGCGCGTCTGCTAGGATGCTGGCGTAATGGCTGTAAGCGGCCCGTCTTGAAACACGGACCAAGGAGTCTAACATCTATGCGAGTGTTTGGGTGTCAAGCCCGAGCGCGTAATGAAAGTGAACGGAGGTGGGAACCTCTCGGGGTGCACCATCGACCGAACCTGATGTCTTCGGATGGTTTTGAGTAAGAGCATAGCTGTTGGGACCCGAAAGATGGTGAACTATGCCTGAATAGGGTGAAGCCAGAGGAAACTCTGGTGGAGGCTCGCAGCGGTTCTGACGTGCAAATCGATCGTCAAATTTGGGCATAGGGGCGAAAGACTAATCGAACTATCTAGTA--------------------------------------------------------------------------------------------------------------------------------------------------------------------------------------------------------------------------------------------------TACTCCAGTCGGCCGTGATGGTAAGCTGGCGAAACCGCGACAACTGCACAATACCCATTGGGGCTTGGTGTGTCCTGCCGAGACTCCAGAAGGGCAAGCATGTGGCTTGGTCAAGAATCTTTCCCTCATGTGCTACGTCAGTGTTGGTAGCGAGAGCACGCCCATTACCGATTTCATGGGGCAACGTAACATGGAGCTCCTTGAAGAATACGATCCGGTTGTCAATCCGACAGCCACCAAGGTTTTTGTTAACGGTGTCTGGGTTGGGGTGCACTCCAACCCCGGACAGCTTGTTTCGGTTGTGCAGGACCTCCGACGGAACGGTACATTGTCTTACGAAATGACTCTTATCCGAGATATCCGAGACCGAGAGTTCAAGATCTTCACAGACGCAGGCCGTGTTATGCGACCGCTGTTCGTTGTGGAGCAAGACGTCCGAAAACCGAACAAAGGCAGCCTAGTCCTCACCAAACAGCACATTCAGCAGATTCTCTCAGACAAGGAGATTGATACCAAGGGCTACAGTGAAGAGGAAGCTATGGAAATGAAATTTGGTTGGAAGGGTCTCATCCACGCCGGTGTGGTCGAGTACCTCGACGCCGAAGAGGAAGAGACAGCCATGATCATCATGACTCCCGAAGATCTGGAAGAGCACCGAGACCTGATGCAGGGCATCCCAGCACCGGAAGGCGTCCCATCGGATCGGCACAAGCGAATCAAGCCGAAACCCAATCCATCGGTCAAGACTTACACACACTGCGAAATTCA------------------------------------????????????????????????????????????????????????????????????????????????????????????????????????????????????????????????????????????????????????????????????????????????????????????????????????????????????????????????????????????????????????????????????????????????????????????????????????????????????????????????????????????????????????????????????????????????????????????????????????????????????????????????????????????????????????????????????????????????????????????????????????????????????????????????????????????????????????????????????????????????????????????????????????????????????????????????????????????????????????????????????????????????????????????????????????????????????????????????????????????????????????????????????????????????????????????????????????????????????????????????????????????????????????????????????????????????????????????????????????????????????????????????????????????????????????????????????????????????????????????????????????????????GCCATCTCATCATCGCCGCCGGTACTGGTGAGTTCGAGGCTGGTATCTCCAAGGACGGTCAGACCCGCGAGCACGCTCTCCTTGCCTACACCCTTGGTGTCAAGCAGCTCATCGTTGCCATCAACAAGATGGACACCACCAAGTGGTCTGAGGACCGTTACAACGAGATCATCAAGGAGACCTCCAACTTCATCAAGAAGGTCGGCTACAACCCCAAGCACGTCGCTTTCGTCCCCATCTCTGGCTTCAACGGCGACAACATGATTGATGTCTCCTCCAACTGCCCCTGGTACAAGGGCTGGGAGAAGGAGATCAAGGTCAAGGCTTCCGGAAAGACCCTCCTCGAGGCCATCGACTCCATCGAGCCCCCGTCGCGTCCCTCCGACAAGCCCCTCCGTCTCCCTCTCCAGGATGTGT----------------------------------------------------------------------------------------------------------------------------------------------------------------------------------------------------------------------------------------------------------------------------------------------------------------------------------------------------------------------------------------------------------------------------------------------------------------------------------------------------
>Vaginatispora amygdali CBS 143662
----------------------------ACCTGCGGAAGGATCATTATCG--TGGGGGTCCTCGGGCCCTTT---GCGTGATGCAACCCTTGCC--TTTTTGTTAGCATCTATCCGTTTCCTCGGCAGCTTCGCCTGCCAACGAGGACCTTCAAACCTTTTTGTAATCTCGGTACGAAACTCAGAAAAAG--CACAAACGTTAAAACTTTCAACAATGGATCTCTTGGCTCTGGCATCGATGAAGAACGCAGCGAAATGCGATAAGTAGTGTGAATTGCAGAATTCAGTGAATCATCGAATCTTTGAACGCACATTGCGCCCTTTGGTATTCCTTAGGGCATGCCTGTTCGAGCGTCATTTCAAACCCTCAAGCTCAGCTTGGTGATGGGCAGTTAGTCTCCCCGTTGTGGCGGACTTTGCCTTAAATTTACGGAGGGGCACCTC-CCCCGGCTCAAGACGCAGCAGATTTGCGTCGCTTGTCCGGGCAGGAGCTTTCCCGTCAAGCTAATAACTCAAGTTTGACCTCGGATCAGGTAGGGATACCCGCTGAACTTAAGCATATC------------GCGGCAACAGCTCAAATTTGAAATCTGGCCCTCTCGGGGCCCGAGTTGTAATTTGCAGAGGGTGCTTTGGCGTCGGCTGTGGTCTAAGTTCCTTGGAACAGGACGTCGCAGAGGGTGAGAATCCCGTATGTGGCCGCCAGCCTTCGCCGTGTAAAGCCCCTTCGACGAGTCGAGTTGTTTGGGAATGCAGCTCTAAATGGGAGGTAAATTTCTTCTAAAGCTAAATATCTGCCAGAGACCGATAGCGCACAAGTAGAGTGATCGAAAGATGAAAAGCACTTTGGAAAGAGAGTCAAAAAGCACGTGAAATTGTTGAAAGGGAAGCGCTTGCAGTTAGACATGCCTTTAGTTGCTCAGCCGGGCTCTTGCCCGGTGCACTCTTCTATCGGCAGGCCAGCATCAGTCTGGGCGGTCGGATAAAGGCCTATTAAACGTGACTCCCCTCGGGGAGAGCTTATAGGGTAGGCGCCATGCGACCAGCCTGGACTGAGGTCCGCGCATCTGCTAGGATGCTGGCGTAATAGCTGCAAGCGGCCCGTCTTGAAACACGGACCAAGGAGTCTAACATCTATGCGAGTGTTTGGGTGTCAAGCCCGGGCGCGTAATGAAAGTGAACGGAGGTGGGATCCCCCCGGGGTGCACCATCGACCGATCCTGATGTCTTCGGATGGATTTGAGTAAGAGCATAGCTGTTGGGACCCGAAAGATGGTGAACTATGCCTGAATAGGGTGAAGCCAGAGGAAACTCTGGTGGAGGCTCGCAGCGGTTCTGACGTGCAAATCGATCGTCAAATTTGGGCATAGGGGCGAAAGACTAATCGAACTATCTAGTAGCTGGTTCCTGCCGACTGACCAAGGACGTGTACAAATACCTCCAGAAATGCGTAGAGAACAACAGTGAATTCAACGTCCAGATGGCAGTAAAAGGGAGTGTCATCACGAACGGTCTGAAATATTCGCTTGCTACGGGAAACTGGGGTGACCAGAAGAAGGCCGCGTCGGCGAAAGCAGGAGTCTCTCAGGTGCTCAACCGCTACACCTACGCATCGACGTTGTCCCATTTGCGACGCACAAACACTCCTGTCGGTCGTGATGGTAAGCTGGCGAAACCACGACAGCTACACAATACCCATTGGGGTTTGGTCTGTCCTGCTGAGACGCCGGAAGGTCAAGCCTGTGGTCTGGTGAAGAATCTTTCGCTCATGTGCTACGTCAGTGTTGGTAGTGAGAGTACACCTATCACTGACTTCATGGGACAACGAAACATGGAGCTCCTCGAAGAGTACGATCCAGTCGTCAATCCTACCGCCACCAAGGTCTTCGTCAACGGTGTTTGGGTTGGTGTTCACTCTCAGCCATCTCAGCTCGTTCAAGTCGTGCAGGAGCTACGGAGAAACGGGACACTGTCTTACGAAATGAGTCTTATCCGGGACATTCGTGATCGTGAGTTCAAGATCTTCACAGATGCTGGCCGAGTGATGCGGCCGCTGTTCGTCGTTGAGACCGATTTCCGAAGCCCTAACAAGGGAAACCTTGTCTTGAAAAAGGACCACGTGAATAGGCTGTTGGATGACAAGTCGATTGACGTTTCGGGCTACAATGACGAGGATAGCGCAGCGATGAGGTTCGGCTGGAGGGGTCTGATCCACAGCGGCGCTGTCGAGTATCTCGACGCCGAAGAAGAAGAGTCAGCCATGATCGTTATGACTCCTGAGGATCTGGAAGCGCACCGGGACATGCTGCAAGGTATTCCTGCGACGGAAGGTTCT---TCGGATCGGTACAAACGACTCAAACCGAAAGTCGATGAGAAAATCCGAACATACACGCACTGCGAAATCCACCCAAGTATGCTTCTCGGCATCTGCGCAAGTATCATAAATCAGTTATCGTTTATTTGATAGTACCTTACTACTTGGATAACCGTGGTAATTCTAGAGCTAATACATGCTAAAAACCCTGACTTCGGGAAGGGTGTATTTATTAGATAAAAAACCAATGCCCTTCGGGGCTCTTTGGTGATTCATGATAACTTAACGGATCGCATGGCCTTGCGCCGGCGACGGTTCATTCAAATTTCTGCCCTATCAACTTTCGATGGTAAGGTATTGGCTTACCATGGTTTCAACGGGTAACGGGGAATTAGGGTTCGATTCCGGAGAGGGAGCCTGAGAAACGGCTACCACATCCAAGGAAGGCAGCAGGCGCGCAAATTACCCAATCCCGACACGGGGAGGTAGTGACAATAAATACTGATACAGGGCTCTTTTGGGTCTTGTAATCGGAATGAGTACAATTTAAACCTCTTAACGAGGAACAATTGGAGGGCAAGTCTGGTGCCAGCAGCCGCGGTAATTCCAGCTCCAATAGCGTATATTAAAGTTGTTGCAGTTAAAAAGCTCGTAGTTGAATCTTGGGCCTGGCTGGCCGGTCCGCCTCACCGCGTGTACTGGTCTGGCCGGGCCTTTCCTTCTGGAGAACCTCATGCCCTTCATTGGGTGTGTTGGGGAACCAGGACTTTTACTTTGAAAAAATTAGAGTGTTCAAAGCAGGCCTTTGCTCGAATACGTTAGCATGGAATAATAGAATAGGACGTGCGGTCCTATTTTGTTGGTTTCTAGGACCGCCGTAATGATTAATAGGGATAGTCGGGGGCATCAGTATTCAATTGTCAGAGGTGAAATTCTTGGATTTATTGAAGACTAACTACTGCGAAAGCATTTGCCAAGGATGTTTTCATTAATCAGTGAACGAAAGTTAGGGGATCGAAGACGATCAGATACCGTCGTAGTCTTAACCGTAAACTATGCCGACTAGGGATCGGGCGATGTTTCAATCTTGACTCGC-----CTGATTATCGCTGCCGGTACTGGTGAGTTCGAGGCTGGTATCTCCAAGGATGGCCAGACTCGTGAGCACGCTCTTCTCGCCTACACCCTTGGTGTCAAGCAGCTCATCGTCGCTATCAACAAGATGGACACCACCAAGTGGAGCGAGGACCGTTACAACGAGATCATCAAAGAGACGTCCAACTTCATTAAGAAGGTCGGCTACCAGCCCAAGACCGTCCCCTTCGTCCCCATCTCCGGCTTCAACGGTGACAACATGATCGAGCCCTCCAGCAATTGCCCCTGGTACAAGGGCTGGGAGAAGGAGACCGACAAGAAGTACTCTGGCAAGACCCTCCTTGAGGCCATTGATTCCATCAACGAGCCCAAGCGCCCCAAGGACAAGCCCCTCCGTCTGCCCCTCCAGGATGTGTACAAGATTGGCGGTATTGGCACTGTCCCCGTCGGCCGTGTCGAGACTGGTATCATCAAGGCCGGTATGGTCGTCACCTTCGCACCGGCTGGTGTCACCACTGAAGTCAAGTCTGTTGAGATGCACCACGAGCAGCTTACCGAGGGTGTACCGGGTGACAACGTCGGCTTTAACGTCAAGAACGTCTCCGTCAAGGAGATCCGTCGTGGTAACGTTGCTGGTGACTCCAAGAACGACCCGCCCAAGGGCTGCGACTCCTTCAACGCCCAGGTCATCGTCCTCAACCACCCCGGCCAGGTCGGTGCCGGCTACGCCCCTGTCTTGGACTGCCACACTGCCCACATCGCTTGCAAGTTCGCCGAGCTGATCAACAAGATCGACCGCCGAACGGGCAAGTCGGTTGAAGACAACCCCAAGTTCATCAAGTCTGGTGACGCTGCCATCGTCAAGATGATTCCCTCCAAGCCCATGTGCGTTGAGGCT--
>Vaginatispora appendiculata MFLUCC 16 0314
-------------------------------TAGGGGAGGATCATTATCG--TGGGGGCCCTCGGGCCCTTT---GCATGATGCAACCCTTGCC---TTTTTTCAGCATCTATCCGTTTCCTCGGCAGCCTCGCCTGCCAACGAGGACCTTCAAACCCTTTTGTGATCTCGGTACGAAACTCAGAAAAGT---ACAAACGTTAAAACTTTCAACAATGGATCTCTTGGCTCTGGCATCGATGAAGAACGCAGCGAAATGCGATAAGTAGTGTGAATTGCAGAATTCAGTGAATCATCGAATCTTTGAACGCACATTGCGCCCTTTGGTATTCCTTAGGGCATGCCTGTTCGAGCGTCATTTTC-AACCTCAAGCTCAGCTTGGTGATGGGCAGTCGTCCCGGCGA-CCCGTTTGGACTTGCCTCAAAATCAAGGGCAAGCATCCT-CCCCGGCTCAAGACGCAGCAGACTTGCGTCGCGCGCCCGGGCGAGGGGCTTTCCATCAAGCAAACAACCAAAGTTTGACCTCGGATCAGGTAGGGATACCCGCTGAACTTAAGCATA---CGGCGAGTGAAGCGGCAACAGCTCAAATTTGAAATCTGGCCCTCTCGGGGCCCGAGTTGTAATTTGCAGAGGGTGCTTTGGCGTCGGCTGTGGTCTAAGTTCCTTGGAACAGGACGTCGCAGAGGGTGAGAATCCCGTATGTGGCCGCCAGCCTTCGCCGTGTAAAGCCCCTTCGACGAGTCGAGTTGTTTGGGAATGCAGCTCTAAATGGGAGGTAAATTTCTTCTAAAGCTAAATATCTGCCAGAGACCGATAGCGCACAAGTAGAGTGATCGAAAGATGAAAAGCACTTTGGAAAGAGAGTCAAAAAGCACGTGAAATTGTTGAAAGGGAAGCGCTTGCAGTTAGACATGCCTTTAGTTGCTCAGCCGGGCTCTTGCCCGGTGCACTCTTCTATCGGCAGGCCAGCATCAGTCTGGGCGGTCGGATAAAGGCCTATTAAACGTGACTCCCTTTGGGGAGAGCTTATAGGGTAGGCGCCATGCGACCAGCCTGGACTGAGGTCCGCGCATCCGCTAGGATGCTGGCGTAATAGCTGCAAGCGGCCCGTCTTGAAACACGGACCAAGGAGTCTAACATCTATGCGAGTGTTTGGGTGTCAAGCCCGGGCGCGTAATGAAAGTGAACGGAGGTGGGATCCCTTCGGGGTGCACCATCGACCGATCCTGATGTCTTCGGATGGATTTGAGTAAGAGCATAGCTGTTGGGACCCGAAAGATGGTGAACTATGCCTGAATAGGGTGAAGCCAGAGGAAACTCTGGTGGAGGCTCGCAGCGGTTCTGACGTGCAAATCGATCGTCAAATTTGGGCATAGGGGCGAAAGACTAA------------------------------???????????????????????????????????????????????????????????????????????????????????????????????????????????????????????????????????????????????????????????????????????????????????????????????????????????????????????????????????????????????????????????????????????????????????????????????????????????????????????????????????????????????????????????????????????????????????????????????????????????????????????????????????????????????????????????????????????????????????????????????????????????????????????????????????????????????????????????????????????????????????????????????????????????????????????????????????????????????????????????????????????????????????????????????????????????????????????????????????????????????????????????????????????????????????????????????????????????????????????????????????????????????????????????????????????????????????????????????????????????????????????????????????????????????????????????????????????????????????????????????????????????????????????????????????????????????????????????????????????AAATCAGTTATCGTTTATTTGATAGTACCTTACTACTTGGATAACCGTGGTAATTCTAGAGCTAATACATGCTAAAAACCCTGACTTCGGGAAGGGTGTATTTATTAGATAAAAAACCAATGCCCTTCGGGGCTCTTTGGTGATTCATGATAACTTAACGGATCGCATGGCCTTGCGCCGGCGACGGTTCATTCAAATTTCTGCCCTATCAACTTTCGATGGTAAGGTATTGGCTTACCATGGTTTCAACGGGTAACGGGGAATTAGGGTTCGATTCCGGAGAGGGAGCCTGAGAAACGGCTACCACATCCAAGGAAGGCAGCAGGCGCGCAAATTACCCAATCCCGACACGGGGAGGTAGTGACAATAAATACTGATACAGGGCTCTTTTGGGTCTTGTAATCGGAATGAGTACAATTTAAACCTCTTAACGAGGAACAATTGGAGGGCAAGTCTGGTGCCAGCAGCCGCGGTAATTCCAGCTCCAATAGCGTATATTAAAGTTGTTGCAGTTAAAAAGCTCGTAGTTGAATCTTGGGCCTGGCTGGCCGGTCCGCCTCACCGCGTGTACTGGTCTGGCCGGGCCTTTCCTTCTGGAGAACCTCATGCCCTTCATTGGGTGTGTTGGGGAACCAGGACTTTTACTTTGAAAAAATTAGAGTGTTCAAAGCAGGCCTTTGCTCGAATACGTTAGCATGGAATAATAGAATAGGACGTGCGGTCCTATTTTGTTGGTTTCTAGGACCGCCGTAATGATTAATAGGGATAGTCGGGGGCATCAGTATTCAATTGTCAGAGGTGAAATTCTTGGATTTATTGAAGACTAACTACTGCGAAAGCATTTGCCAAGGATGTTTTCATTAATCAGTGAACGAAAGTTAGGGGATCGAAGACGATCAGATACCGTCGTAGTCTTAACCGTAAACTATGCCGACTAGGGATCGGGCGATGTTTCAATCTTGACTCGCGCTATCTGATCATCGCCGCCGGTACTGGTGAGTTCGAGGCTGGTATCTCCAAGGATGGCCAGACTCGTGAGCACGCCCTCCTCGCCTACACCCTTGGTGTCAAGCAGCTCATCGTCGCCATCAACAAGATGGACACCACCAAGTGGAGCGAGGACCGTTACAACGAGATCATCAAGGAGACCTCCAACTTCATCAAGAAGGTCGGCTATCAGCCCAAGACCGTCCCCTTCGTCCCCATCTCCGGCTTCAACGGCGACAACATGATCAAACCCTCCACCAACTGCCCCTGGTACAAGGGCTGGGAGAAGGAGACCGACAAGAAGTACACTGGCAAGACCCTCCTGGAGGCCATCGACTGCATCAACGAGCCCAAGCGCCCCAAGGACAAGCCTCTCCGTCTTCCCCTCCAGGATGTGTACAAGATCGGCGGTATTGGCACTGTCCCAGTCGGCCGTGTCGAGACTGGTGTTATCAAGCCCGGTATGGTTGTCACCTTCGCCCCGGCTGGTGTCACCACCGAAGTCAAGTCCGTCGAGATGCACCACGAGCAGCTTACTGAGGGTGTCCCCGGTGACAACGTCGGCTTCAACGTCAAGAACGTCTCCGTCAAGGAGATCCGTCGCGGCAACGTTGCCGGTGACTCCAAGACCGACCCGCCCAAGGGCTGCAACTCCTTCAACGCCCAGGTCATCGTCCTCAACCACCCCGGCCAGGTTGGCGCCGGTTATGCCCCCGTCTTGGATTGCCACACTGCCCACATTGCCTGCAAATTCTCTGAGCTGATCAACAAGATCGACCGCCGTACTGGCAAGTCCGTTGAAGACAACCCCAAGTTCATCAAGTCTGGTGACGCTGCCATCGTTAAGATGATTCCCTCCAAGCCCATGTGCGTTGAGGCTTT
>Vaginatispora aquatica MFLUCC 11 0083
---GTCGTAACAAGGTTTCCGTAGGTGAACCTGCGGAAGGATCATTATCG--TGGGGGCCCTCGGGCCCTTT---GCGTGATGCAACCCTTGCC--TTTTTTTCAGTGTCTATCCGTTTCCTCGGCAGCTTCGCCTGCCAACGAGGACCCTTAAACCCTTTTGCAATCCCGGTACGAAACTCTGAAAAGC---ACAAACGTTAAAACTTTCAACAATGGATCTCTTGGCTCTGGCATCGATGAAGAACGCAGCGAAATGCGATAAGTAGTGTGAATTGCAGAATTCAGTGAATCATCGAATCTTTGAACGCACATTGCGCCCTTTGGTATTCCTTAGGGCATGCCTGTTCGAGCGTCATTTCAAACCTTCAAGCTCAGCTTGGTGATGGGCAGTTTGTCTCTCCGACCGCGGCGGACTTGCCTCAAATACACGGAAGGGGTCTCT-CCTCGGCTCAAGACGCAGCAGACTTGCGTCGCTTGTCCGGGCGAGGCCTTCCACGTAAAGCAAATAACCTAAGTTTGACCTCGGATCAGGTAGGGATACCCGCTGAACTTAAGCATATCACGGCGAGTGAAGCGGCAACAGCTCAAATTTGAAATCTGGCCCTCTTGGGGTCCGAGTTGTAATTTGCAGAGGGTGCTTTGGCGTCGGCTGTGGTCTAAGTTCCTTGGAACAGGACGTCGCAGAGGGTGAGAATCCCGTATGTGGCCGCCAGCCTTCGCCGTGTAAAGCCCCTTCGACGAGTCGAGTTGTTTGGGAATGCAGCTCTAAATGGGAGGTAAATTTCTTCTAAAGCTAAATATCTGCCAGAGACCGATAGCGCACAAGTAGAGTGATCGAAAGATGAAAAGCACTTTGGAAAGAGAGTCAAACAGCACGTGAAATTGTTGAAAGGGAAGCGCTTGCAGTTAGACATGCCGTTAGTTGCTCAGCCGGGCTCTTGCCCGGTGCACTCTTCTATCGGCAGGCCAGCATCAGTCTGGGCGGTCGGATAAAGGCCTATTAAACGTGACTCCCCTCGGGGAGAGCTTATAGGGTAGGCGCCATGCGACCAGCCTGGACTGAGGTCCGCGCATCTGCTAGGATGCTGGCGTAATAGCTGCAAGCGGCCCGTCTTGAAACACGGACCAAGGAGTCTAACATCTATGCGAGTGTTTGGGTGTCAAGCCCGGGCGCGTAATGAAAGTGAACGGAGGTGGGATCCCTTCGGGGTGCACCATCGACCGATCCTGATGTCTTCGGATGGATTTGAGTAAGAGCATAGCTGTTGGGACCCGAAAGATGGTGAACTATGCCTGAATAGGGTGAAGCCAGAGGAAACTCTGGTGGAGGCTCGCAGCGGTTCTGACGTGCAAATCGATCGTCAAATTT-GGCATAGGGGCGAAAGACTAATCGAACTATCTAGTAGCTGGTTCCTGCCGA???????????????????????????????????????????????????????????????????????????????????????????????????????????????????????????????????????????????????????????????????????????????????????????????????????????????????????????????????????????????????????????????????????????????????????????????????????????????????????????????????????????????????????????????????????????????????????????????????????????????????????????????????????????????????????????????????????????????????????????????????????????????????????????????????????????????????????????????????????????????????????????????????????????????????????????????????????????????????????????????????????????????????????????????????????????????????????????????????????????????????????????????????????????????????????????????????????????????????????????????????????????????????????????????????????????????????????????????????????????????????????????????????????????????????????????????????????????????????????????????????????????????????????????????????????????????????????????????????????AAATCAGTTATCGTTTATTTGATAGTACCTTACTACTTGGATAACCGTGGTAATTCTAGAGCTAATACATGCTAAAAACCCTGACTTCGGGAAGGGTGTATTTATTAGATAAAAAACCAATGCCCTTCGGGGCTCTTTGGTGATTCATGATAACTTAACGGATCGCATGGCCTTGCGCCGGCGACGGTTCATTCAAATTTCTGCCCTATCAACTTTCGATGGTAAGGTATTGGCTTACCATGGTTTCAACGGGTAACGGGGAATTAGGGTTCGATTCCGGAGAGGGAGCCTGAGAAACGGCTACCACATCCAAGGAAGGCAGCAGGCGCGCAAATTACCCAATCCCGACGCGGGGAGGTAGTGACAATAAATACTGATACAGGGCTCTTTTGGGTCTTGTAATCGGAATGAGTACAATTTAAACCTCTTAACGAGGAACAATTGGAGGGCAAGTCTGGTGCCAGCAGCCGCGGTAATTCCAGCTCCAATAGCGTATATTAAAGTTGTTGCAGTTAAAAAGCTCGTAGTTGAATCTTGGGCCTGGCTGGCCGGTCCGCCTCACCGCGTGTACTGGTCTGGCCGGGCCTTTCCTTCTGGAGAACCTCATGCCCTTCATTGGGTGTGTTGGGGAACCAGGACTTTTACTTTGAAAAAATTAGAGTGTTCAAAGCAGGCCTTTGCTCGAATACGTTAGCATGGAATAATAGAATAGGACGTGCGGTCCTATTTTGTTGGTTTCTAGGACCGCCGTAATGATTAATAGGGATAGTCGGGGGCATCAGTATTCAATTGTCAGAGGTGAAATTCTTGGATTTATTGAAGACTAACTACTGCGAAAGCATTTGCCAAGGATGTTTTCATT-ATCAGTGAACGAAAGTTAGGGGATCGAAGACGAT-----------------------------------------------------------------------?????????????????????????????????????????????????????????????????????????????????????????????????????????????????????????????????????????????????????????????????????????????????????????????????????????????????????????????????????????????????????????????????????????????????????????????????????????????????????????????????????????????????????????????????????????????????????????????????????????????????????????????????????????????????????????????????????????????????????????????????????????????????????????????????????????????????????????????????????????????????????????????????????????????????????????????????????????????????????????????????????????????????????????????????????????????????????????????????????????????????????????????????????????????????????????????????????????????????????????????????????????????????????????????????????????????????????????????????????????????????????????????????????
