# Supplementary material for: ﻿Unveiling fungal diversity associated with coffee trees in China using a polyphasic approach and a global review of coffee saprobic fungi
Source: IMA Fungus. 2025 Mar 10;16:e144874. doi: 10.3897/imafungus.16.144874 (PMC11915015; doi:10.3897/imafungus.16.144874)
Supplement: Supplementary material 2 — Tree alignment [file imafungus-16-e144874-s002.zip › Tree alignment/Helminthosporium.fas]

>Byssothecium_circinans_CBS_675_92
gaagtaaaagtcgtaacaaggtttccgtaggtgaacctgcggaaggatcattacacttag
tgctccgaaa-cctctgctgccgtaaggtggcaaccacaccctctgtctacctgtacctc
ttgttgtttcctcggcaggcccgccagccgctaggaataccttcaacccttgtatctaaa
gc-tgaaactctgataacaaaacaaacatcacaactttcaacaatggatctcttggttct
ggcatcgatgaagaacgcagcgaaatgcgaaaagtagtgtgaattgcagaattccgtgaa
tcatcgaatctttgaacgcacattgcgcccctcggtattccgtggggcatgcctgttcga
gcgtcattatcaccctcaagctctgcttggtgttgggcgctgtcccgcctcagtgtgcgg
actcgccctaaagctattggcagcggtcgtgccagcttctagcgcagcacattgcgcttc
ttgaagctatggtggatcagcatccagcaagcctcta-tagtttgacctcggatcaggta
gggatacccgctgaacttaagcatatcaataagcggaggaaaagaactggc---------
------------------------------------------ggaaaagaaaccaagtgg
gattgccctagtaacggcgagtgaagcggcaacagctcaaatttgaaatctggctctcta
tgggggtccgagttgtaatttgcagagggtgctttggtgttggtggcggtctaagttcct
tggaacaggacatcgcagagggtgagaatcccgtttgtggtcgcatgccttcgccgtgta
aagccccttcgacgagtcgagttgtttgggaatgcagctctaaatgggaggtaaatttct
tctaaagctaaatactggccagagaccgatagcgcacaagtagagtgatcgaaagatgaa
aagcactttggaaagagagtcaaacagcacgtgaaattgttgaaagggaagcgcttgcag
ccagacttgcccgcagttgctcacccgggcgtatgcccggggcactcttctgcgggcagg
ccagcatcagtttgggcggtcggataaaggcctctgtcacgtatcttccttcgggatgac
cttataggggaggcgacatgcgaccagcccggactgaggtccgcgcttctgctaggatgc
tggcgtaatggctgtaagcggcccgtcttgaaacacggaccaaggagtctaacatctatg
cgagtgtttgggtgtcaagcccgagcgcgtaatgaaagtgaacggaggtgggaacccttg
ggtgcaccatcgaccgatcctgatgtcttcggatggatttgagtaagagcatagctgttg
ggacccgaaagatggtgaactatgcttgaatagggtgaagccagaggaaactctggtgga
ggctcgcagcggttctgacgtgcaaatcgatcgtcaaatttgggcataggggcgaaagac
taatcgaac---------------------------------------------------
------------------------------------------------------------
------------------------aacggcctcaagtactcactagccacgggtaattgg
ggtgaccagaagaaggccgcatcggcgaaagctggtgtatcacaggtgttgaatcgatac
acctacgcttccaccctgtcccatcttcggcgcacaaacacacccgttggtcgtgatgga
aagttggcaaaaccccgccagctgcataacagtcattggggtctcgtctgtcccgctgag
acgcctgaaggacaagcttgtgggcttgtcaagaatctgtcactcatgtgctacgtcagt
gttggtagcgagagtcagcccatcacggatttcatgtctggtcgaaacatggaattgctt
gaggaattcgacccgcagatgaacccgaatgccactaaggtgttcgtgaacggtgtttgg
gttggtacacacagcaaccctcaacagctcatttcgacggtacaggagcttcgccgaaac
ggtaccttgtcttacgagatgagtttagttcgtgacatccgagatcgagagttcaagatc
ttcacggatgctggtcgtgtcatgaggccgctgtttgtggtagacaacgacgtccggagc
ccgaatcagaaccgcctcgtcttcaatcgggagcatttcaacttaatcctcaacgatgag
cacgttgaagtcagtgggatgaacgaagaggaagcgaatcgggcgaggttcggctggagg
ggtcttctccagaacggctgcgttgagtatctggacgccgaagaagaagagtcggccatg
atcgtcatgtcaccagaggacttggacgaatggcgcgagatgaagcagggcaacactggg
cctccacaagagaagcc-------------------------------------------
------------------------------------------------------------
---------------------------------------------tctaggtataagcaa
ttataccgtgaaactgcgaatggctcattaaatcagttatcgtttatttgatagtacctt
actacttggatacctgtggtaattctagagctaatacatgctaaaaaccccgacttcgga
aggggtgtatttattagataaaaaaccaatgcccttcggggctccttggtgattcataat
aacttctcagatcgcatggccttgcgccggcgacggttcattcaaatttctgccctatca
actttcgatggtaaggtattggcttaccatggtttctacgggtaacggggaattagggtt
cgattccggagagttagcctgagaaacggctaacacatccaaggaaggcagcaggcgcgc
aaattacccaatcctgatacagggaggtagtgacaataaatactgatacagggctctttt
gggtcttgtaattggaatgagtacaatttaaacctcttaacgaggaacaattggagggca
agtctggtgccagcagccgcggtaattccagctccaatagcgtatattaaagttgttgca
gttaaaaagctcgtagttgaacctttggcctggctggcaggtccgcctcaccgcgtgcac
ttgtccggccgggccttttcttctggagaaccgcatgcccttcactgggtgtgttgggga
ccaggacttttactttgaaaaaattagagtgttcaaagcaggcctttgctcgaatattac
agcatggaataataaaataggacgt-cggttctattttgttggtttctaggaccgccgta
atgattaatagggacagtcgggggcatcagtattcaattgtcagaggtgaaattcttgga
tttattgaagactaactactgcgaaagcatttgccaaggatgttttcattaatcagtgaa
cgaaagttaggggatcgaagacgatcagataccgtcgtagtcttaaccataaactatgcc
gactagggatcgggcggtgttataattttgactcgctcggcaccttacgagaaatcaaag
tgtttgggttctggggggag----------------------------------------
---------------gatggccagacccgtgagcacgccctgcttgcctacaccctcggt
gtccgacagatcatcgtcgccatcaacaagatggacactgccaagtggtccgaggaccgt
tacaaggagattgtcaaggagacgtccaacttcatcaagaaggttggcttcaaccccaag
cacatccccttcgtccccatctccggtttcaacggtgacaacatgatcgattcctcctcc
aactgcccctggtacaagggctgggagaaggacatcaagggcaaggtcaccggcaagacc
ctccttgacgccatcgatgccatcgaccccccatctcgtccctctgacaagcctctccgt
ctgcccctccaggatgtgtacaagatcggtggtattggcacggttcccgtcggtcgtgtc
gagaccggtgttattaaggccggcatggtcgtcaccttcgctcccgccggtgtcaccact
gaagtcaagtccgttgagatgcatcacgagcagctcgtccagggtcttcccggtgacaac
gtcggcttcaacgtcaagaacgtctctgtcaaggagatccgtcgtggcaacgtcgccggt
gactccaagaccgacccgcccaagggtgccgagtccttcaacgcccaggtcattgtcctc
aaccaccctggtcaggttggtgcc
>Helminthosporium_aquaticum_S_096_HT____MFLUCC_15_0357
-----------cgtaacaaggtttccgtaggtgaacctgcggaaggatcattacactgta
----------cagaagcccgccgcaaggcggggtctgaaccctctgtctacacgtacctc
-tgttgtttcctcggcgggcttgcccgtcgacccgaaccccttaaacccttgcatgtaaa
gcacaaaactccgataaccacctaaatatcacaactttcaacaatggatctcttggttct
ggcatcgatgaagaacgcagcgaaatgcgaaaagtagtgtgaattgcagaattccgtgaa
ccatcgaatctttgaacgcacattgcgcccctcggtattccgtggggcatgcctgttcga
gcgtcatttacaccctcaagctctgcttggtgttgggcgctgtcccgcctccgcgcgtgg
actcgccccaaagtcattggcagcggtcgtgccagcttctcgcgcagcacaatgcgcttc
tcgaagccccggcggatcggcgtccagcaagccgtctacgacttgacctcggatcaggta
gggatacccgctgaacttaagcatatcaata-----------------------------
-----------------------------------------------------caacagg
gattgccctagtaacggcgagtgaagcggcaacagctcaaatttgaaatctggctccctc
tgggggtccgagttgtaatttgcagagggtgctttggcgttggtggcggtctaagttcct
tggaacaggacatcgcagagggtgagaatcccgtttgtggtcgccagcctccgccgtgta
aagccccttcgacgagtcgagttgtttgggaatgcagctctaaatgggaggtaaatttct
tctaaagctaaatactggccagagaccgatagcgcacaagtagagtgatcgaaagatgaa
aagcactttggaaagagagtcaaacagcacgtgaaattgttgaaagggaagcgcttgcag
ccagacttgcccgcagttgctcacccaggcttttgcccggggcactcttctgcgggcagg
ccagcatcagtttgggcggtcggataaaggcctctgtcacgtatcttccttcgggatgac
cttataggggaggcgacatgcgaccagcccggactgaggtccgcgcttcggctaggatgc
tggcgtaatggctgtaagcggcccgtcttgaaacacggaccaaggagtctaacatctatg
cgagtgtttgggtgtcaagcccgagcgcgtaatgaaagtgaacggaggtgggaacccttg
ggtgcaccatcgaccgatcctgatgtcttcggatggatttgagtaagagcatagctgttg
ggacccgaaagatggtgaactatgcttgaatagggtgaagccagaggaaactctggtgga
ggctcgcagcggttctgacgtgcaaatcgatcgtcaaatttgggcataggggcgaaagac
taatcgaac???????????????????????????????????????????????????
????????????????????????????????????????????????????????????
????????????????????????????????????????????????????????????
????????????????????????????????????????????????????????????
????????????????????????????????????????????????????????????
????????????????????????????????????????????????????????????
????????????????????????????????????????????????????????????
????????????????????????????????????????????????????????????
????????????????????????????????????????????????????????????
????????????????????????????????????????????????????????????
????????????????????????????????????????????????????????????
????????????????????????????????????????????????????????????
????????????????????????????????????????????????????????????
????????????????????????????????????????????????????????????
????????????????????????????????????????????????????????????
????????????????????????????????????????????????????????????
????????????????????????????????????????????????????????????
????????????????????????????????????????????????????????????
????????????????????????????????????????--------------------
-----ccgtgaaactgcgaatggctcattaaatcagttatcgtttatttgatagtacctt
actacttggatacctgtggtaattctagagctaatacatgctaaaaaccccgacttcggg
aggggtgtatttattagataaaaaaccaatgcccttcggggctccttggtgattcacaat
aacttctcagatcgcatggccttgcgccggcgacggttcattcaaatttctgccctatca
actttcgatggtaaggtattggcttaccatggtttctacgggtaacggggaattagggtt
cgattccggagagttagcctgagaaacggctaacacatccaaggaaggcagcaggcgcgc
aaattacccaatcctgatacagggaggtagtgacaataaatactgatacagggctctttt
gggtcttgtaattggaatgagtacaatttaaacctcttaacgaggaacaattggagggca
agtctggtgccagcagccgcggtaattccagctccaatagcgtatattaaagttgttgca
gttaaaaagctcgtagttgaacctttggcctggctggcaggtccgcctcaccgcgtgcac
ttgtccggccgggccttttcttctggagaaccgcatgcccttcactgggtgtgttgggga
ccaggacttttactttgaaaaaattagagtgttcaaagcaggcctttgctcgaatattac
agcatggaataatgaaataggacgcgcggttctattttgttggtttctaggaccgccgta
atgattaatagggacagtcgggggcatcagtattcaattgtcagaggtgaaattcttgga
tttattgaagactaactactgcgaaagcatttgccaaggatgttttcattaatcagtgaa
cgaaagttaggggatcgaagacgatcagataccgtcgtagtcttaaccataaactatgcc
gactagggatcgggcggtgttattattttgactcgctcggcaccttacgagaaatcaaag
t-------------------????????????????????????????????????????
????????????????????????????????????????????????????????????
????????????????????????????????????????????????????????????
????????????????????????????????????????????????????????????
????????????????????????????????????????????????????????????
????????????????????????????????????????????????????????????
????????????????????????????????????????????????????????????
????????????????????????????????????????????????????????????
????????????????????????????????????????????????????????????
????????????????????????????????????????????????????????????
????????????????????????????????????????????????????????????
????????????????????????????????????????????????????????????
????????????????????????
>Helminthosporium_austriacum_L132_HT____CBS_139924
gaagtaaaagtcgtaacaaggtttccgtaggtgaacctgcggaaggatcattacacc---
----------tatttccctaccacaaggtgggatctaaaccctctgcctacatgtacctc
ttgttgttccctcggcaggtctatctgccgccaggaaccccttaaacccttgtatttaca
gcgtaaaactccgataaccataaaataatcacaactttcaacaatggatctcttggttct
ggcatcgatgaagaacgcagcgaaatgcgaaaagtagtgtgaattgcagaattccgtgaa
tcatcgaatctttgaacgcacattgcgcccctcggtattccgtggggcatgcctgttcga
gcgtcatcaacaccctcaagctctgcttggtgttgggcgctgtcccacctccgtgtgtgg
actcgccctaaagttattggcagcggtcgtgccagcttcccgtgcagcacattgcgcttc
tcgaagctctggtggatcagcatccagcaagtctccccaattttgacctcggatcaggta
gggatacccgctgaacttaagcatatcaataagcggaggaaaagaactggcatgtacctc
ttgttgttccctcggcaggtcttaagcatatcaataagcggaggaaaagaaaccaacggg
gattgccctagtaacggcgagtgaagcggcaacagctcaaatttgaaatctggctccctc
tgggtgtccgagttgtaatttgcagagggtgctttggcgttggtagcggtctaagttcct
tggaacaggacatcgcagagggtgagaatcccgtttgtggtcgcatgccttcgctgtgta
aagccccttcgacgagtcgagttgtttgggaatgcagctctaaatgggaggtaaatttct
tctaaagctaaataccggccagagaccgatagcgcacaagtagagtgatcgaaagatgaa
aagcactttggaaagagagtcaaacagcacgtgaaattgttgaaagggaagcgcttgcag
ccagacttgcccgtagttgctcacccaggcttttgcccggggcactcttctgcgggtagg
ccagcatcagtttgggcggtcggataaaggcctctagcacgttccttccttcgggttggc
catatagggggggtgtaatgcgaccagcccggactgaggtccgcgctcttgctaggatgc
tggcgtaatggctgtaagcggcccgtcttgaaacacggaccaaggagtctaacatctatg
cgagtgtttgggtgtcaagcccgaacgcgtaatgaaagtgaacggaggtgggaacccttg
ggtgcaccatcgaccgatcctgatgtcttcggatggatttgagtaagagcatagctgttg
ggacccgaaagatggtgaactatgcttgaatagggtgaagccagaggaaactctggtgga
ggctcgcagcggttctgacgtgcaaatcgatcgtcaaatttgggcataggggcgaaagac
taatcgaacgggccattgatcgccaacttattccgcatcctattcctcaagctcacaaag
gatgtgtacaaatacctccagcgctgtgtcgaaaacagcaccgacttcaacgttcagatg
gctatcaaagccggtataatcacaaacggtctcaagtactcactagcgacgggtaactgg
ggtgatcagaagaaagctgcatcggccaaggcgggtgtctcacaggtgttgaaccgatac
acctacgcttctaccttgtcccatcttcggcgcaccaacacgcccgttggccgagacgga
aaattggctaagcctcgacaactgcacaacagtcattggggtctggtctgccccgccgaa
acgcctgaaggacaggcgtgtggtcttgtgaaaaacttgtccctcatgtgctacgtcagc
gtcggtagcgagagtcagcccatcacagatttcatgtcgggccgcaacatggaattgctc
gaggaattcgacccacaaatgaacccgaatgccaccaaggtgttcgtcaatggtgtctgg
gtcggcacccacagcaaccctcagcagctgatctcgacggtacaggaactacgtcggaac
ggtaccttgtcctacgagatgagtttggttcgagacatccgtgaccgagagttcaagatc
ttcacagatgctggacgtgtcatgaggccgctcttcgtggtggacaacgacgtacgcagc
ccgaaccagaatcgtttagtcttcaatcgggaacatcaccagctgatcttgaacgacgag
catgtcgaagtcggtggaatgaatgaagaggaggcaaatcgggcgagatttggctggaga
ggccttctccagaatgggtgcgttgaatacctggatgcagaggaagaggagtcagccatg
atcgtcatgtcgccagaggacttggatgagtggcgcgagatgaagcagggcaatactgga
cctccacaggagaaacctgcagacaaacgacttgcgcccgtcaagcctaaaccgaacccc
gccgttgccgcttatactcactgcgagattcatcctgccatgatcctcggtatttgcgcc
agtatcattccgttcccagaccacaatcaatctcctcgtagcatgtctaagtataagcaa
ttataccgtgaaactgcgaatggctcattaaatcagttatcgtttatttgatagtacctt
actacttggatacctgtggtaattctagagctaatacatgctaaaaaccccgacttcgga
aggggtgtatttattagataaaaaaccaatgcccttcggggctccttggtgattcataat
aacttctcagatcgcatggccttgcgccggcgacggttcattcaaatttctgccctatca
actttcgatggtaaggtattggcttaccatggtctctacgggtaacggggaattagggtt
cgattccggagagttagcctgagaaacggctaacacatccaaggaaggcagcaggcgcgc
aaattacccaatcctgatacagggaggtagtgacaataaatactgatacagggctctttt
gggtcttgtaatcggaatgagtacaatttaaacctcttaacgaggaacaattggagggca
agtctggtgccagcagccgcggtaattccagctccaatagcgtatattaaagttgttgca
gttaaaaagctcgtagttgaacctttggcctggctggcaggtccgcctcaccgcgtgcac
ttgtccggccgggccttttcttctggagaaccgcatgcccttcactgggtgtgttgggga
ccaggacttttactttgaaaaaattagagtgttcaaagcaggcctttgctcgaatattac
agcatggaataataaaataggacgtgcggttctattttgttggtttctaggaccgccgta
atgattaatagggacagtcgggggcatcagtattcaattgtcagaggtgaaattcttgga
tttattgaagactaactactgcgaaagcatttgccaaggatgttttcattaatcagtgaa
cgaaagttaggggatcgaagacgatcagataccgtcgtagtcttaaccataaactatgcc
gactagggatcgggcggtgttattattttgactcgctcggcaccttacgagaaatcaaag
tgtttgggttctggggggagcgccattcttatcattgctgccggtactggtgagttcgag
gctggtatctccaaggatggccagacccgtgagcacgctcttctcgcctacactcttggt
gtcaggcagatcatcgtcgccatcaacaagatggacaccaccaagtggtccgaggcccgt
taccaggagatcgtcaaggagacctccaacttcatcaagaaggtcggcttcaaccccaag
cacatccccttcgtacccatctctggtttcaacggcgacaacatgatcgatgcctccacc
aactgcccctggtacaagggttgggagaaagaggtcaagaccaaggtcaccggaaagacc
ctgcttgatgccattgatgccatcgagcccccgtctcgtccatccgacaagcccctccgt
ctgcctcttcaggatgtgtacaagatcggtggtattggcacggttcccgtcggtcgtgtc
gagactggtgtcatcaaggccggtatggtcgtcactttcgcccccgctggtgtcaccact
gaagtcaagtccgtcgagatgcaccacgagcagcttactgagggccttcctggagataac
gtcggcttcaacgtcaagaacgtttccgtcaaggagattcgtcgtggaaacgtcgccggt
gactccaagactgacccacccaagggtgctgagtccttcaacgcccaggttatcgtcctc
aaccaccccggtcaggttggtgcc
>Helminthosporium_austriacum_L169___CBS_142388
gaagtaaaagtcgtaacaaggtttccgtaggtgaacctgcggaaggatcattacacc---
----------tatttccctaccacaaggtgggatctaaaccctctgcctacatgtacctc
ttgttgttccctcggcaggtctatctgccgccaggaaccccttaaacccttgtatttaca
gcgtaaaactccgataaccataaaataatcacaactttcaacaatggatctcttggttct
ggcatcgatgaagaacgcagcgaaatgcgaaaagtagtgtgaattgcagaattccgtgaa
tcatcgaatctttgaacgcacattgcgcccctcggtattccgtggggcatgcctgttcga
gcgtcatcaacaccctcaagctctgcttggtgttgggcgctgtcccacctccgtgtgtgg
actcgccctaaagttattggcagcggtcgtgccagcttcccgtgcagcacattgcgcttc
tcgaagctctggtggatcagcatccagcaagtctccccaattttgacctcggatcaggta
gggatacccgctgaacttaagcatatcaataagcggaggaaaagaactggcatgtacctc
ttgttgttccctcggcaggtcttaagcatatcaataagcggaggaaaagaaaccaacggg
gattgccctagtaacggcgagtgaagcggcaacagctcaaatttgaaatctggctccctc
tgggtgtccgagttgtaatttgcagagggtgctttggcgttggtagcggtctaagttcct
tggaacaggacatcgcagagggtgagaatcccgtttgtggtcgcatgccttcgctgtgta
aagccccttcgacgagtcgagttgtttgggaatgcagctctaaatgggaggtaaatttct
tctaaagctaaataccggccagagaccgatagcgcacaagtagagtgatcgaaagatgaa
aagcactttggaaagagagtcaaacagcacgtgaaattgttgaaagggaagcgcttgcag
ccagacttgcccgtagttgctcacccaggcttttgcccggggcactcttctgcgggtagg
ccagcatcagtttgggcggtcggataaaggcctctagcacgttccttccttcgggttggc
catatagggggggtgtaatgcgaccagcccggactgaggtccgcgctcttgctaggatgc
tggcgtaatggctgtaagcggcccgtcttgaaacacggaccaaggagtctaacatctatg
cgagtgtttgggtgtcaagcccgaacgcgtaatgaaagtgaacggaggtgggaacccttg
ggtgcaccatcgaccgatcctgatgtcttcggatggatttgagtaagagcatagctgttg
ggacccgaaagatggtgaactatgcttgaatagggtgaagccagaggaaactctggtgga
ggctcgcagcggttctgacgtgcaaatcgatcgtcaaatttgggcataggggcgaaagac
taatcgaacgggccattgatcgccaacttattccgcatcctattcctcaagctcacaaag
gatgtgtacaaatacctccagcgctgtgtcgaaaacagcaccgacttcaacgttcagatg
gctatcaaagccggtataatcacaaacggtctcaagtactcactagcgacgggtaactgg
ggtgatcagaagaaagctgcatcggccaaggcgggtgtctcacaggtgttgaaccgatac
acctacgcttctaccttgtcccatcttcggcgcaccaacacgcccgttggccgagacgga
aaattggctaagcctcgacaactgcacaacagtcattggggtctggtctgccccgccgaa
acgcctgaaggacaggcgtgtggtcttgtgaaaaacttgtccctcatgtgctacgtcagc
gtcggtagcgagagtcagcccatcacagatttcatgtcgggccgcaacatggaattgctc
gaggaattcgacccacaaatgaacccgaatgccaccaaggtgttcgtcaatggtgtctgg
gtcggcacccacagcaaccctcagcagctgatctcgacggtacaggaactacgtcggaac
ggtaccttgtcctacgagatgagtttggttcgagacatccgtgaccgagagttcaagatc
ttcacagatgctggacgtgtcatgaggccgctcttcgtggtggacaacgacgtacgcagc
ccgaaccagaatcgtttagtcttcaatcgggaacatcaccagctgatcttgaacgacgag
catgtcgaagtcggtggaatgaatgaagaggaggcaaatcgggcgagatttggctggaga
ggccttctccagaatgggtgcgttgaatacctggatgcagaggaagaggagtcagccatg
atcgtcatgtcgccagaggacttggatgagtggcgcgagatgaagcagggcaatactgga
cctccacaggagaaacctgcagacaaacgacttgcgcccgtcaagcctaaaccgaacccc
gccgttgccgcttatactcactgcgagattcatcctgccatgatcctcggtatttgcgcc
agtatcattccgttcccagaccacaatcaatctcctcgta????????????????????
????????????????????????????????????????????????????????????
????????????????????????????????????????????????????????????
????????????????????????????????????????????????????????????
????????????????????????????????????????????????????????????
????????????????????????????????????????????????????????????
????????????????????????????????????????????????????????????
????????????????????????????????????????????????????????????
????????????????????????????????????????????????????????????
????????????????????????????????????????????????????????????
????????????????????????????????????????????????????????????
????????????????????????????????????????????????????????????
????????????????????????????????????????????????????????????
????????????????????????????????????????????????????????????
????????????????????????????????????????????????????????????
????????????????????????????????????????????????????????????
????????????????????????????????????????????????????????????
????????????????????????????????????????????????????????????
????????????????????cgccattcttatcattgctgccggtactggtgagttcgag
gctggtatctccaaggatggccagacccgtgagcacgctcttctcgcctacactcttggt
gtcaggcagatcatcgtcgccatcaacaagatggacaccaccaagtggtccgaggcccgt
taccaggagatcgtcaaggagacctccaacttcatcaagaaggtcggcttcaaccccaag
cacatccccttcgtacccatctctggtttcaacggcgacaacatgatcgatgcctccacc
aactgcccctggtacaagggttgggagaaagaggtcaagaccaaggtcaccggaaagacc
ctgcttgatgccattgatgccatcgagcccccgtctcgtccatccgacaagcccctccgt
ctgcctcttcaggatgtgtacaagatcggtggtattggcacggttcccgtcggtcgtgtc
gagactggtgtcatcaaggccggtatggtcgtcactttcgcccccgctggtgtcaccact
gaagtcaagtccgtcgagatgcaccacgagcagcttactgagggccttcctggagataac
gtcggcttcaacgtcaagaacgtttccgtcaaggagattcgtcgtggaaacgtcgccggt
gactccaagactgacccacccaagggtgctgagtccttcaacgcccaggttatcgtcctc
aaccaccccggtcaggttggtgcc
>Helminthosporium_caespitosum_L99_ET____CBS_484_77
-------aagtcgtaacaaggtttccgtaggtgaacctgcggaaggatcattaaattccg
tcgaatcttc-tgacgctcgccgcgaggcggggtctgcaccctctgtctacatgtacctc
ttgttgtttcctcggcaggctcgcctgccgccaggaataccttaaacccttgtatctaaa
gcataaaactccgataactatttaattatcacaactttcaacaatggatctcttggttct
ggcatcgatgaagaacgcagcgaaatgcgaaaagtagtgtgaattgcagaattccgtgaa
tcatcgaatctttgaacgcacattgcgcccctcggtattccgtggggcatgcctgttcga
gcgtcatttaccccctcaagctctgcttggtgttgggcgctgtcccgcctctgcgcgtgg
actcgccccaaagtcattggcagcggtcgtgccagcttctcgtgcagcacattgcgcttc
ttgaagctctggtggatcagcgtccagcaagtcttttataaattgacctcggatcaggta
gggatacccgctgaacttaagcatatcaataagcggaggaaaagaa--------------
---------------------ttaagcatatcaataagcggaggaaaagaaaccaactgg
gattgccctagtaacggcgagtgaagcggcaatagctcaaatttgaaatctggctccctt
tgggggtccgagttgtaatttgcagagggtgctttggcgttggtggcggtctaagttcct
tggaacaggacatcgcagagggtgagaatcccgtttgtggtcgcctgccttcgccgtgta
aagccccttcgacgagtcgagttgtttgggaatgcagctctaaatgggaggtaaatttct
tctaaagctaaatactggccagagaccgatagcgcacaagtagagtgatcgaaagatgaa
aagcactttggaaagagagtcaaacagcacgtgaaattgttgaaagggaagcgcttgcag
ccagacttgcccgtagttgctcacccaggcttttgcccggggcactcttctgcgggcagg
ccagcatcagtttgggcggtcggataaaggcctctgtcacgtatcttccttcgggatgac
cttataggggaggcgacatgcgaccagcccggactgaggtccgcgcttctgctaggatgc
tggcgtaatggctgtaagcggcccgtcttgaaacacggaccaaggagtctaacatctatg
cgagtgtttgggtgtcaagcccgagcgcgtaatgaaagtgaacggaggtgggaacccttg
ggtgcaccatcgaccgatcctgatgtcttcggatggatttgagtaagagcatagctgttg
ggacccgaaagatggtgaactatgcttgaatagggtgaagccagaggaaactctggtgga
ggctcgcagcggttctgacgtgcaaatcgatcgtcaaatttgggcataggggcgaaagac
taatcgaacggtccactgatcgccaacttgttccgcatcctgttcctcaagctcaccaag
gatgtgtacaagtacctccagcgatgtgtcgaaaatagcaccgacttcaacgttcaaatg
gccatcaaagccggcataatcacgaacggtctcaagtactcgctggccacggggaactgg
ggtgaccagaaaaaggccgcatccgccaaggcgggtgtctcgcaggtgttgaatcgatac
acctacgcttccaccttgtcccatcttcggcgtaccaacacacccgttggccgagacgga
aaattggccaagcctcgacagctgcacaacagtcattggggtctcgtctgccccgctgag
acgcccgaaggccaggcatgtggtcttgtgaagaacctgtccctcatgtgctacgtcagt
gttggtagtgagagtcaacccatcacggatttcatgtcgggtcgtaacatggaattgctt
gaggagttcgacccgcagatgaaccccaatgccaccaaggtgttcgtcaatggtgtctgg
gttggcacacacagcaaccctcagcagctgatctcgacggtgcaggagctgcgtcggaac
ggtaccttgtcctacgagatgagtttggttcgagatatccgtgaccgcgaattcaagatc
ttcacagatgctggtcgtgtcatgaggccgctctttgtggtagacaacgatgttcgcagc
ccgaaccagaatcgtttggtcttcaatcgggaacatcacaatctaattctaaacgatgaa
cacatcgaggtcggtggcatgaatgaagatgaggcaaatcgggcgaggtttggttggagg
ggtctcctccaaaacggttgcgtcgagtacttggacgcagaggaagaggagtcagccatg
attatcatgtcgccagaggacctggatgagtggcgcgagatgaagcagggcaacaccgga
cctccgcaagagaaacctgcggacaagcgacttgcgcccgtcaaacccaaaccaaatgcc
tccgtcgccgcttatacgcattgtgagattcaccccgcgatgattctaggtatctgcgcc
agtatcatcccgttcccggaccacaatcagtctcctcgtagcatgtctaagtataagcaa
ttataccgtgaaactgcgaatggctcattaaatcagttatcgtttatttgatagtacctt
actacttggatacctgtggtaattctagagctaatacatgctaaaaaccccgacttcgga
aggggtgtatttattagataaaaaaccaatgcccttcggggctccttggtgattcataat
aacttctcagatcgcatggccttgcgccggcgacggttcattcaaatttctgccctatca
actttcgatggtaaggtattggcttaccatggtttctacgggtaacggggaattagggtt
cgattccggagagttagcctgagaaacggctaacacatccaaggaaggcagcaggcgcgc
aaattacccaatcctgatacagggaggtagtgacaataaatactgatacagggctctttt
gggtcttgtaattggaatgagtacaatttaaacctcttaacgaggaacaattggagggca
agtctggtgccagcagccgcggtaattccagctccaatagcgtatattaaagttgttgca
gttaaaaagctcgtagttgaacctttggcctggctggcaggtccgcctcaccgcgtgcac
ttgtccggccgggccttttcttctggagaaccgcatgcccttcactgggtgtgttgggga
ccaggacttttactttgaaaaaattagagtgttcaaagcaggcctttgctcgaatattac
agcatggaataataaaataggacgtgcggttctattttgttggtttctaggaccgccgta
atgattaatagggacagtcgggggcatcagtattcaattgtcagaggtgaaattcttgga
tttattgaagactaactactgcgaaagcatttgccaaggatgttttcattaatcagtgaa
cgaaagttaggggatcgaagacgatcagataccgtcgtagtcttaaccataaactatgcc
gactagggatcgggcggtgttattattttgactcgctcggcaccttacgagaaatcaaag
tgtttgggttctggggggagcgccattctcatcattgctgccggtactggtgagttcgag
gccggtatctccaaggacggtcagacccgtgagcacgctcttctggcctacaccctcggt
gttaggcagatcatcgtcgctatcaacaagatggacaccaccaagtggtccgaggcccgt
taccaggagatcgtcaaggaaacctccaacttcatcaagaaggtcggtttcaaccccaag
cacatccccttcgtgcccatctctggcttcaacggcgacaacatgatcgacgcctccccc
aactgcccctggtacaagggctgggagaaggagatcaagaccaaggtcaccggtaagacc
ctccttgacgccattgatgcgatcgaccccccgtctcgtccctccgacaagcccctccgt
ctgccccttcaggatgtgtacaagatcggtggtattggcacggttcccgtcggtcgtgtc
gagaccggtgtcatcaaggccggtatggtcgttaccttcgcccccgccggtgtcaccact
gaagtcaagtccgtcgagatgcaccacgagcagcttgtcgagggtcttcccggagacaac
gtcggcttcaacgtcaagaacgtttccgtcaaggagattcgtcgtggcaacgtcgccggt
gactccaagaccgacccccccaagggtgccgagtcattcaacgcccaggtcatcgtcctc
aaccaccctggccaggttggtgcc
>Helminthosporium_caespitosum_L141
gaagtaaaagtcgtaacaaggtttccgtaggtgaacctgcggaaggatcattaaattccg
tcgaatcttc-tgacgctcgccgcgaggcggggtctgcaccctctgtctacatgtacctc
ttgttgtttcctcggcaggctcgcctgccgccaggaataccttaaacccttgtatctaaa
gcataaaactccgataactatttaattatcacaactttcaacaatggatctcttggttct
ggcatcgatgaagaacgcagcgaaatgcgaaaagtagtgtgaattgcagaattccgtgaa
tcatcgaatctttgaacgcacattgcgcccctcggtattccgtggggcatgcctgttcga
gcgtcatttaccccctcaagctctgcttggtgttgggcgctgtcccgcctctgcgcgtgg
actcgccccaaagtcattggcagcggtcgtgccagcttctcgtgcagcacattgcgcttc
ttgaagctctggtggatcagcgtccagcaagtcttttataaattgacctcggatcaggta
gggatacccgctgaacttaagcatatcaataagcggaggaaaagaactggcatgtacctc
ttgttgtttcctcggcaggctttaagcatatcaataagcggaggaaaagaaaccaactgg
gattgccctagtaacggcgagtgaagcggcaatagctcaaatttgaaatctggctccctt
tgggggtccgagttgtaatttgcagagggtgctttggcgttggtggcggtctaagttcct
tggaacaggacatcgcagagggtgagaatcccgtttgtggtcgcctgccttcgccgtgta
aagccccttcgacgagtcgagttgtttgggaatgcagctctaaatgggaggtaaatttct
tctaaagctaaatactggccagagaccgatagcgcacaagtagagtgatcgaaagatgaa
aagcactttggaaagagagtcaaacagcacgtgaaattgttgaaagggaagcgcttgcag
ccagacttgcccgtagttgctcacccaggcttttgcccggggcactcttctgcgggcagg
ccagcatcagtttgggcggtcggataaaggcctctgtcacgtatcttccttcgggatgac
cttataggggaggcgacatgcgaccagcccggactgaggtccgcgcttctgctaggatgc
tggcgtaatggctgtaagcggcccgtcttgaaacacggaccaaggagtctaacatctatg
cgagtgtttgggtgtcaagcccgagcgcgtaatgaaagtgaacggaggtgggaacccttg
ggtgcaccatcgaccgatcctgatgtcttcggatggatttgagtaagagcatagctgttg
ggacccgaaagatggtgaactatgcttgaatagggtgaagccagaggaaactctggtgga
ggctcgcagcggttctgacgtgcaaatcgatcgtcaaatttgggcataggggcgaaagac
taatcgaacggtccactgatcgccaacttgttccgcatcctgttcctcaagctcaccaag
gatgtgtacaagtacctccagcgatgtgtcgaaaatagcaccgacttcaacgttcaaatg
gccatcaaagccggcataatcacgaacggtctcaagtactcgctggccacggggaactgg
ggtgaccagaaaaaggccgcatccgccaaggcgggtgtctcgcaggtgttgaatcgatac
acctacgcttccaccttgtcccatcttcggcgtaccaacacacccgttggccgagacgga
aaattggccaagcctcgacagctgcacaacagtcattggggtctcgtctgccccgctgag
acgcccgaaggccaggcatgtggtcttgtgaagaacctgtccctcatgtgctacgtcagt
gttggtagtgagagtcaacccatcacggatttcatgtcgggtcgtaacatggaattgctt
gaggagttcgacccgcagatgaaccccaatgccaccaaggtgttcgtcaatggtgtctgg
gttggcacacacagcaaccctcagcagctgatctcgacggtgcaggagctgcgtcggaac
ggtaccttgtcctacgagatgagtttggttcgagatatccgtgaccgcgaattcaagatc
ttcacagatgctggtcgtgtcatgaggccgctctttgtggtagacaacgatgttcgcagc
ccgaaccagaatcgtttggtcttcaatcgggaacatcacaatctaattctaaacgatgaa
cacatcgaggtcggtggcatgaatgaagatgaggcaaatcgggcgaggtttggttggagg
ggtctcctccaaaacggttgcgtcgagtacttggacgcagaggaagaggagtcagccatg
attatcatgtcgccagaggacctggatgagtggcgcgagatgaagcagggcaacaccgga
cctccgcaagagaaacctgcggacaagcgacttgcgcccgtcaaacccaaaccaaatgcc
tccgtcgccgcttatacgcattgtgagattcaccccgcgatgattctaggtatctgcgcc
agtatcatcccgttcccggaccacaatcagtctcctcgta????????????????????
????????????????????????????????????????????????????????????
????????????????????????????????????????????????????????????
????????????????????????????????????????????????????????????
????????????????????????????????????????????????????????????
????????????????????????????????????????????????????????????
????????????????????????????????????????????????????????????
????????????????????????????????????????????????????????????
????????????????????????????????????????????????????????????
????????????????????????????????????????????????????????????
????????????????????????????????????????????????????????????
????????????????????????????????????????????????????????????
????????????????????????????????????????????????????????????
????????????????????????????????????????????????????????????
????????????????????????????????????????????????????????????
????????????????????????????????????????????????????????????
????????????????????????????????????????????????????????????
????????????????????????????????????????????????????????????
????????????????????????????????????????????????????????????
????????????????????????????????????????????????????????????
????????????????????????????????????????????????????????????
????????????????????????????????????????????????????????????
????????????????????????????????????????????????????????????
????????????????????????????????????????????????????????????
????????????????????????????????????????????????????????????
????????????????????????????????????????????????????????????
????????????????????????????????????????????????????????????
????????????????????????????????????????????????????????????
????????????????????????????????????????????????????????????
????????????????????????????????????????????????????????????
????????????????????????
>Helminthosporium_chengduense_UESTC_22_0024___CGMCC_3_23575_HT
--------------aacaaggtttccgtaggtgaacctgcggaaggatcattaattacct
tatccccttgccccgtctaggggggcgcgttggtctacaccctctgtctacgtgtacctc
ttgttgtttcctcggcgggctcgcccgccgccaggaaccccctgaacccttgtatcc-aa
gcctaaaactccgacaaccacttaattatcacaactttcaacaatggatctcttggttct
ggcatcgatgaagaacgcagcgaaatgcgaaaagtagtgtgaattgcagaattccgtgaa
tcatcgaatctttgaacgcacattgcgccccacggtatgccgtggggcatgcctgtctga
gcgccgtgaagaccgtcgggccgtacttggtgttgggcgctgtcccgcctccgtgcgtgg
actcgccctaaatgcattggcagccgtcgcgtcagctttccgcgcagcacattgcgcttc
tcgaagccctggcggattggcgtccagcaagcc---------------------------
------------------------------------------------------------
------------------------------------------------------------
----------------gcgagtgaagcggcaacagctcaaatttgaaatccgtctccctc
tgggagtcagagttgtaatttgcagagggtgctttggcgttggtggcggtctaagttcct
tggaacaggacatcgcagagggtgagaatcccgtttgtggtcgcttgccttcgccgtgta
aagccccttcgacgagtcgagttgtttgggaatgcagctctaaatgggaggtaaatttct
tctaaagctaaatactggccagagaccgatagcgcacaagtagagtgatcgaaagatgaa
aagcactttggaaagagagtcaaacagcacgtgaaattgttgaaagggaagcgcttgcag
ccagacttgcccgtagttgctcacccaggcttttgcctggggcattcttctgcgggcagg
ccagcatcagtttgggcggtcggataaaggcctctgtcacgtatcttccttcgggatgac
cttataggggaggcgtcatgcgaccagcccggactgaggtccgcgcttctgctaggatgc
tggcgtaatggctgtaagcggcccgtcttgaaacacggaccaaggagtctaacatctatg
cgagtgtttgggtgtcaagcccgagcgcgtaatgaaagtgaacggaggtgggaaccctcg
ggtgcaccatcgaccgatcctgaagtcttcggatggatttgagtaagagcatagctgttg
ggacccgaaagatggtgaactatgcttgaatagggtgaagccagaggaaactctggtgga
ggctcgcagcggttctgacgtgcaaatcgatcgtcaaatttgggcataggggcgaagac-
-------------------------------------tcctattccttaagctcacaaag
gatgtctacaagtacctccagcgatgtgtcgagaacagcaccgacttcaacgttcaaatg
gctatcaaagccggtatcatcacaaatggcctcaagtactcgttagccacgggtaactgg
ggtgatcagaagaaggctgcatcggccaaagcgggtgtctcacaggtgttgaacagatac
acctacgcttccaccttgtcccatcttcggcgtacgaacacacccgttggtcgagacgga
aaattggccaaacctcgacaactgcataacagccattggggtctcgtctgccccgccgag
acacccgaaggacaggcgtgtggtctcgtgaagaacttgtctctcatgtgctacgtcagc
gttggtagtgagagtcaacccatcacagatttcatgtcaggccgtaacatggaactgctt
gaggagttcgacccgcagatgaaccctaatgccaccaaggtgttcgtcaacggtgtctgg
gttggcacacatagcaaccctcaacagctaatctcaacggtgcaggagctgcgtcggaac
ggtaccttgtcctacgaaatgagtttggttcgagacatccgtgaccgagagttcaagatc
ttcacggatgctggtcgtgtcatgaggccgctctttgtggtagacaatgacgttcgcagc
ccgaaccaaaatcgcctagttttcaatcgggaacatttcaacctgatcctaaacgacgaa
cacgttgaagtcagtggcatgaacgaagaggaggcaagccgggcgagattcggttggaga
ggtcttctccagaacggttgcgttgagtacctagacgcagaagaagaggagtcggctatg
attgtcatgtcaccagaggacctcgatgagtggcgcgagatgaagcagggcaacaccgga
cctccgcaagagaagcccgcggataagcgacttgcgcctgtcaagcccaaaccaaatgcc
gccgtcgccgcttatacgcattgcgagattcatcccgccatgattctcggtatctgtgct
agta--------------------------------------------------------
------------------------------------------------------------
------------------------------------------------------------
----------------------------------------------------atcataat
-acttctcagatcgcat-gccttgcgccggcgacggttcattcaaatttctgccctatca
actttcgatggtaaggtattggcttaccatggtttctacgggtacgggggaattagggtt
cgattccggagagttagcctgagaaacggctaacccatccaaggaaggcagcaggcgcgc
aaattacccaatcctgatacagggaggtagtgacaataaatactgatacagggctctttt
gggtcttgtaatcggaatgagtacaatttaaacctcttaacgaggaacaattggagggca
agtctggtgccagcagccgcggtaattccagctccaatagcgtatattaaagttgttgca
gttaaaaagctcgtagttgaacctttggcctggctggcaggtccgcctcaccgcgtgcac
ttgtccggccgggccttttcttctggagaaccgcatgcccttcactgggtgtgttgggga
ccaggacttttactttgaaaaaattagagtgttcaaagcaggcctttgctcgaatattac
agcatggaataataaaataggacgtgcggttctattttgttggtttctaggaccgccgta
atgattaatagggacagtcgggggcatcagtattcaattgtcagaggtgaaattcttgga
tttattgaagactaactactgcgaaagcatttgccaaggatgttttcattaatcagtgaa
cgaaagttaggggatcgaagacgatcagataccgtcgtagtcttaaccataaactatgcc
gactagggatcgggcggtgttattattttgactcgctcggcaccttacgagaaatcaaag
tgtttgggttctggggggagcgccattctcatcattgccgccggtactggtgagttcgag
gccggtatctccaaggacggccagacccgtgagcacgctcttctcgcctacactctcggt
gttaggcagatcatcgttgccatcaacaagatggacaccaccaagtggtccgaggcccgt
taccaggagattgtcaaggagacgtccaacttcatcaagaaggtcggcttcaaccccaag
cacatccccttcgtccccatctccggtttcaacggtgacaacatgatcgatgcctccacc
aactgcccctggtacaagggctgggagaaggaggttaaggccaaggtcacgggaaagacc
ctccttgacgccatcgatgccatcgaccccccgtctcgtccctccgacaagccccttcgt
ctgccccttcaggatgtctacaagatcggtggtattggcacggttcccgtcggtcgtgtc
gagaccggtgtcatcaaggccggtatggtcgtcaccttcgcccccgccggtgtcaccact
gaagtcaagtccgtcgagatgcaccacgagcagcttgttgagggtcttcctggtgacaat
gttggcttcaacgtcaagaacgtctccgtcaaggagatccgtcgtggcaacgtcgccggt
gactccaagaccgacccgcccaagggtgccgagtccttcaacgcccaggtcatcgtcct-
------------------------
>Helminthosporium_chengduense_UESTC_22_0025
-----------------aaggtttccgtaggtgaacctgcggaaggatcattaattacct
tatccccttgccccgtctaggggggcgcgttggtctacaccctctgtctacgtgtacctc
ttgttgtttcctcggcgggctcgcccgccgccaggaaccccctgaacccttgtatcc-aa
gcctaaaactccgacaaccacttaattatcacaactttcaacaatggatctcttggttct
ggcatcgatgaagaacgcagcgaaatgcgaaaagtagtgtgaattgcagaattccgtgaa
tcatcgaatctttgaacgcacattgcgccccacggtatgccgtggggcatgcctgtctga
gcgccgtgaagaccgtcgggccgtacttggtgttgggcgctgtcccgcctccgtgcgtgg
actcgccctaaatgcattggcagccgtcgcgtcagctttccgcgcagcacattgcgcttc
tcgaagccctggcggattggcgtccagcaagcctctac----------------------
------------------------------------------------------------
------------------------------------------------------------
-------------------------gcggcaacagctcaaatttgaaatccgtctccctc
tgggagtcagagttgtaatttgcagagggtgctttggcgttggtggcggtctaagttcct
tggaacaggacatcgcagagggtgagaatcccgtttgtggtcgcttgccttcgccgtgta
aagccccttcgacgagtcgagttgtttgggaatgcagctctaaatgggaggtaaatttct
tctaaagctaaatactggccagagaccgatagcgcacaagtagagtgatcgaaagatgaa
aagcactttggaaagagagtcaaacagcacgtgaaattgttgaaagggaagcgcttgcag
ccagacttgcccgtagttgctcacctaggcttttgcctggggcattcttctgcgggcagg
ccagcatcagtttgggcggtcggataaaggcctctgtcacgtatcttccttcgggatgac
cttataggggaggcgtcatgcgaccagcccggactgaggtccgcgcttctgctaggatgc
tggcgtaatggctgtaagcggcccgtcttgaaacacggaccaaggagtctaacatctatg
cgagtgtttgggtgtcaagcccgagcgcgtaatgaaagtgaacggaggtgggaaccctcg
ggtgcaccatcgaccgatcctgaagtcttcggatggatttgagtaagagcatagctgttg
ggacccgaaagatggtgaactatgcttgaatagggtgaagccagaggaaactctggtgga
ggctcgcagcggttctgac-----------------------------------------
----------------------------------------tattccttaagctcacaaag
gatgtctacaagtacctccagcgatgtgtcgagaacagcaccgacttcaacgttcaaatg
gctatcaaagccggtatcatcacaaatggcctcaagtactcgttagccacgggtaactgg
ggtgatcagaagaaggctgcatcggccaaagcgggtgtctcacaggtgttgaacagatac
acctacgcttccaccttgtcccatcttcggcgtacgaacacacccgttggtcgagacgga
aaattggccaaacctcgacaactgcataacagccattggggtctcgtctgccccgccgag
acacccgaaggacaggcgtgtggtctcgtgaagaacttgtctctcatgtgctacgtcagc
gttggtagtgagagtcaacccatcacagatttcatgtcaggccgtaacatggaactgctt
gaggagttcgacccgcagatgaaccctaatgccaccaaggtgttcgtcaacggtgtctgg
gttggcacacacagcaaccctcaacagctaatctcaacggtgcaggagctgcgtcggaac
ggtaccttgtcctacgaaatgagtttggttcgagacatccgtgaccgagagttcaagatc
ttcacggatgctggtcgtgtcatgaggccgctctttgtggtagacaatgacgttcgcagc
ccgaaccaaaatcgtctagttttcaatcgggaacatttcaacctgatcctaaacgacgaa
cacgttgaagtcagtggcatgaacgaagaggaggcaagccgggcgagattcggttggaga
ggtcttctccagaacggttgcgttgagtacctagacgcagaagaagaggagtcggctatg
attgtcatgtcaccagaggacctcgatgagtggcgcgagatgaagcagggcaacaccgga
cctccgcaagagaagcccgcggataagcgacttgcgcctgtcaagcccaaaccaaatgcc
gccgtcgccgcttatacgcattgcgagattcatcccgccatgattctcggtatctgtgct
a-----------------------------------------------------------
------------------------------------------------------------
------------------------------------------------------------
------------------------------------------------------------
------------------------------------------------------------
------------------------------------------------------------
------------------------------------------------------------
------cccaatcctgatacagggaggtagtgacaataaatactgatacagggctctttt
gggtcttgtaatcggaatgagtacaatttaaacctcttaacgaggaacaattggagggca
agtctggtgccagcagccgcggtaattccagctccaatagcgtatattaaagttgttgca
gttaaaaagctcgtagttgaacctttggcctggctggcaggtccgcctcaccgcgtgcac
ttgtccggccgggccttttcttctggagaaccgcatgcccttcactgggtgtgttgggga
ccaggacttttactttgaaaaaattagagtgttcaaagcaggcctttgctcgaatattac
agcatggaataataaaataggacgtgcggttctattttgttggtttctaggaccgccgta
atgattaatagggacagtcgggggcatcagtattcaattgtcagaggtgaaattcttgga
tttattgaagactaactactgcgaaagcatttgccaaggatgttttcattaatcagtgaa
cgaaagttaggggatcgaagacgatcagataccgtcgtagtcttaaccataaactatgcc
gactagggatcgggcggtgttattattttgactcgctcggcaccttacgagaaatcaaag
tgtttgggttctggggggagcgccattctcatcattgccgccggtactggtgagttcgag
gccggtatctccaaggacggccagacccgtgagcacgctcttctcgcctacactctcggt
gttaggcagatcatcgttgccatcaacaagatggacaccaccaagtggtccgaggcccgt
taccaggagattgtcaaggagacgtccaacttcatcaagaaggtcggcttcaaccccaag
cacatccccttcgtccccatctccggtttcaacggtgacaacatgatcgatgcctccacc
aactgcccctggtacaagggctgggagaaggaggttaaggccaaggtcacgggaaagacc
ctccttgacgccatcgatgccatcgaccccccgtctcgtccctccgacaagccccttcgt
ctgccccttcaggatgtctacaagatcggtggtattggcacggttcccgtcggtcgtgtc
gagaccggtgtcatcaaggccggtatggtcgtcaccttcgcccccgccggtgtcaccact
gaagtcaagtccgtcgagatgcaccacgagcagcttgttgagggtcttcctggtgacaat
gttggcttcaacgtcaagaacgtctccgtcaaggagatccgtcgtggcaacgtcgccggt
gactccaagaccgacccgcccaagggtgccgagtccttcaacgcccaggtcatcgtcctc
aaccac------------------
>Helminthosporium_chiangraiense_MFLUCC_21_0087_HT
------------gtaacaaggtttccgtaggtgaacctgcggaaggatcattacctgaa-
cgccattttacggtcgcccgccgaaaggcggggacttcaccctctgcctacacgtacttg
tt-tgttttcctcggcaggcttgcctgccgccaggagccccatcaacccttgaatttaga
aatcaacactctgataaccacttaattatcacaactttcaacaatggatctcttggttct
ggcatcgatgaagaacgcagcgaaatgcgaaaagtagtgtgaattgcagaattccgtgaa
tcatcgaatctttgaacgcacattgcgcccctcggtattccgtggggcatgcctgttcga
gcgtcatttacaccctcaagcactgcttggtgttgggcgctgtcccgccattgcgcgtgg
actcgccccaaagtcattggcagcggtcgtgccggtttctcgcgcagcacattgcgcttc
ttgaagccccggtggatccgcatccagcaagccttctacaacttgacctcggatcaggta
gggatacccgctgaacttaagcatatc---------------------------------
----------------------------------------------------------gg
gattgccttagtaacggcgagtgaagcggcaacagctcaaatttgaaatctggcctcctt
tgggggtccgagttgtaatttgcagagggtgctttggcgttggtggcggtctaagttcct
tggaacaggacatcgcagagggtgagaatcccgtttgtggtcgcctaccttcgccgtgta
aagccccttcaacgagtcgagttgtttgggaatgcagctctaaatgggaggtaaatttct
tctaaagctaaatactggccagagaccgatagcgcacaagtagagtgatcgaaagatgaa
aagcactttggaaagagagtcaaatagcacgtgaaattgttgaaagggaagcgcttgcag
ccagacttgcccgcagttgctcacctaggcttttgcctggggcactcttctgcgggcagg
ccagcatcagtttgggcggtcggataaaggcctctgtcacgtatcttccttcgggatgac
cttataggggaggcgacatgcgaccagcctggactgaggtccgcgcatctgctaggatgc
tggcgtaatggctgtaagcggcccgtcttgaaacacggaccaaggagtctaacatctatg
cgagtgtttgggtgtcaagcccgagcgcgcaatgaaagtgaacgtaggtgggaaccttcg
ggtgcaccatcgaccgatcctgatgtcttcggatggatttgagtaagagcatagctgttg
ggacccgaaagatggtgaactatgcttgaatagggtgaagccagaggaaactctggtgga
ggctcgcagcggttctgacgtgcaaatcgatcgtcaaatttgggcataggggcgaaagac
taatcgaac???????????????????????????????????????????????????
????????????????????????????????????????????????????????????
????????????????????????????????????????????????????????????
????????????????????????????????????????????????????????????
????????????????????????????????????????????????????????????
????????????????????????????????????????????????????????????
????????????????????????????????????????????????????????????
????????????????????????????????????????????????????????????
????????????????????????????????????????????????????????????
????????????????????????????????????????????????????????????
????????????????????????????????????????????????????????????
????????????????????????????????????????????????????????????
????????????????????????????????????????????????????????????
????????????????????????????????????????????????????????????
????????????????????????????????????????????????????????????
????????????????????????????????????????????????????????????
????????????????????????????????????????????????????????????
????????????????????????????????????????????????????????????
????????????????????????????????????????????????????????????
????????????????????????????????????????????????????????????
????????????????????????????????????????????????????????????
????????????????????????????????????????????????????????????
????????????????????????????????????????????????????????????
????????????????????????????????????????????????????????????
????????????????????????????????????????????????????????????
????????????????????????????????????????????????????????????
????????????????????????????????????????????????????????????
????????????????????????????????????????????????????????????
????????????????????????????????????????????????????????????
????????????????????????????????????????????????????????????
????????????????????????????????????????????????????????????
????????????????????????????????????????????????????????????
????????????????????????????????????????????????????????????
????????????????????????????????????????????????????????????
????????????????????????????????????????????????????????????
????????????????????????????????????????????????????????????
????????????????????????????????????????????????????????????
????????????????????????????????????????????????????????????
????????????????????????????????????????????????????????????
????????????????????????????????????????????????????????????
????????????????????????????????????????????????????????????
????????????????????????????????????????????????????????????
????????????????????????????????????????????????????????????
????????????????????????????????????????????????????????????
????????????????????????????????????????????????????????????
????????????????????????????????????????????????????????????
????????????????????????????????????????????????????????????
????????????????????????????????????????????????????????????
????????????????????????
>Helminthosporium_chlorophorae_BRIP_14521
------------------------------------------aaggatcattaccattc-
---------------aaagactgtaaaaggtctggttaatcctctgtctacctgtacctc
ttgttgtttcctcggcaggcttgcctgccgccaggaatcccttaaacccttgcatataaa
gtacaaaactctgataaccacttatttatcacaactttcaacaatggatctcttggttct
ggcatcgatgaagaacgcagcgaaatgcgaaaagtagtgtgaattgcagaattccgtgaa
tcatcgaatctttgaacgcacattgcgcccctcggtattccgtggggcatgcctgttcga
gcgtcatttgaaaactcaagctctgcttggtgttgggtgctgtcccgcctctgcgcgtgg
actcgccccaaagacattggcagcggtcgtgccggctttgcgtgcagcacattgcgagcg
ctcgta-aacggtggacccgcgtccaacaagccttttacagcttgacctcggatcaggta
gggatacccgctgaacttaa-------------------------------?????????
????????????????????????????????????????????????????????????
????????????????????????????????????????????????????????????
????????????????????????????????????????????????????????????
????????????????????????????????????????????????????????????
????????????????????????????????????????????????????????????
????????????????????????????????????????????????????????????
????????????????????????????????????????????????????????????
????????????????????????????????????????????????????????????
????????????????????????????????????????????????????????????
????????????????????????????????????????????????????????????
????????????????????????????????????????????????????????????
????????????????????????????????????????????????????????????
????????????????????????????????????????????????????????????
????????????????????????????????????????????????????????????
????????????????????????????????????????????????????????????
????????????????????????????????????????????????????????????
????????????????????????????????????????????????????????????
????????????????????????????????????????????????????????????
????????????????????????????????????????????????????????????
????????????????????????????????????????????????????????????
????????????????????????????????????????????????????????????
????????????????????????????????????????????????????????????
????????????????????????????????????????????????????????????
????????????????????????????????????????????????????????????
????????????????????????????????????????????????????????????
????????????????????????????????????????????????????????????
????????????????????????????????????????????????????????????
????????????????????????????????????????????????????????????
????????????????????????????????????????????????????????????
????????????????????????????????????????????????????????????
????????????????????????????????????????????????????????????
????????????????????????????????????????????????????????????
????????????????????????????????????????????????????????????
????????????????????????????????????????????????????????????
????????????????????????????????????????????????????????????
????????????????????????????????????????????????????????????
????????????????????????????????????????????????????????????
????????????????????????????????????????????????????????????
????????????????????????????????????????????????????????????
????????????????????????????????????????????????????????????
????????????????????????????????????????????????????????????
????????????????????????????????????????????????????????????
????????????????????????????????????????????????????????????
????????????????????????????????????????????????????????????
????????????????????????????????????????????????????????????
????????????????????????????????????????????????????????????
????????????????????????????????????????????????????????????
????????????????????????????????????????????????????????????
????????????????????????????????????????????????????????????
????????????????????????????????????????????????????????????
????????????????????????????????????????????????????????????
????????????????????????????????????????????????????????????
????????????????????????????????????????????????????????????
????????????????????????????????????????????????????????????
????????????????????????????????????????????????????????????
????????????????????????????????????????????????????????????
????????????????????????????????????????????????????????????
????????????????????????????????????????????????????????????
????????????????????????????????????????????????????????????
????????????????????????????????????????????????????????????
????????????????????????????????????????????????????????????
????????????????????????????????????????????????????????????
????????????????????????????????????????????????????????????
????????????????????????
>Helminthosporium_dalbergiae_H4628___MAFF_243853
---------------------------------------cggaaggatcattacattata
----------tacacgcccgccgcaaggtggtgtctacaccctctgtctat-cgtacctc
ttgttgtttcctcggtgggcttgcccgccgctaggaaccctctaaacccttgcatctcaa
gtacaaaactccgataactacttaattatcacaactttcaacaatggatctcttggttct
ggcatcgatgaagaacgcagcgaaatgcgaaaagtagtgtgaattgcagaattccgtgaa
tcatcgaatctttgaacgcacattgcgcccctcggtattccgtggggcatgcctgttcga
gcgtcatttacaccctcaagctctgcttggtgttgggcgctgtcccgcctctgcgtgtgg
actcgccccaaagtcattggcagcggtcgtgccagcttctcgtgcagcacattgcgcttc
tggaagctctggcggatccgcatccagcaagccttctataacttgacctcggatcaggta
gggatacccgct------------------------------------------------
------------------------------------------------------------
-attgccctagtaacggcgagtgaagcggcaacagctcaaatttgaaatctgacttcctt
tgggggtccgagttgtaatttgcagagggtgctttggcgttggtggcggtctaagttcct
tggaacaggacatcgcagagggtgagaatcccgtttgtggtcgcctgccttcgccgtgta
aagccccttcgacgagtcgagttgtttgggaatgcagctctaaatgggaggtaaatttct
tctaaagctaaatactggccagagaccgatagcgcacaagtagagtgatcgaaagatgaa
aagcactttggaaagagagtcaaacagcacgtgaaattgttgaaagggaagcgcttgcag
ccagacttgcccgtagttgctcacctaggcttttgcctggggcactcttctgcgggcagg
ccagcatcagtttgggcggtcggataaaggcctctgtcacgtatcttccttcgggatgac
cttataggggaggcgacatgcgaccagcccggactgaggtccgcgcttctgctaggatgc
tggcgtaatggctgtaagcggcccgtcttgaaacacggaccaaggagtctaacatctatg
cgagtgtttgggtgtcaagcccgagcgcgtaatgaaagtgaacggaggtgggaacccttg
ggtgcaccatcgaccgatcctgatgtcttcggatggatttgagtaagagcatagctgttg
ggacccgaaagatggtgaactatgcttgaatagggtgaagccagaggaaactctggtgga
ggctcgcagcggttctgacgtgcaaatcgatcgtcaaatttgggcataggggcgaaagac
taatcgaac???????????????????????????????????????????????????
????????????????????????????????????????????????????????????
????????????????????????????????????????????????????????????
????????????????????????????????????????????????????????????
????????????????????????????????????????????????????????????
????????????????????????????????????????????????????????????
????????????????????????????????????????????????????????????
????????????????????????????????????????????????????????????
????????????????????????????????????????????????????????????
????????????????????????????????????????????????????????????
????????????????????????????????????????????????????????????
????????????????????????????????????????????????????????????
????????????????????????????????????????????????????????????
????????????????????????????????????????????????????????????
????????????????????????????????????????????????????????????
????????????????????????????????????????????????????????????
????????????????????????????????????????????????????????????
????????????????????????????????????????????????????????????
????????????????????????????????????????----------------agca
ttataccgtgaaactgcgaatggctcattaaatcagttatcgtttatttgatagtacctt
actacttggatacctgtggtaattctagagctaatacatgctaaaaaccccgacttcgga
aggggtgtatttattagataaaaaaccaatgcccttcggggctccttggtgattcataat
aacttctcagatcgcatggccttgcgccggcgacggttcattcaaatttctgccctatca
actttcgatggtaaggtattggcttaccatggtttctacgggtaacggggaattagggtt
cgattccggagagttagcctgagaaacggctaacacatccaaggaaggcagcaggcgcgc
aaattacccaatcctgatacagggaggtagtgacaataaatactgatacagggctctttt
gggtcttgtaattggaatgagtacaatttaaacctcttaacgaggaacaattggagggca
agtctggtgccagcagccgcggtaattccagctccaatagcgtatattaaagttgttgca
gttaaaaagctcgtagttgaacctttgacctggctggcaggtccgcctcaccgcgtgcac
ttgaccggccgggccttttcttctggaaaaccgcatgcccttcactgggtgtgttggggt
ccaggacttttactttgaaaaaattagagtgttcaaagcaggcctttgctcgaatattac
agcatggaataataaaataggacgtgcggttctattttgttggtttctaggaccgccgta
atgattaatagggacagtcgggggcatcagtattcaattgtcagaggtgaaattcttgga
tttattgaagactaactactgcgaaagcatttgccaaggatgttttcattaatcagtgaa
cgaaagttaggggatcgaagacgatcagataccgtcgtagtcttaaccataaactatgcc
gactagggatcgggcggtgttattattttgactcgctcggcaccttacgagaaatcaaag
--------------------cgccattctcatcattgccgccggtactggtgagttcgag
gccggtatctccaaggacggtcagacccgtgagcacgctcttctcgcctacaccctcggt
gttaggcagattatcgttgccatcaacaagatggacaccaccaagtggtccgaggcccgt
taccaggagattgtcaaggagacgtccaacttcatcaagaaggtcggcttcaaccccaag
cacatccccttcgtccccatctccggcttcaacggtgacaacatgatcgatgcctccacc
aactgcccctggtacaagggctgggagaaggaggtcaaggccaaggtcaccggtaagacc
ctccttgatgccatcgatgccatcgaccccccgtcccgtccctccgacaagcccctccgc
ctgccccttcaggatgtctacaagatcggcggtattggcacggttcccgtcggtcgtgtc
gagactggtgtcattaaggccggtatggtcgtcaccttcgcccccgccggtgtcaccact
gaagttaagtctgtcgagatgcaccacgagcagctcgtcgagggtcttcccggtgacaat
gttggcttcaacgtcaagaacgtctccgtcaaggagattcgtcgtggcaacgtcgccggt
gactccaagaccgacccgcccaagggtgctgagtccttcaacgcccaggtcatcgttctc
aaccaccctggtcaggttggtgcc
>Helminthosporium_endiandrae_CBS_138902___CPC_22194_HT
-----------cgtaacaaggtttccgtaggtgaacctgcggaaggatcattacattatg
cggccctcgggcgctgcccgccgcgaggcggtgccagtaccctctgtctacacgtaccac
ttgttgtttcctcggcgggtccgcccgccgccgggaaccccacaaacctttgcatctgaa
gc---caactctgatgaaaacctaattatcacaactttcaacaatggatctcttggttct
ggcatcgatgaagaacgcagcgaaatgcgaaaagtagtgtgaattgcagaattccgtgaa
tcatcgaatctttgaacgcacattgcgcccctcggtattccgtggggcatgcctgttcga
gcgtcatttacaccctcaagctctgcttggtgttgggcgctgtcccgcctctgcgcgtgg
actcgccccaaagtcattggcggcggtcgtgccggcttcctgtgcagcacaatgcgaccc
tcgaagccccggtggacccgcgtccagcaagcccttca-aacttgacctcggatcaggta
gggatacccgctgaacttaagcatatcaa-------------------------------
------------------------------------------------------------
-------------acggcgcgtgaagcggcaacagctcaaatttgaaatctggctccctc
tgggggtccgagttgtaatttgcagagggtgctttggcgttggtggcggtctaagttcct
tggaacaggacatcgcagagggtgagaatcccgtttgtggtcgcctgccttcgccgtgta
aagccccttcgacgagtcgagttgtttgggaatgcagctctaaatgggaggtaaatttct
tctaaagctaaataccggccagagaccgatagcgcacaagtagagtgatcgaaagatgaa
aagcactttggaaagagagtcaaacagcacgtgaaattgttgaaagggaagcgcttgcag
ccagacttgcccgcagttgctcacccaggcttttgcccggggcattcttctgtgggcagg
ccagcatcagtttgggcggtcggataaaggcctctgtcacgtatcctccttcgggtggac
cttataggggaggcgacatgcgaccagcccggactgaggtccgcgcatctgctaggatgc
tggcgtaatggctgtaagcggcccgtcttgaaacacggaccaaggagtctaacatctatg
cgagtgtttgggtgtcaagcccgagcgcggaatgaaagtgaacggaggtgggaaccctcg
ggtgcaccatcgaccgatcctgatgtcttcggatggatttgagtaagagcatagctgttg
ggacccgaaagatggtgaactatgcttgaatagggtgaagccagaggaaactctggtgga
ggctcgcagcggttctgacgtgcaaatcgatcgtcaaatttgggcatagggg--------
---------???????????????????????????????????????????????????
????????????????????????????????????????????????????????????
????????????????????????????????????????????????????????????
????????????????????????????????????????????????????????????
????????????????????????????????????????????????????????????
????????????????????????????????????????????????????????????
????????????????????????????????????????????????????????????
????????????????????????????????????????????????????????????
????????????????????????????????????????????????????????????
????????????????????????????????????????????????????????????
????????????????????????????????????????????????????????????
????????????????????????????????????????????????????????????
????????????????????????????????????????????????????????????
????????????????????????????????????????????????????????????
????????????????????????????????????????????????????????????
????????????????????????????????????????????????????????????
????????????????????????????????????????????????????????????
????????????????????????????????????????????????????????????
????????????????????????????????????????????????????????????
????????????????????????????????????????????????????????????
????????????????????????????????????????????????????????????
????????????????????????????????????????????????????????????
????????????????????????????????????????????????????????????
????????????????????????????????????????????????????????????
????????????????????????????????????????????????????????????
????????????????????????????????????????????????????????????
????????????????????????????????????????????????????????????
????????????????????????????????????????????????????????????
????????????????????????????????????????????????????????????
????????????????????????????????????????????????????????????
????????????????????????????????????????????????????????????
????????????????????????????????????????????????????????????
????????????????????????????????????????????????????????????
????????????????????????????????????????????????????????????
????????????????????????????????????????????????????????????
????????????????????????????????????????????????????????????
????????????????????????????????????????????????????????????
????????????????????????????????????????????????????????????
????????????????????????????????????????????????????????????
????????????????????????????????????????????????????????????
????????????????????????????????????????????????????????????
????????????????????????????????????????????????????????????
????????????????????????????????????????????????????????????
????????????????????????????????????????????????????????????
????????????????????????????????????????????????????????????
????????????????????????????????????????????????????????????
????????????????????????????????????????????????????????????
????????????????????????????????????????????????????????????
????????????????????????
>Helminthosporium_erythrinicola_CBS_145569_HT____CPC_35291
-------------taacaaggtttccgtaggtgaacctgcggaaggatcattaccttatg
catccctgat-cggcacccaccgcgaggtggcgtctaaaccctctgcctatgtgtacctt
ttgttgtttcctcggcaggcttgcctgccgccgggaaccccctaaacccttgcatctgaa
gcctaaaactctgataaccacctaataatcacaactttcaacaatggatctcttggttct
ggcatcgatgaagaacgcagcgaaatgcgaaaagtagtgtgaattgcagaattccgtgaa
tcatcgaatctttgaacgcacattgcgcccctcggtattccgtggggcatgcctgttcga
gcgtcatttacaccctcaagctctgcttggtgttgggcgctgtcccgcctccgcgcgtgg
actcgccccaaagtcattggcagcggtcgtgccggcttctcgtgcagcacattgcgcttc
ttgaagccccggtggatcagcatccagcaagccttctataacttgacctcggatcaggta
gggatacccgctgaacttaagcatat----------------------------------
------------------------------------------------------------
----------------------------gcaatagctcaaatttgaaatctggctccctc
tgggggtccgagttgtaatttgcagagggtgctttggtgtcggcagcggtctaagttcct
tggaacaggacatcgcagagggtgagaatcccgtttgtggtcgcatgccttcgccgtgta
aagccccttcgacgagtcgagttgtttgggaatgcagctctaaatgggaggtaaatttct
tctaaagctaaatactggccagagaccgatagcgcacaagtagagtgatcgaaagatgaa
aagcactttggaaagagagtcaaacagcacgtgaaattgttgaaagggaagcgcttgcag
ccagacttgcccgtagttgctcacccaggcttttgcccggggcattcttctgcgggcagg
ccagcatcagtttgggcggtcggataaaggcctctgtcacgtatcttccttcgggatgac
cttataggggaggcgacatgcgaccagcccggactgaggaccgcgcttttgctaggatgc
tggcgtaatggctgtaagcggcccgtcttgaaacacggaccaaggagtctaacatctatg
cgagtgtttgggtgtcaagcccgagcgcgtaatgaaagtgaacggaggtgggaacccttg
ggtgcaccatcgaccgatcctgatgtcttcggatggatttgagtaagagcatagctgttg
ggacccgaaagatggtgaactatgcttgaatagggtgaagccagaggaaactctggtgga
ggctcgcagcggttctgacgtgcaaatcgatcgtcaaatttgggcataggggcgaaagac
taatcgaac---------------------------------------------------
------------------------------------------------------------
------------------------------------------------------------
--------gaagaaggctgcctcggccaaggcaggtgtctcacaggtgttgaatcgatac
acctacgcttccaccttgtcccatcttcggcgtaccaacacacccgtgggtcgagacgga
aaactggccaagcctcgacaactgcacaatagtcattggggtctcgtctgccccgctgag
acgcccgaaggacaggcatgtggtctcgtgaagaacttgtctctcatgtgctacgtcagt
gttggtagcgagagtcagcccatcacggattttatgtcgggtcgcaacatggagttgctt
gaggagttcgacccgcagatgaaccctaatgccaccaaggtgttcgtcaacggtgtctgg
gttggcacacacagcaaccctcagcagctgatctcaacggtgcaggagctgcgtcggaac
ggtaccttgtcctacgagatgagtttgattcgagatatccgtgaccgagaattcaagatc
ttcacagatgcaggccgtgtcatgaggccgctctttgtggtagataatgatgtccgcagc
ccgaaccagaatcgtttagtcttcaatcgggaacaccacaacctgattttaaacgatgag
cacatcgaagtcggtggtatgaacgaagatgaggcaaatcgggcaaggttcggttggagg
ggtcttctccagaacggttgcgttgagtacctggacgcagaggaagaggagtcggccatg
attgtcatgtcgccagaggacctggatgagtggcgcgaaatgaagcagggcaacaccgga
cctccacaagagaagcccgcggacaaacgacttgcgcctgtcaaacccaaaccaaatccc
gccgtcgccgcttatacgcattgtgagattcatcccgctatgattctcggta--------
----------------------------------------????????????????????
????????????????????????????????????????????????????????????
????????????????????????????????????????????????????????????
????????????????????????????????????????????????????????????
????????????????????????????????????????????????????????????
????????????????????????????????????????????????????????????
????????????????????????????????????????????????????????????
????????????????????????????????????????????????????????????
????????????????????????????????????????????????????????????
????????????????????????????????????????????????????????????
????????????????????????????????????????????????????????????
????????????????????????????????????????????????????????????
????????????????????????????????????????????????????????????
????????????????????????????????????????????????????????????
????????????????????????????????????????????????????????????
????????????????????????????????????????????????????????????
????????????????????????????????????????????????????????????
????????????????????????????????????????????????????????????
????????????????????????????????????????????????????????????
????????????????????????????????????????????????????????????
????????????????????????????????????????????????????????????
????????????????????????????????????????????????????????????
????????????????????????????????????????????????????????????
????????????????????????????????????????????????????????????
????????????????????????????????????????????????????????????
????????????????????????????????????????????????????????????
????????????????????????????????????????????????????????????
????????????????????????????????????????????????????????????
????????????????????????????????????????????????????????????
????????????????????????????????????????????????????????????
????????????????????????
>Helminthosporium_genistae_L129___CBS_139922
gaagtaaaagtcgtaacaaggtttccgtaggtgaacctgcggaaggatcattaacatgtc
catctctgat-cgtcgcccaccgcgaggtggggtctgtaccctctgtctacgtgtacctc
ttgttgtttcctcggcaggcctgcctgccgccaggaatcccacaaacccttgtatctgaa
gtgtaaaactctgataaccacttaattatcacaactttcaacaatggatctcttggttct
ggcatcgatgaagaacgcagcgaaatgcgaaaagtagtgtgaattgcagaattccgtgaa
tcatcgaatctttgaacgcacattgcgcccctcggtattccgtggggcatgcctgttcga
gcgtcatttacaccctcaagctctgcttggtgttgggcgctgtcccgtctccgcgcgtgg
actcgccccaaagttattggcagcggtcgtgccagcttctcgtgcagcacattgcgcttc
ttgaagccctggtggatcagcgtccagcaagccctccataatttgacctcggatcaggta
gggatacccgctgaacttaagcatatcaataagcggaggaaaagaactggcgtgtacctc
ttgttgtttcctcggcaggccttaagcatatcaataagcggaggaaaagaaaccaactgg
gattgccctagtaacggcgagtgaagcggcaacagctcaaatttgaaatctggctccctt
tgggggtccgagttgtaatttgcagagggtgctttggtgttggtggcggtctaagttcct
tggaacaggacatcgcagagggtgagaatcccgtttgtggtcgcctgccttcgccgtgta
aagccccttcgacgagtcgagttgtttgggaatgcagctctaaatgggaggtaaatttct
tctaaagctaaatactggccagagaccgatagcgcacaagtagagtgatcgaaagatgaa
aagcactttggaaagagagtcaaacagcacgtgaaattgttgaaagggaagcgcttgcag
ccagacttgcccgtagttgctcacccaggcttttgcccggggcactcttctgcgggcagg
ccagcatcagtttgggcggtcggataaaggcctctgacacgttccttccttcgggatggc
catataggggaggtgtaatgcgaccagcccggactgaggtccgcgcttctgctaggatgc
tggcgtaatggctgtaagcggcccgtcttgaaacacggaccaaggagtctaacatctatg
cgagtgtttgggtgtcaagcccgagcgcgtaatgaaagtgaacggaggtgggaacccttg
ggtgcaccatcgaccgatcctgatgtcttcggatggatttgagtaagagcatagctgttg
ggacccgaaagatggtgaactatgcttgaatagggtgaagccagaggaaactctggtgga
ggctcgcagcggttctgacgtgcaaatcgatcgtcaaatttgggcataggggcgaaagac
taatcgaacggtccactaatcgccaacttgttccgyatcttattccttaagctcacaaag
gatgtgtacaagtacctccagcgatgtgttgaaaacagcaccgacttcaacgtccaaatg
gctatcaaagccggtataatcacgaacggactcaagtactcactagccacaggtaactgg
ggtgatcagaagaaggctgcatcggccaaggcgggcgtctcacaggtgttgaatcgatac
acctacgcttccaccttgtcccatcttcggcgtaccaacacacccgttggtcgagacggg
aagttggcaaagcctcgacaactacacaacagtcattggggtctcgtatgccccgctgag
acgcctgaaggacaggcatgtggtcttgtgaagaacttgtctctcatgtgctacgtcagc
gttggtagcgagagtcagcccattacagatttcatgtcgggccgcaacatggaattgctc
gaggagttcgacccacagatgaaccctaatgccaccaaggtgttcgtcaacggtgtctgg
gttggcacacacagcaaccctcagcagctgatctcaacggtgcaggagctgcgtcggaac
ggtaccttgtcctacgagatgagtttggttcgagatatccgtgatcgagaattcaagatc
ttcacagatgctggtcgtgtgatgagaccgctctttgtggtagacaacgatgttcgcagc
cccaatcagaaccgtttagtcttcaatcgggaacatcacaatctgattctgaacgatgaa
cacatcgaagtcggtggtatgaacgaagatgaggcaaatcgggcgaggttcggttggagg
ggtcttctccagaatgggtgygttgagtacctggacgcagaggaagaggagtcagccatg
attgtcatgtcgccagaggacctggatgagtggcgcgagatgaagcagggcaacaccggg
ccgccacaagagaagcccgcggataagcgacttgcgcctgtcaagcccaaaccaaatccc
gccgttgccgcttatacacattgcgagattcatcccgctatgattctcggtatctgcgcc
agtatcattccgttcccggaccacaatcagtctcctcgtagcatgtctaagtataagcaa
ttataccgtgaaactgcgaatggctcattaaatcagttatcgtttatttgatagtacctt
actacttggatacctgtggtaattctagagctaatacatgctaaaaaccccgacttcgga
aggggtgtatttattagataaaaaaccaatgcccttcggggctccttggtgattcataat
aacttctcagatcgcatggccttgcgccggcgacggttcattcaaatttctgccctatca
actttcgatggtaaggtattggcttaccatggtttctacgggtaacggggaattagggtt
cgattccggagagttagcctgagaaacggctaacacatccaaggaaggcagcaggcgcgc
aaattacccaatcctgatacagggaggtagtgacaataaatactgatacagggctctttt
gggtcttgtaattggaatgagtacaatttaaacctcttaacgaggaacaattggagggca
agtctggtgccagcagccgcggtaattccagctccaatagcgtatattaaagttgttgca
gttaaaaagctcgtagttgaacctttggcctggctggcaggtccgcctcaccgcgtgcac
ttgtccggccgggccttttcttctggagaaccgcatgcccttcactgggtgtgttgggga
ccaggacttttactttgaaaaaattagagtgttcaaagcaggcctttgctcgaatattac
agcatggaataataaaataggacgtgcggttctattttgttggtttctaggaccgccgta
atgattaatagggacagtcgggggcatcagtattcaattgtcagaggtgaaattcttgga
tttattgaagactaactactgcgaaagcatttgccaaggatgttttcattaatcagtgaa
cgaaagttaggggatcgaagacgatcagataccgtcgtagtcttaaccataaactatgcc
gactagggatcgggcggtgttattattttgactcgctcggcaccttacgagaaatcaaag
tgtttgggttctggggggag????????????????????????????????????????
????????????????????????????????????????????????????????????
????????????????????????????????????????????????????????????
????????????????????????????????????????????????????????????
????????????????????????????????????????????????????????????
????????????????????????????????????????????????????????????
????????????????????????????????????????????????????????????
????????????????????????????????????????????????????????????
????????????????????????????????????????????????????????????
????????????????????????????????????????????????????????????
????????????????????????????????????????????????????????????
????????????????????????????????????????????????????????????
????????????????????????
>Helminthosporium_genistae_L142_ET____CBS142597
gaagtaaaagtcgtaacaaggtttccgtaggtgaacctgcggaaggatcattaacatgtc
catctctgat-cgtcgcccaccgcgaggtggggtctgtaccctctgtctacgtgtacctc
ttgttgtttcctcggcaggcctgcctgccgccaggaatcccacaaacccttgtatctgaa
gtgtaaaactctgataaccacttaattatcacaactttcaacaatggatctcttggttct
ggcatcgatgaagaacgcagcgaaatgcgaaaagtagtgtgaattgcagaattccgtgaa
tcatcgaatctttgaacgcacattgcgcccctcggtattccgtggggcatgcctgttcga
gcgtcatttacaccctcaagctctgcttggtgttgggcgctgtcccgtctccgcgcgtgg
actcgccccaaagttattggcagcggtcgtgccagcttctcgtgcagcacattgcgcttc
ttgaagccctggtggatcagcgtccagcaagccctccataatttgacctcggatcaggta
gggatacccgctgaacttaagcatatcaataagcggaggaaaagaactggcgtgtacctc
ttgttgtttcctcggcaggccttaagcatatcaataagcggaggaaaagaaaccaactgg
gattgccctagtaacggcgagtgaagcggcaacagctcaaatttgaaatctggctccctt
tgggggtccgagttgtaatttgcagagggtgctttggtgttggtggcggtctaagttcct
tggaacaggacatcgcagagggtgagaatcccgtttgtggtcgcctgccttcgccgtgta
aagccccttcgacgagtcgagttgtttgggaatgcagctctaaatgggaggtaaatttct
tctaaagctaaatactggccagagaccgatagcgcacaagtagagtgatcgaaagatgaa
aagcactttggaaagagagtcaaacagcacgtgaaattgttgaaagggaagcgcttgcag
ccagacttgcccgtagttgctcacccaggcttttgcccggggcactcttctgcgggcagg
ccagcatcagtttgggcggtcggataaaggcctctgacacgttccttccttcgggatggc
catataggggaggtgtaatgcgaccagcccggactgaggtccgcgcttctgctaggatgc
tggcgtaatggctgtaagcggcccgtcttgaaacacggaccaaggagtctaacatctatg
cgagtgtttgggtgtcaagcccgagcgcgtaatgaaagtgaacggaggtgggaacccttg
ggtgcaccatcgaccgatcctgatgtcttcggatggatttgagtaagagcatagctgttg
ggacccgaaagatggtgaactatgcttgaatagggtgaagccagaggaaactctggtgga
ggctcgcagcggttctgacgtgcaaatcgatcgtcaaatttgggcataggggcgaaagac
taatcgaacggtccactaatcgccaacttgttccgyatcttattccttaagctcacaaag
gatgtgtacaagtacctccagcgatgtgttgaaaacagcaccgacttcaacgtccaaatg
gctatcaaagccggtataatcacgaacggactcaagtactcactagccacaggtaactgg
ggtgatcagaagaaggctgcatcggccaaggcgggcgtctcacaggtgttgaatcgatac
acctacgcttccaccttgtcccatcttcggcgtaccaacacacccgttggtcgagacggg
aagttggcaaagcctcgacaactacacaacagtcattggggtctcgtatgccccgctgag
acgcctgaaggacaggcatgtggtcttgtgaagaacttgtctctcatgtgctacgtcagt
gttggtagcgagagtcagcccattacagatttcatgtcgggccgcaacatggaattgctc
gaggagttcgacccacagatgaaccctaatgccaccaaggtgttcgtcaacggtgtctgg
gttggcacacacagcaaccctcagcagctgatctcaacggtgcaggagctgcgtcggaac
ggtaccttgtcttacgagatgagtttggttcgagatatccgtgatcgagaattcaagatc
ttcacagatgctggtcgtgtgatgagaccgctctttgtggtagacaacgatgttcgcagc
cccaatcagaaccgtttagtcttcaatcgggagcatcacaatctgattctgaacgatgaa
cacatcgaagtyggtggtatgaacgaagatgaggcaaatcgggcgaggttcggttggagg
ggtcttctccagaatgggtgygttgagtacctggacgcagaggaagaggagtcagccatg
attgtcatgtcgccagaggacctggatgagtggcgcgagatgaagcagggcaacaccggg
ccgccacaagagaagcccgcggataagcgacttgcgcctgtcaagcccaaaccaaatccc
gccgttgccgcttatacacattgcgagattcatcccgctatgattctcggtatctgcgcc
agtatcattccgttcccggaccacaatcagtctcctcgta????????????????????
????????????????????????????????????????????????????????????
????????????????????????????????????????????????????????????
????????????????????????????????????????????????????????????
????????????????????????????????????????????????????????????
????????????????????????????????????????????????????????????
????????????????????????????????????????????????????????????
????????????????????????????????????????????????????????????
????????????????????????????????????????????????????????????
????????????????????????????????????????????????????????????
????????????????????????????????????????????????????????????
????????????????????????????????????????????????????????????
????????????????????????????????????????????????????????????
????????????????????????????????????????????????????????????
????????????????????????????????????????????????????????????
????????????????????????????????????????????????????????????
????????????????????????????????????????????????????????????
????????????????????????????????????????????????????????????
????????????????????????????????????????????????????????????
????????????????????????????????????????????????????????????
????????????????????????????????????????????????????????????
????????????????????????????????????????????????????????????
????????????????????????????????????????????????????????????
????????????????????????????????????????????????????????????
????????????????????????????????????????????????????????????
????????????????????????????????????????????????????????????
????????????????????????????????????????????????????????????
????????????????????????????????????????????????????????????
????????????????????????????????????????????????????????????
????????????????????????????????????????????????????????????
????????????????????????
>Helminthosporium_genistae_L143___CBS_139927
gaagtaaaagtcgtaacaaggtttccgtaggtgaacctgcggaaggatcattaatatgtc
catctctgat-cgtcgcccaccgcgaggtggggtctgtaccctctgtctacatgtacctc
ttgttgtttcctcggcaggcctgcctgccgccaggaatcccacaaacccttgtatctgaa
gtgtaaaactccgataaccacttaattatcacaactttcaacaatggatctcttggttct
ggcatcgatgaagaacgcagcgaaatgcgaaaagtagtgtgaattgcagaattccgtgaa
tcatcgaatctttgaacgcacattgcgcccctcggtattccgtggggcatgcctgttcga
gcgtcatttacaccctcaagctctgcttggtgttgggcgctgtcccgtctccgcgcgtgg
actcgccccaaagttattggcagcggtcgtgccagcttctcgtgcagcacattgcgcttc
ttgaagccctggtggatcagcgtccagcaagccctccataatttgacctcggatcaggta
gggatacccgctgaacttaagcatatcaataagcggaggaaaagaactggcatgtacctc
ttgttgtttcctcggcaggccttaagcatatcaataagcggaggaaaagaaaccaactgg
gattgccctagtaacggcgagtgaagcggcaacagctcaaatttgaaatctggctccctt
tgggggtccgagttgtaatttgcagagggtgctttggtgttggtggcggtctaagttcct
tggaacaggacatcgcagagggtgagaatcccgtttgtggtcgcctgccttcgccgtgta
aagccccttcgacgagtcgagttgtttgggaatgcagctctaaatgggaggtaaatttct
tctaaagctaaatactggccagagaccgatagcgcacaagtagagtgatcgaaagatgaa
aagcactttggaaagagagtcaaacagcacgtgaaattgttgaaagggaagcgcttgcag
ccagacttgcccgtagttgctcacccaggcttttgcccggggcactcttctgcgggcagg
ccagcatcagtttgggcggtcggataaaggcctctgacacgttccatccttcgggatggc
catataggggaggtgcaatgcgaccagcccggactgaggtccgcgcttctgctaggatgc
tggcgtaatggctgtaagcggcccgtcttgaaacacggaccaaggagtctaacatctatg
cgagtgtttgggtgtcaagcccgagcgcgtaatgaaagtgaacggaggtgggaacccttg
ggtgcaccatcgaccgatcctgatgtcttcggatggatttgagtaagagcatagctgttg
ggacccgaaagatggtgaactatgcttgaatagggtgaagccagaggaaactctggtgga
ggctcgcagcggttctgacgtgcaaatcgatcgtcaaatttgggcataggggcgaaagac
taatcgaacggtccactaatcgccaacttgttccgcatcctattccttaagctcacaaag
gatgtgtacaagtacctccagcgatgtgttgaaaacagcaccgacttcaacgtccaaatg
gctatcaaagccggtataatcacgaacggactcaagtactcactagccacaggtaactgg
ggtgatcagaagaaggctgcatcggccaaggcgggcgtctcacaggtgttgaatcgatac
acctacgcttccaccttgtcccatcttcggcgtaccaacacacccgttggtcgagacggg
aagttggcaaagcctcgacaactacacaacagtcattggggtctcgtatgccccgctgag
acgcctgaaggacaggcatgtggtcttgtgaagaacttgtctctcatgtgctacgtcagc
gttggtagcgagagtcagcccattacagatttcatgtcgggccgcaacatggaattgctc
gaggagttcgacccacagatgaaccctaatgccaccaaggtgttcgtcaacggtgtctgg
gttggcacacacagcaaccctcagcagctgatctcaacggtgcaggagctgcgtcggaac
ggtaccttgtcctacgagatgagtttggttcgagatatccgtgaccgagaattcaagatc
ttcacagatgctggtcgtgtaatgagaccgctctttgtggtagacaacgatgttcgcagc
cccaatcagaaccgtttagtcttcaatcgggaacatcacaatctgattctgaacgatgaa
cacatcgaagtcggtggtatgaacgaagatgaggcaaatcgggcgaggttcggttggagg
ggtcttctccagaatgggtgcgttgagtacctggacgcagaggaagaggagtcagccatg
attgtcatgtcgccagaggacctggatgaatggcgcgagatgaagcagggcaacaccggg
ccgccacaagagaagcccgcggataagcgacttgcgcctgtcaagcccaaaccaaatccc
gccgttgccgcttatacacattgcgaaattcatcccgctatgattctcggtatctgcgcc
agtatcattccgttcccggaccacaatcagtctcctcgta????????????????????
????????????????????????????????????????????????????????????
????????????????????????????????????????????????????????????
????????????????????????????????????????????????????????????
????????????????????????????????????????????????????????????
????????????????????????????????????????????????????????????
????????????????????????????????????????????????????????????
????????????????????????????????????????????????????????????
????????????????????????????????????????????????????????????
????????????????????????????????????????????????????????????
????????????????????????????????????????????????????????????
????????????????????????????????????????????????????????????
????????????????????????????????????????????????????????????
????????????????????????????????????????????????????????????
????????????????????????????????????????????????????????????
????????????????????????????????????????????????????????????
????????????????????????????????????????????????????????????
????????????????????????????????????????????????????????????
????????????????????????????????????????????????????????????
????????????????????????????????????????????????????????????
????????????????????????????????????????????????????????????
????????????????????????????????????????????????????????????
????????????????????????????????????????????????????????????
????????????????????????????????????????????????????????????
????????????????????????????????????????????????????????????
????????????????????????????????????????????????????????????
????????????????????????????????????????????????????????????
????????????????????????????????????????????????????????????
????????????????????????????????????????????????????????????
????????????????????????????????????????????????????????????
????????????????????????
>Helminthosporium_genistae_L144___CBS_139928
gaagtaaaagtcgtaacaaggtttccgtaggtgaacctgcggaaggatcattaacatgtc
catctctgat-cgtcgcccaccgcgaggtggggtctgtaccctctgtctacgtgtacctc
ttgttgtttcctcggcaggcctgcctgccgccaggaatcccacaaacccttgtatctgaa
gtgtaaaactctgataaccacttaattatcacaactttcaacaatggatctcttggttct
ggcatcgatgaagaacgcagcgaaatgcgaaaagtagtgtgaattgcagaattccgtgaa
tcatcgaatctttgaacgcacattgcgcccctcggtattccgtggggcatgcctgttcga
gcgtcatttacaccctcaagctctgcttggtgttgggcgctgtcccgtctccgcgcgtgg
actcgccccaaagttattggcagcggtcgtgccagcttctcgtgcagcacattgcgcttc
ttgaagccctggtggatcagcgtccagcaagccctccataatttgacctcggatcaggta
gggatacccgctgaacttaagcatatcaataagcggaggaaaagaactggcgtgtacctc
ttgttgtttcctcggcaggccttaagcatatcaataagcggaggaaaagaaaccaactgg
gattgccctagtaacggcgagtgaagcggcaacagctcaaatttgaaatctggctccctt
tgggggtccgagttgtaatttgcagagggtgctttggtgttggtggcggtctaagttcct
tggaacaggacatcgcagagggtgagaatcccgtttgtggtcgcctgccttcgccgtgta
aagccccttcgacgagtcgagttgtttgggaatgcagctctaaatgggaggtaaatttct
tctaaagctaaatactggccagagaccgatagcgcacaagtagagtgatcgaaagatgaa
aagcactttggaaagagagtcaaacagcacgtgaaattgttgaaagggaagcgcttgcag
ccagacttgcccgtagttgctcacccaggcttttgcccggggcactcttctgcgggcagg
ccagcatcagtttgggcggtcggataaaggcctctgacacgttccttccttcgggatggc
catataggggaggtgtaatgcgaccagcccggactgaggtccgcgcttctgctaggatgc
tggcgtaatggctgtaagcggcccgtcttgaaacacggaccaaggagtctaacatctatg
cgagtgtttgggtgtcaagcccgagcgcgtaatgaaagtgaacggaggtgggaacccttg
ggtgcaccatcgaccgatcctgatgtcttcggatggatttgagtaagagcatagctgttg
ggacccgaaagatggtgaactatgcttgaatagggtgaagccagaggaaactctggtgga
ggctcgcagcggttctgacgtgcaaatcgatcgtcaaatttgggcataggggcgaaagac
taatcgaacggtccactaatcgccaacttgttccgtatcttattccttaagctcacaaag
gatgtgtacaagtacctccagcgatgtgttgaaaacagcaccgacttcaacgtccaaatg
gctatcaaagccggtataatcacgaacggactcaagtactcactagccacaggtaactgg
ggtgatcagaagaaggctgcatcggccaaggcgggcgtctcacaggtgttgaatcgatac
acctacgcttccaccttgtcccatcttcggcgtaccaacacacccgttggtcgagacggg
aagttggcaaagcctcgacaactacacaacagtcattggggtctcgtatgccccgctgag
acgcctgaaggacaggcatgtggtcttgtgaagaacttgtctctcatgtgctacgtcagt
gttggtagcgagagtcagcccattacagatttcatgtcgggccgcaacatggaattgctc
gaggagttcgacccacagatgaaccctaatgccaccaaggtgttcgtcaacggtgtctgg
gttggcacacacagcaaccctcagcagctgatctcaacggtgcaggagctgcgtcggaac
ggtaccttgtcttacgagatgagtttggttcgagatatccgtgatcgagaattcaagatc
ttcacagatgctggtcgtgtgatgagaccgctctttgtggtagacaacgatgttcgcagc
cccaatcagaaccgtttagtcttcaatcgggagcatcacaatctgattctgaacgatgaa
cacatcgaagttggtggtatgaacgaagatgaggcaaatcgggcgaggttcggttggagg
ggtcttctccagaatgggtgtgttgagtacctggacgcagaggaagaggagtcagccatg
attgtcatgtcgccagaggacctggatgagtggcgcgagatgaagcagggcaacaccggg
ccgccacaagagaagcccgcggataagcgacttgcgcctgtcaagcccaaaccaaatccc
gccgttgccgcttatacacattgcgagattcatcccgctatgattctcggtatctgcgcc
agtatcattccgttcccggaccacaatcagtctcctcgta????????????????????
????????????????????????????????????????????????????????????
????????????????????????????????????????????????????????????
????????????????????????????????????????????????????????????
????????????????????????????????????????????????????????????
????????????????????????????????????????????????????????????
????????????????????????????????????????????????????????????
????????????????????????????????????????????????????????????
????????????????????????????????????????????????????????????
????????????????????????????????????????????????????????????
????????????????????????????????????????????????????????????
????????????????????????????????????????????????????????????
????????????????????????????????????????????????????????????
????????????????????????????????????????????????????????????
????????????????????????????????????????????????????????????
????????????????????????????????????????????????????????????
????????????????????????????????????????????????????????????
????????????????????????????????????????????????????????????
????????????????????????????????????????????????????????????
????????????????????????????????????????????????????????????
????????????????????????????????????????????????????????????
????????????????????????????????????????????????????????????
????????????????????????????????????????????????????????????
????????????????????????????????????????????????????????????
????????????????????????????????????????????????????????????
????????????????????????????????????????????????????????????
????????????????????????????????????????????????????????????
????????????????????????????????????????????????????????????
????????????????????????????????????????????????????????????
????????????????????????????????????????????????????????????
????????????????????????
>Helminthosporium_genistae_L148___CBS_139929
gaagtaaaagtcgtaacaaggtttccgtaggtgaacctgcggaaggatcattaccctgtc
catgtataat-cgtcgctcaccgcgaggtggggtctgtaccctctgtctacaagtacctc
ttgttgtttcctcggcaggcctgcctgccgccaggaaccccataaacccctgtatctcaa
gtgtaaaactccgataaccacttaattatcacaactttcaacaatggatctcttggttct
ggcatcgatgaagaacgcagcgaaatgcgaaaagtagtgtgaattgcagaattccgtgaa
tcatcgaatctttgaacgcacattgcgcccctcggtattccgtggggcatgcctgttcga
gcgtcatttacaccctcaagctctgcttggtgttgggcgctgtcccgcctccgcgcgtgg
actcgccctaaagttattggcagcggtcgtgccagcttctcgtgcagcacattgcgcttc
ttgaagccctggcggatcggcgtccagcaagccctccataatttgacctcggatcaggta
gggatacccgctgaacttaagcatatcaataagcggaggaaaagaactggcaagtacctc
ttgttgtttcctcggcaggccttaagcatatcaataagcggaggaaaagaaaccaactgg
gattgccctagtaacggcgagtgaagcggcaacagctcaaatttgaaatctggctccctt
tgggggtccgagttgtaatttgcagagggtgctttggtgttggtggcggtctaagttcct
tggaacaggacatcgcagagggtgagaatcccgtttgtggtcgcctgccttcgccgtgta
aagccccttcgacgagtcgagttgtttgggaatgcagctctaaatgggaggtaaatttct
tctaaagctaaatactggccagagaccgatagcgcacaagtagagtgatcgaaagatgaa
aagcactttggaaagagagtcaaacagcacgtgaaattgttgaaagggaagcgcttgcag
ccagacttgcccgtagttgctcacccaggcttttgcccggggcactcttctgcgggcagg
ccagcatcagtttgggcggtcggataaaggcctctgacacgttccttccttcgggatggc
catataggggaggtgtaatgcgaccagcccggactgaggtccgcgcttctgctaggatgc
tggcgtaatggctgtaagcggcccgtcttgaaacacggaccaaggagtctaacatctatg
cgagtgtttgggtgtcaagcccgagcgcgtaatgaaagtgaacggaggtgggaacccttg
ggtgcaccatcgaccgatcctgatgtcttcggatggatttgagtaagagcatagctgttg
ggacccgaaagatggtgaactatgcttgaatagggtgaagccagaggaaactctggtgga
ggctcgcagcggttctgacgtgcaaatcgatcgtcaaatttgggcataggggcgaaagac
taatcgaacggtccactaatcgccaacttgttccgcatcctattccttaagctcacaaag
gatgtgtacaagtacctccagcgatgtgttgaaaacagcaccgacttcaacgtccaaatg
gctatcaaagccggtataatcacgaacggactcaagtactcactagccacaggtaactgg
ggtgatcagaagaaggctgcatcggccaaggcgggcgtctcacaggtgttgaatcgatac
acctacgcttccaccttgtcccatcttcggcgtaccaacacacccgttggtcgagacggg
aagttggcaaagcctcgacaactacacaacagtcattggggtctcgtatgccccgctgag
acgcctgaaggacaggcatgtggtcttgtgaagaacttgtctctcatgtgctacgtcagc
gttggtagcgagagtcagcccattacagatttcatgtcgggccgcaacatggaattgctc
gaggagttcgacccacagatgaaccctaatgctaccaaggtgttcgtcaacggtgtctgg
gttggcacacacagcaatcctcagcagctgatctcaacggtgcaggagctgcgtcggaac
ggtaccttgtcctacgagatgagtttggttcgagatatccgtgaccgggaattcaagatc
ttcacagatgctggtcgtgtgatgagaccgctctttgtagtagacaacgatgttcgcagc
cccaatcagaaccgtttagtcttcaatcgggaacatcacaatctgattctgaacgatgaa
cacatcgaagtcggtggtatgaacgaagatgaggcaaatcgggcgaggttcggttggagg
ggtcttctccagaatgggtgcgttgagtacctggacgcagaggaagaggagtcagccatg
attgtcatgtcgccagaggacctggatgagtggcgcgagatgaagcagggcaacaccggg
ccgccacaagagaagcccgcggataagcgacttgcgcctgtcaagcccaaaccaaatccc
gccgttgccgcttatacacattgcgagattcatcccgctatgattctcggtatctgcgcc
agtatcattccgttcccggaccacaatcagtctcctcgta????????????????????
????????????????????????????????????????????????????????????
????????????????????????????????????????????????????????????
????????????????????????????????????????????????????????????
????????????????????????????????????????????????????????????
????????????????????????????????????????????????????????????
????????????????????????????????????????????????????????????
????????????????????????????????????????????????????????????
????????????????????????????????????????????????????????????
????????????????????????????????????????????????????????????
????????????????????????????????????????????????????????????
????????????????????????????????????????????????????????????
????????????????????????????????????????????????????????????
????????????????????????????????????????????????????????????
????????????????????????????????????????????????????????????
????????????????????????????????????????????????????????????
????????????????????????????????????????????????????????????
????????????????????????????????????????????????????????????
????????????????????????????????????????????????????????????
????????????????????????????????????????????????????????????
????????????????????????????????????????????????????????????
????????????????????????????????????????????????????????????
????????????????????????????????????????????????????????????
????????????????????????????????????????????????????????????
????????????????????????????????????????????????????????????
????????????????????????????????????????????????????????????
????????????????????????????????????????????????????????????
????????????????????????????????????????????????????????????
????????????????????????????????????????????????????????????
????????????????????????????????????????????????????????????
????????????????????????
>Helminthosporium_genistae_L149___CBS_139930
gaagtaaaagtcgtaacaaggtttccgtaggtgaacctgcggaaggatcattaccctgtc
catgtataat-cgtcgctcaccgcgaggtggggtctgtaccctctgtctacaagtacctc
ttgttgtttcctcggcaggcctgcctgccgccaggaaccccataaacccctgtatctcaa
gtgtaaaactccgataaccacttaattatcacaactttcaacaatggatctcttggttct
ggcatcgatgaagaacgcagcgaaatgcgaaaagtagtgtgaattgcagaattccgtgaa
tcatcgaatctttgaacgcacattgcgcccctcggtattccgtggggcatgcctgttcga
gcgtcatttacaccctcaagctctgcttggtgttgggcgctgtcccgcctccgcgcgtgg
actcgccctaaagttattggcagcggtcgtgccagcttctcgtgcagcacattgcgcttc
ttgaagccctggcggatcggcgtccagcaagccctccataatttgacctcggatcaggta
gggatacccgctgaacttaagcatatcaataagcggaggaaaagaactggcaagtacctc
ttgttgtttcctcggcaggccttaagcatatcaataagcggaggaaaagaaaccaactgg
gattgccctagtaacggcgagtgaagcggcaacagctcaaatttgaaatctggctccctt
tgggggtccgagttgtaatttgcagagggtgctttggtgttggtggcggtctaagttcct
tggaacaggacatcgcagagggtgagaatcccgtttgtggtcgcctgccttcgccgtgta
aagccccttcgacgagtcgagttgtttgggaatgcagctctaaatgggaggtaaatttct
tctaaagctaaatactggccagagaccgatagcgcacaagtagagtgatcgaaagatgaa
aagcactttggaaagagagtcaaacagcacgtgaaattgttgaaagggaagcgcttgcag
ccagacttgcccgtagttgctcacccaggcttttgcccggggcactcttctgcgggcagg
ccagcatcagtttgggcggtcggataaaggcctctgacacgttccttccttcgggatggc
catataggggaggtgtaatgcgaccagcccggactgaggtccgcgcttctgctaggatgc
tggcgtaatggctgtaagcggcccgtcttgaaacacggaccaaggagtctaacatctatg
cgagtgtttgggtgtcaagcccgagcgcgtaatgaaagtgaacggaggtgggaacccttg
ggtgcaccatcgaccgatcctgatgtcttcggatggatttgagtaagagcatagctgttg
ggacccgaaagatggtgaactatgcttgaatagggtgaagccagaggaaactctggtgga
ggctcgcagcggttctgacgtgcaaatcgatcgtcaaatttgggcataggggcgaaagac
taatcgaacggtccactaatcgccaacttgttccgtatcttattccttaagctcacaaag
gatgtgtacaagtacctccagcgatgtgttgaaaacagcaccgacttcaacgtccaaatg
gctatcaaagccggtataatcacgaacggactcaagtactcactagccacaggtaactgg
ggtgatcagaagaaggctgcatcggccaaggcgggcgtctcacaggtgttgaatcgatac
acctacgcttccaccttgtcccatcttcggcgtaccaacacacccgttggtcgagacggg
aagttggcaaagcctcgacaactacacaacagtcattggggtctcgtatgccccgctgag
acgcctgaaggacaggcatgtggtcttgtgaagaacttgtctctcatgtgctacgtcagc
gttggtagcgagagtcagcccattacagatttcatgtcgggccgcaacatggaattgctc
gaggagttcgacccacagatgaaccctaatgccaccaaggtgttcgtcaacggtgtctgg
gttggcacacacagcaaccctcagcagctgatctcaacggtgcaggagctgcgtcggaac
ggtaccttgtcttacgagatgagtttggttcgagatatccgtgatcgagaattcaagatc
ttcacagatgctggtcgtgtgatgagaccgctctttgtggtagacaacgatgttcgcagc
cccaatcagaaccgtttagtcttcaatcgggagcatcacaatctgattctgaacgatgaa
cacatcgaagtyggtggtatgaacgaagatgaggcaaatcgggcgaggttcggttggagg
ggtcttctccagaatgggtgygttgagtacctggacgcagaggaagaggagtcagccatg
attgtcatgtcgccagaggacctggatgagtggcgcgagatgaagcagggcaacaccggg
ccgccacaagagaagcccgcggataagcgacttgcgcctgtcaagcccaaaccaaatccc
gccgttgccgcttatacacattgcgagattcatcccgctatgattctcggtatctgcgcc
agtatcattccgttcccggaccacaatcagtctcctcgta????????????????????
????????????????????????????????????????????????????????????
????????????????????????????????????????????????????????????
????????????????????????????????????????????????????????????
????????????????????????????????????????????????????????????
????????????????????????????????????????????????????????????
????????????????????????????????????????????????????????????
????????????????????????????????????????????????????????????
????????????????????????????????????????????????????????????
????????????????????????????????????????????????????????????
????????????????????????????????????????????????????????????
????????????????????????????????????????????????????????????
????????????????????????????????????????????????????????????
????????????????????????????????????????????????????????????
????????????????????????????????????????????????????????????
????????????????????????????????????????????????????????????
????????????????????????????????????????????????????????????
????????????????????????????????????????????????????????????
????????????????????????????????????????????????????????????
????????????????????????????????????????????????????????????
????????????????????????????????????????????????????????????
????????????????????????????????????????????????????????????
????????????????????????????????????????????????????????????
????????????????????????????????????????????????????????????
????????????????????????????????????????????????????????????
????????????????????????????????????????????????????????????
????????????????????????????????????????????????????????????
????????????????????????????????????????????????????????????
????????????????????????????????????????????????????????????
????????????????????????????????????????????????????????????
????????????????????????
>Helminthosporium_guanshanense_HJAUP_C1022_ET
gaagtaaaagtcgtaacaaggtttccgtaggtgaacctgcggaaggatcattacatg---
-----------------------caaataaatgctgttaccctctgtctacatgtacctt
ttgttgtttcctcggcgggcttgcccgtcgccaggaaccccttaaacccttgtatccaaa
gcgtaaaactctgataaccacttaattatcacaactttcaacaatggatctcttggttct
ggcatcgatgaagaacgcagcgaaatgcgaaaagtagtgtgaattgcagaattccgtgaa
tcatcgaatctttgaacgcacattgcgcccctcggtattccgtggggcatgcctgttcga
gcgtcatttacaccctcaagctctgcttggtgttgggcgctgtcccgcctctgtgcgtgg
actcgccccaaagtcattggcagcggtcgtgccggcttctcgtgcagcacattgcgcgtc
tcgaagccctggcggatcggcgtccagcaagcctctattaacttgacctcggatcaggta
gggatacccgctgaacttaagcatatcaataaggcggagga-------------------
------------------------------------------------------------
-----------taacggcgagtgaagcggcaatagctcaaatttgaaatctggctctctt
tgggggtccgagttgtaatttgcagagggtgctttggcgttggtggcggtctaagttcct
tggaacaggacatcgcagagggtgagaatcccgtttgtggtcgcctgccttcgccgtgta
aagccccttcgacgagtcgagttgtttgggaatgcagctctaaatgggaggtaaatttct
tctaaagctaaatactggccagagaccgatagcgcacaagtagagtgatcgaaagatgaa
aagcactttggaaagagagtcaaacagcacgtgaaattgttgaaagggaagcgcttgcag
ccagacttgcccgtagttgctcacccaggcttttgcccggggcactcttctgcgagcagg
ccagcatcagtttgggcggtcggataaaggcctctgtcacgtatcttccttcgggatgac
cttataggggaggcgacatgcgaccagcccggactgaggtccgcgcttctgctaggatgc
tggcgtaatggctgtaagcggcccgtcttgaaacacggacccaaggag------------
------------------------------------------------------------
------------------------------------------------------------
------------------------------------------------------------
------------------------------------------------------------
------------------------------------------------------------
------------------------------------------------------------
------------------------------------------------------------
---------------gctgcctcggccaaggcgggtgtttcacaggtgttgaacaggtac
acctacgcttccaccttgtcccatcttcggcgtaccaacacacccgttggtcgagacgga
aaattggccaaacctcgacaactgcacaacagtcattggggtctcgtctgccccgccgag
acgcccgaaggacaggcatgtggtctcgtgaagaatttgtctctcatgtgctacgtcagt
gttggtagcgagagtcagcccatcacagatttcatgtcaggccgtaacatggaattgctt
gaggagttcgacccgcagatgaaccctaatgccaccaaggtgttcgtcaacggtgtctgg
gttggcacacacagcaaccctcagcagctgatctcaacggtgcaggagctgcgtcggaac
ggtaccttgtcttatgagatgagtttggtgcgagatatccgtgaccgagaattcaagatc
ttcacagatgctggtcgtgtcatgaggccgctctttgtggtagacaatgacgttcgcagc
ccgaaccagaaccgtctagtctttaaccgggaacatttcaatctgattcttaacgatgag
cacgttgaagtcagtggtatgaacgaagaggaggcaagtcgggcgagattcggttggaag
ggtcttctccagaacggttgcgttgagtacctagacgcagaggaagaggagtcggccatg
attgtcatgtcgcctgaggacctggatgagtggcgcgagatgaagcaaggcaacaccggg
cctccacaagagaagcccgcggataagcgacttgcgcctgtcaagcccaaaccaaatccc
gccgtcgccgcttatacgcattgcgagattcatcccgctatgattctcggcatctgcgcc
agtatcattccgttcccggatcacaatcagtctcctc-----------------------
------------------------------------------------------------
------------------------------------------------------------
------------------------------------------------------------
------------------------------------------------------------
------------------------------------------------------------
------------------------------------------------------------
------------------------------------------------------------
------------------------------------------------------------
------------------------------------------------------------
---------------------------------ctggcaggtccgcctcaccgcgtgcac
ttgtccggccgggccttttcttctggagaaccgcatgcccttcactgggtgtgttgggga
ccaggacttttactttgaaaaaattagagtgttcaaagcaggcctttgctcgaatattac
agcatggaataatagaataggacgtgcggttctattttgttggtttctaggaccgccgta
atgattaatagggacagtcgggggcatcagtattcaattgtcagaggtgaaattcttgga
tttattgaagactaactactgcgaaagcatttgccaaggatgttttcattaatcagtgaa
cgaaagttaggggatcgaagacgatcagataccgtcgtagtcttaaccataaactatgcc
gactagggatcgggcggtgttattattttgactcgctcggcaccttacgagaaatcaaag
tgtttgggttctggggggagcgctattcttatcattgccgccggtactggtgagttcgag
gctggtatctcgaaggacggtcagacccgtgagcacgctcttctcgcctataccctcggt
gttaggcagattatcgttgccatcaacaagatggacaccaccaagtggtccgaggcccgt
taccaggagatcgtcaaggagacctccaacttcatcaagaaggtcggcttcaaccccaag
cacattcccttcgtgcccatctccggcttcaacggtgacaacatgatcgatgcctccacc
aactgcccctggtacaagggctgggagaaggaggtcaaggccaaggtcaccggtaagacc
ctcctcgacgccatcgatgccatcgaccccccagctcgtccctccgacaagccccttcgt
ctgccccttcaggatgtgtacaagattggtggtattggcacggttcccgtcggtcgtgtc
gagactggtgtcatcaaggccggtatggtcgtcaccttcgcccccgccggtgtcaccact
gaagtcaagtctgtcgagatgcaccacgagcagcttaccgagggtcttcctggtgacaac
gttggcttcaacgtcaagaacgtttccgtcaaggagatccgtcgtggcaacgtcgccggt
gactccaagaccgacccgcccaagggtgctgagtccttcaacgctcaggtcatcgtcctc
aaccaccctggtcaagttggtgcc
>Helminthosporium_hispanicum_L109_HT____CBS_136917
gaagtaaaagtcgtaacaaggtttccgtaggtgaacctgcggaaggatcattaattacct
tatccccttgcccctcttagaggggcgcgttggtctacaccctctgtctacgtgtacctc
ttgttgtttcctcggcgggctcgcccgccgccaggaaccccctgaacccttgtatcc-ga
gcctaaaactctgataaccacttaattatcacaactttcaacaatggatctcttggttct
ggcatcgatgaagaacgcagcgaaatgcgaaaagtagtgtgaattgcagaattccgtgaa
tcatcgaatctttgaacgcacattgcgccccacggtatgccgtggggcatgcctgtctga
gcgccgtgaagaccgtcgggccgtacttggtgttgggcgctgtcccgcctccgtgcgtgg
actcgccctaaatgcattggcagccgtcgcgtcagctttccgcgcagcacattgcgcttc
tcgaagccctggcggatcggcgtccagcaagcctctacgaactcggcctcagatcaggta
gggatacccgctgaacttaagcatatcaataagcggaggaaaagaactggcgtgtacctc
ttgttgtttcctcggcgggctttaagcatatcaataagcggaggaaaagaaaccaactgg
gattgccctagtaacggcgagtgaagcggcaacagctcaaatttgaaatccgtctccctt
tgggggtcagagttgtaatttgcagagggtgctttggcgttggtggcggtctaagttcct
tggaacaggacatcgcagagggtgagaatcccgtttgtggtcgcctgccttcgccgtgtg
aagccccttcgacgagtcgagttgtttgggaatgcagctctaaatgggaggtaaatttct
tctaaagctaaatactggccagagaccgatagcgcacaagtagagtgatcgaaagatgaa
aagcactttggaaagagagtcaaacagcacgtgaaattgttgaaagggaagcgcttgcag
ccagacttgcccgtagttgctcacctaggcttttgcctggggcattcttctgcgggcagg
ccagcatcagtttgggcggtcggataaaggcctctgtcacgtatcttccttcgggatgac
cttataggggaggcgtcatgcgaccagcccggactgaggtccgcgcttctgctaggatgc
tggcgtaatggctgtaagcggcccgtcttgaaacacggaccaaggagtctaacatctatg
cgagtgtttgggtgtcaagcccgagcgcgtaatgaaagtgaacggaggtgggaacccttg
ggtgcaccatcgaccgatcctgaagtcttcggatggatttgagtaagagcatagctgttg
ggacccgaaagatggtgaactatgcttgaatagggtgaagccagaggaaactctggtgga
ggctcgcagcggttctgacgtgcaaatcgatcgtcaaatttgggcataggggcgaaagac
taatcgaacggtcccctgatcgccaacttgttccgcatcctattccttaagctcacaaag
gatgtctacaagtacctccagcgatgtgtcgagaacagcaccgacttcaacgttcaaatg
gctatcaaagccggtatcatcacaaatggcctcaagtactcgctagccacgggtaactgg
ggtgatcagaagaaggctgcatcggccaaagcgggtgtctcacaggtgttgaacagatac
acctacgcttccaccttgtcccatcttcggcgtacgaacacacccgttggtcgagacgga
aaattggccaaacctcgacaactgcacaacagccattggggtctcgtctgccccgccgag
acacccgaaggacaggcgtgtggtctcgtgaagaacttgtctctcatgtgctatgtcagc
gttggtagcgagagtcaacccatcacagatttcatgtcaggccgtaacatggaactgctt
gaggagttcgacccgcagatgaaccctaatgccaccaaggtgttcgtcaacggtgtctgg
gttggcacacacagcaaccctcaacagctgatctcaacggtgcaggagctgcgtcggaac
ggtaccttgtcctacgaaatgagtttggttcgagacatccgtgaccgagagttcaagatc
ttcacagatgctggtcgtgtcatgaggccgctctttgtggtagacaatgacgttcgcagc
ccgaaccaaaatcgtctagttttcaatcgggaacatttcaacctgatcctaaacgacgaa
catgttgaagtcagtggcatgaacgaagaggaggcaagccgggcgagattcggttggaga
ggtcttctccagaacggttgcgttgagtacctagacgcagaagaagaggagtcggctatg
attgtcatgtcaccagaggacctcgatgagtggcgcgagatgaagcagggcaacaccgga
cctccgcaagagaagcccgcggataagcgacttgcgcctgtcaagcccaaaccaaatgcc
gccgtcgcagcttatacgcattgcgagattcatcccgccatgattctcggtatctgcgct
agtatcattcctttcccggaccacaaccagtctcctcgtagcatgtctaagtataagcaa
ttataccgtgaaactgcgaatggctcattaaatcagttatcgtttatttgatagtacctt
actacttggatacctgtggtaattctagagctaatacatgctaaaaaccccgacttcgga
aggggtgtatttattagataaaaaaccaatgcccttcggggctccttggtgattcataat
aacttctcagatcgcatggccttgcgccggcgacggttcattcaaatttctgccctatca
actttcgatggtaaggtattggcttaccatggtttctacgggtaacggggaattagggtt
cgattccggagagttagcctgagaaacggctaacacatccaaggaaggcagcaggcgcgc
aaattacccaatcctgatacagggaggtagtgacaataaatactgatacagggctctttt
gggtcttgtaatcggaatgagtacaatttaaacctcttaacgaggaacaattggagggca
agtctggtgccagcagccgcggtaattccagctccaatagcgtatattaaagttgttgca
gttaaaaagctcgtagttgaacctttggcctggctggcaggtccgcctcaccgcgtgcac
ttgtccggccgggccttttcttctggagaaccgcatgcccttcactgggtgtgttgggga
ccaggacttttactttgaaaaaattagagtgttcaaagcaggcctttgctcgaatattac
agcatggaataataaaataggacgtgcggttctattttgttggtttctaggaccgccgta
atgattaatagggacagtcgggggcatcagtattcaattgtcagaggtgaaattcttgga
tttattgaagactaactactgcgaaagcatttgccaaggatgttttcattaatcagtgaa
cgaaagttaggggatcgaagacgatcagataccgtcgtagtcttaaccataaactatgcc
gactagggatcgggcggtgttattattttgactcgctcggcaccttacgagaaatcaaag
tgtttgggttctggggggagcgccattctcatcattgccgccggtactggtgagttcgag
gccggtatctccaaggacggtcagacccgtgagcacgctcttctcgcctacactctcggt
gttaggcagatcatcgttgccatcaacaagatggacaccaccaagtggtctgaggcccgt
taccaggagattgtcaaggagacgtccaacttcatcaagaaggtcggcttcaaccccaag
cacatccccttcgtccccatctccggtttcaacggtgacaacatgatcgatgcctccacc
aactgcccctggtacaagggctgggagaaggaggtcaaggccaaggtcacgggaaagacc
ctccttgacgccatcgatgccatcgaccccccgtctcgtccctccgacaagccccttcgt
ctgccccttcaggatgtctacaagatcggtggtattggcacggttcccgtcggtcgtgtc
gagaccggtgtcatcaaggccggtatggtcgtcaccttcgcccccgccggtgtcaccact
gaagtcaagtctgtcgagatgcaccacgagcagcttgttgagggtcttcctggtgacaat
gttggcttcaacgtcaagaacgtctccgtcaaggagatccgtcgtggcaacgtcgccggt
gactccaagaccgacccgcccaagggtgccgagtccttcaacgcccaggtcatcgtcctc
aaccaccctggtcaggtcggtgct
>Helminthosporium_jiulianshanense_HJAUP_C1057_ET
gaaaaaaaaat--gaacaaggtttccgtaggtgaacctgcggaaggatcattaaatttta
gcagccgcaacaaccgcccaccgcgaggtggggtcggcaccctctgtctat-cgtacctc
ttgttgtttcctcggcaggctcgcctgccgccaggaaccccctaaactcttgtatttaaa
gtacaaaactctgataaccacttaattatcacaactttcaacaatggatctcttggttct
ggcatcgatgaagaacgcagcgaaatgcgaaaagtagtgtgaattgcagaattccgtgaa
tcatcgaatctttgaacgcacattgcgcccctcggtattccgtggggcatgcctgttcga
gcgtcatttacaccctcaagctctgcttggtgttgggcgctgtcccgcctccgcgcgtgg
actcgccttaaagttattggcagcggtcttgccagcttcttgtgcagcacattgcgcttt
ttgaagccctggtggatcagcatccagcaagccttctatgacttgacctcggatcaggta
gggatacccgctgaacttaagctatctaaaagggggaaagaaaa----------------
---------------------------------------------------accactaaa
aattttagta--accgggcgatgaagcggcaatagctcaaatttgaaatctggctccctc
tgggggtccgagttgtaatttgcagagggtgctttggcgttggtggcggtctaagttcct
tggaacaggacatcgcagagggtgagaatcccgtttgtggtcgcatgccttcgccgtgta
aagccccttcgacgagtcgagttgtttgggaatgcagctctaaatgggaggtaaatttct
tctaaagctaaatactggccagagaccgatagcgcacaagtagagtgatcgaaagatgaa
aagcactttggaaagagagtcaaacagcacgtgaaattgttgaaagggaagcgcttgcag
ccagacttgcccgtagttgctcacccaggcttttgcccggggcattcttctgcgggcagg
ccagcatcagtttgggcggtcggataaaggcctctgtcacgtatcttccttcgggatgac
cttataggggaggcgacatgcgaccagcccggactgaggtccgcgcttctgctaggatgc
tggcgtaatggctgtaagcggcccgtcttgaaacacgacccaaggagtaaaacacaca--
------------------------------------------------------------
------------------------------------------------------------
--------aaga------------------------------------------------
------------------------------------------------------------
------------------------------------------------------------
------------------------------------------------------------
------------------------------------------------------------
--------------ggccgcatcggccaaggcgggtgtttcacaggtgttgaatcgatac
acctatgcatccaccttgtcccatcttcggcgtaccaacacacccgttggtcgagacgga
aaattggccaagcctcgacaactgcacaacagtcattggggtctcgtatgccccgctgag
acaccagaaggacaggcttgtggtcttgtgaagaacttgtctctcatgtgctacgtcagt
gttggtagcgagagtcagcccatcacagatttcatgtcgggtcgcaacatggaattgctt
gaggagtttgacccgcagatgaaccctaatgctaccaaggtgttcgtcaacggtgtctgg
gttggcacacacagcaaccctcagcagttgatctcaacggtgcaggagctgcgtcggaac
ggtaccttgtcatacgaaatgagtttggttcgagacatccgtgaccgagaattcaagatc
ttcacagatgcgggtcgtgtcatgaggccactgtttgtggtagataacgatgttcgcagc
ccgaaccagaatcgtttagtcttcaatcgggaacatcacaacctgattctaaacgatgag
cacatcgaagtcggcggtatgaacgaagaggaggcaaatcgggcgagatttggttggagg
ggtcttctccagaatggttgcgttgagtacctggatgcagaggaagaggagtcagccatg
attatcatgtcaccggaggacctggatgagtggcgcgagatgaagcagggcaacaccggg
cccccacaagaaaaacctgcggacaagcgacttgcgcctgtcaagcccaaaccaaatccc
gccgtcgcggcttatacacattgtgagattcatcccgccatgattctgggtatctgc---
----------------------------------------????????????????????
????????????????????????????????????????????????????????????
????????????????????????????????????????????????????????????
????????????????????????????????????????????????????????????
????????????????????????????????????????????????????????????
????????????????????????????????????????????????????????????
????????????????????????????????????????????????????????????
????????????????????????????????????????????????????????????
????????????????????????????????????????????????????????????
????????????????????????????????????????????????????????????
????????????????????????????????????????????????????????????
????????????????????????????????????????????????????????????
????????????????????????????????????????????????????????????
????????????????????????????????????????????????????????????
????????????????????????????????????????????????????????????
????????????????????????????????????????????????????????????
????????????????????????????????????????????????????????????
????????????????????????????????????????????????????????????
????????????????????????????????????????????????????????????
????????????????????????????????????????????????????????????
????????????????????????????????????????????????????????????
????????????????????????????????????????????????????????????
????????????????????????????????????????????????????????????
????????????????????????????????????????????????????????????
????????????????????????????????????????????????????????????
????????????????????????????????????????????????????????????
????????????????????????????????????????????????????????????
????????????????????????????????????????????????????????????
????????????????????????????????????????????????????????????
????????????????????????????????????????????????????????????
????????????????????????
>Helminthosporium_juglandinum_L101___CBS_136912
gaagtaaaagtcgtaacaaggtttccgtaggtgaacctgcggaaggatcattacattata
----------caaacgcccgccgcaaggcggggtctacaccctctgtctacatgtacctc
ttgttatttcctcggtgggcttgcctgccgctaggaacaacctaaacccttgcatcccaa
gcataaaactccgataactacttaattatcacaactttcaacaatggatctcttggttct
ggcatcgatgaagaacgcagcgaaatgcgaaaagtagtgtgaattgcagaattccgtgaa
tcatcgaatctttgaacgcacattgcgcccctcggtattccgtggggcatgcctgttcga
gcgtcatttacactctcaagctctgcttggtgttgggcgctgtcccgcctctgcgcgtgg
actcgccccaaagtcattggcagcggtcgtgccagcttctcgtgcagcacattgcgcttc
tcgaagctctggtggatcagcgtccagcaagcctcta-taacttgacctcggatcaggta
gggatacccgctgaacttaagcatatcaataagcggaggaaaagaactggcatgtacctc
ttgttatttcctcggtgggctttaagcatatcaataagcggaggaaaagaaaccaactgg
gattgccctagtaacggcgagtgaagcggcaacagctcaaatttgaaatctggcctcctt
tgggggtccgagttgtaatttgcagagggtgctttggcgttggtggcggtctaagttcct
tggaacaggacatcgcagagggtgagaatcccgtttgtggtcgcctgccttcgccgtgta
aagccccttcgacgagtcgagttgtttgggaatgcagctctaaatgggaggtaaatttct
tctaaagctaaatactggccagagaccgatagcgcacaagtagagtgatcgaaagatgaa
aagcactttggaaagagagtcaaacagcacgtgaaattgttgaaagggaagcgcttgcag
ccagacttgcccgcagttgctcacccaggcttttgcccggggcactcttctgcgggcagg
ccagcatcagtttgggcggtcggataaaggcctctgtcacgtatcttccttcgggatgac
cttataggggaggcgacatgcgaccagcccggactgaggtccgcgcttctgctaggatgc
tggcgtaatggctgtaagcggcccgtcttgaaacacggaccaaggagtctaacatctatg
cgagtgtttgggtgtcaagcccgagcgcgtaatgaaagtgaacggaggtgggaacccttg
ggtgcaccatcgaccgatcctgatgtcttcggatggatttgagtaagagcatagctgttg
ggacccgaaagatggtgaactatgcttgaatagggtgaagccagaggaaactctggtgga
ggctcgcagcggttctgacgtgcaaatcgatcgtcaaatttgggcataggggcgaaagac
taatcgaacggtccactgatcgccaacctgttccgcatcctgttcctcaagctcacaaag
gatgtgtacaaatacctccagcgatgtgtcgaaaacagcaccgacttcaacgttcagatg
gccatcaaggccggtatcatcacgaacggtctgaagtactcgctggccacgggcaactgg
ggtgatcagaagaaggctgcatcggccaaggcgggtgtctcacaggtcttgaacaggtac
acctacgcttccaccctgtcccatcttcggcgtaccaacacacccgttgggcgagacggg
aaattggccaagcctcgacagctgcacaacagccattggggtctcgtctgccccgccgag
acgcccgaaggacaggcatgtggtctcgtgaagaacttgtcgctcatgtgctacgtcagc
gttggtagcgagagtcagcccatcacggatttcatgtcgggtcgtaacatggaattgctc
gaggagttcgacccgcagatgaaccctaatgccaccaaggtgttcgtcaacggtgtctgg
gttggcacgcacagcaaccctcagcagctgatctcgacggtgcaggagctgcgccgcaac
ggtaccttgtcctacgagatgagcttggttcgagacatccgtgaccgagaattcaaaatc
ttcacagatgctggtcgcgtcatgaggccgctcttcgtggtagacaacgacgttcgcagc
ccgaaccagaatcgtttggtcttcaatcgggaacacttcaatctgatcctaaacgatgag
catgttgaagtcagcggcatgaacgaagaggaggcaagccgggcgagattcggttggagg
ggtcttctccagaacggttgcgttgagtacctagacgcggaggaagaggagtcggccatg
attgtcatgtcgccagaggacctggatgagtggcgcgagatgaagcagggtaacatcggg
cctccacaagagaagcccgcggacaagagacttgcgcctgtcaagcccaaaccgaatgcc
gccgtcgccgcttatacgcattgcgagattcatcccgctatgattctcggtatctgcgcc
agtatcattccgttcccggaccacaaccagtctcctcgta????????????????????
????????????????????????????????????????????????????????????
????????????????????????????????????????????????????????????
????????????????????????????????????????????????????????????
????????????????????????????????????????????????????????????
????????????????????????????????????????????????????????????
????????????????????????????????????????????????????????????
????????????????????????????????????????????????????????????
????????????????????????????????????????????????????????????
????????????????????????????????????????????????????????????
????????????????????????????????????????????????????????????
????????????????????????????????????????????????????????????
????????????????????????????????????????????????????????????
????????????????????????????????????????????????????????????
????????????????????????????????????????????????????????????
????????????????????????????????????????????????????????????
????????????????????????????????????????????????????????????
????????????????????????????????????????????????????????????
????????????????????cgccattctcatcattgccgctggtactggtgagttcgag
gccggtatctccaaggacggtcaaacccgtgagcacgctcttctcgcctacaccctcggt
gttaggcagatcatcgttgctatcaacaagatggacaccaccaagtggtccgaggcccgt
taccaggagatcgtcaaggaaacgtccaacttcatcaagaaggtcggcttcaaccccaag
catatcccctttgtgcccatctccggcttcaacggtgacaacatgatcgatgcctccacc
aactgcccctggtacaagggctgggagaaggaggtcaaggccaaggtcaccggcaagacc
cttctcgacgccatcgacgccatcgaccccccggctcgtccctccgacaagcccctccgt
ctgccccttcaggatgtctacaagattggcggtattggcacggttcccgtcggtcgtgtc
gagactggtgtgatcaaggccggtatggtcgtcaccttcgcccccgctggtgtcaccact
gaagtcaagtctgtcgagatgcaccacgagcagcttgtcgagggtcttcctggtgacaat
gttggcttcaacgtcaagaacgtctccgtcaaggagatccgtcgtggcaacgtcgccggt
gactccaagaccgacccgcccaagggtgctgagtccttcaacgcccaggtcattgtcctc
aaccaccctggtcaggttggtgcc
>Helminthosporium_juglandinum_L102___CBS_136913
gaagtaaaagtcgtaacaaggtttccgtaggtgaacctgcggaaggatcattacattata
----------caaacgcccgccgcaaggcggggtctacaccctctgtctacatgtacctc
ttgttatttcctcggtgggcttgcctgccgctaggaacaacctaaacccttgcatcccaa
gcataaaactccgataactacttaattatcacaactttcaacaatggatctcttggttct
ggcatcgatgaagaacgcagcgaaatgcgaaaagtagtgtgaattgcagaattccgtgaa
tcatcgaatctttgaacgcacattgcgcccctcggtattccgtggggcatgcctgttcga
gcgtcatttacactctcaagctctgcttggtgttgggcgctgtcccgcctctgcgcgtgg
actcgccccaaagtcattggcagcggtcgtgccagcttctcgtgcagcacattgcgcttc
tcgaagctctggtggatcagcgtccagcaagcctcta-taacttgacctcggatcaggta
gggatacccgctgaacttaagcatatcaataagcggaggaaaagaactggcatgtacctc
ttgttatttcctcggtgggctttaagcatatcaataagcggaggaaaagaaaccaactgg
gattgccctagtaacggcgagtgaagcggcaacagctcaaatttgaaatctggcctcctt
tgggggtccgagttgtaatttgcagagggtgctttggcgttggtggcggtctaagttcct
tggaacaggacatcgcagagggtgagaatcccgtttgtggtcgcctgccttcgccgtgta
aagccccttcgacgagtcgagttgtttgggaatgcagctctaaatgggaggtaaatttct
tctaaagctaaatactggccagagaccgatagcgcacaagtagagtgatcgaaagatgaa
aagcactttggaaagagagtcaaacagcacgtgaaattgttgaaagggaagcgcttgcag
ccagacttgcccgcagttgctcacccaggcttttgcccggggcactcttctgcgggcagg
ccagcatcagtttgggcggtcggataaaggcctctgtcacgtatcttccttcgggatgac
cttataggggaggcgacatgcgaccagcccggactgaggtccgcgcttctgctaggatgc
tggcgtaatggctgtaagcggcccgtcttgaaacacggaccaaggagtctaacatctatg
cgagtgtttgggtgtcaagcccgagcgcgtaatgaaagtgaacggaggtgggaacccttg
ggtgcaccatcgaccgatcctgatgtcttcggatggatttgagtaagagcatagctgttg
ggacccgaaagatggtgaactatgcttgaatagggtgaagccagaggaaactctggtgga
ggctcgcagcggttctgacgtgcaaatcgatcgtcaaatttgggcataggggcgaaagac
taatcga--???????????????????????????????????????????????????
????????????????????????????????????????????????????????????
????????????????????????????????????????????????????????????
????????????????????????????????????????????????????????????
????????????????????????????????????????????????????????????
????????????????????????????????????????????????????????????
????????????????????????????????????????????????????????????
????????????????????????????????????????????????????????????
????????????????????????????????????????????????????????????
????????????????????????????????????????????????????????????
????????????????????????????????????????????????????????????
????????????????????????????????????????????????????????????
????????????????????????????????????????????????????????????
????????????????????????????????????????????????????????????
????????????????????????????????????????????????????????????
????????????????????????????????????????????????????????????
????????????????????????????????????????????????????????????
????????????????????????????????????????????????????????????
????????????????????????????????????????????????????????????
????????????????????????????????????????????????????????????
????????????????????????????????????????????????????????????
????????????????????????????????????????????????????????????
????????????????????????????????????????????????????????????
????????????????????????????????????????????????????????????
????????????????????????????????????????????????????????????
????????????????????????????????????????????????????????????
????????????????????????????????????????????????????????????
????????????????????????????????????????????????????????????
????????????????????????????????????????????????????????????
????????????????????????????????????????????????????????????
????????????????????????????????????????????????????????????
????????????????????????????????????????????????????????????
????????????????????????????????????????????????????????????
????????????????????????????????????????????????????????????
????????????????????????????????????????????????????????????
????????????????????????????????????????????????????????????
????????????????????????????????????????????????????????????
????????????????????????????????????????????????????????????
????????????????????????????????????????????????????????????
????????????????????????????????????????????????????????????
????????????????????????????????????????????????????????????
????????????????????????????????????????????????????????????
????????????????????????????????????????????????????????????
????????????????????????????????????????????????????????????
????????????????????????????????????????????????????????????
????????????????????????????????????????????????????????????
????????????????????????????????????????????????????????????
????????????????????????????????????????????????????????????
????????????????????????
>Helminthosporium_juglandinum_L118_HT____CBS_136922
gaagtaaaagtcgtaacaaggtttccgtaggtgaacctgcggaaggatcattacattata
----------caaacgcccgccgcaaggcggggtctacaccctctgtctacatgtacctc
ttgttatttcctcggtgggcttgcctgccgctaggaacaacctaaacccttgcatcccaa
gcataaaactccgataactacttaattatcacaactttcaacaatggatctcttggttct
ggcatcgatgaagaacgcagcgaaatgcgaaaagtagtgtgaattgcagaattccgtgaa
tcatcgaatctttgaacgcacattgcgcccctcggtattccgtggggcatgcctgttcga
gcgtcatttacactctcaagctctgcttggtgttgggcgctgtcccgcctctgcgcgtgg
actcgccccaaagtcattggcagcggtcgtgccagcttctcgtgcagcacattgcgcttc
tcgaagctctggtggatcagcgtccagcaagcctcta-taacttgacctcggatcaggta
gggatacccgctgaacttaagcatatcaataagcggaggaaaagaactggcatgtacctc
ttgttatttcctcggtgggctttaagcatatcaataagcggaggaaaagaaaccaactgg
gattgccctagtaacggcgagtgaagcggcaacagctcaaatttgaaatctggcctcctt
tgggggtccgagttgtaatttgcagagggtgctttggcgttggtggcggtctaagttcct
tggaacaggacatcgcagagggtgagaatcccgtttgtggtcgcctgccttcgccgtgta
aagccccttcgacgagtcgagttgtttgggaatgcagctctaaatgggaggtaaatttct
tctaaagctaaatactggccagagaccgatagcgcacaagtagagtgatcgaaagatgaa
aagcactttggaaagagagtcaaacagcacgtgaaattgttgaaagggaagcgcttgcag
ccagacttgcccgcagttgctcacccaggcttttgcccggggcactcttctgcgggcagg
ccagcatcagtttgggcggtcggataaaggcctctgtcacgtatcttccttcgggatgac
cttataggggaggcgacatgcgaccagcccggactgaggtccgcgcttctgctaggatgc
tggcgtaatggctgtaagcggcccgtcttgaaacacggaccaaggagtctaacatctatg
cgagtgtttgggtgtcaagcccgagcgcgtaatgaaagtgaacggaggtgggaacccttg
ggtgcaccatcgaccgatcctgatgtcttcggatggatttgagtaagagcatagctgttg
ggacccgaaagatggtgaactatgcttgaatagggtgaagccagaggaaactctggtgga
ggctcgcagcggttctgacgtgcaaatcgatcgtcaaatttgggcataggggcgaaagac
taatcgaacggtccactgatcgccaacctgttccgcatcctgttcctcaagctcacaaag
gatgtgtacaaatacctccagcgatgtgtcgaaaacagcaccgacttcaacgttcagatg
gccatcaaggccggtatcatcacgaacggtctgaagtactcgctggccacgggcaactgg
ggtgatcagaagaaggctgcatcggccaaggcgggtgtctcacaggtcttgaacaggtac
acctacgcttccaccctgtcccatcttcggcgtaccaacacacccgttgggcgagacggg
aaattggccaagcctcgacagctgcacaacagccattggggtctcgtctgccccgccgag
acgcccgaaggacaggcatgtggtctcgtgaagaacttgtcgctcatgtgctacgtcagc
gttggtagcgagagtcagcccatcacggatttcatgtcgggtcgtaacatggaattgctc
gaggagttcgacccgcagatgaaccctaatgccaccaaggtgttcgtcaacggtgtctgg
gttggcacgcacagcaaccctcagcagctgatctcgacggtgcaggagctgcgccgcaac
ggtaccttgtcctacgagatgagcttggttcgagacatccgtgaccgagaattcaaaatc
ttcacagatgctggtcgcgtcatgaggccgctcttcgtggtagacaacgacgttcgcagc
ccgaaccagaatcgtttggtcttcaatcgggaacacttcaatctgatcctaaacgatgag
catgttgaagtcagcggcatgaacgaagaggaggcaagccgggcgagattcggttggagg
ggtcttctccagaacggttgcgttgagtacctagacgcggaggaagaggagtcggccatg
attgtcatgtcgccagaggacctggatgagtggcgcgagatgaagcagggtaacatcggg
cctccacaagagaagcccgcggacaagagacttgcgcctgtcaagcccaaaccgaatgcc
gccgtcgccgcttatacgcattgcgagattcatcccgctatgattctcggtatctgcgcc
agtatcattccgttcccggaccacaaccagtctcctcgta????????????????????
????????????????????????????????????????????????????????????
????????????????????????????????????????????????????????????
????????????????????????????????????????????????????????????
????????????????????????????????????????????????????????????
????????????????????????????????????????????????????????????
????????????????????????????????????????????????????????????
????????????????????????????????????????????????????????????
????????????????????????????????????????????????????????????
????????????????????????????????????????????????????????????
????????????????????????????????????????????????????????????
????????????????????????????????????????????????????????????
????????????????????????????????????????????????????????????
????????????????????????????????????????????????????????????
????????????????????????????????????????????????????????????
????????????????????????????????????????????????????????????
????????????????????????????????????????????????????????????
????????????????????????????????????????????????????????????
????????????????????cgccattctcatcattgccgctggtactggtgagttcgag
gccggtatctccaaggacggtcaaacccgtgagcacgctcttctcgcctacaccctcggt
gttaggcagatcatcgttgctatcaacaagatggacaccaccaagtggtccgaggcccgt
taccaggagatcgtcaaggaaacgtccaacttcatcaagaaggtcggcttcaaccccaag
catatcccctttgtgcccatctccggcttcaacggtgacaacatgatcgatgcctccacc
aactgcccctggtacaagggctgggagaaggaggtcaaggccaaggtcaccggcaagacc
cttctcgacgccatcgacgccatcgaccccccggctcgtccctccgacaagcccctccgt
ctgccccttcaggatgtctacaagattggcggtattggcacggttcccgtcggtcgtgtc
gagactggtgtgatcaaggccggtatggtcgtcaccttcgcccccgctggtgtcaccact
gaagtcaagtctgtcgagatgcaccacgagcagcttgtcgagggtcttcctggtgacaat
gttggcttcaacgtcaagaacgtctccgtcaaggagatccgtcgtggcaacgtcgccggt
gactccaagaccgacccgcccaagggtgctgagtccttcaacgcccaggtcattgtcctc
aaccaccctggtcaggttggtgcc
>Helminthosporium_juglandinum_L97___CBS_136911
gaagtaaaagtcgtaacaaggtttccgtaggtgaacctgcggaaggatcattacattata
----------caaacgcccgccgcaaggcggggtctacaccctctgtctacatgtacctc
ttgttatttcctcggtgggcttgcctgccgctaggaacaacctaaacccttgcatcccaa
gcataaaactccgataactacttaattatcacaactttcaacaatggatctcttggttct
ggcatcgatgaagaacgcagcgaaatgcgaaaagtagtgtgaattgcagaattccgtgaa
tcatcgaatctttgaacgcacattgcgcccctcggtattccgtggggcatgcctgttcga
gcgtcatttacactctcaagctctgcttggtgttgggcgctgtcccgcctctgcgcgtgg
actcgccccaaagtcattggcagcggtcgtgccagcttctcgtgcagcacattgcgcttc
tcgaagctctggtggatcagcgtccagcaagcctcta-taacttgacctcggatcaggta
gggatacccgctgaacttaagcatatcaataagcggaggaaaagaactggcatgtacctc
ttgttatttcctcggtgggctttaagcatatcaataagcggaggaaaagaaaccaactgg
gattgccctagtaacggcgagtgaagcggcaacagctcaaatttgaaatctggcctcctt
tgggggtccgagttgtaatttgcagagggtgctttggcgttggtggcggtctaagttcct
tggaacaggacatcgcagagggtgagaatcccgtttgtggtcgcctgccttcgccgtgta
aagccccttcgacgagtcgagttgtttgggaatgcagctctaaatgggaggtaaatttct
tctaaagctaaatactggccagagaccgatagcgcacaagtagagtgatcgaaagatgaa
aagcactttggaaagagagtcaaacagcacgtgaaattgttgaaagggaagcgcttgcag
ccagacttgcccgcagttgctcacccaggcttttgcccggggcactcttctgcgggcagg
ccagcatcagtttgggcggtcggataaaggcctctgtcacgtatcttccttcgggatgac
cttataggggaggcgacatgcgaccagcccggactgaggtccgcgcttctgctaggatgc
tggcgtaatggctgtaagcggcccgtcttgaaacacggaccaaggagtctaacatctatg
cgagtgtttgggtgtcaagcccgagcgcgtaatgaaagtgaacggaggtgggaacccttg
ggtgcaccatcgaccgatcctgatgtcttcggatggatttgagtaagagcatagctgttg
ggacccgaaagatggtgaactatgcttgaatagggtgaagccagaggaaactctggtgga
ggctcgcagcggttctgacgtgcaaatcgatcgtcaaatttgggcataggggcgaaagac
taatcgaac???????????????????????????????????????????????????
????????????????????????????????????????????????????????????
????????????????????????????????????????????????????????????
????????????????????????????????????????????????????????????
????????????????????????????????????????????????????????????
????????????????????????????????????????????????????????????
????????????????????????????????????????????????????????????
????????????????????????????????????????????????????????????
????????????????????????????????????????????????????????????
????????????????????????????????????????????????????????????
????????????????????????????????????????????????????????????
????????????????????????????????????????????????????????????
????????????????????????????????????????????????????????????
????????????????????????????????????????????????????????????
????????????????????????????????????????????????????????????
????????????????????????????????????????????????????????????
????????????????????????????????????????????????????????????
????????????????????????????????????????????????????????????
????????????????????????????????????????gcatgtctaagtataagcaa
ttataccgtgaaactgcgaatggctcattaaatcagttatcgtttatttgatagtacctt
actacttggatacctgtggtaattctagagctaatacatgctaaaaaccccgacttcgga
aggggtgtatttattagataaaaaaccaatgcccttcggggctccttggtgattcataat
aacttctcagatcgcatggccttgcgccggcgacggttcattcaaatttctgccctatca
actttcgatggtaaggtattggcttaccatggtttctacgggtaacggggaattagggtt
cgattccggagagttagcctgagaaacggctaacacatccaaggaaggcagcaggcgcgc
aaattacccaatcctgatacagggaggtagtgacaataaatactgatacagggctctttt
gggtcttgtaattggaatgagtacaatttaaacctcttaacgaggaacaattggagggca
agtctggtgccagcagccgcggtaattccagctccaatagcgtatattaaagttgttgca
gttaaaaagctcgtagttgaacctttggcctggctggcaggtccgcctcaccgcgtgcac
ttgtccggccgggccttttcttctggagaaccgcatgcccttcactgggtgtgttgggga
ccaggacttttactttgaaaaaattagagtgttcaaagcaggcctttgctcgaatattac
agcatggaataataaaataggacgtgcggttctattttgttggtttctaggaccgccgta
atgattaatagggacagtcgggggcatcagtattcaattgtcagaggtgaaattcttgga
tttattgaagactaactactgcgaaagcatttgccaaggatgttttcattaatcagtgaa
cgaaagttaggggatcgaagacgatcagataccgtcgtagtcttaaccataaactatgcc
gactagggatcgggcggtgttattattttgactcgctcggcaccttacgagaaatcaaag
tgtttgggttctggggggag????????????????????????????????????????
????????????????????????????????????????????????????????????
????????????????????????????????????????????????????????????
????????????????????????????????????????????????????????????
????????????????????????????????????????????????????????????
????????????????????????????????????????????????????????????
????????????????????????????????????????????????????????????
????????????????????????????????????????????????????????????
????????????????????????????????????????????????????????????
????????????????????????????????????????????????????????????
????????????????????????????????????????????????????????????
????????????????????????????????????????????????????????????
????????????????????????
>Helminthosporium_leucadendri_CBS_135133___CPC19345_HT
----------------------ttccgtaggtgaacctgcggaaggatcattaccgtta-
----------caaccgatcgccttcgggcgtgaggaaaaccctttgtctacatgtacctc
ctgttgtttcctcggtaggcttgcctgccgctaggaacccatccaacccttgtatctaaa
gcacaaaactctgataactaccttcttatcacaactttcaacaatggatctcttggttct
ggcatcgatgaagaacgcagcgaaatgcgaaaagtagtgtgaattgcagaattccgtgaa
tcatcgaatctttgaacgcacattgcgccccttggtattccggggggcatgcctgttcga
gcgtcattttcaccctcaagctctgcttggtgttgggcgctgtcccgtctctgtgcgtgg
actcgtcccaaagtcattggcagcggtcgtgccggcttctcgtgcagcacattgcgcttc
ttgaagctccggtggaccagcgtccagcaagccttttataacttgacct-----------
------------------------------------------------------------
----------------------------------------------------------gg
gattgccctagtaacggcgagtgaagcggcaacagctcaaatttgaaatctggctccctt
tgggggtccgagttgtaatttgcagagggtgctttggcgttggtggcggtctaagttcct
tggaacaggacatcgcagagggtgagaatcccgtttgtggtcgcatgccttcgccgtgta
aagccccttcgacgagtcgagttgtttgggaatgcagctctaaatgggaggtaaatttct
tctaaagctaaatactggccagagaccgatagcgcacaagtagagtgatcgaaagatgaa
aagcactttggaaagagagtcaaacagcacgtgaaattgttgaaagggaagcgcttgcag
ccagacttgcccgcagttgctcacctaggcttttgcctggggcattcttctgcgggcagg
ccagcatcagtttgggcggtcggataaaggcctctgtcacgtatcttccttcgggatgac
cttataggggaggcgaaatgcgaccagcctggactgaggtccgcgcatctgctaggatgc
tggcgtaatggctgtaagcggcccgtcttgaaacacggaccaaggagtctaacatctatg
cgagtgtttgggtgtcaagcccgagcgcgtaatgaaagtgaacggaggtgggaaccctcg
ggtgcaccatcgaccgatcctgatgtcttcggatggatttgagtaagagcatagctgttg
ggacccgaaagatggtgaactatgcttgaatagggtgaagccagaggaaactctggtgga
ggctcgcagcggttctgacgtgcaaatcgatcgtcaaatttgggcataggggcg------
---------ggtccactgatcgccaacctgttccgcatcctattcctcaagcttacaaag
gacgtgtacaagtacctccagcgatgtgttgaaaacagcaccgactttaatgttcagatg
gccatcaaagccggtatcatcacgaacggtctcaaatactcactagccacgggaaactgg
ggtgatcagaagaaggctgcatcagccaaggcaggtgtgtcgcaggtgttgaatcgatac
acttatgcttctactttgtcccatcttcggcgtaccaacacgcccgtaggtcgagacgga
aaattggccaagcctcgacaac--------------------------------------
------------------------------------------------------------
------------------------------------------------------------
------------------------------------------------------------
------------------------------------------------------------
------------------------------------------------------------
------------------------------------------------------------
------------------------------------------------------------
------------------------------------------------------------
------------------------------------------------------------
------------------------------------------------------------
------------------------------------------------------------
------------------------------------------------------------
----------------------------------------????????????????????
????????????????????????????????????????????????????????????
????????????????????????????????????????????????????????????
????????????????????????????????????????????????????????????
????????????????????????????????????????????????????????????
????????????????????????????????????????????????????????????
????????????????????????????????????????????????????????????
????????????????????????????????????????????????????????????
????????????????????????????????????????????????????????????
????????????????????????????????????????????????????????????
????????????????????????????????????????????????????????????
????????????????????????????????????????????????????????????
????????????????????????????????????????????????????????????
????????????????????????????????????????????????????????????
????????????????????????????????????????????????????????????
????????????????????????????????????????????????????????????
????????????????????????????????????????????????????????????
????????????????????????????????????????????????????????????
????????????????????----------------------------------------
------------------------------------------------------------
------------------------------------------------------------
------------------------------------------------------------
------------------------------------------------------------
------------------------------------------------------------
------------------------------------------------------------
------------------------------------------------------------
------------------------------------------------------------
------------------------------------------------------------
------------------------------------------------------------
------------------------------------------------------------
------------------------
>Helminthosporium_livistonae_CPC_32158___CBS144413_HT
-aagtaaaagtcgtaacaaggtttccgtaggtgaacctgcggaaggatcattacctttca
aaagt------------------ccttaaccggcaaacaccctctgtctacgtgtaccgc
ttgttgtttcctcggcaggcttgcctgccgccgggaacccgataaacccttgtat--caa
gcctaaacctctgataactatttatctatcacaactttcaacaatggatctcttggttct
ggcatcgatgaagaacgcagcgaaatgcgaaaagtagtgtgaattgcagaattccgtgaa
tcatcgaatctttgaacgcacattgcgcccctcggtattccgtggggcatgcctgttcga
gcgtcattgacaatctcaagccctgcttggtgttgggtgctgtcccgcctctgcgcgtgg
actcgccccaaagtcattggcagcggtcgtgccggcttctcgtgcagcacattgcgctcc
ccgaagccccggtcgactcgcgtccagcaagctcttaatcgcttgacctcggatcaggta
gg----------------------------------------------------------
-------------------------gcatatcaataagcggaggaaaagaaaccaactgg
gattgccctagtaacggcgagtgaagcggcaacagctcaaatttgaaatctggctccctc
tgggggtccgagttgtaatttgcagagggtgctttggcggtggtggcggtctaagttcct
tggaacaggacatcgcagagggtgagaatcccgtttgtggtcgctaaccattgccgtgta
aagccccttcgacgagtcgagttgtttgggaatgcagctctaaatgggaggtaaatttct
tctaaagctaaatactggccagagaccgatagcgcacaagtagagtgatcgaaagatgaa
aagcactttggaaagagagtcaaacagcacgtgaaattgttgaaagggaagcgcttgcag
ttagacttgcccgcagttgctcacctaggcttttgcctggggcactcttctgcgggcagg
ccagcatcagtttggacggttggacaaaggcctctgtcacgttccttccttcgggttggc
catataggggagtccgtatacaaccagtccggactgaggtccgcgcatctgctaggatgc
tggcgtaatagctgtaagcggcccgtcttgaaacacggaccaaggagtctaacatctatg
cgagtgtttgggtgtcaagcccgaacgcgcaatgaaagtgaacggaggtgggaaccctcg
ggtgcaccatcgaccgatcctgatgtcttcggatggatttgagtaagagcatagctgttg
ggacccgaaagatggtgaactatgcttgaatagggtgaagccagaggaaactctggtgga
ggctcgcagcggttctgacgtgcaaatcgatcgtcaaatttgggcataggggcgaaagac
taatcgaac???????????????????????????????????????????????????
????????????????????????????????????????????????????????????
????????????????????????????????????????????????????????????
????????????????????????????????????????????????????????????
????????????????????????????????????????????????????????????
????????????????????????????????????????????????????????????
????????????????????????????????????????????????????????????
????????????????????????????????????????????????????????????
????????????????????????????????????????????????????????????
????????????????????????????????????????????????????????????
????????????????????????????????????????????????????????????
????????????????????????????????????????????????????????????
????????????????????????????????????????????????????????????
????????????????????????????????????????????????????????????
????????????????????????????????????????????????????????????
????????????????????????????????????????????????????????????
????????????????????????????????????????????????????????????
????????????????????????????????????????????????????????????
????????????????????????????????????????????????????????????
????????????????????????????????????????????????????????????
????????????????????????????????????????????????????????????
????????????????????????????????????????????????????????????
????????????????????????????????????????????????????????????
????????????????????????????????????????????????????????????
????????????????????????????????????????????????????????????
????????????????????????????????????????????????????????????
????????????????????????????????????????????????????????????
????????????????????????????????????????????????????????????
????????????????????????????????????????????????????????????
????????????????????????????????????????????????????????????
????????????????????????????????????????????????????????????
????????????????????????????????????????????????????????????
????????????????????????????????????????????????????????????
????????????????????????????????????????????????????????????
????????????????????????????????????????????????????????????
????????????????????????????????????????????????????????????
????????????????????????????????????????????????????????????
????????????????????????????????????????????????????????????
????????????????????????????????????????????????????????????
????????????????????????????????????????????????????????????
????????????????????????????????????????????????????????????
????????????????????????????????????????????????????????????
????????????????????????????????????????????????????????????
????????????????????????????????????????????????????????????
????????????????????????????????????????????????????????????
????????????????????????????????????????????????????????????
????????????????????????????????????????????????????????????
????????????????????????????????????????????????????????????
????????????????????????
>Helminthosporium_magnisporum_H4627___MAFF_239278___TS_33_HT
---------------------------------------cggaaggatcattaataa---
----------tacttgacacccctctggggtggccataaccctctgtctat-cgtacctc
ttgttgtttcctcggtgggcttgcccgccgccaggaaccctctaaacccttgcatctcaa
gtacaaaactccgataactacttaattatcacaactttcaacaatggatctcttggttct
ggcatcgatgaagaacgcagcgaaatgcgaaaagtagtgtgaattgcagaattccgtgaa
tcatcgaatctttgaacgcacattgcgcccctcggtattccgtggggcatgcctgttcga
gcgtcatttacaccctcaagctctgcttggtgttgggcgctgtcccgcctccgtgcgtgg
actcgccccaaagtcattggcagcggtcgtgccagcttctcgtgcagcacattgcgcttc
tcgaagctctggtggatccgcatccagcaagccttctataacttgacctcggatcaggta
gggatacccgct------------------------------------------------
------------------------------------------------------------
-attgccctagtaacggcgagtgaagcggcaacagctcaaatttgaaatctggctccctt
tgggggtccgagttgtaatttgcagagggtgctttggcgttggtggcggtctaagttcct
tggaacaggacatcgcagagggtgagaatcccgtttgtggtcgcctgccttcgccgtgta
aagccccttcgacgagtcgagttgtttgggaatgcagctctaaatgggaggtaaatttct
tctaaagctaaatactggccagagaccgatagcgcacaagtagagtgatcgaaagatgaa
aagcactttggaaagagagtcaaacagcacgtgaaattgttgaaagggaagcgcttgcag
ccagacttgcccgtagttgctcacctaggcttttgcctggggcactcttctgcgggcagg
ccagcatcagtttgggcggtcggataaaggcctctgtcacgtatcttccttcgggatgac
cttataggggaggcgacatgcgaccagcccggactgaggtccgcgcttctgctaggatgc
tggcgtaatggctgtaagcggcccgtcttgaaacacggaccaaggagtctaacatctatg
cgagtgtttgggtgtcaagcccgagcgcgtaatgaaagtgaacggaggtgggaacccttg
ggtgcaccatcgaccgatcctgatgtcttcggatggatttgagtaagagcatagctgttg
ggacccgaaagatggtgaactatgcttgaatagggtgaagccagaggaaactctggtgga
ggctcgcagcggttctgacgtgcaaatcgatcgtcaaatttgggcataggggcgaaagac
taatcgaac???????????????????????????????????????????????????
????????????????????????????????????????????????????????????
????????????????????????????????????????????????????????????
????????????????????????????????????????????????????????????
????????????????????????????????????????????????????????????
????????????????????????????????????????????????????????????
????????????????????????????????????????????????????????????
????????????????????????????????????????????????????????????
????????????????????????????????????????????????????????????
????????????????????????????????????????????????????????????
????????????????????????????????????????????????????????????
????????????????????????????????????????????????????????????
????????????????????????????????????????????????????????????
????????????????????????????????????????????????????????????
????????????????????????????????????????????????????????????
????????????????????????????????????????????????????????????
????????????????????????????????????????????????????????????
????????????????????????????????????????????????????????????
????????????????????????????????????????----------------agca
ttataccgtgaaactgcgaatggctcattaaatcagttatcgtttatttgatagtacctt
actacttggatacctgtggtaattctagagctaatacatgctaaaaaccccgacttcgga
aggggtgtatttattagataaaaaaccaatgcccttcggggctccttggtgattcacaat
aacttctcagatcgcatggccttgcgccggcgacggttcattcaaatttctgccctatca
actttcgatggtaaggtattggcttaccatggtttctacgggtaacggggaattagggtt
cgattccggagagttagcctgagaaacggctaacacatccaaggaaggcagcaggcgcgc
aaattacccaatcctgatacagggaggtagtgacaataaatactgatacagggctctttt
gggtcttgtaattggaatgagtacaatttaaacctcttaacgaggaacaattggagggca
agtctggtgccagcagccgcggtaattccagctccaatagcgtatattaaagttgttgca
gttaaaaagctcgtagttgaacctttgacctggctggcaggtccgcctcaccgcgtgcac
ttgaccggccgggccttttcttctggaaaaccgcatgcccttcactgggtgtgttggggt
ccaggacttttactttgaaaaaattagagtgttcaaagcaggcctttgctcgaatattac
agcatggaataatagaataggacgtgcggttctattttgttggtttctaggaccgccgta
atgattaatagggacagtcgggggcatcagtattcaattgtcagaggtgaaattcttgga
tttattgaagactaactactgcgaaagcatttgccaaggatgttttcattaatcagtgaa
cgaaagttaggggatcgaagacgatcagataccgtcgtagtcttaaccataaactatgcc
gactagggatcgggcggtgttattattttgactcgctcggcaccttacgagaaatcaaag
t-------------------cgccattctcatcattgccgccggtactggtgagttcgag
gccggtatctccaaggatggtcagacccgtgagcacgcccttctcgcctacaccctcggt
gttaggcagattatcgttgccatcaacaagatggacaccaccaagtggtccgaggcccgt
taccaggagattgtcaaggagacgtccaacttcatcaagaaggtcggcttcaaccccaag
cacatccccttcgtgcccatctccggcttcaacggtgacaacatgatcgatgcctccacc
aactgcccctggtacaagggctgggagaaggaggtcaaggccaaggtcaccggtaagact
ctccttgatgccattgatgccatcgaccccccggctcgtccctccgacaagcccctccgc
ctgccccttcaggatgtttacaagatcggcggtattggcacggttcccgtcggtcgtgtc
gagactggtgtcattaaggccggtatggtcgtcaccttcgcccccgccggtgtcaccact
gaagtcaagtctgtcgagatgcaccacgagcagcttgccgagggtcttcccggtgacaat
gttggcttcaacgtcaagaacgtctccgtcaaggagattcgtcgtggcaacgtcgccggt
gactccaagaccgacccgcccaagggtgccgagtccttcaacgcccaggtcatcgttctc
aaccaccctggtcaggttggtgct
>Helminthosporium_massarinum_KT_838_ET____MAFF239604
------aaaattttgacaaaaccttactaaccgcggccaaggatggtctgc---------
----------acgctcgccgtattgaggcggggtcggcaccctatgtttacgtgtacctc
ttgttgtttcctcggcgggctcgcccgtcgccaggaatctcccaaacccttgcatctgaa
gaccaaaactccgataaccacttaattatcacaactttcaacaatggatctcttggttct
ggcatcgatgaagaacgcagcgaaatgcgaaaagtagtgtgaattgcagaattccgtgaa
tcatcgaatctttgaacgcacattgcgcccctcggtattccgtggggcatgcctgttcga
gcgtcatctacaccctcaagctctgcttggtgttgggcgctgtcccgcctccgcgcgtgg
actcgccccaaagtcattggcagcggtcgtgccagcttctcgtgcagcacattgcgcttc
tcgaagccctggcggatcggcgtccagcaagccccccagaatttgacctcggatcaggta
gggatacccgct------------------------------------------------
------------------------------------------------------------
-attgccctagtaacggcgagtgaagcggcaacagctcaaatttgaaatctggctcccct
tgggggtccgagttgtaatttgcagagggtgctttggcgttggtggcggtctaagttcct
tggaacaggacatcgcagagggtgagaatcccgtttgtggtcgcctgccttcgccgtgta
aagccccttcgacgagtcgagttgtttgggaatgcagctctaaatgggaggtaaatttct
tctaaagctaaataccggccagagaccgatagcgcacaagtagagtgatcgaaagatgaa
aagcactttggaaagagagtcaaacagcacgtgaaattgttgaaagggaagcgcttgcag
ccagacttgcccgtagatgctcacccaggcttttgcccggggcactcttctgcgggcagg
ccagcatcagtttgggcggtcggataaaggcctctgtcacgtatcttccttcgggatgac
cttataggggaggcgacatgcgaccagcccggactgaggtccgcgcttctgctaggatgc
tggcgtaatggctgtaagcggcccgtcttgaaacacggaccaaggagtctaacatctatg
cgagtgtttgggtgtcaagcccgagcgcgtaatgaaagtgaacggaggtgggaacccttg
ggtgcaccatcgaccgatcctgatgtcttcggatggatttgagtaagagcatagctgttg
ggacccgaaagatggtgaactatgcttgaatagggtgaagccagaggaaactctggtgga
ggctcgcagcggttctgacgtgcaaatcgatcgtcaaatttgggcataggggcgaaagac
taatcgaac???????????????????????????????????????????????????
????????????????????????????????????????????????????????????
????????????????????????????????????????????????????????????
????????????????????????????????????????????????????????????
????????????????????????????????????????????????????????????
????????????????????????????????????????????????????????????
????????????????????????????????????????????????????????????
????????????????????????????????????????????????????????????
????????????????????????????????????????????????????????????
????????????????????????????????????????????????????????????
????????????????????????????????????????????????????????????
????????????????????????????????????????????????????????????
????????????????????????????????????????????????????????????
????????????????????????????????????????????????????????????
????????????????????????????????????????????????????????????
????????????????????????????????????????????????????????????
????????????????????????????????????????????????????????????
????????????????????????????????????????????????????????????
????????????????????????????????????????----------------agca
ttataccgtgaaactgcgaatggctcattaaatcagttatcgtttatttgatagtacctt
actacttggatacctgtggtaattctagagctaatacatgctaaaaaccccgacttcgga
aggggtgtatttattagataaaaaaccaatgcccttcggggctccttggtgattcataat
aacttctcagatcgcatggccttgcgccggcgacggttcattcaaatttctgccctatca
actttcgatggtaaggtattggcttaccatggtttctacgggtaacggggaattagggtt
cgattccggagagttagcctgagaaacggctaacacatccaaggaaggcagcaggcgcgc
aaattacccaatcctgatacagggaggtagtgacaataaatactaatacagggctctttt
gggtcttgtaattggaatgagtacaatttaaacctcttaacgaggaacaattggagggca
agtctggtgccagcagccgcggtaattccagctccaatagcgtatattaaagttgttgca
gttaaaaagctcgtagttgaacctttggcctggctggcaggtccgcctcaccgcgtgcac
ttgtccggccgggccttttcttctggagaaccgcatgcccttcactgggtgtgttgggga
ccaggacttttactttgaaaaaattagagtgttcaaagcaggcctttgctcgaatattac
agcatggaataataaaataggacgtgcggttctattttgttggtttctaggaccgccgta
atgattaatagggacagtcgggggcatcagtattcaattgtcagaggtgaaattcttgga
tttattgaagactaactactgcgaaagcatttgccaaggatgttttcattaatcagtgaa
cgaaagttaggggatcgaagacgatcagataccgtcgtagtcttaaccataaactatgcc
gactagggatcgggcggtgttattattttgactcgctcggcaccttacgagaaatcaaag
t-------------------cgccattctcatcattgccgccggtaccggtgagttcgag
gctggtatctccaaggacggtcagacccgtgagcacgctcttctcgcctacactctcggt
gttaggcagattatcgtcgctatcaacaagatggacaccaccaagtggtccgaggcccgt
taccaggaaatcgtcaaggagacttccaacttcatcaagaaggtcggcttcaaccccaag
cacattcctttcgtgcccatctctggtttcaacggtgacaacatgattgatgcctccacc
aactgcccctggtacaagggctgggagaaggaggtcaaggccaaggtcactggcaagacc
ctccttgacgccatcgatgccatcgaccccccggctcgtccctctgacaagcccctccgc
ctgccccttcaggatgtgtacaagatcggtggtattggcacggttcctgtcggtcgtgtc
gagaccggtgtcatcaaggccggtatggtcgtcacgttcgcccccgccggtgttaccact
gaagtcaagtccgtcgagatgcaccacgagcagctcaccgagggtcttcctggtgacaac
gttggattcaacgtcaagaacgtttccgtcaaggagatccgtcgtggcaacgtcgccggt
gactccaagaccgacccgcccaagggtgctgagtccttcaacgcccaggtcattgtcctc
aaccaccctggtcaggttggtgcc
>Helminthosporium_massarinum_KT_1564_HT____MAFF_239605___CBS
------aaaattttgacaaaaccttactaaccgcggccaaggatggtctgc---------
----------acgctcgccgtattgaggcggggtcggcaccctatgtttacgtgtacctc
ttgttgtttcctcggcgggctcgcccgtcgccaggaatctcccaaacccttgcatctgaa
gaccaaaactccgataaccacttaattatcacaactttcaacaatggatctcttggttct
ggcatcgatgaagaacgcagcgaaatgcgaaaagtagtgtgaattgcagaattccgtgaa
tcatcgaatctttgaacgcacattgcgcccctcggtattccgtggggcatgcctgttcga
gcgtcatctacaccctcaagctctgcttggtgttgggcgctgtcccgcctccgcgcgtgg
actcgccccaaagtcattggcagcggtcgtgccagcttctcgtgcagcacattgcgcttc
tcgaagccctggcggatcggcgtccagcaagccccccagaatttgacctcggatcaggta
gggatacccgct------------------------------------------------
------------------------------------------------------------
-attgccctagtaacggcgagtgaagcggcaacagctcaaatttgaaatctggctcccct
tgggggtccgagttgtaatttgcagagggtgctttggcgttggtggcggtctaagttcct
tggaacaggacatcgcagagggtgagaatcccgtttgtggtcgcctgccttcgccgtgta
aagccccttcgacgagtcgagttgtttgggaatgcagctctaaatgggaggtaaatttct
tctaaagctaaataccggccagagaccgatagcgcacaagtagagtgatcgaaagatgaa
aagcactttggaaagagagtcaaacagcacgtgaaattgttgaaagggaagcgcttgcag
ccagacttgcccgtagatgctcacccaggcttttgcccggggcactcttctgcgggcagg
ccagcatcagtttgggcggtcggataaaggcctctgtcacgtatcttccttcgggatgac
cttataggggaggcgacatgcgaccagcccggactgaggtccgcgcttctgctaggatgc
tggcgtaatggctgtaagcggcccgtcttgaaacacggaccaaggagtctaacatctatg
cgagtgtttgggtgtcaagcccgagcgcgtaatgaaagtgaacggaggtgggaacccttg
ggtgcaccatcgaccgatcctgatgtcttcggatggatttgagtaagagcatagctgttg
ggacccgaaagatggtgaactatgcttgaatagggtgaagccagaggaaactctggtgga
ggctcgcagcggttctgacgtgcaaatcgatcgtcaaatttgggcataggggcgaaagac
taatcgaac???????????????????????????????????????????????????
????????????????????????????????????????????????????????????
????????????????????????????????????????????????????????????
????????????????????????????????????????????????????????????
????????????????????????????????????????????????????????????
????????????????????????????????????????????????????????????
????????????????????????????????????????????????????????????
????????????????????????????????????????????????????????????
????????????????????????????????????????????????????????????
????????????????????????????????????????????????????????????
????????????????????????????????????????????????????????????
????????????????????????????????????????????????????????????
????????????????????????????????????????????????????????????
????????????????????????????????????????????????????????????
????????????????????????????????????????????????????????????
????????????????????????????????????????????????????????????
????????????????????????????????????????????????????????????
????????????????????????????????????????????????????????????
????????????????????????????????????????----------------agca
ttataccgtgaaactgcgaatggctcattaaatcagttatcgtttatttgatagtacctt
actacttggatacctgtggtaattctagagctaatacatgctaaaaaccccgacttcgga
aggggtgtatttattagataaaaaaccaatgcccttcggggctccttggtgattcataat
aacttctcagatcgcatggccttgcgccggcgacggttcattcaaatttctgccctatca
actttcgatggtaaggtattggcttaccatggtttctacgggtaacggggaattagggtt
cgattccggagagttagcctgagaaacggctaacacatccaaggaaggcagcaggcgcgc
aaattacccaatcctgatacagggaggtagtgacaataaatactaatacagggctctttt
gggtcttgtaattggaatgagtacaatttaaacctcttaacgaggaacaattggagggca
agtctggtgccagcagccgcggtaattccagctccaatagcgtatattaaagttgttgca
gttaaaaagctcgtagttgaacctttggcctggctggcaggtccgcctcaccgcgtgcac
ttgtccggccgggccttttcttctggagaaccgcatgcccttcactgggtgtgttgggga
ccaggacttttactttgaaaaaattagagtgttcaaagcaggcctttgctcgaatattac
agcatggaataataaaataggacgtgcggttctattttgttggtttctaggaccgccgta
atgattaatagggacagtcgggggcatcagtattcaattgtcagaggtgaaattcttgga
tttattgaagactaactactgcgaaagcatttgccaaggatgttttcattaatcagtgaa
cgaaagttaggggatcgaagacgatcagataccgtcgtagtcttaaccataaactatgcc
gactagggatcgggcggtgttattattttgactcgctcggcaccttacgagaaatcaaag
t-------------------cgccattctcatcattgccgccggtaccggtgagttcgag
gctggtatctccaaggacggtcagacccgtgagcacgctcttctcgcctacactctcggt
gttaggcagattatcgtcgctatcaacaagatggacaccaccaagtggtccgaggcccgt
taccaggaaatcgtcaaggagacttccaacttcatcaagaaggtcggcttcaaccccaag
cacattcctttcgtgcccatctctggtttcaacggtgacaacatgattgatgcctccacc
aactgcccctggtacaagggctgggagaaggaggtcaaggccaaggtcactggcaagacc
ctccttgacgccatcgatgccatcgaccccccggctcgtccctctgacaagcccctccgc
ctgccccttcaggatgtgtacaagatcggtggtattggcacggttcctgtcggtcgtgtc
gagaccggtgtcatcaaggccggtatggtcgtcacgttcgcccccgccggtgttaccact
gaagtcaagtccgtcgagatgcaccacgagcagctcaccgagggtcttcctggtgacaac
gttggattcaacgtcaagaacgtttccgtcaaggagatccgtcgtggcaacgtcgccggt
gactccaagaccgacccgcccaagggtgctgagtccttcaacgcccaggtcattgtcctc
aaccaccctggtcaggttggtgcc
>Helminthosporium_meilingense_HJAUP_C1076_ET
gaagtaaaagtcgtaacaaggtttccgtaggtgaacctgcggaaggatcattaacatgtc
catctctgat-catcgcccaccgcgaggtggggtctgtaccctctgtctacatgtacctc
ttgttgtttcctcggcaggcctgcctgccgctaggaatcccataaacccttgtatctgaa
gtgtaaaactccgataaccacttatttatcacaactttcaacaatggatctcttggttct
ggcatcgatgaagaacgcagcgaaatgcgaaaagtagtgtgaattgcagaattccgtgaa
tcatcgaatctttgaacgcacattgcgcccctcggtattccgtggggcatgcctgttcga
gcgtcatttacatcctcaagctctgcttggtgttgggcgctgtcccgcctctgtgcgcgg
actcgccccaaagtcattggcagcggtcgtgccagcttctcgtgcagcacattgcgcttc
ttgaagccctggcggatcagcatccagcaagccctccatcatttgacctcggatcaggta
gggatacccgctgaacttaagcatatcaaaaggcgggagga-------------------
------------------------------------------------------------
---------agtaacggcgagtgaagcggcaacagctcaaatttgaaatctggctccctt
tgggggtccgagttgtaatttgcagagggtgctttggcgttggtggcggtctaagttcct
tggaacaggacatcgcagagggtgagaatcccgtttgtggtcgcctgccttcgccgtgta
aagccccttcgacgagtcgagttgtttgggaatgcagctctaaatgggaggtaaatttct
tctaaagctaaatactggccagagaccgatagcgcacaagtagagtgatcgaaagatgaa
aagcactttggaaagagagtcaaacagcacgtgaaattgttgaaagggaagcgcttgccg
ccagacttgcccgtagttgctcacccagccttttggctggtgcattcttctgcgggcagg
ccagcatcagtttgggcggtcggataaaggcctctggcatgttccttccttcgggttggc
catataggggaggtgcaatgcgaccagcccggactgaggtccgcgcttttgctaggatgc
tggcgtaatggctgtaagcggcccgtcttgaaacacggacccaagga-------------
------------------------------------------------------------
------------------------------------------------------------
------------------------------------------------------------
------------------------------------------------------------
------------------------------------------------------------
------------------------------------------------------------
------------------------------------------------------------
------------------------------------gtctcacaggtgttgaatcgatac
acctacgcttccaccctttcccatcttcggcgcaccaacacaccggttggtcgagacggg
aaattggccaagccccgacaactgcacaacagtcattggggtctcgtatgccccgctgag
acgcctgaaggacaggcttgtggtcttgtgaagaacttgtctctcatgtgttacgtcagc
gttggtagcgagagtcagcctatcacggatttcatgtcgggtcgcaatatggaactgctc
gaggagttcgacccacagatgaaccctaatgccacgaaagtgttcgtcaacggtgtctgg
gttggcacacacagcaaccctcaacagctaatctcaacggtacaggagctgcgtcggaac
ggtaccttgtcctacgagatgagtttggttcgagatatccgtgaccgagaattcaagatc
ttcacagatgctggtcgtgtcatgagaccgctctttgtggtagacaacgatgtccgcagc
cccaatcagaatcgtttagtcttcaatcgggaacatcacaatctgattctaaacgatgag
cacatcgaagtcgggggtatgaacgaagatgaggcaaatcgagcaaggttcggctggagg
ggtcttctccagaatggttgcgttgagtacctggacgcggaggaagaggagtcggccatg
attgtcatgtcgccagaggacttggatgagtggcgcgagatgaagcagggaaacaccggg
ccgccacaagagaagcccgcggataaacgacttgcgcctgtcaagcccaaaccaaatccc
gccgtcgccgcttatacgcattgcgagattcatcccgctatgattctcggtatttgcgcc
agtatcattccgttcccggaccacaatcagtctcctcgta--------------------
------------------------------------------------------------
------------------------------------------------------------
------------------------------------------------------------
------------------------------------------------------------
------------------------------------------------------------
------------------------------------------------------------
------------------------------------------------------------
------------------------------------------------------------
------------------------------------------------------------
---------------------------gcctggctggcaggtccgcctcaccgcgtgcac
ttgtccggccgggccttttcttctggagaaccgcatgcccttcactgggtgtgttgggga
ccaggacttttactttgaaaaaattagagtgttcaaagcaggcctttgctcgaatattac
agcatggaataataaaataggacgtgcggttctattttgttggtttctaggaccgccgta
atgattaatagggacagtcgggggcatcagtattcaattgtcagaggtgaaattcttgga
tttattgaagactaactactgcgaaagcatttgccaaggatgttttcattaatcagtgaa
cgaaagttaggggatcgaagacgatcagataccgtcgtagtcttaaccataaactatgcc
gactagggatcgggcggtgttattattttgactcgctcggcaccttacgagaaatcaaag
tgtttgggttctggggggagcgccattctcatcattgccgccggtactggtgagttcgag
gctggtatctccaaggacggtcagacccgtgagcacgctcttcttgcctacaccctcggt
gttaggcagatcatcgtcgccatcaacaagatggacaccaccaagtggtccgaggcccgt
taccaggagattgtcaaggagacctccaacttcatcaagaaggtcggcttcaaccccaag
cacatccccttcgtgcccatatctggcttcaacggtgacaacatgatcgatgcctcccct
aactgcccttggtacaagggctgggagaaggagatcaagaccaaggttactggcaagacc
cttcttgacgccatcgatgccatcgaccccccgtctcgtccctccgacaagcccctccgc
ctgccccttcaggatgtgtacaagattggcggtattggcacggttcccgtcggtcgtgtc
gagactggtgtcatcaaggccggtatggtcgtcaccttcgcccccgctggtgtcactact
gaagtcaagtccgtcgagatgcaccacgagcagcttgtcgagggtcttcccggagacaac
gtcggcttcaacgtcaagaacgtttccgtcaaggagattcgtcgtggcaacgtcgccggt
gactccaagaccgacccgcccaaggctgccgagtccttcaacgcccaggtcatcgtcctc
aaccaccctggtcaggttggtgct
>Helminthosporium_microsorum_L94
gaagtaaaagtcgtaacaaggtttccgtaggtgaacctgcggaaggatcattactgtctt
acacccatgc-tgtctcgtgcacccgcgtggcgtctatacccactgtctacgtgtacctc
ttgttgtttcctcggcgggcttgcccgtcgctaggaaccccttaaacccttgcatctgaa
gtatacaactccgataaccacttaattatcacaactttcaacaatggatctcttggttct
ggcatcgatgaagaacgcagcgaaatgcgaaaagtagtgtgaattgcagaattccgtgaa
tcatcgaatctttgaacgcacattgcgcccctcggtattccgtggggcatgcctgttcga
gcgtcatttacaccctcaagctctgcttggtgttgggcgctgtcccgcctccgcgtgtgg
actcgccccaaagtcattggcagcggtcgtgccagcttctcgtgcagcacattgcgcttc
tcgaagctctggtggatcagcgtccagcaagccttta-taacttgacctcggatcaggta
gggatacccgctgaacttaagcatatcaataagcggaggaaaagaactggcgtgtacctc
ttgttgtttcctcggcgggctttaagcatatcaataagcggaggaaaagaaaccaactgg
gattgccctagtaacggcgagtgaagcggcaacagctcaaatttgaaatctggctccctc
taggggtccgagttgtaatttgcagagggtgctttggcgttggtggcggtctaagttcct
tggaacaggacatcgcagagggtgagaatcccgtttgtggtcgcctgccttcgccgtgta
aagccccttcgacgagtcgagttgtttgggaatgcagctctaaatgggaggtaaatttct
tctaaagctaaatactggccagagaccgatagcgcacaagtagagtgatcgaaagatgaa
aagcactttggaaagagagtcaaacagcacgtgaaattgttgaaagggaagcgcttgcag
ccagacttgcccgtagttgctcacctaggctttcgcctggggcactcttctgcgggcagg
ccagcatcagtttgggcggtcggataaaggcctctgtcacgtatcttccttcgggatgac
cttataggggaggcgacatgcgaccagcccggactgaggtccgcgcttctgctaggatgc
tggcgtaatggctgtaagcggcccgtcttgaaacacggaccaaggagtctaacatctatg
cgagtgtttgggtgtcaagcccgagcgcgtaatgaaagtgaacggaggtgggaacccttg
ggtgcaccatcgaccgatcctgatgtcttcggatggatttgagtaagagcatagctgttg
ggacccgaaagatggtgaactatgcttgaatagggtgaagccagaggaaactctggtgga
ggctcgcagcggttctgacgtgcaaatcgatcgtcaaatttgggcataggggcgaaagac
taatcgaacggcccactgatcgccaacctgttccgcatcctgttccttaagctcacgaag
gatgtgtacaagtacctccagcgatgtgtcgaaaacagcaccgacttcaacgttcagatg
gctatcaaagccggtatcatcacgaacggtctgaagtactcgctagccactggtaactgg
ggcgatcagaagaaggctgcatcggccaaggcgggtgtctcacaggtgttgaacagatac
acctacgcttccaccttgtcccatcttcggcgtaccaacacacccgttggtcgagacgga
aaattggccaaacctcgacaactgcacaacagccattggggtctcgtctgccccgccgaa
acgcccgaaggacaggcatgtggtctcgtgaagaatttgtctctcatgtgctacgtcagc
gttggtagcgagagtcagcccatcacagatttcatgtcgggtcgtaacatggaattgctc
gaggagttcgatccgcagatgaaccctaatgccaccaaggtgttcgtcaacggtgtctgg
gttggcacacacagcaacccccagcagctgatctccacggtgcaggagctgcgtcggaac
ggtaccttgtcctacgagatgagtctggttcgagacatccgtgaccgagaattcaagatc
ttcacagatgctggtcgtgtcatgaggccgctctttgtggtagacaacgacgttcgcagc
ccgaaccagaaccgtttagtcttcaatcgggaacacttcaatctgatcctaaatgatgag
catgttgaagtcagcggcatgaatgaagaggaggcgagtcgggcgaggttcggttggagg
ggtcttctccagaacggttgcgttgagtacctagacgcggaggaagaagagtcggccatg
attgtcatgtcgccagaggatctggatgagtggcgcgagatgaagcagggcaacaccggg
cctccacaagagaagcctgcggataagcgacttgcgcctgtcaagcccaaaccaaatccc
gccgtcgccgcttatacgcattgtgagattcaccccgctatgattctcggtatttgcgcc
agtatcattccgttcccggaccacaaccagtctccgcgtagcatgtctaagtataagcaa
ttataccgtgaaactgcgaatggctcattaaatcagttatcgtttatttgatagtacctt
actacttggatacctgtggtaattctagagctaatacatgctaaaaaccccgacttcgga
aggggtgtatttattagataaaaaaccaatgcccttcggggctccttggtgattcacaat
aacttctcagatcgcatggccttgcgccggcgacggttcattcaaatttctgccctatca
actttcgatggtaaggtattggcttaccatggtttctacgggtaacggggaattagggtt
cgattccggagagttagcctgagaaacggctaacacatccaaggaaggcagcaggcgcgc
aaattacccaatcctgatacagggaggtagtgacaataaatactgatacagggctctttt
gggtcttgtaattggaatgagtacaatttaaacctcttaacgaggaacaattggagggca
agtctggtgccagcagccgcggtaattccagctccaatagcgtatattaaagttgttgca
gttaaaaagctcgtagttgaacctttggcctggctggcaggtccgcctcaccgcgtgcac
ttgtccggccgggccttttcttctggagaaccgcatgcccttcactgggtgtgttgggga
ccaggacttttactttgaaaaaattagagtgttcaaagcaggcctttgctcgaatattac
agcatggaataatagaataggacgtgcggttctattttgttggtttctaggaccgccgta
atgattaatagggacagtcgggggcatcagtattcaattgtcagaggtgaaattcttgga
tttattgaagactaactactgcgaaagcatttgccaaggatgttttcattaatcagtgaa
cgaaagttaggggatcgaagacgatcagataccgtcgtagtcttaaccataaactatgcc
gactagggatcgggcggtgttattattttgactcgctcggcaccttacgagaaatcaaag
tgtttgggttctggggggagcgccattctcatcattgccgccggtactggtgagttcgag
gccggtatctccaaggacggtcagacccgtgagcacgctcttctcgcctacacgctcggt
gtcaggcagatcatcgttgccatcaacaagatggacaccaccaagtggtccgaggcccgt
taccaggagatcgtcaaggagacgtccaacttcatcaagaaggttggcttcaaccccaag
cacatccccttcgtgcccatctccggcttcaacggtgacaacatgatcgatgcctccccc
aactgcccctggtacaagggctgggagaaggaggtcaaggccaaggtcaccggcaagacc
ctccttgacgccatcgatgccatcgaccccccgtctcgtccctccgacaagccccttcgt
ctgcctcttcaggatgtctacaagatcggcggtattggcacggttcccgtcggtcgtgtc
gagactggtgtcatcaaggccggtatggtcgtcaccttcgcccccgccggtgtcaccact
gaagtcaagtctgtcgagatgcaccacgagcagcttgtagagggtcttcctggtgacaac
gttggcttcaacgtcaagaacgtttccgtcaaggagatccgtcgtggcaacgtcgccggt
gactccaagaccgacccgcccaagggtgccgagtccttcaacgcccaggtcatcgtcctc
aaccaccctggtcaggtcggtgcc
>Helminthosporium_microsorum_L95
gaagtaaaagtcgtaacaaggtttccgtaggtgaacctgcggaaggatcattactgtctt
acacccatgc-tgtctcgtgcacccgcgtggcgtctatacccactgtctacgtgtacctc
ttgttgtttcctcggcgggcttgcccgtcgctaggaaccccttaaacccttgcatctgaa
gtatacaactccgataaccacttaattatcacaactttcaacaatggatctcttggttct
ggcatcgatgaagaacgcagcgaaatgcgaaaagtagtgtgaattgcagaattccgtgaa
tcatcgaatctttgaacgcacattgcgcccctcggtattccgtggggcatgcctgttcga
gcgtcatttacaccctcaagctctgcttggtgttgggcgctgtcccgcctccgcgtgtgg
actcgccccaaagtcattggcagcggtcgtgccagcttctcgtgcagcacattgcgcttc
tcgaagctctggtggatcagcgtccagcaagccttta-taacttgacctcggatcaggta
gggatacccgctgaacttaagcatatcaataagcggaggaaaagaactggcgtgtacctc
ttgttgtttcctcggcgggctttaagcatatcaataagcggaggaaaagaaaccaactgg
gattgccctagtaacggcgagtgaagcggcaacagctcaaatttgaaatctggctccctc
taggggtccgagttgtaatttgcagagggtgctttggcgttggtggcggtctaagttcct
tggaacaggacatcgcagagggtgagaatcccgtttgtggtcgcctgccttcgccgtgta
aagccccttcgacgagtcgagttgtttgggaatgcagctctaaatgggaggtaaatttct
tctaaagctaaatactggccagagaccgatagcgcacaagtagagtgatcgaaagatgaa
aagcactttggaaagagagtcaaacagcacgtgaaattgttgaaagggaagcgcttgcag
ccagacttgcccgtagttgctcacctaggctttcgcctggggcactcttctgcgggcagg
ccagcatcagtttgggcggtcggataaaggcctctgtcacgtatcttccttcgggatgac
cttataggggaggcgacatgcgaccagcccggactgaggtccgcgcttctgctaggatgc
tggcgtaatggctgtaagcggcccgtcttgaaacacggaccaaggagtctaacatctatg
cgagtgtttgggtgtcaagcccgagcgcgtaatgaaagtgaacggaggtgggaacccttg
ggtgcaccatcgaccgatcctgatgtcttcggatggatttgagtaagagcatagctgttg
ggacccgaaagatggtgaactatgcttgaatagggtgaagccagaggaaactctggtgga
ggctcgcagcggttctgacgtgcaaatcgatcgtcaaatttgggcataggggcgaaagac
taatcgaacggcccactgatcgccaacctgttccgcatcctgttccttaagctcacgaag
gatgtgtacaagtacctccagcgatgtgtcgaaaacagcaccgacttcaacgttcagatg
gctatcaaagccggtatcatcacgaacggtctgaagtactcgctagccactggtaactgg
ggcgatcagaagaaggctgcatcggccaaggcgggtgtctcacaggtgttgaacagatac
acctacgcttccaccttgtcccatcttcggcgtaccaacacacccgttggtcgagacgga
aaattggccaaacctcgacaactgcacaacagccattggggtctcgtctgccccgccgaa
acgcccgaaggacaggcatgtggtctcgtgaagaacttgtctctcatgtgctacgtcagc
gttggtagcgagagtcagcccatcacagatttcatgtcgggtcgtaacatggaattgctc
gaggagttcgatccgcagatgaaccctaatgccaccaaggtgttcgtcaacggtgtctgg
gttggcacacacagcaacccccagcagctgatctccacggtgcaggagctgcgtcggaac
ggtaccttgtcctacgagatgagtctggttcgagacatccgtgaccgagaattcaagatc
ttcacagatgctggtcgtgtcatgaggccgctctttgtggtagacaacgacgttcgcagc
ccgaaccagaaccgtttagtcttcaatcgggaacacttcaatctgatcctaaatgatgag
catgttgaagtcagcggcatgaatgaagaggaggcgagtcgggcgaggttcggttggagg
ggtcttctccagaacggttgcgttgagtacctagacgcggaggaagaagagtcggccatg
attgtcatgtcgccagaggatctggatgagtggcgcgagatgaagcagggcaacaccggg
cctccacaagagaagcctgcggataagcgacttgcgcctgtcaagcccaaaccaaatccc
gccgtcgccgcttatacgcattgtgagattcaccccgctatgattctcggtatttgcgcc
agtatcattccgttcccggaccacaaccagtctccgcgta????????????????????
????????????????????????????????????????????????????????????
????????????????????????????????????????????????????????????
????????????????????????????????????????????????????????????
????????????????????????????????????????????????????????????
????????????????????????????????????????????????????????????
????????????????????????????????????????????????????????????
????????????????????????????????????????????????????????????
????????????????????????????????????????????????????????????
????????????????????????????????????????????????????????????
????????????????????????????????????????????????????????????
????????????????????????????????????????????????????????????
????????????????????????????????????????????????????????????
????????????????????????????????????????????????????????????
????????????????????????????????????????????????????????????
????????????????????????????????????????????????????????????
????????????????????????????????????????????????????????????
????????????????????????????????????????????????????????????
????????????????????cgccattctcatcattgccgccggtactggtgagttcgag
gccggtatctccaaggacggtcagacccgtgagcacgctcttctcgcctacacgctcggt
gtcaggcagatcatcgttgccatcaacaagatggacaccaccaagtggtccgaggcccgt
taccaggagatcgtcaaggagacgtccaacttcatcaagaaggttggcttcaaccccaag
cacatccccttcgtgcccatctccggcttcaacggtgacaacatgatcgatgcctccccc
aactgcccctggtacaagggctgggagaaggaggtcaaggccaaggtcaccggcaagacc
ctccttgacgccatcgatgccatcgaccccccgtctcgtccctccgacaagccccttcgt
ctgcctcttcaggatgtctacaagatcggcggtattggcacggttcccgtcggtcgtgtc
gagactggtgtcatcaaggccggtatggtcgtcaccttcgcccccgccggtgtcaccact
gaagtcaagtctgtcgagatgcaccacgagcagcttgtagagggtcttcctggtgacaac
gttggcttcaacgtcaagaacgtttccgtcaaggagatccgtcgtggcaacgtcgccggt
gactccaagaccgacccgcccaagggtgccgagtccttcaacgcccaggtcatcgtcctc
aaccaccctggtcaggtcggtgcc
>Helminthosporium_microsorum_L96_ET____CBS_136910
gaagtaaaagtcgtaacaaggtttccgtaggtgaacctgcggaaggatcattactgtctt
acacccatgc-tgtctcgtgcacccgcgtggcgtctatacccactgtctacgtgtacctc
ttgttgtttcctcggcgggcttgcccgtcgctaggaaccccttaaacccttgcatctgaa
gtatacaactccgataaccacttaattatcacaactttcaacaatggatctcttggttct
ggcatcgatgaagaacgcagcgaaatgcgaaaagtagtgtgaattgcagaattccgtgaa
tcatcgaatctttgaacgcacattgcgcccctcggtattccgtggggcatgcctgttcga
gcgtcatttacaccctcaagctctgcttggtgttgggcgctgtcccgcctccgcgtgtgg
actcgccccaaagtcattggcagcggtcgtgccagcttctcgtgcagcacattgcgcttc
tcgaagctctggtggatcagcgtccagcaagccttta-taacttgacctcggatcaggta
gggatacccgctgaacttaagcatatcaataagcggaggaaaagaactggcgtgtacctc
ttgttgtttcctcggcgggctttaagcatatcaataagcggaggaaaagaaaccaactgg
gattgccctagtaacggcgagtgaagcggcaacagctcaaatttgaaatctggctccctc
taggggtccgagttgtaatttgcagagggtgctttggcgttggtggcggtctaagttcct
tggaacaggacatcgcagagggtgagaatcccgtttgtggtcgcctgccttcgccgtgta
aagccccttcgacgagtcgagttgtttgggaatgcagctctaaatgggaggtaaatttct
tctaaagctaaatactggccagagaccgatagcgcacaagtagagtgatcgaaagatgaa
aagcactttggaaagagagtcaaacagcacgtgaaattgttgaaagggaagcgcttgcag
ccagacttgcccgtagttgctcacctaggctttcgcctggggcactcttctgcgggcagg
ccagcatcagtttgggcggtcggataaaggcctctgtcacgtatcttccttcgggatgac
cttataggggaggcgacatgcgaccagcccggactgaggtccgcgcttctgctaggatgc
tggcgtaatggctgtaagcggcccgtcttgaaacacggaccaaggagtctaacatctatg
cgagtgtttgggtgtcaagcccgagcgcgtaatgaaagtgaacggaggtgggaacccttg
ggtgcaccatcgaccgatcctgatgtcttcggatggatttgagtaagagcatagctgttg
ggacccgaaagatggtgaactatgcttgaatagggtgaagccagaggaaactctggtgga
ggctcgcagcggttctgacgtgcaaatcgatcgtcaaatttgggcataggggcgaaagac
taatcgaacggcccactgatcgccaacctgttccgcatcctgttccttaagctcacgaag
gatgtgtacaagtacctccagcgatgtgtcgaaaacagcaccgacttcaacgttcagatg
gctatcaaagccggtatcatcacgaacggtctgaagtactcgctagccactggtaactgg
ggcgatcagaagaaggctgcatcggccaaggcgggtgtctcacaggtgttgaacagatac
acctacgcttccaccttgtcccatcttcggcgtaccaacacacccgttggtcgagacgga
aaattggccaaacctcgacaactgcacaacagccattggggtctcgtctgccccgccgaa
acgcccgaaggacaggcatgtggtctcgtgaagaacttgtctctcatgtgctacgtcagc
gttggtagcgagagtcagcccatcacagatttcatgtcgggtcgtaacatggaattgctc
gaggagttcgatccgcagatgaaccctaatgccaccaaggtgttcgtcaacggtgtctgg
gttggcacacacagcaacccccagcagctgatctccacggtgcaggagctgcgtcggaac
ggtaccttgtcctacgagatgagtctggttcgagacatccgtgaccgagaattcaagatc
ttcacagatgctggtcgtgtcatgaggccgctctttgtggtagacaacgacgttcgcagc
ccgaaccagaaccgtttagtcttcaatcgggaacacttcaatctgatcctaaatgatgag
catgttgaagtcagcggcatgaatgaagaggaggcgagtcgggcgaggttcggttggagg
ggtcttctccagaacggttgcgttgagtacctagacgcggaggaagaagagtcggccatg
attgtcatgtcgccagaggatctggatgagtggcgcgagatgaagcagggcaacaccggg
cctccacaagagaagcctgcggataagcgacttgcgcctgtcaagcccaaaccaaatccc
gccgtcgccgcttatacgcattgtgagattcaccccgctatgattctcggtatttgcgcc
agtatcattccgttcccggaccacaaccagtctccgcgtagcatgtctaagtataagcaa
ttataccgtgaaactgcgaatggctcattaaatcagttatcgtttatttgatagtacctt
actacttggatacctgtggtaattctagagctaatacatgctaaaaaccccgacttcgga
aggggtgtatttattagataaaaaaccaatgcccttcggggctccttggtgattcacaat
aacttctcagatcgcatggccttgcgccggcgacggttcattcaaatttctgccctatca
actttcgatggtaaggtattggcttaccatggtttctacgggtaacggggaattagggtt
cgattccggagagttagcctgagaaacggctaacacatccaaggaaggcagcaggcgcgc
aaattacccaatcctgatacagggaggtagtgacaataaatactgatacagggctctttt
gggtcttgtaattggaatgagtacaatttaaacctcttaacgaggaacaattggagggca
agtctggtgccagcagccgcggtaattccagctccaatagcgtatattaaagttgttgca
gttaaaaagctcgtagttgaacctttggcctggctggcaggtccgcctcaccgcgtgcac
ttgtccggccgggccttttcttctggagaaccgcatgcccttcactgggtgtgttgggga
ccaggacttttactttgaaaaaattagagtgttcaaagcaggcctttgctcgaatattac
agcatggaataatagaataggacgtgcggttctattttgttggtttctaggaccgccgta
atgattaatagggacagtcgggggcatcagtattcaattgtcagaggtgaaattcttgga
tttattgaagactaactactgcgaaagcatttgccaaggatgttttcattaatcagtgaa
cgaaagttaggggatcgaagacgatcagataccgtcgtagtcttaaccataaactatgcc
gactagggatcgggcggtgttattattttgactcgctcggcacgttacgagaaatcaaag
tgtttgggttctggggggagcgccattctcatcattgccgccggtactggtgagttcgag
gccggtatctccaaggacggtcagacccgtgagcacgctcttctcgcctacacgctcggt
gtcaggcagatcatcgttgccatcaacaagatggacaccaccaagtggtccgaggcccgt
taccaggagatcgtcaaggagacgtccaacttcatcaagaaggttggcttcaaccccaag
cacatccccttcgtgcccatctccggcttcaacggtgacaacatgatcgatgcctccccc
aactgcccctggtacaagggctgggagaaggaggtcaaggccaaggtcaccggcaagacc
ctccttgacgccatcgatgccatcgaccccccgtctcgtccctccgacaagccccttcgt
ctgcctcttcaggatgtctacaagatcggcggtattggcacggttcccgtcggtcgtgtc
gagactggtgtcatcaaggccggtatggtcgtcaccttcgcccccgccggtgtcaccact
gaagtcaagtctgtcgagatgcaccacgagcagcttgtagagggtcttcctggtgacaac
gttggcttcaacgtcaagaacgtttccgtcaaggagatccgtcgtggcaacgtcgccggt
gactccaagaccgacccgcccaagggtgccgagtccttcaacgcccaggtcatcgtcctc
aaccaccctggtcaggtcggtgcc
>Helminthosporium_nabanhense_HJAUP_C2054_ET
gaagaaaaaaaatgaacaaggtttccgtaggtgaacctgcggaaggatcattacctttta
----------acaatgcccttgagcatttgcgtcgcccaccctttgtctacgtgtacctc
ttgttgtttcctcggcaggcatgcctgccgccaggaatcccacaaactcttgtatctaaa
gc--acaactctgataaatacctaattatcacaactttcaacaatggatctcttggttct
ggcatcgatgaagaacgcagcgaaatgcgaaaagtagtgtgaattgcagaattccgtgaa
tcatcgaatctttgaacgcacattgcgcccctcggtattccgtggggcatgcctgttcga
gcgtcatttacaccctcaagctctgcttggtgttgggcgctgtcccgcctctgcgtgtgg
actcgccccaaagtaattggcagcgattttgccggcttctcgcgcagcacattgcgtgtc
ttggagacctggtggatcagcgtccagcaagccttctataacttgacctcggatcaggta
gggatacccgctgaacttaagcatatcaaaaggcgggaagaaaag---------------
------------------------------------------------------------
--------tagtaacgggggatgaagcggcaacagctcaaatttgaaatctggctcccct
tgggggtccgagttgtaatttgcagagggtgctttggcgttggtggcggtctaagttcct
tggaacaggacatcgcagagggtgagaatcccgtttgtggtcgcctgccttcgccgtgta
aagccccttcgacgagtcgagttgtttgggaatgcagctctaaatgggaggtaaatttct
tctaaagctaaatactggccagagaccgatagcgcacaagtagagtgatcgaaagatgaa
aagcactttggaaagagagtcaaacagcacgtgaaattgttgaaagggaagcgcttgcag
ccagacttgcccgtagttgctcaccctagctattgctaggggcactcttctgcgggcagg
ccagcatcagtttgggcgatcggataaaggcctctagcacgttccttccttcgggatggc
catataggggaggtgtaatgcgatcagcccggactgaggtccgcgcttcggctaggatgc
tggcgtaatggctgtaagcggcccgtcttgaaacacgacccaaaggagtaa---------
------------------------------------------------------------
------------------------------------------------------------
------------------------------------------------------------
------------------------------------------------------------
---------???????????????????????????????????????????????????
????????????????????????????????????????????????????????????
????????????????????????????????????????????????????????????
????????????????????????????????????????????????????????????
????????????????????????????????????????????????????????????
????????????????????????????????????????????????????????????
????????????????????????????????????????????????????????????
????????????????????????????????????????????????????????????
????????????????????????????????????????????????????????????
????????????????????????????????????????????????????????????
????????????????????????????????????????????????????????????
????????????????????????????????????????????????????????????
????????????????????????????????????????????????????????????
????????????????????????????????????????????????????????????
????????????????????????????????????????????????????????????
????????????????????????????????????????????????????????????
????????????????????????????????????????????????????????????
????????????????????????????????????????????????????????????
????????????????????????????????????????--------------------
------------------------------------------------------------
------------------------------------------------------------
------------------------------------------------------------
------------------------------------------------------------
------------------------------------------------------------
------------------------------------------------------------
------------------------------------------------------------
------------------------------------------------------------
------------------------------------------------------------
---------------------------------gctggcagttcgcctcaccgcgtgcac
ttgtccggccgggccttttcttctggagaaccgcatgcccttcactgggtgtgttgggga
ccaggacttttactttgaaaaaattagagtgttcaaagcaggcctttgctcgaatattac
agcatggaataataaaataggacgtgcggttctattttgttggtttctaggaccgccgta
atgattaatagggacagtcgggggcatcagtattcaattgtcagaggtgaaattcttgga
tttattgaagactaactactgcgaaagcatttgccaaggatgttttcattaatcagtgaa
cgaaagttaggggatcgaagacgatcagataccgtcgtagtcttaaccataaactatgcc
gactagggatcgggcggtgttattattttgactcgctcggcaccttacgagaaatcaaag
tgtttgggttctggggggagtgccattctcatcattgccgctggtactggtgagttcgag
gctggtatctccaaggatggtcagacccgtgagcacgctcttctcgcctacacccttggt
gttaggcagatcatcgttgccgtcaacaagatggacaccaccaagtggtccgaggaccgt
ttcaaggagatcatcaaggaggtctccaacttcatcaagaaggttggctacaaccccaag
accatccccttcgtgcccatctctggcttcaacggtgacaacatgatcgaagcctccacc
aactgcccctggtacaagggttgggagaaggagaccaaggccaaggtcaccggcaaaact
ctccttgacgccatcgatgccatcgaccccccgtctcgtccttctgacaagcccctccgt
ctgccccttcaggatgtgtacaagatcggtggtatcggcacggttcctgtcggtcgtgtc
gagactggtgtcattaaggccggtatggtcgtcacctttgcccccgctggtgtcaccact
gaagtcaagtctgtcgaaatgcaccacgagcagcttgtcgagggccttcccggagacaac
gttggtttcaacgtcaagaacgtttctgtcaaggagattcgtcgtggcaacgtcgcgggt
gactccaagaccgacccacccaagggcgccgagtccttcaatgcccaggtcattgtcctc
aaccatcctggtcaagttggtgct
>Helminthosporium_nanjingense_ZM020380___HHAUF020380
------------------------------------------------------------
-------ccgcgcccgccgcccgtgcggaggggcctgtaccctttgtctacgcatacccg
tcaccgtttcctcggcaggcttgcctgccgccagggacaccctgaacccaaacctacaag
aatcaaacctcggataaccacaaaactatcacaactttcaacaatggatctcttggttct
ggcatcgatgaagaacgcagcgaaatgcgaaaagtagtgtgaattgcagaattccgtgaa
tcatcgaatctttgaacgcacattgcgcccctcggtattccgtggggcatgcctgttcga
gcgtcattgtgaccctcaagctctgcttggtgttgggtgttgtcccgcccccgcgtgtgg
actcgccccaaagtcattggcggcggccgtgccggcttcccgcgcagcacattgcgcttc
tcggagccccggcaggtccgcgtccagcaagcc---------------------------
---------------------------------------------------?????????
????????????????????????????????????????????????????????????
????????????????????????????????????????????????????????????
????????????????????????????????????????????????????????????
????????????????????????????????????????????????????????????
????????????????????????????????????????????????????????????
????????????????????????????????????????????????????????????
????????????????????????????????????????????????????????????
????????????????????????????????????????????????????????????
????????????????????????????????????????????????????????????
????????????????????????????????????????????????????????????
????????????????????????????????????????????????????????????
????????????????????????????????????????????????????????????
????????????????????????????????????????????????????????????
????????????????????????????????????????????????????????????
????????????????????????????????????????????????????????????
????????????????????????????????????????????????????????????
????????????????????????????????????????????????????????????
????????????????????????????????????????????????????????????
????????????????????????????????????????????????????????????
????????????????????????????????????????????????????????????
????????????????????????????????????????????????????????????
????????????????????????????????????????????????????????????
????????????????????????????????????????????????????????????
????????????????????????????????????????????????????????????
????????????????????????????????????????????????????????????
????????????????????????????????????????????????????????????
????????????????????????????????????????????????????????????
????????????????????????????????????????????????????????????
????????????????????????????????????????????????????????????
????????????????????????????????????????????????????????????
????????????????????????????????????????????????????????????
????????????????????????????????????????????????????????????
????????????????????????????????????????????????????????????
????????????????????????????????????????????????????????????
????????????????????????????????????????????????????????????
????????????????????????????????????????????????????????????
????????????????????????????????????????????????????????????
????????????????????????????????????????????????????????????
????????????????????????????????????????????????????????????
????????????????????????????????????????????????????????????
????????????????????????????????????????????????????????????
????????????????????????????????????????????????????????????
????????????????????????????????????????????????????????????
????????????????????????????????????????????????????????????
????????????????????????????????????????????????????????????
????????????????????????????????????????????????????????????
????????????????????????????????????????????????????????????
????????????????????????????????????????????????????????????
????????????????????????????????????????????????????????????
????????????????????????????????????????????????????????????
????????????????????????????????????????????????????????????
????????????????????????????????????????????????????????????
????????????????????????????????????????????????????????????
????????????????????????????????????????????????????????????
????????????????????????????????????????????????????????????
????????????????????????????????????????????????????????????
????????????????????????????????????????????????????????????
????????????????????????????????????????????????????????????
????????????????????????????????????????????????????????????
????????????????????????????????????????????????????????????
????????????????????????????????????????????????????????????
????????????????????????????????????????????????????????????
????????????????????????????????????????????????????????????
????????????????????????
>Helminthosporium_chinense_UESTCC_22_0026___CGMCC_3_23570_HT
gaagtaaaagtcgtaacaaggtttccgtaggtgaacctgcggaaggatcattaccaatgg
cgccagctcgcgcccgccgcccgcgcggaggggcctgtaccctttgtctacgcatacccg
tcaccgtttcctcggcaggctcgcctgccgccagggacaccctgaacccaaacctacaag
aatcaaacctcggataaccacaaaactatcacaactttcaacaatggatctcttggttct
ggcatcgatgaagaacgcagcgaaatgcgaaaagtagtgtgaattgcagaattccgtgaa
tcatcgaatctttgaacgcacattgcgcccctcggtattccgtggggcatgcctgttcga
gcgtcattgtaaccgtcaagctctgcttggtgttgggtgctgtcccgcccccgcgcgtgg
actcgccccaaagtcattggcggcggccgtgccggcttcccgcgcagcacattgcgcttc
tcggagccccggcaggcccgcgtccagcaagccttctaccgcttgacctcggatcaggta
gggatacccgctgaacttaagcatatcaaaaaggggggggaaaaaa--------------
------------------------------------------------------------
------------------------------------------------------------
-gggggtccgagttgtaatttgcagagggtgctttggcgtcggtggcggtctaagttccc
tggaacaggacatcgcagagggtgagaatcccgtttgtggtcgccggccttcgccgtgta
aagccccttcgacgagtcgagttgtttgggaatgcagctctaaatgggaggtaaatttct
tctaaagctaaatactggccagagaccgatagcgcacaagtagagtgatcgaaagatgaa
aagcactttggaaagagagtcaaatagcacgtgaaattgttgaaagggaagcgcttgcag
ccagacttgcccgcggttgctcacccaggcttccgcccggggcactcttccgcgggcagg
ccagcatcagtttgggcggtcggataaaggcctctggcacgttccttccttcgggttggc
catataggggaggtgcaatgcgatcagcccggactgaggtccgcgcttcggctaggatgc
tggcgtaatggctgtaagcggcccgtcttgaaacacggaccaaggagtctaacatctatg
cgagtgtttgggtgtcaagcccgagcgcgcaatgaaagtgaacgcaggtgggaaccctcg
ggtgcaccatcgaccgatcctgatgtcttcggatggatttgagtaagagcatagctgttg
ggacccgaaagatggtgaactatgcttgaatagggtgaagccagaggaaactctggtgga
ggctcgcagcggttctgacgtgcaaatcga------------------------------
---------???????????????????????????????????????????????????
????????????????????????????????????????????????????????????
????????????????????????????????????????????????????????????
????????????????????????????????????????????????????????????
????????????????????????????????????????????????????????????
????????????????????????????????????????????????????????????
????????????????????????????????????????????????????????????
????????????????????????????????????????????????????????????
????????????????????????????????????????????????????????????
????????????????????????????????????????????????????????????
????????????????????????????????????????????????????????????
????????????????????????????????????????????????????????????
????????????????????????????????????????????????????????????
????????????????????????????????????????????????????????????
????????????????????????????????????????????????????????????
????????????????????????????????????????????????????????????
????????????????????????????????????????????????????????????
????????????????????????????????????????????????????????????
????????????????????????????????????????--------------------
-------gcgaaactgcgaatggctcattaaatcagttatcgtttatttgatagtacctt
actacatggatacctgtggtaattctagagctaatacatgctaaaaaccccgacttcggg
aggggtgtatttattagataaaaaaccaatgcccttcggggctccttggtgattcataat
aacttctcagatcgcacggccttgagccggcgacggttcattcaaatttctgccctatca
actttcgatggtaaggtattggcttaccatggtttctacgggtaacggggaattagggtt
cgattccggagagttagcctgagaaacggctaacacatccaaggaaggcagcaggcgcgc
aaattacccaatcctgatacagggaggtagtgacaataaatactggtacagggctctttt
gggtcttgtaactggaatgagtacaatttaaacctcttaacgaggaacaattggagggca
agtctggtgccagcagccgcggtaattccagctccaatagcgtatattaaagttgttgca
gttaaaaagctcgtagttgaacctttggcctggctggcaggtccgcctcaccgcgtgcac
ttgtccggccgggccttctcttctggagaaccgcatgcccttcactgggtgtgttgggga
ccaggacttttactttgaaaaaattagagtgttcaaagcaggcctttgctcgaatattac
agcatggaataatggaataggacgtgcggttctattttgttggtttctaggaccgccgta
atgattaata--------------------------------------------------
------------------------------------------------------------
------------------------------------------------------------
------------------------------------------------------------
--------------------cgccattctcatcattgccgccggtactggtgagttcgag
gccggtatctccaaggacggtcagacccgtgagcacgctcttctcgcctacaccctcggt
gttcggcagatcatcgttgccatcaacaagatggacaccaccaagtggtccgaggcccgt
taccaggaaatcgtcaaggagacctccaacttcatcaagaaggtcggcttcaaccccaag
cacattcccttcgtgcccatctctggcttcaacggtgacaacatgatcgatgcttccacc
aactgcccct--------------------------------------------------
------------------------------------------------------------
------------------------------------------------------------
------------------------------------------------------------
------------------------------------------------------------
------------------------------------------------------------
------------------------------------------------------------
------------------------
>QXC7a
gagaaaaaaaacgtaacaaggtttccgtaggtgaacctgcggaaggatcattaccaatgg
cgccagcccgcgcccgccgcccgcgcggaggggcctgtaccctttgtctacgcatacccg
tcaccgtttcctcggcaggcttgcctgccgccagggacaccctaaacccaaacctacaag
aatcaaacctcggataaccacaaaactatcacaactttcaacaatggatctcttggttct
ggcatcgatgaagaacgcagcgaaatgcgaaaagtagtgtgaattgcagaattccgtgaa
tcatcgaatctttgaacgcacattgcgcccctcggtattccgtggggcatgcctgttcga
gcgtcattgtgaccctcaagctctgcttggtgttgggtgctgtcccgcccccgcgcgtgg
actcgccccaaagtcattggcggcggccgtgccggcttcccgcgcagcacattgcgcttc
tcggagccccggcaggcccgcgtccagcaagccttctaccgcttgacctcggatcaggta
gggatacccgctgaacttaagcatatcaaaaagggggaagaaaaagctggcttttttttt
ttttttttcccccggggggggttctacacaacaataagcggaggaaaagaaaccaacagg
gattgccctagtaacggcgagtgaagcggcaacagctcaaatttgaaatctggctccctc
cgggggtccgagttgtaatttgcagagggtgctttggcgtcggtggcggtctaagttccc
tggaacaggacatcgcagagggtgagaatcccgtttgtggtcgccggccttcgccgtgta
aagccccttcgacgagtcgagttgtttgggaatgcagctctaaatgggaggtaaatttct
tctaaagctaaatactggccagagaccgatagcgcacaagtagagtgatcgaaagatgaa
aagcactttggaaagagagtcaaatagcacgtgaaattgttgaaagggaagcgcttgcag
ccagacttgcccgcggttgctcacccaggcttccgcccggggcactcttccgcgggcagg
ccagcatcagtttgggcggtcggataaaggcctctagcacgttccttcctgcgggttggc
catataggggaggtgcaatgcgatcagcccggactgaggtccgcgcttcggctaggatgc
tggcgtaatggctgtaagcggcccgtcttgaaacacggaccaaggagtctaacatctatg
cgagtgtttgggtgtcaagcccgagcgcgcaatgaaagtgaacgcaggtgggaaccctcg
ggtgcaccatcgaccgatcctgatgtcttcggatggatttgagtaagagcatagctgttg
ggacccgaaagatggtgaactatgcttgaatagggtgaagccagaggaaactctggtgga
ggctcgcagcggttctgacgtgcaaatcgatcgtcaaatttgggcataggggcgaaagac
taatcgaactgcgtcctgatcgccaacttgttccgcatccttttccttaagctcacgaag
gacgtgtataagtacctccagcgatgtgtcgaaaacagcaccgatttcaatgttcaaatg
gctatcaaagccggtataataacgaacggtctcaagtactcgctagccacgggtaactgg
ggcgatcagaagaaggctgcatcggccaaggcgggtgtttcacaggtgttgaatcgatac
acctacgcttccaccttatcccatcttcggcgtacgaacacaccagttggtcgagacgga
aaattagccaagcctcgacaactgcacaacagtcattggggtctcgtttgtcctgccgag
acgcctgaaggacaggcatgtggtcttgtgaagaacttgtctctcatgtgctacgtcagc
gttggcagcgagagccagcccattacagatttcatgtcgggtcgtaatatggaattgctt
gaggaattcgacccacagatgaatcctaatgccaccaaggtgttcgtcaacggtgtctgg
gttggcacacacagcaaccctcaacagctgatctcaaccgttcaagagctgcgtcggaac
ggtactttgtcctacgagatgagtttggttcgggatattcgtgaccgagaattcaagatc
ttcacagatgctggccgtgtcatgaggccgctctttgtggtcgacaacgacgttcgcagc
ccaaaccagaatcgtttagtcttcaatcgagaacatcacaatctaatcctgaatgacgag
catattgaagtcggtggtatgaatgaagatgaggcgaatcgggccaggttcggttggagg
gggcttcttcagaacggttgcgttgagtacctggatgcagaagaagaagagtcagccatg
attgtcatgtcgccggaagacctggatgagtggcgcgagatgaagcagggcaacaccggg
cctccacaggagaagcctgcggacaagcgacttgcccctgtcaagcctaaaccaaacccc
gccgtcgccgcttatacgcattgcgagattcatcctgctatgattctcggtatctgcgcc
agtatcattcc-ttcccagaccataaccagtcccctcgtagtatgtct-agtataagcaa
ttataccgcgaaactgcgaatggctcattaaatcagttatcgtttatttgatagtacctt
actacatggatacctgtggtaattctagagctaatacatgctaaaaaccccgacttcggg
aggggtgtatttattagataaaaaaccaatgcccttcggggctccttggtgattcataat
aacttctcagatcgcacggccttgagccggcgacggttcattcaaatttctgccctatca
actttcgatggtaaggtattggcttaccatggtttctacgggtaacggggaattagggtt
cgattccggagagttagcctgagaaacggctaacacatccaaggaaggcagcaggcgcgc
aaattacccaatcctgatacagggaggtagtgacaataaatactggtacagggctctttt
gggtcttgtaactggaatgagtacaatttaaacctcttaacgaggaacaattggagggca
agtctggtgccagcagccgcggtaattccagctccaatagcgtatattaaagttgttgca
gttaaaaagctcgtagttgaacctttggcctggctggcaggtccgcctcaccgcgtgcac
ttgtccggccgggccttctcttctggagaaccgcatgcccttcactgggtgtgttgggga
ccaggacttttactttgaaaaaattagagtgttcaaagcaggcctttgctcgaatattac
agcatggaataatggaataggacgtgcggttctattttgttggtttctaggaccgccgta
atgattaatagggacagtcgggggcatcagtattcaattgtcagaggtgaaattcttgga
tttattgaagactaactactgcgaaagcatttgccaaggatgttttcattaatcagtgaa
cgaaagttaggggatcgaagacgatcagataccgtcgtagtcttaaccataaactatgcc
gactagggatcgggcggtgttattattttgactcgctcggcaccttacgagaaatcaaag
tgtttgggtctgggggagaacgccattctcatcattgccgccggtactggtgagttcgag
gccggtatctccaaggacggtcagacccgtgagcacgctcttctcgcctacaccctcggt
gtccggcagatcatcgttgccatcaacaagatggacaccaccaagtggtccgaggcccgt
taccaggaaatcgtcaaggagacctccaacttcatcaagaaggtcggcttcaaccccaag
cacattcccttcgtgcccatctctggcttcaacggtgacaacatgatcgatgcttccacc
aactgcccctggtacaagggttgggagaaggaagtcaaggccaaggtcactggcaagact
ctccttgacgccatcgatgccatcgaccctccgtcccgtccctccgacaagcccctccgt
ctgcctcttcaggatgtgtacaagatcggtggtattggcacggttcccgtcggtcgtgtc
gagactggtgtcatcaaggctggtatggtcgtcaccttcgctcccgccggtgttaccact
gaagtcaagtccgtggagatgcaccacgaacagcttgtcgagggtgttcctggtgataac
gttggcttcaacgtcaagaacgtctccgtcaaggagatccgtcgtggcaacgttgccggt
gactccaagaccgaccctcccaagggtgctgagtccttcaatgctcaggtcattgtcctc
aaccaccccggtcaggttggtgcc
>QXC7b
gagaaaaaaaacgtaacaaggtttccgtaggtgaacctgcggaaggatcattaccaatgg
cgccagcccgcgcccgccgcccgcgcggaggggcctgtaccctttgtctacgcatacccg
tcaccgtttcctcggcaggcttgcctgccgccagggacaccctaaacccaaacctacaag
aatcaaacctcggataaccacaaaactatcacaactttcaacaatggatctcttggttct
ggcatcgatgaagaacgcagcgaaatgcgaaaagtagtgtgaattgcagaattccgtgaa
tcatcgaatctttgaacgcacattgcgcccctcggtattccgtggggcatgcctgttcga
gcgtcattgtgaccctcaagctctgcttggtgttgggtgctgtcccgcccccgcgcgtgg
actcgccccaaagtcattggcggcggccgtgccggcttcccgcgcagcacattgcgcttc
tcggagccccggcaggcccgcgtccagcaagccttctaccgcttgacctcggatcaggta
gggatacccgctgaacttaagcatatcaaaaagggggaagaaaaagctggcttttttttt
ttttttttcccccggggggggttctacacaacaataagcggaggaaaagaaaccaacagg
gattgccctagtaacggcgagtgaagcggcaacagctcaaatttgaaatctggctccctc
cgggggtccgagttgtaatttgcagagggtgctttggcgtcggtggcggtctaagttccc
tggaacaggacatcgcagagggtgagaatcccgtttgtggtcgccggccttcgccgtgta
aagccccttcgacgagtcgagttgtttgggaatgcagctctaaatgggaggtaaatttct
tctaaagctaaatactggccagagaccgatagcgcacaagtagagtgatcgaaagatgaa
aagcactttggaaagagagtcaaatagcacgtgaaattgttgaaagggaagcgcttgcag
ccagacttgcccgcggttgctcacccaggcttccgcccggggcactcttccgcgggcagg
ccagcatcagtttgggcggtcggataaaggcctctagcacgttccttcctgcgggttggc
catataggggaggtgcaatgcgatcagcccggactgaggtccgcgcttcggctaggatgc
tggcgtaatggctgtaagcggcccgtcttgaaacacggaccaaggagtctaacatctatg
cgagtgtttgggtgtcaagcccgagcgcgcaatgaaagtgaacgcaggtgggaaccctcg
ggtgcaccatcgaccgatcctgatgtcttcggatggatttgagtaagagcatagctgttg
ggacccgaaagatggtgaactatgcttgaatagggtgaagccagaggaaactctggtgga
ggctcgcagcggttctgacgtgcaaatcgatcgtcaaatttgggcataggggcgaaagac
taatcgaactgcgtcctgatcgccaacttgttccgcatccttttccttaagctcacgaag
gacgtgtataagtacctccagcgatgtgtcgaaaacagcaccgatttcaatgttcaaatg
gctatcaaagccggtataataacgaacggtctcaagtactcgctagccacgggtaactgg
ggcgatcagaagaaggctgcatcggccaaggcgggtgtttcacaggtgttgaatcgatac
acctacgcttccaccttatcccatcttcggcgtacgaacacaccagttggtcgagacgga
aaattagccaagcctcgacaactgcacaacagtcattggggtctcgtttgtcctgccgag
acgcctgaaggacaggcatgtggtcttgtgaagaacttgtctctcatgtgctacgtcagc
gttggcagcgagagccagcccattacagatttcatgtcgggtcgtaatatggaattgctt
gaggaattcgacccacagatgaatcctaatgccaccaaggtgttcgtcaacggtgtctgg
gttggcacacacagcaaccctcaacagctgatctcaaccgttcaagagctgcgtcggaac
ggtactttgtcctacgagatgagtttggttcgggatattcgtgaccgagaattcaagatc
ttcacagatgctggccgtgtcatgaggccgctctttgtggtcgacaacgacgttcgcagc
ccaaaccagaatcgtttagtcttcaatcgagaacatcacaatctaatcctgaatgacgag
catattgaagtcggtggtatgaatgaagatgaggcgaatcgggccaggttcggttggagg
gggcttcttcagaacggttgcgttgagtacctggatgcagaagaagaagagtcagccatg
attgtcatgtcgccggaagacctggatgagtggcgcgagatgaagcagggcaacaccggg
cctccacaggagaagcctgcggacaagcgacttgcccctgtcaagcctaaaccaaacccc
gccgtcgccgcttatacgcattgcgagattcatcctgctatgattctcggtatctgcgcc
agtatcattcc-ttcccagaccataaccagtcccctcgtagtatgtct-agtataagcaa
ttataccgcgaaactgcgaatggctcattaaatcagttatcgtttatttgatagtacctt
actacatggatacctgtggtaattctagagctaatacatgctaaaaaccccgacttcggg
aggggtgtatttattagataaaaaaccaatgcccttcggggctccttggtgattcataat
aacttctcagatcgcacggccttgagccggcgacggttcattcaaatttctgccctatca
actttcgatggtaaggtattggcttaccatggtttctacgggtaacggggaattagggtt
cgattccggagagttagcctgagaaacggctaacacatccaaggaaggcagcaggcgcgc
aaattacccaatcctgatacagggaggtagtgacaataaatactggtacagggctctttt
gggtcttgtaactggaatgagtacaatttaaacctcttaacgaggaacaattggagggca
agtctggtgccagcagccgcggtaattccagctccaatagcgtatattaaagttgttgca
gttaaaaagctcgtagttgaacctttggcctggctggcaggtccgcctcaccgcgtgcac
ttgtccggccgggccttctcttctggagaaccgcatgcccttcactgggtgtgttgggga
ccaggacttttactttgaaaaaattagagtgttcaaagcaggcctttgctcgaatattac
agcatggaataatggaataggacgtgcggttctattttgttggtttctaggaccgccgta
atgattaatagggacagtcgggggcatcagtattcaattgtcagaggtgaaattcttgga
tttattgaagactaactactgcgaaagcatttgccaaggatgttttcattaatcagtgaa
cgaaagttaggggatcgaagacgatcagataccgtcgtagtcttaaccataaactatgcc
gactagggatcgggcggtgttattattttgactcgctcggcaccttacgagaaatcaaag
tgtttgggtctgggggagaacgccattctcatcattgccgccggtactggtgagttcgag
gccggtatctccaaggacggtcagacccgtgagcacgctcttctcgcctacaccctcggt
gtccggcagatcatcgttgccatcaacaagatggacaccaccaagtggtccgaggcccgt
taccaggaaatcgtcaaggagacctccaacttcatcaagaaggtcggcttcaaccccaag
cacattcccttcgtgcccatctctggcttcaacggtgacaacatgatcgatgcttccacc
aactgcccctggtacaagggttgggagaaggaagtcaaggccaaggtcactggcaagact
ctccttgacgccatcgatgccatcgaccctccgtcccgtccctccgacaagcccctccgt
ctgcctcttcaggatgtgtacaagatcggtggtattggcacggttcccgtcggtcgtgtc
gagactggtgtcatcaaggctggtatggtcgtcaccttcgctcccgccggtgttaccact
gaagtcaagtccgtggagatgcaccacgaacagcttgtcgagggtgttcctggtgataac
gttggcttcaacgtcaagaacgtctccgtcaaggagatccgtcgtggcaacgttgccggt
gactccaagaccgaccctcccaagggtgctgagtccttcaatgctcaggtcattgtcctc
aaccaccccggtcaggttggtgcc
>Helminthosporium_oligosporum_L92___CBS_136908
gaagtaaaagtcgtaacaaggtttccgtaggtgaacctgcggaaggatcattaccatcc-
tggcctaccc-cgtcgcccaccgcaaggtggggtcgtaaccctctgtctatgtgtacctt
ttgttgtttcctcggcgggcttgcccgccgccaggaataccccaaacccctgtatccaaa
gcataaaactccgataaccacttaattatcacaactttcaacaatggatctcttggttct
ggcatcgatgaagaacgcagcgaaatgcgaaaagtagtgtgaattgcagaattccgtgaa
tcatcgaatctttgaacgcacattgcgcccctcggtattccgtggggcatgcctgttcga
gcgtcatttaccccctcaagccttgcttggtgttgggcgctgtcccgcctccgcgcgtgg
actcgccccaaagtcattggcagcggtcgtgccagcttctcgtgcagcacattgcgcttc
ttgaagccccggtggatcagcgtccagcaagcccttcataaattgacctcggatcaggta
gggatacccgctgaacttaagcatatcaataagcggaggaaaagaactggcgtgtacctt
ttgttgtttcctcggcgggctttaagcatatcaataagcggaggaaaagaaaccaactgg
gattgccctagtaacggcgagtgaagcggcaatagctcaaatttgaaatctggctccctt
tgggggtccgagttgtaatttgcagagggtgctttggcgttggtggcggtctaagttcct
tggaacaggacatcgcagagggtgagaatcccgtttgtggtcgcctgccttcgccgtgta
aagccccttcgacgagtcgagttgtttgggaatgcagctctaaatgggaggtaaatttct
tctaaagctaaatactggccagagaccgatagcgcacaagtagagtgatcgaaagatgaa
aagcactttggaaagagagtcaaacagcacgtgaaattgttgaaagggaagcgcttgcag
ccagacttgcccgtagttgctcacccaggcttttgcccggggcactcttctgcgggcagg
ccagcatcagtttgggcggtcggataaaggcctctgtcacgtatcttccttcgggatgac
cttataggggaggcgacatgcgaccagcccggactgaggtccgcgcttctgctaggatgc
tggcgtaatggctgtaagcggcccgtcttgaaacacggaccaaggagtctaacatctatg
cgagtgtttgggtgtcaagcccgagcgcgtaatgaaagtgaacggaggtgggaacccttg
ggtgcaccatcgaccgatcctgatgtcttcggatggatttgagtaagagcatagctgttg
ggacccgaaagatggtgaactatgcttgaatagggtgaagccagaggaaactctggtgga
ggctcgcagcggttctgacgtgcaaatcgatcgtcaaatttgggcataggggcgaaagac
taatcgaacggttcactgatcgccaacctgttccgcatcctgttcctcaagctcacgaaa
gatgtgtacaagtacctccagcgatgcgtcgaaaatagcaccgacttcaacgtccaaatg
gccatcaaggccggtatcatcacgaacggtctcaagtactcgctggccacgggcaactgg
ggtgaccagaagaaggccgcagccgccaaggcgggtgtctcgcaggtgttgaatcgatac
acctatgcttccaccctgtcccatcttcggcgtaccaacacacctgttggccgagacgga
aaactggccaagcctcgacaactgcacaacagtcattggggcctcgtctgccctgccgag
acgcccgaggggcaggcatgcggtcttgtgaagaacctgtctctcatgtgctacgtcagt
gtcggtagcgagagtcaacccatcacggatttcatgtcgggccgcaacatggaattgctc
gaggagttcgacccgcagatgaaccccaacgccaccaaggtgttcgtcaatggtgtctgg
gttggcacgcacagcagccctcagcagctgatctcaacggtgcaggagctgcgccggaac
ggtaccttatcctacgagatgagtttggttcgagacatccgtgaccgggaattcaagatc
ttcacagatgccggtcgtgtcatgaggccgctctttgtggtggacaacgatgttcgcagc
ccgaaccagaatcggttggtcttcaatcgggaacaccacaatctgattctaaacgatgag
cacatcgaagtcggtggcatgaacgaagatgaggcaaatcgggcgaggttcggttggagg
ggccttctccaaaacggttgcgtcgagtacttggacgcagaggaagaggagtcagccatg
attatcatgtcgccagaggacctggatgagtggcgcgagatgaagcagggcaacaccgga
cctccgcaagagaagcctgcggacaagcgacttgcgcctgtcaaacccaaaccaaatgcc
gctgtcgccgcttatacgcattgtgagattcaccccgctatgattctcggcatctgcgcc
agcatcattccgttcccggaccacaatcagtctcctcgtagcatgtctaagtataagcaa
ttataccgtgaaactgcgaatggctcattaaatcagttatcgtttatttgatagtacctt
actacttggatacctgtggtaattctagagctaatacatgctaaaaaccccgacttcgga
aggggtgtatttattagataaaaaaccaatgcccttcggggctccttggtgattcataat
aacttctcagatcgcatggccttgcgccggcgacggttcattcaaatttctgccctatca
actttcgatggtaaggtattggcttaccatggtttctacgggtaacggggaattagggtt
cgattccggagagttagcctgagaaacggctaacacatccaaggaaggcagcaggcgcgc
aaattacccaatcctgatacagggaggtagtgacaataaatactgatacagggctctttt
gggtcttgtaattggaatgagtacaatttaaacctcttaacgaggaacaattggagggca
agtctggtgccagcagccgcggtaattccagctccaatagcgtatattaaagttgttgca
gttaaaaagctcgtagttgaacctttggcctggctggcaggtccgcctcaccgcgtgcac
ttgtccggccgggccttttcttctggagaaccgcatgcccttcactgggtgtgttgggga
ccaggacttttactttgaaaaaattagagtgttcaaagcaggcctttgctcgaatattac
agcatggaataataaaataggacgtgcggttctattttgttggtttctaggaccgccgta
atgattaatagggacagtcgggggcatcagtattcaattgtcagaggtgaaattcttgga
tttattgaagactaactactgcgaaagcatttgccaaggatgttttcattaatcagtgaa
cgaaagttaggggatcgaagacgatcagataccgtcgtagtcttaaccataaactatgcc
gactagggatcgggcggtgttattattttgactcgctcggcaccttacgagaaatcaaag
tgtttgggttctggggggagcgccattctcatcattgctgccggtactggtgagttcgag
gccggtatctccaaggacggtcagacccgtgagcacgctcttctcgcctacacccttggt
gttaggcagatcatcgtcgccatcaacaagatggacaccaccaagtggtctgaggcccgt
taccaggagatcgtcaaggagacctccaacttcatcaagaaggtcggcttcaaccccaag
cacatccccttcgtgcccatctccggcttcaacggcgacaacatgatcgacgcctccccc
aactgcccctggtacaagggctgggagaaggagatcaagaccaaggttaccggaaagacc
ctccttgacgccatcgatgccatcgaccccccgtcccgtccctccgacaagcccctccgt
ctgccccttcaggatgtgtacaagatcggtggtattggcacggttcccgtcggtcgtgtc
gagactggtgtcatcaaggccggtatggtcgtcaccttcgcccccgccggtgtcaccact
gaggtaaagtccgtcgagatgcaccacgagcagcttgtcgagggtcttcccggtgacaac
gtcggcttcaacgtcaagaacgtttccgtcaaggagatccgtcgtggcaacgtcgccggt
gactccaagaccgacccgcccaagggcgccgagtcgttcaacgcccaggtcatcgtcctc
aaccaccctggccaggttggtgcc
>Helminthosporium_oligosporum_L93_ET____CBS_136909
gaagtaaaagtcgtaacaaggtttccgtaggtgaacctgcggaaggatcattaccatcc-
tggcctaccc-cgtcgcccaccgcaaggtggggtcgtaaccctctgtctatgtgtacctt
ttgttgtttcctcggcgggcttgcccgccgccaggaataccccaaacccctgtatccaaa
gcataaaactccgataaccacttaattatcacaactttcaacaatggatctcttggttct
ggcatcgatgaagaacgcagcgaaatgcgaaaagtagtgtgaattgcagaattccgtgaa
tcatcgaatctttgaacgcacattgcgcccctcggtattccgtggggcatgcctgttcga
gcgtcatttaccccctcaagccttgcttggtgttgggcgctgtcccgcctccgcgcgtgg
actcgccccaaagtcattggcagcggtcgtgccagcttctcgtgcagcacattgcgcttc
ttgaagccccggtggatcagcgtccagcaagcccttcataaattgacctcggatcaggta
gggatacccgctgaacttaagcatatcaataagcggaggaaaagaactggcgtgtacctt
ttgttgtttcctcggcgggctttaagcatatcaataagcggaggaaaagaaaccaactgg
gattgccctagtaacggcgagtgaagcggcaatagctcaaatttgaaatctggctccctt
tgggggtccgagttgtaatttgcagagggtgctttggcgttggtggcggtctaagttcct
tggaacaggacatcgcagagggtgagaatcccgtttgtggtcgcctgccttcgccgtgta
aagccccttcgacgagtcgagttgtttgggaatgcagctctaaatgggaggtaaatttct
tctaaagctaaatactggccagagaccgatagcgcacaagtagagtgatcgaaagatgaa
aagcactttggaaagagagtcaaacagcacgtgaaattgttgaaagggaagcgcttgcag
ccagacttgcccgtagttgctcacccaggcttttgcccggggcactcttctgcgggcagg
ccagcatcagtttgggcggtcggataaaggcctctgtcacgtatcttccttcgggatgac
cttataggggaggcgacatgcgaccagcccggactgaggtccgcgcttctgctaggatgc
tggcgtaatggctgtaagcggcccgtcttgaaacacggaccaaggagtctaacatctatg
cgagtgtttgggtgtcaagcccgagcgcgtaatgaaagtgaacggaggtgggaacccttg
ggtgcaccatcgaccgatcctgatgtcttcggatggatttgagtaagagcatagctgttg
ggacccgaaagatggtgaactatgcttgaatagggtgaagccagaggaaactctggtgga
ggctcgcagcggttctgacgtgcaaatcgatcgtcaaatttgggcataggggcgaaagac
taatcgaacggttcactgatcgccaacctgttccgcatcctgttcctcaagctcacgaaa
gatgtgtacaagtacctccagcgatgcgtcgaaaatagcaccgacttcaacgtccaaatg
gccatcaaggccggtatcatcacgaacggtctcaagtactcgctggccacgggcaactgg
ggtgaccagaagaaggccgcagccgccaaggcgggtgtctcgcaggtgttgaatcgatac
acctatgcttccaccctgtcccatcttcggcgtaccaacacacctgttggccgagacgga
aaactggccaagcctcgacaactgcacaacagtcattggggcctcgtctgccctgccgag
acgcccgaggggcaggcatgcggtcttgtgaagaacctgtctctcatgtgctacgtcagt
gtcggtagcgagagtcaacccatcacggatttcatgtcgggccgcaacatggaattgctc
gaggagttcgacccgcagatgaaccccaacgccaccaaggtgttcgtcaatggtgtctgg
gttggcacgcacagcagccctcagcagctgatctcaacggtgcaggagctgcgccggaac
ggtaccttatcctacgagatgagtttggttcgagacatccgtgaccgggaattcaagatc
ttcacagatgccggtcgtgtcatgaggccgctctttgtggtggacaacgatgttcgcagc
ccgaaccagaatcggttggtcttcaatcgggaacaccacaatctgattctaaacgatgag
cacatcgaagtcggtggcatgaacgaagatgaggcaaatcgggcgaggttcggttggagg
ggccttctccaaaacggttgcgtcgagtacttggacgcagaggaagaggagtcagccatg
attatcatgtcgccagaggacctggatgagtggcgcgagatgaagcagggcaacaccgga
cctccgcaagagaagcctgcggacaagcgacttgcgcctgtcaaacccaaaccaaatgcc
gctgtcgccgcttatacgcattgtgagattcaccccgctatgattctcggcatctgcgcc
agcatcattccgttcccggaccacaatcagtctcctcgta????????????????????
????????????????????????????????????????????????????????????
????????????????????????????????????????????????????????????
????????????????????????????????????????????????????????????
????????????????????????????????????????????????????????????
????????????????????????????????????????????????????????????
????????????????????????????????????????????????????????????
????????????????????????????????????????????????????????????
????????????????????????????????????????????????????????????
????????????????????????????????????????????????????????????
????????????????????????????????????????????????????????????
????????????????????????????????????????????????????????????
????????????????????????????????????????????????????????????
????????????????????????????????????????????????????????????
????????????????????????????????????????????????????????????
????????????????????????????????????????????????????????????
????????????????????????????????????????????????????????????
????????????????????????????????????????????????????????????
????????????????????cgccattctcatcattgctgccggtactggtgagttcgag
gccggtatctccaaggacggtcagacccgtgagcacgctcttctcgcctacacccttggt
gttaggcagatcatcgtcgccatcaacaagatggacaccaccaagtggtctgaggcccgt
taccaggagatcgtcaaggagacctccaacttcatcaagaaggtcggcttcaaccccaag
cacatccccttcgtgcccatctccggcttcaacggcgacaacatgatcgacgcctccccc
aactgcccctggtacaagggctgggagaaggagatcaagaccaaggttaccggcaagacc
ctccttgacgccatcgatgccatcgaccccccgtcccgtccctccgacaagcccctccgt
ctgccccttcaggatgtgtacaagatcggtggtattggcacggttcccgtcggtcgtgtc
gagactggtgtcatcaaggccggtatggtcgtcaccttcgcccccgccggtgtcaccact
gaggtaaagtccgtcgagatgcaccacgagcagcttgtcgagggtcttcccggtgacaac
gtcggcttcaacgtcaagaacgtttccgtcaaggagatccgtcgtggcaacgtcgccggt
gactccaagaccgacccgcccaagggcgccgagtcgttcaacgcccaggtcatcgtcctc
aaccaccctggccaggttggtgcc
>Helminthosporium_quercinum_ZT_97034___CBS_112393
gaagtaaaagtcgtaacaaggtttccgtaggtgaacctgcggaaggatcattacattata
----------taaacacccgccgcaaggtggggtctacaccctctgtctac-tgtacctc
ttgatgtttcctcggcgggcttgcccgccgctaggaacaccttaaacccttgcatctcaa
g-acaaaactccgataactatttaattatcacaactttcaacaatggatctcttggttct
ggcatcgatgaagaacgcagcgaaatgcgaaaagtagtgtgaattgcagaattccgtgaa
tcatcgaatctttgaacgcacattgcgcccctcggtattccgtggggcatgcctgttcga
gcgtcatttacaccctcaagctctgcttggtgttgggcgctgtcccgcctctgtgcgtgg
actcgccccaaagtcattggcagcggtcgtgccagcttctcgtgcagcacattgcgcttc
tcgaagctccggtggatccgcatccagcaagcctcta-taacttgacctcggatcaggta
gggatacccgctgaacttaagcatatcaataagcggaggaaaagaactggc-tgtacctc
ttgatgtttcctcggcgggctttaagcatatcaataagcggaggaaaagaaaccaacagg
gattgccctagtaacggcgagtgaagcggcaacagctcaaatttgaaatctggctccctt
tgggggtccgagttgtaatttgcagagggtgctttggcgttggtggcggtctaagttcct
tggaacaggacatcgcagagggtgagaatcccgtttgtggtcgcctgccttcgccgtgta
aagccccttcgacgagtcgagttgtttgggaatgcagctctaaatgggaggtaaatttct
tctaaagctaaatactggccagagaccgatagcgcacaagtagagtgatcgaaagatgaa
aagcactttggaaagagagtcaaacagcacgtgaaattgttgaaagggaagcgcttgcag
ccagacttgcccgtagttgctcacctaggcttttgcctggggcactcttctgcgggcagg
ccagcatcagtttgggcgatcggataaaggcctctgtcacgtatcttccttcgggatgac
cttataggggaggcgacatgcgatcagcccggactgaggtccgcgcttctgctaggatgc
tggcgtaatggctgtaagcggcccgtcttgaaacacggaccaaggagtctaacatctatg
cgagtgtttgggtgtcaagcccgagcgcgtaatgaaagtgaacggaggtgggaacccttg
ggtgcaccatcgaccgatcctgatgtcttcggatggatttgagtaagagcatagctgttg
ggacccgaaagatggtgaactatgcttgaatagggtgaagccagaggaaactctggtgga
ggctcgcagcggttctgacgtgcaaatcgatcgtcaaatttgggcataggggcgaaagac
taatcgaacggtccactgatcgccaacttgttccgcatcctattccttaaactcacaaag
gatgtgtacaagtacctccagcgatgtgtcgaaaacagcaccgacttcaacgttcagatg
gctatcaaggccggtataatcacgaacggtctcaagtactcgctagccacgggtaactgg
ggtgatcagaagaaggctgcatcggccaaggcgggtgtctcacaggtgttgaacagatac
acctacgcttccaccttgtcccatcttcggcgtaccaacacacccgttggtcgagacgga
aaattggccaaacctcgacaactgcacaacagccattggggtctcgtctgccccgccgag
acgcccgaaggacaggcgtgtggcctcgtgaagaatttgtctctcatgtgctacgtcagc
gttggtagcgagagtcagcccatcacagatttcatgtcgggtcgtaacatggaattgctt
gaggagttcgatccgcagatgaaccctaatgccaccaaggtgtttgtcaacggtgtctgg
gttggcacacacagcaaccctcagcagctgatctcgacggtgcaggagctgcgtcggaac
ggtaccttgtcctacgaaatgagtttggttcgagacatccgcgaccgagaattcaagatc
ttcacagatgctggtcgtgtcatgagaccgctctttgtggtagacaacgacgttcgcagc
ccgaaccagaatcgtttggtcttcaatcgggaacatttcaatctgattctaaacgacgag
catgttgaagtcagtggcatgaacgaagaggaggcaagtcgggcaaggttcggttggaag
ggtcttctccagaacggttgcgtcgagtacctagacgcagaggaagaggagtcggccatg
attgtcatgtcgccagaagacctggatgagtggcgcgagatgaagcagggcaacaccggg
cctccacaagagaagcctgcggacaagcgacttgcgcctgtcaagcccaaaccaaatccc
gccgtcgccgcttatacgcattgcgagattcatcccgccatgattctcggtatctgcgcc
agtatcattccgttcccggaccacaaccagtctcctcgta????????????????????
????????????????????????????????????????????????????????????
????????????????????????????????????????????????????????????
????????????????????????????????????????????????????????????
????????????????????????????????????????????????????????????
????????????????????????????????????????????????????????????
????????????????????????????????????????????????????????????
????????????????????????????????????????????????????????????
????????????????????????????????????????????????????????????
????????????????????????????????????????????????????????????
????????????????????????????????????????????????????????????
????????????????????????????????????????????????????????????
????????????????????????????????????????????????????????????
????????????????????????????????????????????????????????????
????????????????????????????????????????????????????????????
????????????????????????????????????????????????????????????
????????????????????????????????????????????????????????????
????????????????????????????????????????????????????????????
????????????????????cgccattctcatcattgccgccggtactggtgagttcgag
gccggtatctccaaggacggtcagacccgtgagcacgctcttcttgcctataccctcggt
gttaggcagattatcgttgccatcaacaagatggacaccaccaagtggtccgaggcccgt
taccaggagattgtcaaggagacgtccaacttcatcaagaaggtcggcttcaaccccaag
cacatccccttcgtgcccatctccggcttcaacggtgacaacatgatcgatgcctccagc
aactgcccctggtacaagggctgggagaaggaggtcaagaccaaggtcaccggtaagacc
ctccttgacgccatcgatgccatcgaccccccgtctcgtccctccgacaagcccctccgc
ctgccccttcaggatgtctacaagatcggcggtattggcacggttcccgtcggtcgtgtg
gagactggtgtcattaaggccggtatggtcgtcaccttcgcccccgccggtgtcaccacc
gaagtaaagtctgtcgagatgcaccacgagcagcttgtcgagggtctccccggtgacaat
gttggcttcaacgtcaagaacgtctccgtcaaggagattcgtcgtggcaacgtcgctggt
gattccaagaccgacccgcccaagggtgctgagtccttcaacgcccaggtcatcgtcctc
aaccaccctggtcaggtcggtgcc
>Helminthosporium_quercinum_L107___CBS_136915
gaagtaaaagtcgtaacaaggtttccgtaggtgaacctgcggaaggatcattacattata
----------taaacacccgccgcaaggtggggtctacaccctctgtctac-tgcacctc
ttgttgtttcctcggcgggcttgcccgccgctaggaacaccttaaacccttgcatctcaa
g-acaaaactccgataactatttaattatcacaactttcaacaatggatctcttggttct
ggcatcgatgaagaacgcagcgaaatgcgaaaagtagtgtgaattgcagaattccgtgaa
tcatcgaatctttgaacgcacattgcgcccctcggtattccgtggggcatgcctgttcga
gcgtcatttacaccctcaagctctgcttggtgttgggcgctgtcccgcctctgtgcgtgg
actcgccccaaagtcattggcagcggtcgtgccagcttctcgtgcagcacattgcgcttc
tcgaagctccggtggatccgcatccagcaagcctcta-taacttgacctcggatcaggta
gggatacccgctgaacttaagcatatcaataagcggaggaaaagaactggc-tgcacctc
ttgttgtttcctcggcgggctttaagcatatcaataagcggaggaaaagaaaccaacagg
gattgccctagtaacggcgagtgaagcggcaacagctcaaatttgaaatctggctccctt
tgggggtccgagttgtaatttgcagagggtgctttggcgttggtggcggtctaagttcct
tggaacaggacatcgcagagggtgagaatcccgtttgtggtcgcctgccttcgccgtgta
aagccccttcgacgagtcgagttgtttgggaatgcagctctaaatgggaggtaaatttct
tctaaagctaaatactggccagagaccgatagcgcacaagtagagtgatcgaaagatgaa
aagcactttggaaagagagtcaaacagcacgtgaaattgttgaaagggaagcgcttgcag
ccagacttgcccgtagttgctcacctaggcttttgcccggggcactcttctgcgggcagg
ccagcatcagtttgggcggtcggataaaggcctctgtcacgtatcttccttcgggatgac
cttataggggaggcgacatgcgatcagcccggactgaggtccgcgcttctgctaggatgc
tggcgtaatggctgtaagcggcccgtcttgaaacacggaccaaggagtctaacatctatg
cgagtgtttgggtgtcaagcccgagcgcgtaatgaaagtgaacggaggtgggaacccttg
ggtgcaccatcgaccgatcctgatgtcttcggatggatttgagtaagagcatagctgttg
ggacccgaaagatggtgaactatgcttgaatagggtgaagccagaggaaactctggtgga
ggctcgcagcggttctgacgtgcaaatcgatcgtcaaatttgggcataggggcgaaagac
taatcgaacggtccactgatcgccaacttgttccgcatcctattccttaaactcacaaag
gatgtgtacaagtacctccagcgatgtgtcgaaaacagcaccgacttcaacgttcagatg
gctatcaaggccggtataatcacgaacggtctcaagtactcgctagccacgggtaactgg
ggtgatcagaagaaggctgcatcggccaaggcgggtgtctcacaggtgttgaacagatac
acctacgcttccaccttgtcccatcttcggcgtaccaacacacccgttggtcgagacgga
aaattggccaaacctcgacaactgcacaacagccattggggtctcgtctgccccgccgag
acgcccgaaggacaggcgtgtggcctcgtgaagaatttgtctctcatgtgctacgtcagc
gttggtagcgagagtcagcccatcacagatttcatgtcgggtcgtaacatggaattgctt
gaggagttcgatccgcagatgaaccctaatgccaccaaggtgtttgtcaacggtgtctgg
gttggcacacacagcaaccctcagcagctgatctcgacggtgcaggagctgcgtcggaac
ggtaccttgtcctacgaaatgagtttggttcgagacatccgcgaccgagaattcaagatc
ttcacagatgctggtcgtgtcatgagaccgctctttgtggtagacaacgacgttcgcagc
ccgaaccagaatcgtttagtcttcaatcgggaacatttcaatctgattctaaacgacgag
catgttgaagtcagtggcatgaacgaagaggaggcaagtcgggcaaggttcggttggaag
ggtcttctccagaacggttgcgtcgagtacctagacgcagaggaagaggagtcggccatg
attgtcatgtcgccagaagacctggatgagtggcgcgagatgaagcagggcaaccccggg
cctccacaagagaagcctgcggacaagcgacttgcgcctgtcaagcccaaaccaaatccc
gccgtcgccgcttatacgcattgcgagattcatcccgccatgattctcggtatctgcgcc
agtatcattccgttcccggaccacaaccagtctcctcgta????????????????????
????????????????????????????????????????????????????????????
????????????????????????????????????????????????????????????
????????????????????????????????????????????????????????????
????????????????????????????????????????????????????????????
????????????????????????????????????????????????????????????
????????????????????????????????????????????????????????????
????????????????????????????????????????????????????????????
????????????????????????????????????????????????????????????
????????????????????????????????????????????????????????????
????????????????????????????????????????????????????????????
????????????????????????????????????????????????????????????
????????????????????????????????????????????????????????????
????????????????????????????????????????????????????????????
????????????????????????????????????????????????????????????
????????????????????????????????????????????????????????????
????????????????????????????????????????????????????????????
????????????????????????????????????????????????????????????
????????????????????????????????????????????????????????????
????????????????????????????????????????????????????????????
????????????????????????????????????????????????????????????
????????????????????????????????????????????????????????????
????????????????????????????????????????????????????????????
????????????????????????????????????????????????????????????
????????????????????????????????????????????????????????????
????????????????????????????????????????????????????????????
????????????????????????????????????????????????????????????
????????????????????????????????????????????????????????????
????????????????????????????????????????????????????????????
????????????????????????????????????????????????????????????
????????????????????????
>Helminthosporium_quercinum_L90_HT____CBS_136921
gaagtaaaagtcgtaacaaggtttccgtaggtgaacctgcggaaggatcattacattatg
----------taaacacccgccgcaaggtggggtctacaccctctgtctac-tgtacctc
ttgttgtttcctcggcgggcttgcccgccgctaggaacaccttaaacccttgcatctcaa
g-acaaaactccgataactatttaattatcacaactttcaacaatggatctcttggttct
ggcatcgatgaagaacgcagcgaaatgcgaaaagtagtgtgaattgcagaattccgtgaa
tcatcgaatctttgaacgcacattgcgcccctcggtattccgtggggcatgcctgttcga
gcgtcatttacaccctcaagctctgcttggtgttgggcgctgtcccgcctctgtgcgtgg
actcgccccaaagtcattggcagcggtcgtgccagcttctcgtgcagcacattgcgcttc
tcgaagctccggtggatccgcatccagcaagcctcta-taacttgacctcggatcaggta
gggatacccgctgaacttaagcatatcaataagcggaggaaaagaactggc-tgtacctc
ttgttgtttcctcggcgggctttaagcatatcaataagcggaggaaaagaaaccaacagg
gattgccctagtaacggcgagtgaagcggcaacagctcaaatttgaaatctggctccctt
tgggggtccgagttgtaatttgcagagggtgctttggcgttggtggcggtctaagttcct
tggaacaggacatcgcagagggtgagaatcccgtttgtggtcgcctgccttcgccgtgta
aagccccttcgacgagtcgagttgtttgggaatgcagctctaaatgggaggtaaatttct
tctaaagctaaatactggccagagaccgatagcgcacaagtagagtgatcgaaagatgaa
aagcactttggaaagagagtcaaacagcacgtgaaattgttgaaagggaagcgcttgcag
ccagacttgcccgtagttgctcacctaggcttttgcctggggcactcttctgcgggcagg
ccagcatcagtttgggcgatcggataaaggcctctgtcacgtatcttccttcgggatgac
cttataggggaggcgacatgcgatcagcccggactgaggtccgcgcttctgctaggatgc
tggcgtaatggctgtaagcggcccgtcttgaaacacggaccaaggagtctaacatctatg
cgagtgtttgggtgtcaagcccgagcgcgtaatgaaagtgaacggaggtgggaacccttg
ggtgcaccatcgaccgatcctgatgtcttcggatggatttgagtaagagcatagctgttg
ggacccgaaagatggtgaactatgcttgaatagggtgaagccagaggaaactctggtgga
ggctcgcagcggttctgacgtgcaaatcgatcgtcaaatttgggcataggggcgaaagac
taatcgaacggtccactgatcgccaacttgttccgcatcctattccttaaactcacaaag
gatgtgtacaagtacctccagcgatgtgtcgaaaacagcaccgacttcaacgttcagatg
gctatcaaggccggtataatcacgaacggtctcaagtactcgctagccacgggtaactgg
ggtgatcagaagaaggctgcatcggccaaggcgggtgtctcacaggtgttgaacagatac
acctacgcttccaccttgtcccatcttcggcgtaccaacacacccgttggtcgagacgga
aaattggccaaacctcgacaactgcacaacagccattggggtctcgtctgccccgccgag
acgcccgaaggacaggcgtgtggcctcgtgaagaatttgtctctcatgtgctacgtcagc
gttggtagcgagagtcagcccatcacagatttcatgtcgggtcgtaacatggaattgctt
gaggagttcgatccgcagatgaaccctaatgccaccaaggtgtttgtcaacggtgtctgg
gttggcacacacagcaaccctcagcagctgatctcgacggtgcaggagctgcgtcggaac
ggtaccttgtcctacgaaatgagtttggttcgagacatccgcgaccgagaattcaagatc
ttcacagatgctggtcgtgtcatgagaccgctctttgtggtagacaacgacgttcgcagc
ccgaaccagaatcgtttagtcttcaatcgggaacatttcaatctgattctaaacgacgag
catgttgaagtcagtggcatgaacgaagaggaggcaagtcgggcaaggttcggttggaag
ggtcttctccagaacggttgcgtcgagtacctagacgcagaggaagaggagtcggccatg
attgtcatgtcgccagaagacctggatgagtggcgcgagatgaagcagggcaacaccggg
cctccacaagagaagcctgcggacaagcgacttgcgcctgtcaagcccaaaccaaatccc
gccgtcgccgcttatacgcattgcgagattcatcccgccatgattctcggtatctgcgcc
agtatcattccgttcccggaccacaaccagtctcctcgtagcatgtctaagtataagcaa
ttataccgtgaaactgcgaatggctcattaaatcagttatcgtttatttgatagtacctt
actacttggatacctgtggtaattctagagctaatacatgctaaaaaccccgacttcgga
aggggtgtatttattagataaaaaaccaatgcccttcggggctccttggtgattcataat
aacttctcagatcgcatggccttgcgccggcgacggttcattcaaatttctgccctatca
actttcgatggtaaggtattggcttaccatggtttctacgggtaacggggaattagggtt
cgattccggagagttagcctgagaaacggctaacacatccaaggaaggcagcaggcgcgc
aaattacccaatcctgatacagggaggtagtgacaataaatactgatacagggctctttt
gggtcttgtaattggaatgagtacaatttaaacctcttaacgaggaacaattggagggca
agtctggtgccagcagccgcggtaattccagctccaatagcgtatattaaagttgttgca
gttaaaaagctcgtagttgaacctttggcctggctggcaggtccgcctcaccgcgtgcac
ttgtccggccgggccttttcttctggagaaccgcatgcccttcactgggtgtgttgggga
ccaggacttttactttgaaaaaattagagtgttcaaagcaggcctttgctcgaatattac
agcatggaataataaaataggacgtgcggttctattttgttggtttctaggaccgccgta
atgattaatagggacagtcgggggcatcagtattcaattgtcagaggtgaaattcttgga
tttattgaagactaactactgcgaaagcatttgccaaggatgttttcattaatcagtgaa
cgaaagttaggggatcgaagacgatcagataccgtcgtagtcttaaccataaactatgcc
gactagggatcgggcggtgttattattttgactcgctcggcaccttacgagaaatcaaag
tgtttgggttctggggggagcgccattctcatcattgccgccggtactggtgagttcgag
gccggtatctccaaggacggtcagacccgtgagcacgctcttcttgcctataccctcggt
gttaggcagattatcgttgccatcaacaagatggacaccaccaagtggtccgaggcccgt
taccaggagattgtcaaggagacgtccaacttcatcaagaaggtcggcttcaaccccaag
cacatccccttcgtgcccatctccggcttcaacggtgacaacatgatcgatgcctccagc
aactgcccctggtacaagggctgggagaaggaggtcaagaccaaggtcaccggtaagacc
ctccttgacgccatcgatgccatcgaccccccgtctcgtccctccgacaagcccctccgc
ctgccccttcaggatgtctacaagatcggcggtattggcacggttcccgtcggtcgtgtg
gagactggtgtcattaaggccggtatggtcgtcaccttcgcccccgccggtgtcaccacc
gaagtaaagtctgtcgagatgcaccacgagcagcttgtcgagggtctccccggtgacaat
gttggcttcaacgtcaagaacgtctccgtcaaggagattcgtcgtggcaacgtcgctggt
gattccaagaccgacccgcccaagggtgctgagtccttcaacgcccaggtcatcgtcctc
aaccaccctggtcaggtcggtgcc
>Helminthosporium_sinense_HJAUP_C2121_ET
aaggaaaaaaatgtaacaaggtttccgtaggtgaacctgcggaaggatcattacgttatg
ccgccctcgggcgctgcccgccgcaaggcggtgccagtaccctttgtctacgcgtacctc
ttgttgttccctcggcaggcttgcctgccgccagggaccccttaaacccttgcatacaaa
aataaaaactctgataaccacttaattatcacaactttcaacaatggatctcttggttct
ggcatcgatgaagaacgcagcgaaatgcgaaaagtagtgtgaattgcagaattccgtgaa
tcatcgaatctttgaacgcacattgcgcccctcggtattccgtggggcatgcctgttcga
gcgtcatttacaccctcaagctctgcttggtgttgggcgctgtcccgcctctgcgcgtgg
actcgccccaaagtcattggcagcggtcttgccagcttcaagtgcagcacaagcgg--tc
ttggagctacggcggatcagcgtccagcaagccttctataacttgacctcggatcaggta
gggatacccgctgaacttaagcatatctaaaagggggaaggaaaca--------------
------------------------------------------------------------
---------------ggcg---ggaacggcaacagctcaaatttgaaatctggctccctc
tgggggtccgagttgtaatttgcagagggtgctttggcgttggcggcggtctaagttcct
tggaacaggacatcgcagagggtgagaatcccgtttgtggtcgcatgccttcgccgtgta
aagccccttcgacgagtcgagttgtttgggaatgcagctctaaatgggaggtaaatttct
tctaaagctaaatactggccagagaccgatagcgcacaagtagagtgatcgaaagatgaa
aagcactttggaaagagagtcaaacagcacgtgaaattgttgaaagggaagcgcttgcag
ccagacttgcccgccgttgctcacccaggcttttgcccggggcactcttcggcgggcagg
ccagcatcagtttgggcggtcggataaaggcctctgtcacgtatcttccttcgggatgac
cttataggggaggcgacatgcgaccagcccggactgaggtccgcgcatctgctaggatgc
tggcgtaatggctgtaagcggcccgtcttgaaacacgaccccagggg-------------
------------------------------------------------------------
------------------------------------------------------------
------------------------------------------------------------
------------------------------------------------------------
---------???????????????????????????????????????????????????
????????????????????????????????????????????????????????????
????????????????????????????????????????????????????????????
????????????????????????????????????????????????????????????
????????????????????????????????????????????????????????????
????????????????????????????????????????????????????????????
????????????????????????????????????????????????????????????
????????????????????????????????????????????????????????????
????????????????????????????????????????????????????????????
????????????????????????????????????????????????????????????
????????????????????????????????????????????????????????????
????????????????????????????????????????????????????????????
????????????????????????????????????????????????????????????
????????????????????????????????????????????????????????????
????????????????????????????????????????????????????????????
????????????????????????????????????????????????????????????
????????????????????????????????????????????????????????????
????????????????????????????????????????????????????????????
????????????????????????????????????????--------------------
------------------------------------------------------------
------------------------------------------------------------
------------------------------------------------------------
------------------------------------------------------------
------------------------------------------------------------
------------------------------------------------------------
------------------------------------------------------------
------------------------------------------------------------
------------------------------------------------------------
---------------------------ggctggctggcaggtccgcctcaccgcgtgcac
ttgtccggccgggccttttcttctggagaaccgcatgcacttcactgggcgtgttgggga
ccaggacttttactttgaaaaaattagagtgttcaaagcaggcctttgctcgaatattac
agcatggaataataaaataggacgtgcggttctattttgttggtttctaggaccgccgta
atgattaatagggacagtcgggggcatcagtattcaattgtcagaggtgaaattcttgga
tttattgaagactaactactgcgaaagcatttgccaaggatgttttcattaatcagtgaa
cgaaagttaggggatcgaagacgatcagataccgtcgtagtcttaaccataaactatgcc
gactagggatcgggcggtgttattattttgactcgctcggcaccttacgagaaatcaaag
tgtttgggttctggggggagcgccattctcatcatcgccgccggtactggtgagttcgaa
gctggtatctccaaggatggtcagacccgtgagcacgcccttctcgcctacaccctcggt
gttaggcagatcattgtcgccatcaacaagatggacaccaccaagtggtccgaggcccgt
taccaggaaatcgtcaaggagacgtccaacttcatcaagaaggtcggcttcaaccccaag
cacatccccttcgtccccatctccggtttcaacggtgacaacatgatcgaggcctccacc
aactgcccctggtacaagggctgggagaaggaggtcaaggccaaggttaccggcaagacc
ctcctcgacgccattgacgccatcgaccccccggctcgtccctccgacaagcctctccgt
ctccccctccaggacgtgtacaagattggcggtattggcacggttcccgtcggtcgtgtc
gagaccggtgtcatcaaggccggtatggtcgtcaccttcgcccccgctggtgtcaccact
gaagtcaagtccgtcgagatgcaccacgagcagcttgttgagggtcttcccggagacaat
gtcggcttcaacgtcaagaacgtctccgtcaaggagatccgtcgtggcaacgtcgctggt
gactccaagactgacccgcccaagggtgctgagtccttcaatgctcaggtcattgtcctc
aaccacccgggtcaggttggtgcc
>Helminthosporium_solani_CBS_365_75
gaagtaaaagtcgtaacaaggtttccgtaggtgaacctgcggaaggatcattacgtttca
gcggccgcaacaaccgcccgccgcaaggtggggtcggaaccctctgtctacctgtaccac
ttgttgtttcctcggcaggcttgcctgccgccaggaatcccttaaacccttgcatctgaa
gatcaaaactctgataaccacttaattatcacaactttcaacaatggatctcttggttct
ggcatcgatgaagaacgcagcgaaatgcgaaaagtagtgtgaattgcagaattccgtgaa
tcatcgaatctttgaacgcacattgcgcccctcggtattccgtggggcatgcctgttcga
gcgtcatttacaccctcaagctctgcttggtgttgggcgctgtcccgcttccccgcgtgg
actcgccccaaagttattggcagcggtcgtgccagcttctcgtgcagcacattgcgcttc
ttgaagccctggtggaccagcgtccagcaagccttttttaacttgacctcggatcaggta
gggatacccgctgaacttaagcatatcaataagcggaggaaaagaactggcctgtaccac
ttgttgtttcctcggcaggctttaagcatatcaataagcggaggaaaagaaaccaacagg
gattgccctagtaacggcgagtgaagcggcaatagctcaaatttgaaatctggccccctt
tgggggtccgagttgtaatttgcagagggtgctttggtgttggtggcggtctaagttcct
tggaacaggacatcgcagagggtgagaatcccgtttgtggtcgcctaccttcgccgtgta
aagccccttcgacgagtcgagttgtttgggaatgcagctctaaatgggaggtaaatttct
tctaaagctaaatactggccagagaccgatagcgcacaagtagagtgatcgaaagatgaa
aagcactttggaaagagagtcaaacagcacgtgaaattgttgaaagggaagcgcttgcag
ccagacttgcccgtagttgctcacccaggcttttgcccggggcattcttctgcgggcagg
ccagcatcagtttgggcggttggataaaggcctctgtcacgtatcatccttcgggatgaa
cttataggggaggcgacatgcaaccagcccggactgaggtccgcgcttctgctaggatgc
tggcgtaatggctgtaagcggcccgtcttgaaacacggaccaaggagtctaacatctatg
cgagtgtttgggtgtcaagcccgagcgcgtaatgaaagtgaacggaggtgggaaccttag
ggtgcaccatcgaccgatcctgatgtcttcggatggatttgagtaagagcatagctgttg
ggacccgaaagatggtgaactatgcttgaatagggtgaagccagaggaaactctggtgga
ggctcgcagcggttctgacgtgcaaatcgatcgtcaaatttgggcataggggcgaaagac
taatcgaacgggccgcttatcgccaacttgttccgcatcctattcctcaagctcacaaag
gatgtgtacaagtaccttcagcgatgtgttgagaacagcaccgacttcaacgtccaaatg
gctatcaaggccggtatcatcacgaacggcctcaagtactcgctggccacgggaaactgg
ggtgaccagaagaaggctgcatcggccaaagcaggtgtctcacaagtgttaaaccgatac
acctacgcatccaccttgtcccatctccggcgcaccaacacacccgtcggtcgagacgga
aaattggccaagcctcgacagctgcacaacagtcattggggtctcgtctgccccgcggag
acgcctgaaggacaggcttgcggtcttgtgaagaacttgtctctaatgtgctacgtcagt
gttggtagcgagagtcagcccataacagatttcatgtcgggtcgtaacatggaattgctt
gaggagttcgacccgcagatgaacccgaatgccaccaaggtgttcgtcaacggtgtttgg
gttggcacacacagcaacccccagcagctgatctcaacagtgcaggagctgcgtcggaat
ggtaccttgtcctacgagatgagtttggttcgagatatccgtgaccgagagttcaagata
ttcacagatgcgggtcgtgtcatgaggccactcttcgtggtcgataacgatgtccgcagc
ccgaaccagaatcgtttggtcttcaatcgggaacatcacaatctgattctgaacgatgag
cacgtcgaagttggcggtatgaacgaagaggaagcaaaccgggcgagattcggttggagg
ggtcttctccagaacggttgcgttgagtacttggatgcagaggaagaggagtcagcgatg
attatcatgtcaccagaggacctggatgagtggcgcgaaatgaagcagggaaacactggg
cctgcgcaagagaagccggcggacaagcggcttgcgcctgtcaagcccaaaccaaatccc
gccgtcgccgcctacacacattgcgagattcatcccgccatgattctcggcatctgcgcc
agtatcatcccgttcccggatcacaatcagtctcctcgtagcatgtctaagtataagcaa
ttataccgtgaaactgcgaatggctcattaaatcagttatcgtttatttgatagtacctt
actacttggatacctgtggtaattctagagctaatacatgctaaaaaccccgacttcgga
aggggtgtatttattagataaaaaaccaatgcccttcggggctccttggtgattcataat
aacttctcagatcgcatggccttgcgccggcgacggttcattcaaatttctgccctatca
actttcgatggtaaggtattggcttaccatggtttctacgggtaacggggaattagggtt
cgattccggagagttagcctgagaaacggctaacacatccaaggaaggcagcaggcgcgc
aaattacccaatcctgatacagggaggtagtgacaataaatactgatacagggctctttt
gggtcttgtaattggaatgagtacaatttaaacctcttaacgaggaacaattggagggca
agtctggtgccagcagccgcggtaattccagctccaatagcgtatattaaagttgttgca
gttaaaaagctcgtagttgaacctttggcctggctggcaggtccgcctcaccgcgtgcac
ttgtccggccgggccttttcttctggagaaccgcatgcccttcactgggtgtgttgggga
ccaggacttttactttgaaaaaattagagtgttcaaagcaggcctttgctcgaatattac
agcatggaataataaaataggacgtgcggttctattttgttggtttctaggaccgccgta
atgattaatagggacagtcgggggcatcagtattcaattgtcagaggtgaaattcttgga
tttattgaagactaactactgcgaaagcatttgccaaggatgttttcattaatcagtgaa
cgaaagttaggggatcgaagacgatcagataccgtcgtagtcttaaccataaactatgcc
gactagggatcgggcggtgttattattttgactcgctcggcaccttacgagaaatcaaag
tgtttgggttctggggggagtgccattctcatcattgctgccggtactggtgagttcgag
gccggtatctccaaggacggtcagacccgtgagcacgctcttctcgcctacacccttggt
gtgcggcagatcatcgtcgccatcaacaagatggacaccaccaagtggtccgaggcccgt
taccaggagatcgtcaaggagacctccaacttcatcaagaaggtcggcttcaaccccaag
cacatccccttcgtgcccatctctggcttcaacggcgacaacatgatcgacgcctccacc
aactgcccctggtacaaggggtgggagaaggagatcaaggccaaggtcaccggcaagact
ctccttgacgccatcgatgccattgaacccccatcccgtccctctgacaagcccctccgt
cttccccttcaggacgtgtacaagattggtggtattggcacggttcccgttggtcgtgtt
gagactggtgtcattaagtctggtatggtcgtcacctttgcccccgccggtgtcaccact
gaagtcaagtccgtcgagatgcaccacgagcagcttgtcgagggtcttcccggtgacaat
gtcggcttcaacgtcaagaacgtctctgtcaaggagatccgtcgtggcaatgttgccggt
gactccaagactgacccgcccaagggtgccgagtctttcaacgcccaggtcatcgtcctt
aaccaccctggtcaggttggtgcc
>Helminthosporium_solani_CBS_640_85
gaagtaaaagtcgtaacaaggtttccgtaggtgaacctgcggaaggatcattacgtttca
gcggccgcaacaaccgcccgccgcaaggtggggtcggaaccctctgtctacctgtaccac
ttgttgtttcctcggcaggcttgcctgccgccaggaatcccttaaacccttgtatctgaa
gatcaaaactctgataaccacttaattatcacaactttcaacaatggatctcttggttct
ggcatcgatgaagaacgcagcgaaatgcgaaaagtagtgtgaattgcagaattccgtgaa
tcatcgaatctttgaacgcacattgcgcccctcggtattccgtggggcatgcctgttcga
gcgtcatttacaccctcaagctctgcttggtgttgggcgctgtcccgcttccccgcgtgg
actcgccccaaagttattggcagcggtcgtgccagcttctcgtgcagcacattgcgcttc
ttgaagccctggtggaccagcgtccagcaagccttttttaacttgacctcggatcaggta
gggatacccgctgaacttaagcatatcaataagcggaggaaaagaactggcctgtaccac
ttgttgtttcctcggcaggctttaagcatatcaataagcggaggaaaagaaaccaacagg
gattgccctagtaacggcgagtgaagcggcaatagctcaaatttgaaatctggccccctt
tgggggtccgagttgtaatttgcagagggtgctttggtgttggtggcggtctaagttcct
tggaacaggacatcgcagagggtgagaatcccgtttgtggtcgcctaccttcgccgtgta
aagccccttcgacgagtcgagttgtttgggaatgcagctctaaatgggaggtaaatttct
tctaaagctaaatactggccagagaccgatagcgcacaagtagagtgatcgaaagatgaa
aagcactttggaaagagagtcaaacagcacgtgaaattgttgaaagggaagcgcttgcag
ccagacttgcccgtagttgctcacccaggcttttgcccggggcattcttctgcgggcagg
ccagcatcagtttgggcggttggataaaggcctctgtcacgtatcatccttcgggatgaa
cttataggggaggcgacatgcaaccagcccggactgaggtccgcgcttctgctaggatgc
tggcgtaatggctgtaagcggcccgtcttgaaacacggaccaaggagtctaacatctatg
cgagtgtttgggtgtcaagcccgagcgcgtaatgaaagtgaacggaggtgggaaccttag
ggtgcaccatcgaccgatcctgatgtcttcggatggatttgagtaagagcatagctgttg
ggacccgaaagatggtgaactatgcttgaatagggtgaagccagaggaaactctggtgga
ggctcgcagcggttctgacgtgcaaatcgatcgtcaaatttgggcataggggcgaaagac
taatcgaacgggccgcttatcgccaacttgttccgcatcctattcctcaagctcacaaag
gatgtgtacaagtaccttcagcgatgtgttgagaacagcaccgacttcaacgtccaaatg
gctatcaaggccggtatcatcacgaacggcctcaagtactcgctggccacgggaaactgg
ggtgaccagaagaaggctgcatcggccaaagcaggtgtctcacaagtgttaaaccgatac
acctacgcatccaccttgtcccatctccggcgcaccaacacacccgtcggtcgagacgga
aaattggccaagcctcgacagctgcacaacagtcattggggtctcgtctgccccgcggag
acgcctgaaggacaggcttgcggtcttgtgaagaacttgtctctaatgtgctacgtcagt
gttggtagcgagagtcagcccataacagatttcatgtcgggtcgtaacatggaattgctt
gaggagttcgacccgcagatgaacccgaatgccaccaaggtgttcgtcaacggtgtttgg
gttggcacacacagcaacccccagcagctgatctcaacagtgcaggagctgcgtcggaat
ggtaccttgtcctacgagatgagtttggttcgagatatccgtgaccgagagttcaagata
ttcacagatgcgggtcgtgtcatgaggccactcttcgtggtcgataacgatgtccgcagc
ccgaaccagaatcgtttggtcttcaatcgggaacatcacaatctgattctgaacgatgag
cacgtcgaagttggcggtatgaacgaagaggaagcaaaccgggcgagattcggttggagg
ggtcttctccagaacggttgcgttgagtacttggatgcagaggaagaggagtcagcgatg
attatcatgtcaccagaggacctggatgagtggcgcgaaatgaagcagggaaacactggg
cctgcgcaagagaagccggcggacaagcggcttgcgcctgtcaagcccaaaccaaatccc
gccgtcgccgcctacacacattgcgagattcatcccgccatgattctcggcatctgcgcc
agtatcatcccgttcccggatcacaatcagtctcctcgta????????????????????
????????????????????????????????????????????????????????????
????????????????????????????????????????????????????????????
????????????????????????????????????????????????????????????
????????????????????????????????????????????????????????????
????????????????????????????????????????????????????????????
????????????????????????????????????????????????????????????
????????????????????????????????????????????????????????????
????????????????????????????????????????????????????????????
????????????????????????????????????????????????????????????
????????????????????????????????????????????????????????????
????????????????????????????????????????????????????????????
????????????????????????????????????????????????????????????
????????????????????????????????????????????????????????????
????????????????????????????????????????????????????????????
????????????????????????????????????????????????????????????
????????????????????????????????????????????????????????????
????????????????????????????????????????????????????????????
????????????????????????????????????????????????????????????
????????????????????????????????????????????????????????????
????????????????????????????????????????????????????????????
????????????????????????????????????????????????????????????
????????????????????????????????????????????????????????????
????????????????????????????????????????????????????????????
????????????????????????????????????????????????????????????
????????????????????????????????????????????????????????????
????????????????????????????????????????????????????????????
????????????????????????????????????????????????????????????
????????????????????????????????????????????????????????????
????????????????????????????????????????????????????????????
????????????????????????
>Helminthosporium_submersum_MFLUCC_16_1290_PT
------------------------------------------------------------
------------------------------gggtctgaaccctctgtctatgtgtaccac
ttgttgtttcctcggcaggcttgcctgccgccaggaaccccttaaacccttgtatttaaa
gcataaaactctgataaccacttaattatcacaactttcaacaatggatctcttggttct
ggcatcgatgaagaacgcagcgaaatgcgaaaagtagtgtgaattgcagaattccgtgaa
tcatcgaatctttgaacgcacattgcgcccctcggtattccgtggggcatgcctgttcga
gcgtcatttacaccctcaagctctgcttggtgttgggcgctgtcccgcctccgcgcgtgg
actcgccctaaagtcattggcagcggtcgtgccagcttctcgtgcagaacattgcgcttc
ttgaagttctggtggatcagcatccagcaagccttctataacttgacctcggatcaggta
gggatacccgctgaacttaagcatatca--------------------------------
------------------------------------------------------------
--------------------------------------------gaaatctggctccctt
tgggggtccgagttgtaatttgcagagggtgctttggcgttggtggcggtctaagttcct
tggaacaggacatcgcagagggtgagaatcccgtttgtggtcgcctaccttcgccgtgta
aagccccttcgacgagtcgagttgtttgggaatgcagctctaaatgggaggtaaatttct
tctaaagctaaatactggccagagaccgatagcgcacaagtagagtgatcgaaagatgaa
aagcactttggaaagagagtcaaacagcacgtgaaattgttgaaagggaagcgcttgcag
ccagacttgcccgtagttgctcacctaggcttttgcctggggcactcttctgcgggcagg
ccagcatcagtttgggcggtcggataaaggcctctgtcacgtatcttccttcgggtagac
cttataggggaggcgacatgcgaccagcccggactgaggtccgcgcttctgctaggatgc
tggcgtaatggctgtaagcggcccgtcttgaaacacggaccaaggagtctaacatctatg
cgagtgtttgggtgtaaagcccgagcgcgtaatgaaagtgaacggaggtgggaacccttg
ggtgcaccatcgaccgatcctgatgtcttcggatggatttgagtaagagcatagctgttg
ggacccgaaagatggtgaactatgcttgaatagggtgaagccagaggaaactctggtgga
ggctcgcagcggttctgacgtgcaaatcgatcgtcaaa----------------------
-------------------------------------tcctgttcctcaagctcacaaag
gatgtgtacaagtacctccagcgatgtgtcgaaaacagcaccgacttcaatgttcaaatg
gctatcaaggccggtataatcacgaacggcctgaagtactccctggccacgggaaactgg
ggtgatcagaagaaggctgcatcggccaaggcgggtgtctcacaggtgttgaatcgttac
acctacgcttccaccttgtcccatcttcggcgtacgaacacacccgttggtcgagacgga
aaactggccaagcctcgacaacttcacaacagtcattggggtctcgtctgtcctgctgaa
acacctgaaggtcaggcatgtggtcttgtgaagaacttgtccctcatgtgctacgtcagt
gttggtagtgagagtcagcccatcactgatttcatgtcgggtcgcaacatggaactgctc
gaagagttcgacccgcagatgaaccccaatgccaccaaggtgttcgtcaatggtgtctgg
gttggcacacacagcaaccctcagcagctgatctcaacggtgcaagagttacgtcggaac
ggtaccttgtcctacgagatgagtttggttcgagatatccgtgaccgagaattcaagatc
ttcacagatgctggtcgtgtcatgaggcctctctttgtggtagacaacgatgttcgtagc
ccgaaccagaatcgtttagtcttcaatcgggaacatcacaatctgattctaaacgacgaa
cacatcgaagtcggtggtatgaacgaagatgaggcgaatcgagcgagattcggttggagg
ggtctcctccagaacggttgtgttgagtacctagacgca---------------------
------------------------------------------------------------
------------------------------------------------------------
------------------------------------------------------------
------------------------------------------------------------
-----------------------------aaatcagttatcgtttatttgatagtacctt
actacttggatacctgtggtaattctagagctaatacatgctaaaaaccccgacttcgga
aggggtgtatttattagataaaaaaccaatgcccttcggggctccttggtgattcataat
aacttctcagatcgcatggccttgcgccggcgacggttcattcaaatttctgccctatca
actttcgatggtaaggtattggcttaccatggtttctacgggtaacggggaattagggtt
cgattccggagagttagcctgagaaacggctaacacatccaaggaaggcagcaggcgcgc
aaattacccaatcctgatacagggaggtagtgacaataaatactgatacagggctctttt
gggtcttgtaatcggaatgagtacaatttaaacctcttaacgaggaacaattggagggca
agtctggtgccagcagccgcggtaattccagctccaatagcgtatattaaagttgttgca
gttaaaaagctcgtagttgaacctttggcctggctggtaggtccgcctcaccgcgtgcac
ttgtccggccgggccttttcttctggagaaccgcatgcccttcactgggtgtgttgggga
ccaggacttttactttgaaaaaattagagtgttcaaagcaggcctttgctcgaatattac
agcatggaataataaaataggacgtgcggttctattttgttggtttctaggaccgccgta
atgattaatagggacagtcgggggcatcagtattcaattgtcagaggtgaaattcttgga
tttattgaagactaactactgc--------------------------------------
------------------------------------------------------------
------------------------------------------------------------
------------------------------------------------------------
----------------------------gtgagcacgctcttctcgcctacaccctcggt
gttcggcagatcatcgtcgccatcaacaagatggacaccaccaagtggtccgaggcccgt
taccaggagatcgtcaaggagacctccaacttcatcaagaaggtcggcttcaaccccaag
cacatcccctttgtgcccatctccggcttcaacggcgacaatatgatcgacgcctccccc
aactgcccctggtacaagggctgggagaaggagatcaagaccaaggtcaccggcaagacc
cttcttgacgccatcgatgccatcgaccccccgtctcgtccctccgacaagcccctccgt
ctgccccttcaggatgtgtacaagatcggtggtattggcacggttcccgtcggtcgtgtc
gagaccggtgttatcaaggccggtatggtcgtcaccttcgcccccgccggcgtcaccact
gaagtcaagtctgtcgagatgcaccacgagcagcttgtcgagggtcttcccggtgacaac
gtcggcttcaacgtcaagaacgtctccgtgaaggagatccgtcgtggcaacgtcgctggt
gactccaagaccgacccgcccaagggtgccgagtccttcaacgcccaggtcatcgtcctc
aaccaccctggtcaggttggtgcc
>Helminthosporium_syzygii_CPC35312___CBS_145570_HT
--------------aacaaggtttccgtaggtgaacctgcggaaggatcattaattacct
tatcccctcgcgtccgcgggttcggcgcgttggactacaccctctgtctacgtgtacctc
ttgttgtttcctcggtgggctcgcccgccgtcaggaaccccctacacccttgcatcc-ga
gtt--aaactccgataactacttaattatcacaactttcaacaatggatctcttggttct
ggcatcgatgaagaacgcagcgaaatgcgaaaagtagtgtgaattgcagaattccgtgaa
tcatcgaatctttgaacgcacattgcgccccacggtatgccgtggggcatgcctgtccga
gcgccgtgaagaccgtcgggccgtacttggtgttgggtgctgtcccgcctctgtgcgtgg
actcgccctaaatgcattggcagcctccgcgtcagctttccgcgcagcacattgcgcttc
tcgaagctctggcgggttggtgtccagcaagcctctacaaactcggcctcggatcaggta
gggatacccgctgaacttaagcatatcata------------------------------
------------------------------------------------------------
-------------acggcgagtgaagcggcaacagctcaaatttgaaatccgtctccctc
tgggggtcagagttgtaatttgcagagggtgctttggcgttggtggcggtctaagttcct
tggaacaggacatcgcagagggtgagaatcccgtttgtggtcgcctgccttcgccgtgta
aagccccttcgacgagtcgagttgtttgggaatgcagctctaaatgggaggtaaatttct
tctaaagctaaatactggccagagaccgatagcgcacaagtagagtgatcgaaagatgaa
aagcactttggaaagagagtcaaacagcacgtgaaattgttgaaagggaagcgcttgcag
ccagacttgcccgtagttgctcacctaggcttttgcctggggcattcttctgcgggcagg
ccagcatcagtttgggcggtcggataaaggcctctgtcacgtatcttccttcgggatgac
cttataggggaggcgtcatgcgaccagcctggactgaggtccgcgcatctgctaggatgc
tggcgtaatggctgtaagcggcccgtcttgaaacacggaccaaggagtctaacatctatg
cgagtgtttgggtgtcaagcccgagcgcgtaatgaaagtgaacggaggtgggaacctttg
ggtgcaccatcgaccgatcctgaagtcttcggatggatttgagtaagagcatagctgttg
ggacccgaaagatggtgaactatgcttgaatagggtgaagccagaggaaactctggtgga
ggctcgcagcggttctgacgtgcaaatcgatcgtcaaatttgggcataggggcgaaagac
taatcgaac---------------------------------------------------
------------------------------------------------------------
------------------------------------------------------------
--------gaagaaggctgcatcggccaaagcaggtgtctcacaggtgttgaacagatac
acctacgcttccaccttgtcccatctccggcgtacaaacacacccgttggtcgagacgga
aaattggccaaacctcgacaactgcacaacagccattggggtctcgtctgccccgccgag
acacccgaaggacaggcatgtggtctcgtgaagaacttgtctcttatgtgctacgtcagt
gttggtagcgagagtcagcccattacagatttcatgtcgggccgtaacatggaactgctt
gaggagttcgacccgcagatgaaccctaatgccaccaaagtgttcgtcaacggtgtctgg
gttggcacgcacagcaaccctcaacaactgatttcaacggtgcaggagctgcgtcgaaac
ggtaccttatcttacgaaatgagtttggttcgagacatccgtgaccgagaattcaagatc
ttcacagatgctggccgtgtcatgaggccgctctttgtggtagacaacgacgttcgcagc
ccgaaccagaatcgtctagtattcaatcgggaacatttcaacctaatcctaaacgacgag
catgttgaagtcagtggcatgaacgaagaggaggcaagccgggcgagattcggttggaga
ggtcttcttcagaacggttgcgttgagtacctcgacgcagaagaggaagagtcggctatg
attgtcatgtcaccagaggacctcgatgagtggcgcgagatgaaacagggcaacaccgga
cctccacaagagaagcctgcggataagcgacttgcgcctgtcaaacccaaaccaaatgcc
gccgtcgccgcttatacgcattgcgagattcatcccgccatgattcttggtatctgcgct
agtatcattcctttcccagaccacaaccaatctcctcgta????????????????????
????????????????????????????????????????????????????????????
????????????????????????????????????????????????????????????
????????????????????????????????????????????????????????????
????????????????????????????????????????????????????????????
????????????????????????????????????????????????????????????
????????????????????????????????????????????????????????????
????????????????????????????????????????????????????????????
????????????????????????????????????????????????????????????
????????????????????????????????????????????????????????????
????????????????????????????????????????????????????????????
????????????????????????????????????????????????????????????
????????????????????????????????????????????????????????????
????????????????????????????????????????????????????????????
????????????????????????????????????????????????????????????
????????????????????????????????????????????????????????????
????????????????????????????????????????????????????????????
????????????????????????????????????????????????????????????
????????????????????????????????????????????????????????????
????????????????????????????????????????????????????????????
????????????????????????????????????????????????????????????
????????????????????????????????????????????????????????????
????????????????????????????????????????????????????????????
????????????????????????????????????????????????????????????
????????????????????????????????????????????????????????????
????????????????????????????????????????????????????????????
????????????????????????????????????????????????????????????
????????????????????????????????????????????????????????????
????????????????????????????????????????????????????????????
????????????????????????????????????????????????????????????
????????????????????????
>Helminthosporium_tiliae_L87___CBS_136906
gaagtaaaagtcgtaacaaggtttccgtaggtgaacctgcggaaggatcattaccattc-
tggccttacc-cgtcgcccaccgcgaggtggggtcgaaaccctctgcctatgtgtacctc
ttgttgtttcctcggcgggcttgcccgccgccaggaataccccaaacccctgcatctaaa
gcataaccctccgataaccaattaattatcacaactttcaacaatggatctcttggttct
ggcatcgatgaagaacgcagcgaaatgcgaaaagtagtgtgaattgcagaattccgtgaa
tcatcgaatctttgaacgcacattgcgcccctcggtattccgtggggcatgcctgttcga
gcgtcatttaccccctcaagctctgcttggtgttgggcgctgtcccgcctctgcgcgtgg
actcgccccaaagtcattggcagcggtcgtgccggcttctcgtgcagcacattgcgcttc
tcgaagccccggtggatcagcgtccagcaagctctttatcaattgacctcggatcaggta
gggatacccgctgaacttaagcatatcaataagcggaggaaaagaactggcgtgtacctc
ttgttgtttcctcggcgggctttaagcatatcaataagcggaggaaaagaaaccaactgg
gattgccctagtaacggcgagtgaagcggcaatagctcaaatttgaaatctggctccctt
tgggggtccgagttgtaatttgcagagggtgctttggcgttggtggcggtctaagttcct
tggaacaggacatcgcagagggtgagaatcccgtttgtggtcgcctaccttcgccgtgta
aagccccttcgacgagtcgagttgtttgggaatgcagctctaaatgggaggtaaatttct
tctaaagctaaatactggccagagaccgatagcgcacaagtagagtgatcgaaagatgaa
aagcactttggaaagagagtcaaacagcacgtgaaattgttgaaagggaagcgcttgcag
ccagacttgcccgtagttgctcacccgggcttttgcccggggcactcttctgcgggcagg
ccagcatcagtttgggcggtcggataaaggcctctgtcacgtatcttccttcgggatgac
cttataggggaggcgacatgcgaccagcccggactgaggtccgcgcttctgctaggatgc
tggcgtaatggctgtaagcggcccgtcttgaaacacggaccaaggagtctaacatctatg
cgagtgtttgggtgtcaagcccgagcgcgtaatgaaagtgaacggaggtgggaacccttg
ggtgcaccatcgaccgatcctgatgtcttcggatggatttgagtaagagcatagctgttg
ggacccgaaagatggtgaactatgcttgaatagggtgaagccagaggaaactctggtgga
ggctcgcagcggttctgacgtgcaaatcgatcgtcaaatttgggcataggggcgaaagac
taatcgaacggtccgctgatcgccaacctgttccgcatcctgttcctcaagctcaccaaa
gatgtgtacaagtacctccagcgatgcgtcgaaaacagcaccgacttcaacgtccaaatg
gccatcaaagccggcatcatcacgaacggtctgaagtactcgctggccacgggcaactgg
ggtgaccagaagaaggccgcatccgccaaggcgggtgtctcgcaggtgttgaatcgatac
acctatgcgtccaccttgtcccatcttcggcgtaccaacacacctgtcggccgagacggg
aagctggccaagcctcgacagctgcacaacagtcattggggcctcgtctgccctgccgag
acgcccgaagggcaggcatgtggtcttgtgaagaacctgtctctcatgtgctacgtcagt
gttggtagcgagagtcaacccatcaccgatttcatgtcgggccgcaacatggaattgctc
gaggagttcgacccgcagatgaaccccaacgccaccaaggtgttcgtcaacggtgtctgg
gttggcacgcacagcaaccctcagcagctgatctcaaccgtgcaggagctgcgccggaac
ggaaccttatcctacgagatgagtttggttcgagacatccgtgaccgggaattcaagatc
ttcacagatgctggtcgtgtcatgaggccgctctttgtggtggacaacgatgttcgcagc
ccgaaccagaatcggttggtcttcaatcgggaacaccacaatctcattctaaacgatgag
cacatcgaagtcggtggcatgaacgaagacgaggcaaatcgggccaggttcggttggagg
ggtcttctccaaaacggttgcgtcgagtacctggacgcggaggaagaggagtccgccatg
attatcatgtcgccagaggacctggatgagtggcgcgagatgaagcagggcaacaccgga
cctccgcaagagaagcctgcggacaagcggcttgcgcctgtcaaacccaaaccaaatgcc
gccgtcgccgcttatacgcattgtgagattcaccccgccatgattctcggcatctgcgcc
agcatcattccgttcccggaccacaatcagtctcctcgta????????????????????
????????????????????????????????????????????????????????????
????????????????????????????????????????????????????????????
????????????????????????????????????????????????????????????
????????????????????????????????????????????????????????????
????????????????????????????????????????????????????????????
????????????????????????????????????????????????????????????
????????????????????????????????????????????????????????????
????????????????????????????????????????????????????????????
????????????????????????????????????????????????????????????
????????????????????????????????????????????????????????????
????????????????????????????????????????????????????????????
????????????????????????????????????????????????????????????
????????????????????????????????????????????????????????????
????????????????????????????????????????????????????????????
????????????????????????????????????????????????????????????
????????????????????????????????????????????????????????????
????????????????????????????????????????????????????????????
????????????????????????????????????????????????????????????
????????????????????????????????????????????????????????????
????????????????????????????????????????????????????????????
????????????????????????????????????????????????????????????
????????????????????????????????????????????????????????????
????????????????????????????????????????????????????????????
????????????????????????????????????????????????????????????
????????????????????????????????????????????????????????????
????????????????????????????????????????????????????????????
????????????????????????????????????????????????????????????
????????????????????????????????????????????????????????????
????????????????????????????????????????????????????????????
????????????????????????
>Helminthosporium_tiliae_L88_ET____CBS_136907
gaagtaaaagtcgtaacaaggtttccgtaggtgaacctgcggaaggatcattaccattc-
tggccttacc-cgtcgcccaccgcgaggtggggtcgaaaccctctgcctatgtgtacctc
ttgttgtttcctcggcgggcttgcccgccgccaggaataccccaaacccctgcatctaaa
gcataaccctccgataaccaattaattatcacaactttcaacaatggatctcttggttct
ggcatcgatgaagaacgcagcgaaatgcgaaaagtagtgtgaattgcagaattccgtgaa
tcatcgaatctttgaacgcacattgcgcccctcggtattccgtggggcatgcctgttcga
gcgtcatttaccccctcaagctctgcttggtgttgggcgctgtcccgcctctgcgcgtgg
actcgccccaaagtcattggcagcggtcgtgccggcttctcgtgcagcacattgcgcttc
tcgaagccccggtggatcagcgtccagcaagctctttatcaattgacctcggatcaggta
gggatacccgctgaacttaagcatatcaataagcggaggaaaagaactggcgtgtacctc
ttgttgtttcctcggcgggctttaagcatatcaataagcggaggaaaagaaaccaactgg
gattgccctagtaacggcgagtgaagcggcaatagctcaaatttgaaatctggctccctt
tgggggtccgagttgtaatttgcagagggtgctttggcgttggtggcggtctaagttcct
tggaacaggacatcgcagagggtgagaatcccgtttgtggtcgcctaccttcgccgtgta
aagccccttcgacgagtcgagttgtttgggaatgcagctctaaatgggaggtaaatttct
tctaaagctaaatactggccagagaccgatagcgcacaagtagagtgatcgaaagatgaa
aagcactttggaaagagagtcaaacagcacgtgaaattgttgaaagggaagcgcttgcag
ccagacttgcccgtagttgctcacccgggcttttgcccggggcactcttctgcgggcagg
ccagcatcagtttgggcggtcggataaaggcctctgtcacgtatcttccttcgggatgac
cttataggggaggcgacatgcgaccagcccggactgaggtccgcgcttctgctaggatgc
tggcgtaatggctgtaagcggcccgtcttgaaacacggaccaaggagtctaacatctatg
cgagtgtttgggtgtcaagcccgagcgcgtaatgaaagtgaacggaggtgggaacccttg
ggtgcaccatcgaccgatcctgatgtcttcggatggatttgagtaagagcatagctgttg
ggacccgaaagatggtgaactatgcttgaatagggtgaagccagaggaaactctggtgga
ggctcgcagcggttctgacgtgcaaatcgatcgtcaaatttgggcataggggcgaaagac
taatcgaacggtccgctgatcgccaacctgttccgcatcctgttcctcaagctcaccaaa
gatgtgtacaagtacctccagcgatgcgtcgaaaacagcaccgacttcaacgtccaaatg
gccatcaaagccggcatcatcacgaacggtctgaagtactcgctggccacgggcaactgg
ggtgaccagaagaaggccgcatccgccaaggcgggtgtctcgcaggtgttgaatcgatac
acctatgcgtccaccttgtcccatcttcggcgtaccaacacacctgtcggccgagacggg
aagctggccaagcctcgacagctgcacaacagtcattggggcctcgtctgccctgccgag
acgcccgaagggcaggcatgtggtcttgtgaagaacctgtctctcatgtgctacgtcagt
gttggtagcgagagtcaacccatcaccgatttcatgtcgggccgcaacatggaattgctc
gaggagttcgacccgcagatgaaccccaacgccaccaaggtgttcgtcaacggtgtctgg
gttggcacgcacagcaaccctcagcagctgatctcaaccgtgcaggagctgcgccggaac
ggaaccttatcctacgagatgagtttggttcgagacatccgtgaccgggaattcaagatc
ttcacagatgctggtcgtgtcatgaggccgctctttgtggtggacaacgatgttcgcagc
ccgaaccagaatcggttggtcttcaatcgggaacaccacaatctcattctaaacgatgag
cacatcgaagtcggtggcatgaacgaagacgaggcaaatcgggccaggttcggttggagg
ggtcttctccaaaacggttgcgtcgagtacctggacgcggaggaagaggagtccgccatg
attatcatgtcgccagaggacctggatgagtggcgcgagatgaagcagggcaacaccgga
cctccgcaagagaagcctgcggacaagcggcttgcgcctgtcaaacccaaaccaaatgcc
gccgtcgccgcttatacgcattgtgagattcaccccgccatgattctcggcatctgcgcc
agcatcattccgttcccggaccacaatcagtctcctcgtagcatgtctaagtataagcaa
ttataccgtgaaactgcgaatggctcattaaatcagttatcgtttatttgatagtacctt
actacttggatacctgtggtaattctagagctaatacatgctgaaaaccccgacttcgga
aggggtgtatttattagataaaaaaccaatgcccttcggggctccttggtgattcataat
aacttctcagatcgcatggccttgcgccggcgacggttcattcaaatttctgccctatca
actttcgatggtaaggtattggcttaccatggtttctacgggtaacggggaattagggtt
cgattccggagagttagcctgagaaacggctaacacatccaaggaaggcagcaggcgcgc
aaattacccaatcctgatacagggaggtagtgacaataaatactgatacagggctctttt
gggtcttgtaattggaatgagtacaatttaaacctcttaacgaggaacaattggagggca
agtctggtgccagcagccgcggtaattccagctccaatagcgtatattaaagttgttgca
gttaaaaagctcgtagttgaacctttggcctggctggcaggtccgcctcaccgcgtgcac
ttgtccggccgggccttttcttctggagaaccgcatgcccttcactgggtgtgttgggga
ccaggacttttactttgaaaaaattagagtgttcaaagcaggcctttgctcgaatattac
agcatggaataataaaataggacgtgcggttctattttgttggtttctaggaccgccgta
atgattaatagggacagtcgggggcatcagtattcaattgtcagaggtgaaattcttgga
tttattgaagactaactactgcgaaagcatttgccaaggatgttttcattaatcagtgaa
cgaaagttaggggatcgaagacgatcagataccgtcgtagtcttaaccataaactatgcc
gactagggatcgggcggtgttattattttgactcgctcggcaccttacgagaaatcaaag
tgtttgggttctggggggagcgccattctcatcattgctgccggtactggtgagttcgag
gccggtatctccaaggacggtcagacccgtgagcacgctcttctcgcctacaccctcggt
gttaggcagatcatcgttgccatcaacaagatggacaccaccaagtggtccgaggcccgt
taccaggagatcgtcaaggagacctccaacttcatcaagaaggttggcttcaaccccaag
cacatccccttcgtgcccatctctggcttcaacggcgacaacatgatcgacgcctccccc
aactgcccctggtacaagggctgggagaaggagatcaagaccaaggtcaccggcaagacc
ctacttgacgccatcgatgccatcgaccccccgtcccgtccctccgacaagcccctccgt
ctgccccttcaggatgtgtacaagatcggtggtattggcacggttcccgtcggtcgtgtc
gagaccggtgtcatcaaggccggtatggtcgtcaccttcgcccccgccggtgtcaccact
gaagtcaagtccgtcgagatgcaccacgagcagcttgtcgagggtcttcccggtgacaac
gtcggcttcaacgtcaagaacgtttccgtcaaggagatccgtcgtggcaacgtcgccggt
gactccaagaccgacccgcccaagggcgccgagtcgttcaacgcccaggttattgtcctc
aaccaccctggccaggttggtgcc
>Helminthosporium_velutinum_H4626
---------------------------------------cggaaggatcattacatttta
gcagccgcaacaaccgcccaccgcgaggtggggtcggcaccctctgtctacttgtacctc
ttgttgtttcctcggcaggcttgcctgccgcaaggaaccccttaaactcttgtatctaaa
gtacaaaactctgataactacttaattatcacaactttcaacaatggatctcttggttct
ggcatcgatgaagaacgcagcgaaatgcgaaaagtagtgtgaattgcagaattccgtgaa
tcatcgaatctttgaacgcacattgcgcccctcggtattccgtggggcatgcctgttcga
gcgtcatttacaccctcaagctctgcttggtgttgggcgctgtcccgcctccgcgcgtgg
actcgccccaaagttattggcagcggtcgtgccagcttctcgtgcagcacattgcgcttc
ttgaagccctggtggatcagcatccagcaagccttttataacttgacctcggatcaggta
gggatacccgct------------------------------------------------
------------------------------------------------------------
-attgccctagtaacggcgagtgaagcggcaatagctcaaatttgaaatctggcttcctt
tgggggtccgagttgtaatttgcagagggtgctttggcgttggtagcggtctaagttcct
tggaacaggacatcgcagagggtgagaatcccgtttgtggtcgcatgccttcgccgtgta
aagccccttcgacgagtcgagttgtttgggaatgcagctctaaatgggaggtaaatttct
tctaaagctaaatactggccagagaccgatagcgcacaagtagagtgatcgaaagatgaa
aagcactttggaaagagagtcaaacagcacgtgaaattgttgaaagggaagcgcttgcag
ccagacttgcccgtagttgctcacccaggcttttgcccggggcattcttctgcgggcagg
ccagcatcagtttgggcggtcggataaaggcctctgtcacgtatcttccttcgggatgac
cttataggggaggcgacatgcgaccagcccggactgaggtccgcgcttctgctaggatgc
tggcgtaatggctgtaagcggcccgtcttgaaacacggaccaaggagtctaacatctatg
cgagtgtttgggtgtcaagcccgagcgcgtaatgaaagtgaacggaggtgggaacccttg
ggtgcaccatcgaccgatcctgatgtcttcggatggatttgagtaagagcatagctgttg
ggacccgaaagatggtgaactatgcttgaatagggtgaagccagaggaaactctggtgga
ggctcgcagcggttctgacgtgcaaatcgatcgtcaaatttgggcataggggcgaaagac
taatcgaac???????????????????????????????????????????????????
????????????????????????????????????????????????????????????
????????????????????????????????????????????????????????????
????????????????????????????????????????????????????????????
????????????????????????????????????????????????????????????
????????????????????????????????????????????????????????????
????????????????????????????????????????????????????????????
????????????????????????????????????????????????????????????
????????????????????????????????????????????????????????????
????????????????????????????????????????????????????????????
????????????????????????????????????????????????????????????
????????????????????????????????????????????????????????????
????????????????????????????????????????????????????????????
????????????????????????????????????????????????????????????
????????????????????????????????????????????????????????????
????????????????????????????????????????????????????????????
????????????????????????????????????????????????????????????
????????????????????????????????????????????????????????????
????????????????????????????????????????----------------agca
ttataccgtgaaactgcgaatggctcattaaatcagttatcgtttatttgatagtacctt
actacttggatacctgtggtaattctagagctaatacatgctaaaaaccccgacttcgga
aggggtgtatttattagataaaaaaccaatgcccttcggggctccttggtgattcataat
aacttctcagatcgcatggccttgcgccggcgacggttcattcaaatttctgccctatca
actttcgatggtaaggtattggcttaccatggtttctacgggtaacggggaattagggtt
cgattccggagagttagcctgagaaacggctaacacatccaaggaaggcagcaggcgcgc
aaattacccaatcctgatacagggaggtagtgacaataaatactgatacagggctctttt
gggtcttgtaatcggaatgagtacaatttaaacctcttaacgaggaacaattggagggca
agtctggtgccagcagccgcggtaattccagctccaatagcgtatattaaagttgttgca
gttaaaaagctcgtagttgaacctttggcctggctggcaggtccgcctcaccgcgtgcac
ttgtccggccgggccttttcttctggagaaccgcatgcccttcactgggtgtgttgggga
ccaggacttttactttgaaaaaattagagtgttcaaagcaggcctttgctcgaatattac
agcatggaataataaaataggacgtgcggttctattttgttggtttctaggaccgccgta
atgattaatagggacagtcgggggcatcagtattcaattgtcagaggtgaaattcttgga
tttattgaagactaactactgcgaaagcatttgccaaggatgttttcattaatcagtgaa
cgaaagttaggggatcgaagacgatcagataccgtcgtagtcttaaccataaactatgcc
gactagggatcgggcggtgttattattttgactcgctcggcaccttacgagaaatcaaag
t-------------------cgccattctcatcattgctgccggtactggtgagttcgag
gccggtatctccaaggacggtcagacccgtgagcacgctcttctcgcctacaccctcggt
gtcaggcagatcatcgtcgctatcaacaagatggacaccaccaagtggtccgaggcccgt
taccaggagatcgtcaaggagacctccaacttcatcaagaaggtcggtttcaaccccaag
cacattcccttcgtgcccatctctggcttcaacggcgacaacatgatcgacgcctccacc
aactgcccctggtacaagggctgggagaaggagatcaaggccaaggtcaccggaaagacc
ctccttgacgctatcgatgccatcgagcccccgtcccgtccctccgacaagcccctccgc
ctgccccttcaggatgtgtacaagattggtggtattggcacggttcccgtcggtcgtgtc
gagaccggtgtcatcaagtccggtatggtcgtcaccttcgccccggccggtgtcaccact
gaagtcaagtcggtcgagatgcaccacgagcaacttgtcgagggtcttcccggtgacaac
gtcggcttcaacgtcaagaacgtctccgtgaaggagatccgtcgtggcaacgtcgccggt
gactccaagaccgacccgcccaagggtgccgagtccttcaacgcccaggtcatcgttctc
aaccaccctggtcaggttggtgcc
>Helminthosporium_velutinum_H4739
---------------------------------------cggaaggatcattacatttta
gcagccgcaacaaccgcccaccgcgaggtggggtcggcaccctctgtctacttgtacctc
ttgttgtttcctcggcaggcttgcctgccgcaaggaaccccttaaactcttgtatctaaa
gtacaaaactctgataactacttaattatcacaactttcaacaatggatctcttggttct
ggcatcgatgaagaacgcagcgaaatgcgaaaagtagtgtgaattgcagaattccgtgaa
tcatcgaatctttgaacgcacattgcgcccctcggtattccgtggggcatgcctgttcga
gcgtcatttacaccctcaagctctgcttggtgttgggcgctgtcccgcctccgcgcgtgg
actcgccccaaagttattggcagcggtcgtgccagcttctcgtgcagcacattgcgcttc
ttgaagccctggtggatcagcatccagcaagccttttataacttgacctcggatcaggta
gggatacccgct------------------------------------------------
------------------------------------------------------------
-attgccctagtaacggcgagtgaagcggcaatagctcaaatttgaaatctggcttcctt
tgggggtccgagttgtaatttgcagagggtgctttggcgttggtagcggtctaagttcct
tggaacaggacatcgcagagggtgagaatcccgtttgtggtcgcatgccttcgccgtgta
aagccccttcgacgagtcgagttgtttgggaatgcagctctaaatgggaggtaaatttct
tctaaagctaaatactggccagagaccgatagcgcacaagtagagtgatcgaaagatgaa
aagcactttggaaagagagtcaaacagcacgtgaaattgttgaaagggaagcgcttgcag
ccagacttgcccgtagttgctcacccaggcttttgcccggggcattcttctgcgggcagg
ccagcatcagtttgggcggtcggataaaggcctctgtcacgtatcttccttcgggatgac
cttataggggaggcgacatgcgaccagcccggactgaggtccgcgcttctgctaggatgc
tggcgtaatggctgtaagcggcccgtcttgaaacacggaccaaggagtctaacatctatg
cgagtgtttgggtgtcaagcccgagcgcgtaatgaaagtgaacggaggtgggaacccttg
ggtgcaccatcgaccgatcctgatgtcttcggatggatttgagtaagagcatagctgttg
ggacccgaaagatggtgaactatgcttgaatagggtgaagccagaggaaactctggtgga
ggctcgcagcggttctgacgtgcaaatcgatcgtcaaatttgggcataggggcgaaagac
taatcgaac???????????????????????????????????????????????????
????????????????????????????????????????????????????????????
????????????????????????????????????????????????????????????
????????????????????????????????????????????????????????????
????????????????????????????????????????????????????????????
????????????????????????????????????????????????????????????
????????????????????????????????????????????????????????????
????????????????????????????????????????????????????????????
????????????????????????????????????????????????????????????
????????????????????????????????????????????????????????????
????????????????????????????????????????????????????????????
????????????????????????????????????????????????????????????
????????????????????????????????????????????????????????????
????????????????????????????????????????????????????????????
????????????????????????????????????????????????????????????
????????????????????????????????????????????????????????????
????????????????????????????????????????????????????????????
????????????????????????????????????????????????????????????
????????????????????????????????????????----------------agca
ttataccgtgaaactgcgaatggctcattaaatcagttatcgtttatttgatagtacctt
actacttggatacctgtggtaattctagagctaatacatgctaaaaaccccgacttcgga
aggggtgtatttattagataaaaaaccaatgcccttcggggctccttggtgattcataat
aacttctcagatcgcatggccttgcgccggcgacggttcattcaaatttctgccctatca
actttcgatggtaaggtattggcttaccatggtttctacgggtaacggggaattagggtt
cgattccggagagttagcctgagaaacggctaacacatccaaggaaggcagcaggcgcgc
aaattacccaatcctgatacagggaggtagtgacaataaatactgatacagggctctttt
gggtcttgtaatcggaatgagtacaatttaaacctcttaacgaggaacaattggagggca
agtctggtgccagcagccgcggtaattccagctccaatagcgtatattaaagttgttgca
gttaaaaagctcgtagttgaacctttggcctggctggcaggtccgcctcaccgcgtgcac
ttgtccggccgggccttttcttctggagaaccgcatgcccttcactgggtgtgttgggga
ccaggacttttactttgaaaaaattagagtgttcaaagcaggcctttgctcgaatattac
agcatggaataataaaataggacgtgcggttctattttgttggtttctaggaccgccgta
atgattaatagggacagtcgggggcatcagtattcaattgtcagaggtgaaattcttgga
tttattgaagactaactactgcgaaagcatttgccaaggatgttttcattaatcagtgaa
cgaaagttaggggatcgaagacgatcagataccgtcgtagtcttaaccataaactatgcc
gactagggatcgggcggtgttattattttgactcgctcggcaccttacgagaaatcaaag
t-------------------cgccattctcatcattgctgccggtactggtgagttcgag
gccggtatctccaaggacggtcagacccgtgagcacgctcttctcgcctacaccctcggt
gtcaggcagatcatcgtcgctatcaacaagatggacaccaccaagtggtccgaggcccgt
taccaggagatcgtcaaggagacctccaacttcatcaagaaggtcggtttcaaccccaag
cacattcccttcgtgcccatctctggcttcaacggcgacaacatgatcgacgcctccacc
aactgcccctggtacaagggctgggagaaggagatcaaggccaaggtcaccggaaagacc
ctccttgacgctatcgatgccatcgagcccccgtcccgtccctccgacaagcccctccgc
ctgccccttcaggatgtgtacaagattggtggtattggcacggttcccgtcggtcgtgtc
gagaccggtgtcatcaagtccggtatggtcgtcaccttcgccccggccggtgtcaccact
gaagtcaagtcggtcgagatgcaccacgagcaacttgtcgagggtcttcccggtgacaac
gtcggcttcaacgtcaagaacgtctccgtgaaggagatccgtcgtggcaacgtcgccggt
gactccaagaccgacccgcccaagggtgccgagtccttcaacgcccaggtcatcgttctc
aaccaccctggtcaggttggtgcc
>Helminthosporium_velutinum_L115___CBS_136924
gaagtaaaagtcgtaacaaggtttccgtaggtgaacctgcggaaggatcattacatttta
gctgccgcaacaaccgcccaccgcgaggtggggtcggcaccctctgtctacttgtacctc
ttgttgtttcctcggcaggcttgcctgccgcaaggaaccccttaaactcttgcatctaaa
gtacaaaactctgataactacttaattatcacaactttcaacaatggatctcttggttct
ggcatcgatgaagaacgcagcgaaatgcgaaaagtagtgtgaattgcagaattccgtgaa
tcatcgaatctttgaacgcacattgcgcccctcggtattccgtggggcatgcctgttcga
gcgtcatttacaccctcaagctctgcttggtgttgggcgctgtcccgccttcgcgcgtgg
actcgccccaaagttattggcagcggtcgtgccagcttctcgtgcagcacattgcgcttc
ttgaagccctggtggatcagcatccagcaagccttttataacttgacctcggatcaggta
gggatacccgctgaacttaagcatatcaataagcggaggaaaagaactggcttgtacctc
ttgttgtttcctcggcaggctttaagcatatcaataagcggaggaaaagaaaccaactgg
gattgccctagtaacggcgagtgaagcggcaatagctcaaatttgaaatctggcttcctt
tgggggtccgagttgtaatttgcagagggtgctttggcgttggtggcggtctaagttcct
tggaacaggacatcgcagagggtgagaatcccgtttgtggtcgcatgccttcgccgtgta
aagccccttcgacgagtcgagttgtttgggaatgcagctctaaatgggaggtaaatttct
tctaaagctaaatactggccagagaccgatagcgcacaagtagagtgatcgaaagatgaa
aagcactttggaaagagagtcaaacagcacgtgaaattgttgaaagggaagcgcttgcag
ccagacttgcccgtagttgctcacccaggcttttgcccggggcattcttctgcgggcagg
ccagcatcagtttgggcggtcggataaaggcctctgtcacgtatcttccttcgggatgac
cttataggggaggcgacatgcgaccagcccggactgaggtccgcgcttctgctaggatgc
tggcgtaatggctgtaagcggcccgtcttgaaacacggaccaaggagtctaacatctatg
cgagtgtttgggtgtcaagcccgagcgcgtaatgaaagtgaacggaggtgggaacccttg
ggtgcaccatcgaccgatcctgatgtcttcggatggatttgagtaagagcatagctgttg
ggacccgaaagatggtgaactatgcttgaatagggtgaagccagaggaaactctggtgga
ggctcgcagcggttctgacgtgcaaatcgatcgtcaaatttgggcataggggcgaaagac
taatcgaacggtccactaatcgccaacttgttccgcatcctattccttaagcttacaaag
gatgtgtacaagtacctgcagcgatgtgtcgaaaacagcacagacttcaacgttcaaatg
gctattaaagccggtataatcacgaacggcctcaagtactcgctggccacgggtaactgg
ggtgaccagaagaaggccgcatcggccaaggcgggagtttcacaggtgttgaatcgctac
acctatgcatctaccttatcccatcttcggcgtactaacacacccgttggtcgagacgga
aaattagccaagcctcgacaactgcacaacagtcattggggtctcgtctgccccgctgag
acgcccgaaggacaggcctgtggtcttgtgaagaacttgtccctcatgtgttatgtcagt
gttggtagcgagagtcaacccatcacagatttcatgtccggtcgcaacatggaattgctt
gaggagtttgacccgcagatgaaccctaatgctactaaggtgttcgtcaacggtgtctgg
gttggcacacacagcaaccctcagcagttgatctcaacggtgcaagagctgcgtaggaac
ggtaccttgtcatatgaaatgagtttggttcgagacatccgtgaccgagaattcaaaatc
ttcacagatgcgggtcgtgtcatgaggccactgtttgtggtagataacgatgttcgcagc
ccgaaccagaatcgtttagtcttcaatcgggaacatcacaatctgatcttaaacgatgag
cacattgaagtaggcggtatgaacgaagaggaagcaaatcgggcaagattcggttggagg
ggtcttctccagaacggttgcgttgagtacctggatgcagaggaagaagagtcagccatg
attatcatgtcaccagaggacctggatgagtggcgcgagatgaagcagggcaacaccgga
cccccgcaagagaaacccgcggacaagcgacttgcgcctgtcaagcccaaaccaaatccc
gccgtcgccgcttatactcattgtgagattcatcccgctatgattctcggtatctgcgct
agtattattccattcccggaccacaatcaatctcctcgta????????????????????
????????????????????????????????????????????????????????????
????????????????????????????????????????????????????????????
????????????????????????????????????????????????????????????
????????????????????????????????????????????????????????????
????????????????????????????????????????????????????????????
????????????????????????????????????????????????????????????
????????????????????????????????????????????????????????????
????????????????????????????????????????????????????????????
????????????????????????????????????????????????????????????
????????????????????????????????????????????????????????????
????????????????????????????????????????????????????????????
????????????????????????????????????????????????????????????
????????????????????????????????????????????????????????????
????????????????????????????????????????????????????????????
????????????????????????????????????????????????????????????
????????????????????????????????????????????????????????????
????????????????????????????????????????????????????????????
????????????????????cgccattctcatcattgctgccggtactggtgagttcgag
gccggtatctccaaggacggtcagacccgtgagcacgctcttctcgcctacaccctcggt
gttaggcagatcatcgtcgctatcaacaagatggacaccaccaagtggtccgaggcccgt
taccaggagatcgtcaaggagacctccaacttcatcaagaaggtcggtttcaaccccaag
cacattcccttcgtgcccatctctggcttcaacggcgacaacatgatcgacgcctccagc
aactgcccctggtacaagggctgggagaaggagatcaaggccaaggtcaccggaaagacc
ctccttgacgccatcgatgccatcgagcccccgtcccgtccctccgacaagcccctccgc
ctaccccttcaggatgtgtacaagattggtggtattggcacggttcccgtcggtcgtgtc
gagaccggtgtcatcaagtccggtatggtcgtcaccttcgccccggccggtgtcaccact
gaagtcaagtcggtcgagatgcaccacgagcaacttgtcgagggtcttcccggtgacaac
gtcggcttcaacgtcaagaacgtctccgtgaaggagatccgtcgtggcaacgtcgccggt
gactccaagaccgacccgcccaagggtgccgagtccttcaacgcccaggtcatcgttctc
aaccaccctggtcaggttggtgcc
>Helminthosporium_velutinum_L131_ET____CBS_139923
gaagtaaaagtcgtaacaaggtttccgtaggtgaacctgcggaaggatcattacatttta
gcagccgcaacaaccgcccaccgcgaggtggggtcggcaccctctgtctacttgtacctc
ttgttgtttcctcggcaggcttgcctgccgcaaggaaccccttaaactcttgtatctaaa
gtacaaaactctgataactacttaattatcacaactttcaacaatggatctcttggttct
ggcatcgatgaagaacgcagcgaaatgcgaaaagtagtgtgaattgcagaattccgtgaa
tcatcgaatctttgaacgcacattgcgcccctcggtattccgtggggcatgcctgttcga
gcgtcatttacaccctcaagctctgcttggtgttgggcgctgtcccgcctccgcgcgtgg
actcgccccaaagttattggcagcggtcgtgccagcttctcgtgcagcacattgcgcttc
ttgaagccctggtggatcagcatccagcaagccttttataacttgacctcggatcaggta
gggatacccgctgaacttaagcatatcaataagcggaggaaaagaactggcttgtacctc
ttgttgtttcctcggcaggctttaagcatatcaataagcggaggaaaagaaaccaactgg
gattgccctagtaacggcgagtgaagcggcaatagctcaaatttgaaatctggcttcctt
tgggggtccgagttgtaatttgcagagggtgctttggcgttggtagcggtctaagttcct
tggaacaggacatcgcagagggtgagaatcccgtttgtggtcgcatgccttcgccgtgta
aagccccttcgacgagtcgagttgtttgggaatgcagctctaaatgggaggtaaatttct
tctaaagctaaatactggccagagaccgatagcgcacaagtagagtgatcgaaagatgaa
aagcactttggaaagagagtcaaacagcacgtgaaattgttgaaagggaagcgcttgcag
ccagacttgcccgtagttgctcacccaggcttttgcccggggcattcttctgcgggcagg
ccagcatcagtttgggcggtcggataaaggcctctgtcacgtatcttccttcgggatgac
cttataggggaggcgacatgcgaccagcccggactgaggtccgcgcttctgctaggatgc
tggcgtaatggctgtaagcggcccgtcttgaaacacggaccaaggagtctaacatctatg
cgagtgtttgggtgtcaagcccgagcgcgtaatgaaagtgaacggaggtgggaacccttg
ggtgcaccatcgaccgatcctgatgtcttcggatggatttgagtaagagcatagctgttg
ggacccgaaagatggtgaactatgcttgaatagggtgaagccagaggaaactctggtgga
ggctcgcagcggttctgacgtgcaaatcgatcgtcaaatttgggcataggggcgaaagac
taatcgaacggtccactaatcgccaacttgttccgcatcctattccttaagcttacaaag
gatgtgtacaagtacctgcagcgatgtgtcgaaaacagcacggacttcaacgttcaaatg
gctattaaagccggtataatcacgaacggtctcaagtactcgctggccacgggtaactgg
ggtgaccagaagaaggccgcatcggccaaggcgggagtttcacaggtgttgaatcgatac
acctatgcatccaccttatcccatcttcggcgtaccaacacacccgttggtcgagacgga
aaattagccaagcctcgacaactgcacaacagtcattggggtctcgtctgccccgctgag
acgcccgaaggacaggcctgtggtcttgtgaagaacttgtctctcatgtgttatgttagt
gttggtagcgagagtcagcccatcacagatttcatgtccggtcgcaacatggaattgctt
gaggaatttgacccgcagatgaaccctaatgccaccaaggtgttcgtcaacggtgtctgg
gttggcacacatagcaaccctcagcagttgatctcaacggtgcaagagctgcgtaggaac
ggtaccttgtcatacgaaatgagtttggttcgagacatccgtgaccgagaattcaagatc
ttcacagatgcgggtcgtgtcatgaggccactgtttgtggtagataacgatgttcgcagc
ccgaaccagaatcgtttagtcttcaatcgggaacatcacaatctgatcttaaacgatgag
cacatcgaagtaggcggtatgaacgaagaggaagcaaatcgggcaagattcggttggagg
ggtcttctccagaacggttgcgttgagtacctggatgcagaggaagaagagtcagccatg
attatcatgtcaccagaggacctggatgagtggcgcgagatgaagcagggcaacacagga
cccccgcaagagaaacccgcggacaagcgacttgcgcctgtcaagcccaaaccaaatccc
gccgtcgccgcttatactcattgtgagattcatcccgctatgattctcggtatctgcgcc
agtattattccattcccggaccacaatcaatctcctcgtagcatgtctaagtataagcaa
ttataccgtgaaactgcgaatggctcattaaatcagttatcgtttatttgatagtacctt
actacttggatacctgtggtaattctagagctaatacatgctaaaaaccccgacttcgga
aggggtgtatttattagataaaaaaccaatgcccttcggggctccttggtgattcataat
aacttctcagatcgcatggccttgcgccggcgacggttcattcaaatttctgccctatca
actttcgatggtaaggtattggcttaccatggtttctacgggtaacggggaattagggtt
cgattccggagagttagcctgagaaacggctaacacatccaaggaaggcagcaggcgcgc
aaattacccaatcctgatacagggaggtagtgacaataaatactgatacagggctctttt
gggtcttgtaatcggaatgagtacaatttaaacctcttaacgaggaacaattggagggca
agtctggtgccagcagccgcggtaattccagctccaatagcgtatattaaagttgttgca
gttaaaaagctcgtagttgaacctttggcctggctggcaggtccgcctcaccgcgtgcac
ttgtccggccgggccttttcttctggagaaccgcatgcccttcactgggtgtgttgggga
ccaggacttttactttgaaaaaattagagtgttcaaagcaggcctttgctcgaatattac
agcatggaataataaaataggacgtgcggttctattttgttggtttctaggaccgccgta
atgattaatagggacagtcgggggcatcagtattcaattgtcagaggtgaaattcttgga
tttattgaagactaactactgcgaaagcatttgccaaggatgttttcattaatcagtgaa
cgaaagttaggggatcgaagacgatcagataccgtcgtagtcttaaccataaactatgcc
gactagggatcgggcggtgttattattttgactcgctcggcaccttacgagaaatcaaag
tgtttgggttctggggggagcgccattctcatcattgctgccggtactggtgagttcgag
gccggtatctccaaggacggtcagacccgtgagcacgctcttctcgcctacaccctcggt
gtcaggcagatcatcgtcgctatcaacaagatggacaccaccaagtggtccgaggcccgt
taccaggagattgtcaaggagacctccaacttcatcaagaaggtcggtttcaaccccaag
cacattcccttcgtgcccatctctggcttcaacggcgacaacatgatcgacgcctccagc
aactgcccctggtacaagggctgggagaaggagatcaaggccaaggtcaccggaaagacc
ctccttgacgccatcgatgccatcgagcccccgtcccgtccctctgacaagcccctccgc
ctgccccttcaggatgtgtacaagattggtggtattggcacggttcccgtcggtcgtgtc
gagaccggtgtcatcaagtccggtatggtcgtcaccttcgccccggccggtgtcaccact
gaagtcaagtccgtcgagatgcaccacgagcaacttgtcgagggtcttcccggtgacaac
gtcggcttcaacgtcaagaacgtctccgtgaaggagatccgtcgtggcaacgtcgccggt
gactccaagaccgacccgcccaagggtgccgagtccttcaacgcccaggtcatcgttctt
aaccaccctggtcaggttggtgcc
>Helminthosporium_velutinum_L98
gaagtaaaagtcgtaacaaggtttccgtaggtgaacctgcggaaggatcattacatttta
gctgccgcaacaaccgcccaccgcgaggtggggtcggcaccctctgtctacttgtacctc
ttgttgtttcctcggcaggcttgcctgccgcaaggaaccccttaaactcttgcatctaaa
gtacaaaactctgataactacttaattatcacaactttcaacaatggatctcttggttct
ggcatcgatgaagaacgcagcgaaatgcgaaaagtagtgtgaattgcagaattccgtgaa
tcatcgaatctttgaacgcacattgcgcccctcggtattccgtggggcatgcctgttcga
gcgtcatttacaccctcaagctctgcttggtgttgggcgctgtcccgccttcgcgcgtgg
actcgccccaaagttattggcagcggtcgtgccagcttctcgtgcagcacattgcgcttc
ttgaagccctggtggatcagcatccagcaagccttttataacttgacctcggatcaggta
gggatacccgctgaacttaagcatatcaataagcggaggaaaagaactggcttgtacctc
ttgttgtttcctcggcaggctttaagcatatcaataagcggaggaaaagaaaccaactgg
gattgccctagtaacggcgagtgaagcggcaatagctcaaatttgaaatctggcttcctt
tgggggtccgagttgtaatttgcagagggtgctttggcgttggtggcggtctaagttcct
tggaacaggacatcgcagagggtgagaatcccgtttgtggtcgcatgccttcgccgtgta
aagccccttcgacgagtcgagttgtttgggaatgcagctctaaatgggaggtaaatttct
tctaaagctaaatactggccagagaccgatagcgcacaagtagagtgatcgaaagatgaa
aagcactttggaaagagagtcaaacagcacgtgaaattgttgaaagggaagcgcttgcag
ccagacttgcccgtagttgctcacccaggcttttgcccggggcattcttctgcgggcagg
ccagcatcagtttgggcggtcggataaaggcctctgtcacgtatcttccttcgggatgac
cttataggggaggcgacatgcgaccagcccggactgaggtccgcgcttctgctaggatgc
tggcgtaatggctgtaagcggcccgtcttgaaacacggaccaaggagtctaacatctatg
cgagtgtttgggtgtcaagcccgagcgcgtaatgaaagtgaacggaggtgggaacccttg
ggtgcaccatcgaccgatcctgatgtcttcggatggatttgagtaagagcatagctgttg
ggacccgaaagatggtgaactatgcttgaatagggtgaagccagaggaaactctggtgga
ggctcgcagcggttctgacgtgcaaatcgatcgtcaaatttgggcataggggcgaaagac
taatcgaacggcccactaatcgccaacttgttccgcatcctattccttaagcttacaaag
gatgtgtacaagtacctgcagcgatgtgtcgaaaacagcacagacttcaacgttcaaatg
gctattaaagccggtataatcacgaacggcctcaagtactcgctggccacgggtaactgg
ggtgaccagaagaaggccgcatcggccaaggcgggagtttcacaggtgttgaatcgatac
acctatgcatccaccttatcccatcttcggcgtaccaacacacccgttggtcgagacgga
aaattagccaagcctcgacaactgcacaacagtcattggggtctcgtctgccccgctgag
acgcccgaaggacaggcctgtggtcttgtgaagaacttgtccctcatgtgttatgttagt
gttggtagcgagagtcagcccatcacagatttcatgtccggtcgcaacatggaattgctt
gaggagtttgacccgcagatgaaccctaatgccaccaaggtgttcgtcaacggtgtctgg
gttggcacacacagcaaccctcagcagttgatctcaacggtgcaagagctgcgtaggaac
ggtaccttgtcatacgaaatgagtttggttcgagacatccgtgaccgagaattcaaaatc
ttcacagatgcgggtcgtgtcatgaggccactgtttgtggtagataacgatgttcgcagc
ccgaaccagaatcgtttagtcttcaatcgggaacatcacaatctgatcttaaacgatgag
cacatcgaagtaggcggtatgaacgaagaggaagcaaatcgggcaagattcggttggagg
ggtcttctccagaacggttgcgttgagtacctagatgcagaggaagaagagtcagccatg
attatcatgtcaccagaggacctggatgagtggcgcgagatgaagcagggcaacaccgga
cccccgcaagagaaaccagcggacaagcgacttgcgcctgtcaagcccaaaccaaatccc
gccgtcgccgcttatactcattgtgagattcatcccgctatgattctcggtatctgcgcc
agtattattccattcccggaccacaatcaatctcctcgtagcatgtctaagtataagcaa
ttataccgtgaaactgcgaatggctcattaaatcagttatcgtttatttgatagtacctt
actacttggatacctgtggtaattctagagctaatacatgctaaaaaccccgacttcgga
aggggtgtatttattagataaaaaaccaatgcccttcggggctccttggtgattcataat
aacttctcagatcgcatggccttgcgccggcgacggttcattcaaatttctgccctatca
actttcgatggtaaggtattggcttaccatggtttctacgggtaacggggaattagggtt
cgattccggagagttagcctgagaaacggctaacacatccaaggaaggcagcaggcgcgc
aaattacccaatcctgatacagggaggtagtgacaataaatactgatacagggctctttt
gggtcttgtaatcggaatgagtacaatttaaacctcttaacgaggaacaattggagggca
agtctggtgccagcagccgcggtaattccagctccaatagcgtatattaaagttgttgca
gttaaaaagctcgtagttgaacctttggcctggctggcaggtccgcctcaccgcgtgcac
ttgtccggccgggccttttcttctggagaaccgcatgcccttcactgggtgtgttgggga
ccaggacttttactttgaaaaaattagagtgttcaaagcaggcctttgctcgaatattac
agcatggaataataaaataggacgtgcggttctattttgttggtttctaggaccgccgta
atgattaatagggacagtcgggggcatcagtattcaattgtcagaggtgaaattcttgga
tttattgaagactaactactgcgaaagcatttgccaaggatgttttcattaatcagtgaa
cgaaagttaggggatcgaagacgatcagataccgtcgtagtcttaaccataaactatgcc
gactagggatcgggcggtgttattattttgactcgctcggcaccttacgagaaatcaaag
tgtttgggttctggggggagcgccattctcatcattgctgccggtactggtgagttcgag
gccggtatctccaaggacggtcagacccgtgagcacgctcttctcgcctacaccctcggt
gttaggcagatcatcgtcgctatcaacaagatggacaccaccaagtggtccgaggcccgt
taccaggagatcgtcaaggagacctccaacttcatcaagaaggtcggtttcaaccccaag
cacattcccttcgtgcccatctctggcttcaacggcgacaacatgatcgacgcctccagc
aactgcccctggtacaagggctgggagaaggagatcaaggccaaggtcaccggaaagacc
ctccttgacgccatcgatgccatcgagcccccgtcccgtccctccgacaagcccctccgc
ctaccccttcaggatgtgtacaagattggtggtattggcacggttcccgtcggtcgtgtc
gagaccggtgtcatcaagtccggtatggtcgtcaccttcgccccggccggtgtcaccact
gaagtcaagtcggtcgagatgcaccacgagcaacttgtcgagggtcttcccggtgacaac
gtcggcttcaacgtcaagaacgtctccgtgaaggagatccgtcgtggcaacgtcgccggt
gactccaagaccgacccgcccaagggtgccgagtccttcaacgcccaggtcatcgttctc
aaccaccctggtcaggttggtgcc
>Helminthosporium_yunnanense_HJAUP_C2071_ET
----------------acaggtttccgtaggtgaacctgcggaaggatcattatcac---
----------ttttcgctcaccgtaaggtggggtctgaaccctctgcctatatgtacctc
ttgttgttccctcggcaggtctacctgccgccaggaaccccttaaacccttgtatttaca
gcgtaaaactccgataaccatataataatcacaactttcaacaatggatctcttggttct
ggcatcgatgaagaacgcagcgaaatgcgaaaagtagtgtgaattgcagaattccgtgaa
tcatcgaatctttgaacgcacattgcgcccctcggtattccgtggggcatgcctgttcga
gcgtcatcaacaccctcaagctctgcttggtgttgggcgctgtctcacctccgtgtgtgg
actcgccctaaagttattggcagcggtcgtgccagcttcccgtgcagcacattgcgcttc
tagaagctctggtggatcagcatccagcaagcctccccaattttgacctcggatcaggta
gggatacccgctgaacttaac---------------------------------------
------------------------------------------------------------
--------------------------cggcaacagctcaaatttgaaatctggctccctc
tgggtgtccgagttgtaatttgcagagggtgctttggcgttggtagcggtctaagttcct
tggaacaggacatcgcagagggtgagaatcccgtttgtggtcgcatgccttcgccgtgta
aagccccttcgacgagtcgagttgtttgggaatgcagctctaaatgggaggtaaatttct
tctaaagctaaataccggccagagaccgatagcgcacaagtagagtgatcgaaagatgaa
aagcactttggaaagagagtcaaacagcacgtgaaattgttgaaagggaagcgcttgcag
ccagacttgcccgtagttgctcacccaggcttttgcccggggcactcttctgcgggtagg
ccagcatcagtttgggcggtcggataaaggcctctagcacgttccttccttcgggttggc
catatagggggggtgtaatgcgaccagcccggactgaggtccgcgctcttgctaggatgc
tggcgtaatggctgtaagcggcccgtcttgaaaccgg-----------------------
------------------------------------------------------------
------------------------------------------------------------
------------------------------------------------------------
------------------------------------------------------------
---------------ttgatcgccaacttattccgcatcctcttcctcaagctcacaaag
gatgtgtacaaatacctccagcgctgtgtcgaaaacagtaccgatttcaacgttcagatg
gctatcaaagccggtataatcacaaacggtctcaagtactcactagcgacgggtaactgg
ggtgatcagaagaaagctgcatcggccaaggcgggtgtctcacaagtgttgaaccgatac
acctacgcttctaccttgtcccatcttcggcgcaccaacacgcccgttggtcgagacggg
aaattggccaagcctcgacaactgcacaacagtcattggggtctggtctgccccgccgaa
acgcctgaaggacaggcgtgtggtcttgtgaaaaacttgtccctcatgtgctacgtcagc
gtcggtagcgagagtcagcccatcacagatttcatgtcgggccgcaacatggaattgctc
gaggaatttgacccacaaatgaacccgaatgccaccaaggtgttcgtcaatggtgtctgg
gtcggcacccacagcaaccctcagcagctgatctcgacggtgcaggaactacgtcggaac
ggtaccttgtcctacgagatgagtttggttcgagacattcgtgaccgagagttcaagatc
ttcacagatgctggacgtgtcatgaggccgctcttcgtggtagacaacgacgttcgcagc
ccgaaccagaatcgtttagtcttcaatcgggaacatcaccagctgatcttgaacgacgag
catgtcgaagtcggtggaatgaatgaagaggaggcaaatcgggcgagatttggctggaga
ggtcttctccagaatgggtgcgttgaatacctggatgcagaggaagaggagtcagccatg
atcgtcatgtcgccagaggacttagatgagtggcgcgagatgaagcagggcaatactgga
cctccacaggagaaacctgcagacaaacgacttgcgcccgtcaagcctaaaccgaacgcc
gccgttgccgcttatacacactgcgagattcatcctgccatgatcctcggtatttgcgcg
agtatcattccgttcccagaccacaaccaa------------------------------
------------------------------------------------------------
------------------------------------------------------------
------------------------------------------------------------
------------------------------------------------------------
------------------------------------------------------------
------------------------------------------------------------
------------------------------------------------------------
------------------------------------------------------------
------------------------------------------------------------
--------------------------------cgtgtgcaggtcgcctcaccgcgtgcac
ttgtccggccgggccttttcttctggagaaccgcatgcccttcactgggtgtgttgggga
ccaggacttttactttgaaaaaattagagtgttcaaagcaggcctttgctcgaatattac
agcatggaataataaaataggacgtgcggttctattttgttggtttctaggaccgccgta
atgattaatagggacagtcgggggcatcagtattcaattgtcagaggtgaaattcttgga
tttattgaagactaactactgcgaaagcatttgccaaggatgttttcattaatcagtgaa
cgaaagttaggggatcgaagacgatcagataccgtcgtagtcttaaccataaactatgcc
gactagggatcgggcggtgttattattttgactcgctcggcaccttacgagaaatcaaag
tgtttgggttctggggggagcgccattcttatcatcgccgccggtactggtgagttcgag
gctggtatctccaaggatggccagacccgtgagcacgctcttctcgcctacactcttggt
gtcaggcagatcatcgtcgccatcaacaagatggacaccaccaagtggtccgaggcccgt
taccaggagatcgtcaaggagacctccaacttcatcaagaaggtcggcttcaaccccaag
cacattcccttcgtacccatctctggtttcaacggcgacaacatgatcgaggcctccacc
aactgcccctggtacaagggttgggagaaagagatcaaggccaaggtcaccggaaagacc
ctgcttgacgccattgatgccatcgagcccccgactcgtccatccgacaagcccctccgt
ctgccccttcaggatgtgtacaagatcggtggtattggcacggttcccgtcggtcgtgtc
gagactggtgtcatcaaggccggtatggtcgtcactttcgcccccgctggtgtcaccact
gaagtcaagtccgtcgagatgcaccacgagcagcttgccgagggccttcccggagataac
gtcggcttcaacgtcaagaacgtttccgtcaaggagatccgtcgtggaaacgtcgccggt
gactccaagactgacccacccaagggtgctgagtccttcaacgcccaggtcatcgtcctc
aaccaccccggtcaggttggtgcc
>Helminthosporium_shangrilaense_KUNCC22_12540_ET
-----------------------------------------------------acctttt
-----------caatgcccttgagtatttgcgtcgcccaccctttgtctacatgtacctc
ttgttgtttcctcggcaggcctgcctgccgccaggaatcccacaaactcttgtatccaaa
gc--acaactccgataaatacctaattatcacaactttcaacaatggatctcttggttct
ggcatcgatgaagaacgcagcgaaatgcgaaaagtagtgtgaattgcagaattccgtgaa
tcatcgaatctttgaacgcacattgcgcccctcggtattccgtggggcatgcctgttcga
gcgtcatttacaccctcaagctctgcttggtgttgggcgctgtcccgcctctgcgcgtgg
actcgccccaaagtaattggcagcggtcttgccggcttctcgcgcagcacattgcgtgtc
ttggagacccggtggatcagcgtccagcaagccttctataacttgacctcggatcaggta
gggatacccgctgaacttaagcatatctaaaggcggggaggaaaaa--------------
------------------------------------------cgggaggacgagcacagg
gattgccctagtaacggcgagtgaagcggcaacagctcaaatttgaaatctggctcccct
tgggggtccgagttgtaatttgcagagggtgctttggcgttggtggcggtctaagttcct
tggaacaggacatcgcagagggtgagaatcccgtttgtggtcgcctgccttcgccgtgta
aagccccttcgacgagtcgagttgtttgggaatgcagctctaaatgggaggtaaatttct
tctaaagctaaatactggccagagaccgatagcgcacaagtagagtgatcgaaagatgaa
aagcactttggaaagagagtcaaacagcacgtgaaattgttgaaagggaagcgcttgcag
ccagacttgcccgtagttgctcaccctagctattgctaggggcactcttctgcgggcagg
ccagcatcagtttgggcgatcggataaaggcctctagcacgttccttccttcgggttggc
catataggggaggtgtaatgcgatcagcccggactgaggtccgcgcttcggctaggatgc
tggcgtaatggctgtaagcggcccgtcttgaaacacggaccaaggagtctaacatctatg
cgagtgtttgggtgtcaagcccgagcgcgtaatgaaagtgaacggaggtgggacccctcg
ggtgcaccatcgaccgatcctgatgtcttcggatggatttgagtaaaagcatagctgttg
ggacccgaaagatggtgaactatgcttgaatagggtgaagccagaggaaactctggtgga
ggctcgcagcggttctgacgtgcaaatcgatcgtcaaatttgggcataggggcgaaagac
taatcgaac???????????????????????????????????????????????????
????????????????????????????????????????????????????????????
????????????????????????????????????????????????????????????
????????????????????????????????????????????????????????????
????????????????????????????????????????????????????????????
????????????????????????????????????????????????????????????
????????????????????????????????????????????????????????????
????????????????????????????????????????????????????????????
????????????????????????????????????????????????????????????
????????????????????????????????????????????????????????????
????????????????????????????????????????????????????????????
????????????????????????????????????????????????????????????
????????????????????????????????????????????????????????????
????????????????????????????????????????????????????????????
????????????????????????????????????????????????????????????
????????????????????????????????????????????????????????????
????????????????????????????????????????????????????????????
????????????????????????????????????????????????????????????
????????????????????????????????????????tcgggtctaagtataggcaa
ttataccgtgaaactgcgaatggctcattaaatcagttatcgtttatttgatagtacctt
actacttggatacctgtggtaattctagagctaatacatgctaaaaaccccgacttcgga
aggggtgtatttattagataaaaaatcaatgcccttcggggctccttggtgattcataat
aacttctcagatcgcatggccttgcgccggcgacggttcattcaaatttctgccctatca
actttcgatggtaaggtattggcttaccatggtttctacgggtaacggggaattagggtt
cgattccggagagttagcctgagaaacggctaacacatccaaggaaggcagcaggcgcgc
aaattacccaatcctgatacagggaggtagtgacaataaatactgatacagggctctttt
gggtcttgtaattggaatgagtacaatttaaacctcttaacgaggaacaattggagggca
agtctggtgccagcagccgcggtaattccagctccaatagcgtatattaaagttgttgca
gttaaaaagctcgtagttgaacctttggcctggctggcaggtccgcctcaccgcgtgcac
ttgtccggccgggccttttcttctggagaaccgcatgcccttcactgggtgtgttgggga
ccaggacttttactttgaaaaaattagagtgttcaaagcaggcctttgctcgaatattac
agcatggaataataaaataggacgtgcggttctattttgttggtttctaggaccgccgta
atgattaatagggacagtcgggggcatcagtattcaattgtcagaggtgaaattcttgga
tttattgaagactaactactgcgaaagcatttgccaaggatgttttcattaatcagtgaa
cgaaagttaggggatcgaagacgatcagataccgtcgtagtcttaaccataaactatgcc
gactagggatcgggcggtggtattattttgactcgctcgg-accttacgagaattc----
--------------------tgccattctcatcattgccgctggtactggtgagttcgag
gctggtatctccaaggatggtcagacccgtgagcacgctcttctcgcctacaccctcggt
gttaggcagatcatcgttgccgtcaacaagatggacaccaccaagtggtccgaggaccgt
ttcaaggagatcatcaaggaggtctccaacttcatcaagaaggttggctacaaccccaag
accatccccttcgtgcccatctctggcttcaacggtgacaacatgatcgaagcctccagc
aactgcccctggtacaagggttgggagaaggagaccaaggccaaggtcaccggcaaaact
ctccttgacgccatcgatgccatcgaccccccgtctcgtccttctgacaagcccctccgt
ctgccccttcaggatgtgtacaagatcggtggtatcggcacggttcctgtcggtcgtgtc
gagactggtgtcatcaaggccggtatggtcgtcaccttcgcccccgctggtgtcaccact
gaagtcaagtctgtcgaaatgcaccacgagcagcttgtcgagggccttcccggagacaac
gttggtttcaacgtcaagaacgtttctgtcaaggagattcgtcgtggcaacgtcgcgggt
gactccaagaccgacccacccaagggcgccagttccttcaatgcccaggtcattgtcctc
aaccatcctggtcaagttggtgct
>Helminthosporium_lignicolum_MFLUCC_22__0118_ET
------------------------------------tctcggagagctc-----------
-----------agacaccagccctcgggc-ggtgccttccaccctgtctatgtgtaccac
ttgttgtttcctcggcgggcctgcccgccgccaggatcctctaaaccctctgcatctaaa
gtgtaacactccgataaacatgaaattatcacaactttcaacaatggatctcttggttct
ggcatcgatgaagaacgcagcgaaatgcgaaaagtagtgtgaattgcagaattccgtgaa
tcatcgaatctttgaacgcacattgcgcccctcggtattccgtggggcatgcctgttcga
gcgtcatttacaccctcaagctctgcttggtgttgggcgctgtcccgcctccgcgcgtgg
actcgccccaaagtcattggcagcggtcgtgccagcttctcgcgcagcacattgcgcttc
tcgaagccctggcggatcggcgtccagcaagtcttctaaactttgacctcggatcaggta
gggatacccgctgaacttaagc--------------------------------------
------------------------------------------------------------
-----------------------------------------tttgaaatctggctccctc
tgggggtccgagttgtaatttgcagagggtgctttggcgttggcggcggtctaagttcct
tggaacaggacatcgcagagggtgagaatcccgtttgtggtcgcatgccttcgccgtgta
aagccccttcgacgagtcgagttgtttgggaatgcagctctaaatgggaggtaaatttct
tctaaagctaaatactggccagagaccgatagcgcacaagtagagtgatcgaaagatgaa
aagcactttggaaagagagtcaaacagcacgtgaaattgttgaaagggaagcgcttgcag
ccagacttgcccgcagttgctcacccaggcttttgcccggggcactcttctgcgggcagg
ccagcatcagtttgggcggtcggataaaggcctctgtcacgtatcttccttcgggatgac
cttataggggaggcgacatgcgaccagcccggactgaggtccgcgcttcggctaggatgc
tggcgtaatggctgtaagcggcccgtcttgaaacacggaccaaggagtctaacatctatg
cgagtgtttgggtgtcaagcccgagcgcgcaatgaaagtgaacggaggtgggaaccctcg
ggtgcaccatcgaccgatcctgatgtcttcggatggatttgagtaagagcatagctgttg
ggacccgaaagatggtgaactatgcttgaatagggtgaagccagaggaaactctggtgga
ggctcgcagcggttctgacgtgcaaatcgatcgtcaaattt-------------------
------------------------------------------------------------
------------------------------------------------------------
------------------------------------------------------------
------------------------------------------------------------
---tacgcttccaccttgtcccatcttcggcgtaccaacacacctgttggtcgagacgga
aaactggccaaacctcgacaactgcacaacagtcattggggtcttgtatgccccgccgag
acacccgaaggacaggcatgtggtctcgtgaagaacttgtctctcatgtgctacgtcagc
gtcggtagcgagagtcagcccatcacggatttcatgtctggtcgtaacatggaattgctt
gaggagttcgacccgcagatgaaccctaatgccaccaaggtgttcgtcaatggtgtctgg
gtcggcacgcacagcaaccctcagcagttgatctcgacggtgcaggagctgcgtcggaac
ggtaccttgtcctacgagatgagtttggttcgagacatccgtgaccgagagttcaagatc
ttcacagatgctggtcgtgtcatgaggcctctctttgtggtagacaacgacgtgcgcagc
ccgaaccagaatcgtctagtctttaaccgggagcatttcaatcttattctaaacgatgaa
catgttgaggtcagtggcatgaacgaagaggaggcaagtcgggcaagattcggttggagg
ggtcttctccagaacggttgcgttgaatacctagatgcagaggaggaagagtcggccatg
attgtcatgtcgccagaggacctggatgagtggcgcgagatgaagcagggcaacaccggg
cctccacaggagaagcccgcggataagcgacttgcgccggtcaagcccaaaccaaattcc
gccgtcgccgcctatacgcattgtgagattcatcccgctatgatt---------------
------------------------------------------------------------
---------------------ggctcattaaatcagttatcgtttatttgatagtacctt
actacttggatacctgtggtaattctagagctaatacatgctaaaaaccccgacttcgga
aggggtgtatttattagataaaaaaccaatgcccttcggggctccttggtgattcataat
aacttctcagatcgcatggccttgcgccggcgacggttcattcaaatttctgccctatca
actttcgatggtaaggtattggcttaccatggtttctacgggtaacggggaattagggtt
cgattccggagagttagcctgagaaacggctaacacatccaaggaaggcagcaggcgcgc
aaattacccaatcctgatacagggaggtagtgacaataaatactgatacagggctctttt
gggtcttgtaattggaatgagtacaatttaaacctcttaacgaggaacaattggagggca
agtctggtgccagcagccgcggtaattccagctccaatagcgtatattaaagttgttgca
gttaaaaagctcgtagttgaacctttggcctggctggcaggtccgcctcaccgcgtgcac
ttgtccggccgggccttttcttctggagaaccgcatgcccttcactgggtgtgttgggga
ccaggacttttactttgaaaaaattagagtgttcaaagcaggcctttgctcgaatattac
agcatggaataataaaataggacgtgcggttctattttgttggtttctaggaccgccgta
atgattaatagggacagtcgggggcatcagtattcaattgtcagaggtgaaattcttgga
tttattgaagactaactactgcgaaagcatttgccaaggatgttttcattaatcagtgaa
cgaaagttaggggatcgaa-----------------------------------------
------------------------------------------------------------
-------------------------------------ccgccggtactggtgagttcgaa
gcaggtatctccaaggacggtcagacccgcgagcacgctcttctcgcctacaccctcggt
gttaggcagatcatcgttgctatcaacaagatggacaccaccaagtggtccgaggctcgt
taccaggagatcgtcaaggagacgtccaacttcatcaagaaggtcggcttcaaccccaag
cacatccccttcgtgcccatctccggcttcaacggtgacaacatgatcgaggcctccacc
aactgcccctggtacaagggctgggagaaggaggtcaagaccaaagttactggcaagacc
ctccttgacgccatcgatgccatcgaccccccggctcgtccctccgacaagcccctccga
ctgccccttcaggatgtctacaagatcggtggtattggcacggttcccgtcggtcgtgtc
gagactggcgtcatcaaggccggtatggtcgtcaccttcgcccccgctggtgtcaccact
gaagtcaagtctgtcgagatgcaccacgagcagcttattgagggtcttcctggtgacaat
gttggcttcaacgtcaagaacgtttccgtcaaggagatccgtcgtggcaacgtcgccggt
gactccaagaccgacccgcccaagggtgctgagtcattcaacgcccaggtcattgtcctc
aaccaccctggccaggttggtgcc
>Massarina_cisti_CBS_266_62___JCM_14140_HT
---------------------------------------cggaaggatcattagatatg-
-----------------ctccatcccatccgggtcaataccctttgcctatgcgtacctt
ttgttgtttcctcggtgggctcgcccgccggcaggaaccccctaaacccttgcaatccag
tagtatctctccgataaacaacccaatatcacaactttcaacaatggatctcttggttct
ggcatcgatgaagaacgcagcgaaatgcgaaaagtagtgtgaattgcagaattccgtgaa
tcatcgaatctttgaacgcacattgcgcccctcggtattccgtggggcatgcctgttcga
gcgtcatttggaccctcaagctctgcttggtgttgggcgctgtcccg-ctccgcgcgcgg
actcgccccaaagtcattggcagcggtcaagccggctcctcgtgcagcac-ttgcgcgtc
tgggaggcccggcgggcccgcgtccagcaagcttctaacgacttgacctcggatcaggta
gggatacccgct------------------------------------------------
------------------------------------------------------------
-attgccccagtaacggcgagtgaagcggcaacagctcaaatttgaaatctggccccgtc
ccggggtccgagttgtactttgcagagggtgctttggcgttggtggcggtctaagttcct
tggaacaggacatcgcagagggtgagaatcccgtttgtggtcgcctgccttcgccgtgta
aagccccttcgacgagtcgagttgtttgggaatgcagctctaaatgggaggtaaatttct
tctaaagctaaatactggccagagaccgatagcgcacaagtagagtgatcgaaagatgaa
aagcactttggaaagagagtcaaacagcacgtgaaattgttgaaagggaagcgcttgccg
ccagacttgcccgtggttgctcaccttggcttctgccttgggcactcttccgcgggcggg
ccagcatcggtttgggcggtcggataaaggcctctgtcacgtatcatccctcgggatgac
cttataggggaggcgacatgcgaccagcccggaccgaggaccgcgcttcggctaggatgc
tggcgtaatggcggtaagcggcccgtcttgaaacacggaccaaggagtctaacatctatg
cgagtgtttgggtgtcaagcccgagcgcgcaatgaaagtgaacggaggtgggaaccctcg
ggcgcaccatcgaccgatcctgatgtcttcggatggatttgagtaagagcatagctgttg
ggacccgaaagatggtgaactatgcttgaatagggtgaagccagaggaaactctggtgga
ggctcgcagcggttctgacgtgcaaatcgatcgtcaaatttgggcataggggcgaaagac
taatcgaac???????????????????????????????????????????????????
????????????????????????????????????????????????????????????
????????????????????????????????????????????????????????????
????????????????????????????????????????????????????????????
????????????????????????????????????????????????????????????
????????????????????????????????????????????????????????????
????????????????????????????????????????????????????????????
????????????????????????????????????????????????????????????
????????????????????????????????????????????????????????????
????????????????????????????????????????????????????????????
????????????????????????????????????????????????????????????
????????????????????????????????????????????????????????????
????????????????????????????????????????????????????????????
????????????????????????????????????????????????????????????
????????????????????????????????????????????????????????????
????????????????????????????????????????????????????????????
????????????????????????????????????????????????????????????
????????????????????????????????????????????????????????????
????????????????????????????????????????----------------agca
ttataccgtgaaactgcgaatggctcattaaatcagttatcgtttatttgatagtacctt
actacatggatacctgtggtaattctagagctaatacatgctgaaaaccccgacttcgga
aggggtgtatttattagataaaaaaccaatgccctccggggctccttggtgattcatgat
aacttctcagatcgcatggccttgcgccggcgacggttcattcaaatttctgccctatca
actttcgatggtaaggtagtggcttaccatggtttctacgggtaacggggaattagggtt
cgattccggagagttagcctgagaaacggctaacacatccaaggaaggcagcaggcgcgc
aaattacccaatcctaatccgggagagtagtgacaatacatactgatacagggctctttt
gggtcttgtaattggaatgagtacaatttaaacctcttaacgaggaacaattggagggca
agtctggtgccagcagccgcggtaattccagctccaatagcgtatattaaagttgttgca
gttaaaaagctcgtagttgaacctttggcctggctggcaggtccgcctcaccgcgtgcac
ttgtccggccgggccttttcttctggagaaccgcatgcccttcactgggtgtgttgggga
ccaggacttttactttgaaaaaattagagtgttcaaagcaggcctttgctcgaatattac
agcatggaataataaaataggacgtgcggttctattttgttggtttctaggaccgccgta
atgattaatagggacagtcgggggcatcagtattcaattgtcagaggtgaaattcttgga
tttattgaagactaactactgcgaaagcatttgccaaggatgttttcattaatcagtgaa
cgaaagttaggggatcgaagacgatcagataccgtcgtagtcttaaccataaactatgcc
gactagggatcgggcggtgttattattttgactcgctcggcaccttacgagaaatcaaag
t-------------------cgccattctcatcattgccgctggtactggtgagttcgag
gccggtatctccaaggacggtcagacccgtgagcacgctcttctcgcctacaccctcggt
gttaggcagatcatcgtcgctatcaacaagatggacaccaccaagtggtccgaggaccgt
tacaaggagatcgtcaaggagacttccaacttcatcaagaaggtcggcttcaaccccaag
cacattcccttcgtcccgatctctggcttcaacggtgacaacatgattgagccctcttcc
aactgcccctggtacaagggctgggagaaggaggtcaagtccaaggttaccggaaagact
ctcctcgaagccatcgatgccattgagcctccatcccgtcccaccgacaagcccctccgt
ctgccccttcaggatgtgtacaagatcggtggcattggcacggttcctgtcggccgtgtc
gagactggtgtcatcaaggctggtatggtcgtcaccttcgcccccgctggtgtgaccact
gaagtcaagtccgtcgagatgcaccacgagcagcttgtcgagggtctccctggtgacaac
gttggcttcaacgtcaagaacgtctccgtcaaggagatccgtcgtggcaacgtcgctggt
gactccaagcaggatccccccaagggtgccgagtccttcaacgcccaggttatcgtcctc
aaccaccccggtcaggtcggtgct
>Massarina_eburnea_CBS_473_64
----taaaagtcgtaacaaggtttccgtaggtgaacctgcggaaggatcattacaaatta
----------gcgctgcggcctccgggtcgctgcctaaaccccttgtctatgagtact--
-cgttgttccctcggcgcacctgggcgccggctggaaccacctaaacccttgcatctaag
cattaaatatctgataacaaaccatctattacaactttcaacaatggatctcttggttct
ggcgtcgatgaagaacgcagcgaaatgcgaaacgtagtgtgaattgcagaattccgtgaa
tcatcgaatctttgaacgcacattgcactccctggtattccggggagtatgcctgttcga
gcgtcattggaaacctcaagctctgcttggtgttgggcgctgtcccctcttcg-gggggg
actcgccccaaagtcattggcagcggtcgtgccagcttctcgcgcagcacattgcgcttc
tcgaagtcctggtggacacgcgtccagcaagctctttatgacttgacctcggatcaggta
gggatacccgctgaacttaagcatatcaataa----------------------------
------------------------------------------------------------
--------------cggcgagtgaagcggcaacagctcaaatttgaaatctggctctctt
tgggggtccgagttgtaatttgcagagggtgctttggcgtaggcggcggtctaagttcct
tggaacagggcatcgcagagggtgagaatcccgtatgtggtcgcctgccttcgccgtgta
aagccccttcgacgagtcgagttgtttgggaatgcagctctaaatgggaggtaaatttct
tctaaagctaaatataagccagagaccgatagcgcacaagtagagtgatcgaaagatgaa
aagcactttggaaagagagtcaaacagcacgtgaaattgttgaaagggaagcgcttgcag
ccagacttgcccgcagttgctcacctaggcttttgcctggggcattcttctgcgggcagg
ccagcatcagtttcggcggtcggataaaggtctctctcacgtacctgcctacggg-tagc
cttataggggagacgacatgcgaccagctgggactgaggtccgcgcttcggctaggatgc
tggcgtaatggctgtaagcggcccgtcttgaaacacggaccaaggagtctaacatctatg
cgagtgtttgggtgtcaagcccgagcgcgcaatgaaagtgaacggaggtgggaaccttag
ggtgcaccatcgaccgatcctgaagtcttcggatggatttgagtaagagcatagctgttg
ggacccgaaagatggtgaactatgcttgaatagggtgaagccagaggaaactctggtgga
ggctcgcagcggttctgacgtgcaaatcgatcgtcaaatttgggcataggggcgaaagac
taatcgaac----------------------------------tcctgaagttcaccaag
gacgtctacatgtacctccagcggtgtgtggagaacagcaccgacttcaacgtacagatg
gccatcaaaggcggcatcatcaccaatggcctcaagtactctcttgccacgggaaactgg
ggtgatcagaagaaggctgcttcggccaaggcaggcgtttcgcaggtgttgaatcgctac
acctatgcttccaccttgtcccatcttcggcgtactaacacacccgttggtcgtgacggc
aagctggccaaaccccgacagctgcacaacagtcattggggtctggtctgtcccgccgag
acgcccgagggacaggcgtgtggcctcgtcaagaacttgtcccttatgtgctacgtcagc
gtaggcagcgaaagtcagcccatcacagacttcatgtcaggccgaaatatggaattgctc
gaggagttcgatccgcaaatgaacccgaatgccaccaaggtgttcgtcaacggtgtctgg
gtcggcacacataacaaccctcaacaactaatcacaactgtgcaggagcttcggcggaat
ggtaccttgtcttacgagatgagtttagtccgagatatccgcgatcgagagttcaagatc
ttcacagatgctgggcgtgtcatgaggccactattcgtggtggacaatgacgtccgcagc
ccgaaccagaaccgcctagtgttcaacagggagcatttccaagcaatcctgaatgacgaa
actgtcgaagtagctggcatgagcgaagaagaggcaagcagagcgcggttcggctggaag
ggccttctccagagtggctgcgttgagtatcttgacgcggaagaagaggaatcagccatg
atcgtaatgtcacccgaagatctggatgaatggcgcgagatgaaacagggcaacccagag
cctccacaagaaaagactggtgagaagcgactggcgccagtcaagccgaagcccaactct
gccgttgccgcctacacgcactgcgagattcatcctgctatgatccttggtatctgtgcc
agtatcattcc-ttcccggatcacaaccat----------gcatgtctaagtataagcac
ttatactgtgaaactgcgaatggctcattaaatcagttatcgtttatttgatagtacctt
actacatggatacctgtggtaattctagagctaatacatgctaaaaaccccgacttcgga
aggggtgtgtttattagataaaaaaccaatgcccttcggggctccttggtgattcataat
aacctctcagatcgcatagccttgagctggcgacggttcattcaaatttctgccctatca
actttcgatggtaaggtattggcttaccatggtttctacgggtaacggggaattagggtt
cgattccggagagttagcctgagaaacggctaacacatccaaggaaggcagcaggcgccc
aaattacccaatcctgatacagggaggtagtgacaataaatactgatagggagctctttt
gggtttcctaattggaatgagtacaatttaaacctcttaacgaggaacaattggagggca
agtctggtgccagcagccgcggtaattccagctccaatagcgtatattaaagttgttgca
gttaaaaagctcgtagttgaacctttggcctggctggcaggtccgcctcaccgcgtgcac
ttgtccggccgggcctttttttctggagaaccgcatgctcttcactgggtgtgttgggga
ccaggacttttactttgaaaaaattagagtgttcaaagcaggcctttgctcgaatattac
agcatggaataatagaataggacgt-cggttctattttgttggtttctaggaccgccgta
atgattaatagggacagtcgggggcattagtattcaatggtcagaggtgaaattcttgga
ttctttgaagactaactactgcgaaagcatttgccaaggatgttttcattaatcagtgaa
cgaaagttaggggatcgaagacgatcagataccgtcgtagtcttaaccatcaactatgcc
gactagggatcgggcggtgttattattttgactcgctcggcaccttacgagaaatcaaag
tgtttgggttctggggggagcgccattctcatcattgccgctggtactggtgagttcgag
gctggtatctccaaggacggccagacccgtgagcacgctctgctcgcctacactctcggt
gttaggcagatcatcgtcgccatcaacaagatggacaccaccaagtggtccgaggaccgt
tacaaggagattgtcaaggagacttccaacttcatcaagaaggtcggcttcaaccccaag
cacattcccttcgtccccatctccggtttcaacggtgacaacatgatcgactcctctacc
aactgcccctggtacaagggctgggagaaggagaccaaggccaaggttaccggcaagacc
ctcctcgatgccattgatgccatcgaccccccgtcccgtccctccgacaagcccctccgc
ctgcccctccaggatgtctacaagattggtggcattggcacggttcccgtcggacgtgtc
gagaccggtgtcatcaaggccggtatggtcgtcaccttcgcccccgctggtgtgaccact
gaagtcaagtccgtcgagatgcaccacgagcagctcgtcgagggtcttcccggagacaac
gttggcttcaacgtcaagaacgtttccgtcaaggagatccgtcgtggaaacgttgccggt
gactccaagcaggacccccccaagggtgccgagtccttcaacgcccaggtcattgtcctc
aaccaccccggtcaggtcggtgct
>Massarina_eburnea_H3953___CBS_139697
---------------------------------------cggaaggatcattacaaatta
----------gcgctgcggcctccgggtcgctgcctaaaccccttgtctatgagtact--
-cgttgttccctcggcgcacctgggcgccggctggaaccacctaaacccttgcatctaag
cattaaatatctgataacaaaccatctattacaactttcaacaatggatctcttggttct
ggcgtcgatgaagaacgcagcgaaatgcgaaacgtagtgtgaattgcagaattccgtgaa
tcatcgaatctttgaacgcacattgcactccctggtattccggggagtatgcctgttcga
gcgtcattggaaacctcaagctctgcttggtgttgggcgctgtcccctcttcg-gggggg
actcgccccaaagtcattggcagcggtcgtgccagcttctcgcgcagcacattgcgcttc
tcgaagtcctggtggacacgcgtccagcaagctctttatgacttgacctccgatcaggta
gggatacccgct------------------------------------------------
------------------------------------------------------------
---------------------tgaagcggcaacagctcaaatttgaaatctggctctctt
tgggggtccgagttgtaatttgcagagggtgctttggcgtaggcggcggtctaagttcct
tggaacagggcatcgcagagggtgagaatcccgtatgtggtcgcctgccttcgccgtgta
aagccccttcgacgagtcgagttgtttgggaatgcagctctaaatgggaggtaaatttct
tctaaagctaaatataagccagagaccgatagcgcacaagtagagtgatcgaaagatgaa
aagcactttggaaagagagtcaaacagcacgtgaaattgttgaaagggaagcgcttgcag
ccagacttgcccgcagttgctcacctaggcttttgcctggggcattcttctgcgggcagg
ccagcatcagtttcggcggtcggataaaggtctctctcacgtacctgcctacggg-tagc
cttataggggagacgacatgcgaccagctgggactgaggtccgcgcttcggctaggatgc
tggcgtaatggctgtaagcggcccgtcttgaaacacggaccaaggagtctaacatctatg
cgagtgtttgggtgtcaagcccgagcgcgcaatgaaagtgaacggaggtgggaaccttag
ggtgcaccatcgaccgatcctgaagtcttcggatggatttgagtaagagcatagctgttg
ggacccgaaagatggtgaactatgcttgaatagggtgaagccagaggaaactctggtgga
ggctcgcagcggttctgacgtgcaaatcgatcgtcaaatttgggcataggggcgaaagac
taatcgaac???????????????????????????????????????????????????
????????????????????????????????????????????????????????????
????????????????????????????????????????????????????????????
????????????????????????????????????????????????????????????
????????????????????????????????????????????????????????????
????????????????????????????????????????????????????????????
????????????????????????????????????????????????????????????
????????????????????????????????????????????????????????????
????????????????????????????????????????????????????????????
????????????????????????????????????????????????????????????
????????????????????????????????????????????????????????????
????????????????????????????????????????????????????????????
????????????????????????????????????????????????????????????
????????????????????????????????????????????????????????????
????????????????????????????????????????????????????????????
????????????????????????????????????????????????????????????
????????????????????????????????????????????????????????????
????????????????????????????????????????????????????????????
????????????????????????????????????????--------------------
----------------------------taaatcagttatcgtttatttgatagtacctt
actacatggatacctgtggtaattctagagctaatacatgctaaaaaccccgacttcgga
aggggtgtgtttattagataaaaaaccaatgcccttcggggctccttggtgattcataat
aacctctcagatcgcatagccttgagctggcgacggttcattcaaatttctgccctatca
actttcgatggtaaggtattggcttaccatggtttctacgggtaacggggaattagggtt
cgattccggagagttagcctgagaaacggctaacacatccaaggaaggcagcaggcgcgc
aaattacccaatcctgatacagggaggtagtgacaataaatactgatagggagctctttt
gggtttcctaattggaatgagtacaatttaaacctcttaacgaggaacaattggagggca
agtctggtgccagcagccgcggtaattccagctccaatagcgtatattaaagttgttgca
gttaaaaagctcgtagttgaacctttggcctggctggcaggtccgcctcaccgcgtgcac
ttgtccggccgggcctttttttctggagaaccgcatgctcttcactgggtgtgttgggga
ccaggacttttactttgaaaaaattagagtgttcaaagcaggcctttgctcgaatattac
agcatggaataatagaataggacgt-cggttctattttgttggtttctaggaccgccgta
atgattaatagggacagtcgggggcattagtattcaatggtcagaggtgaaattcttgga
ttctttgaagactaactactgcgaaagcatttgccaaggatgttttcattaatcagtgaa
cgaaagttaggggatcgaagacgatcagataccgtcgtagtcttaaccatcaactatgcc
gactagggatcg------------------------------------------------
--------------------cgccattctcatcattgccgctggtactggtgagttcgag
gctggtatctccaaggacggccagacccgtgagcacgctctgctcgcctacactctcggt
gttaggcagatcatcgtcgccatcaacaagatggacaccaccaagtggtccgaggaccgt
tacaaggagattgtcaaggagacttccaacttcatcaagaaggtcggcttcaaccccaag
cacattcccttcgtccccatctccggtttcaacggtgacaacatgatcgactcctctacc
aactgcccctggtacaagggctgggagaaggaaaccaaggccaaggttaccggcaagacc
ctcctcgatgccattgatgccatcgaccccccgtcccgtccctccgacaagcccctccgc
ctgcccctccaggatgtctacaagattggtggcattggcacggttcccgtcggacgtgtc
gagaccggtgtcatcaaggccggtatggtcgtcaccttcgcccccgctggtgtgaccact
gaagtcaagtccgtcgagatgcaccacgagcagctcgtcgagggtcttcccggagacaac
gttggcttcaacgtcaagaacgtttccgtcaaggagatccgtcgtggaaacgttgccggt
gactccaagcaggacccccccaagggtgccgagtccttcaacgcccaggtcattgtcctc
aaccaccccggtcaggtcggtgct
>Periconia_digitata_CBS_510_77
---------------------------------------cggaaggatcattacaaaata
----------cgccggtcccccgcgcttctatttacccaccctttgcctatgcgtacc-c
caatcgcttcctcggcaggctcgcctgccgccaggaaccacccaaacccttgcatctata
ctgaaaacttctgataccaacctaattattacaacttttaacaatggatctcttggttct
ggcatcgatgaagaacgcagcgaaatgcgataagtagtgtgaattgcagaattcagtgaa
tcatcgaatctttgaacgcacattgcgcccctcggtattccgtggggcacgcctgttcga
gcgtcatttacaccctcaagcctagcttggtgttgggcgctgtcccgctccgtagcgcgg
actcgcctcaaagtcattggcggcggtcgtgccggctcctcgcgcagcacattgcgcttc
tcggaggcccggcggatcagcgtccagcaagctttttatgacttgacctcggatcaggtg
aggatacccgct------------------------------------------------
------------------------------------------------------------
--ttgccctagtaacggcgagtgaagcggcaacagctcaaatttgaaatctggctcctt-
-tggggtccgagttgtaatttgcagagggtgctttggcgttggcggcggtctaagttcct
tggaacaggacatcacagagggtgagaatcccgtacgtggtcgcctgccttcgccgtgta
aagccccttcgacgagtcgagttgtttgggaatgcagctctaaatgggaggtaaatttct
tctaaagctaaataccggccagagaccgatagcgcacaagtagagtgatcgaaagatgaa
aagcactttggaaagagagtcaaacagcacgtgaaattgttaaaagggaagcgcttgcag
ccagacttgcctgtagttgctcacccgggcttttgcccggggcactcttctgcaggcagg
ccagcatcagtttgggcggtcggacaaaggcctctgacacgtacttcctctcggggatga
catataggggaggcgtaatgcgaccagcctggactgaggtccgcgcatctgctaggatgc
tggcgtaatggctgtaagcggcccgtcttgaaacacggaccaaggagtctaacatctatg
cgagtgtttgggtgtcaagcccgagcgcgtaatgaaagtgaacggaggtgggaaccctcg
ggcgcaccatcgaccgatcctgatgtcttcggatggatttgagtaagagcatagctgttg
ggacccgaaagatggtgaactatgcttgaatagggtgaagccagaggaaactctggtgga
ggctcgcagcggttctgacgtgcaaatcgatcgtcaaatttgggcataggggcgaaagac
taatcgaac???????????????????????????????????????????????????
????????????????????????????????????????????????????????????
????????????????????????????????????????????????????????????
????????????????????????????????????????????????????????????
????????????????????????????????????????????????????????????
????????????????????????????????????????????????????????????
????????????????????????????????????????????????????????????
????????????????????????????????????????????????????????????
????????????????????????????????????????????????????????????
????????????????????????????????????????????????????????????
????????????????????????????????????????????????????????????
????????????????????????????????????????????????????????????
????????????????????????????????????????????????????????????
????????????????????????????????????????????????????????????
????????????????????????????????????????????????????????????
????????????????????????????????????????????????????????????
????????????????????????????????????????????????????????????
????????????????????????????????????????????????????????????
????????????????????????????????????????----------------agca
ttataccgtgaaactgcgaacggctcattaaatcagttatcgtttatttgatagtacctt
actacttggataaccgtggtaattctagagctaatacatgctaaaaaccccgacttcggg
aggggtgtatttattagataaaaaaccaatgcccttcggggctctctggtgattcataat
aacttctcagatcgcatggccttgcgccggcgacggttcattcaaatttctgccctatca
actttcgatggtaaggtattggcttaccatggtttcaacgggtaacggggaattagggtt
cgattccggagagggagcctgagaaacggctaccacatccaaggaaggcagcaggcgcgc
aaattacccaatcccaatacggggaggtagtgacaataaatactgatacagggctcttta
gggtcttgtaattggaatgagtacaatttaaacctcttaacgaggaacaattggagggca
agtctggtgccagcagccgcggtaattccagctccaatagcgtatattaaagttgttgca
gttaaaaagctcgtagttgaaactttggcctggctggcgggtccgcctcaccgcgtgcat
tcgcccggccgggccttttcttctggagaaccgcatgcccttcactgggtgtgttgggga
ccaggacttttactttgaataaatcagagtgttcaaagcaggcatttgctcgaatacgtt
agcatggaataatagaataggacgtgcggtcttattttgttggtttctaagaccgccgta
atgattaatagggacagtcgggggcatcagtattcaattgtcagaggtgaaattcttgga
tttattgaagactaactactgcgaaagcatttgccaaggatgttttcattaatcagtgaa
cgaaagttaggggatcgaagacgatcagataccgtcgtagtcttaaccataaactatgcc
gactagggatcgggcggtgttactattttgactcgctcggcaccttacgagaaatcaaag
t-------------------cgccattctcatcattgctgccggtactggtgagttcgag
gctggtatctccaaggatggccagactcgtgagcacgctcttctcgcctacacccttggt
gttcgacagatcatcgtcgccatcaacaagatggacaccaccaagtggtctgaggaccgt
tacaaggaaatcgtcaaggagacttccaacttcatcaagaaggtcggattcaaccccaag
cacattcccttcgtccccatctccggtttcaacggtgacaacatgatcgacgcctccacc
aactgcccctggtacaagggttgggagaaggagatcaagtccaaggccaccggcaagacc
ctccttgaggccatcgatgccatcgagccccctacccgtccttccgacaagcccctccgt
cttcccctccaggatgtttacaagattggcggcattggcacggtgcccgtcggtcgtgtc
gagactggtgtgatcaagcccggtatggtcgtcaccttcgcccccgctggtgtcaccact
gaagtcaagtccgtcgagatgcaccacacctcccttcccgagggtctccctggtgacaac
gtcggcttcaacgtcaagaacgtctccgtcaaggagatccgtcgtggtaacgttgccggt
gactccaaggatgacccccccaagggtgccgagtccttcaacgcccaggtcatcgtcctt
aaccaccccggccaggtcggtgct
>Periconia_pseudodigitata_KT_1395___CBS139699___MAFF_239_676
---------------------------------------cggaaggatcattacaaaata
----------cgcctgcccttcgcgcgcctctatttcaaccctttgcctatgcgtacc-c
ttatcgcttcctcggcaggctcgcctgccgccaggaaccccacaaccctttgcatctata
ccgaaaacttctgatacaaaactaattattacaacttttaacgatggatctcttggttct
ggcatcgatgaagaacgcagcgaaatgcgataagtagtgtgaattgcagaattcagtgaa
tcatcgaatctttgaacgcacattgcgcccctcggtattccgtggggcacgcctgttcga
gcgtcatttacaccctcaagcctagcttggtgttgggcgctgtcctgcaccgttgcgcgg
actcgcctcaaagtcattggcggcggtcgtgccggctcctcgcgcagcacattgcgcttc
tcggaggcccggcggatcggcatccagcaagctttttatgacttgacctcggatcaggtg
aggatacccgct------------------------------------------------
------------------------------------------------------------
-attgccctagtaacggcgagtgaagcggcaacagctcaaatttgaaatctggctcctt-
-tggggtccgagttgtaatttgcagagggtgctttggcgttggcggcggtctaagttcct
tggaacaggacatcgcagagggtgagaatcccgtatgtggtcgcctgccttcgccgtgta
aagccccttcgacgagtcgagttgtttgggaatgcagctctaaatgggaggtaaatttct
tctaaagctaaataccggccagagaccgatagcgcacaagtagagtgatcgaaagatgaa
aagcactttggaaagagagtcaaacagcacgtgaaatcgttaaaagggaagcgcttgcag
ccagacttgcctgtagttgctcacccgggctcctgcccggggcactcttctgcaggcagg
ccagcatcagtttgggcggtcggataaaggcctctgacacgtacttcctttcggggttga
catataggggaggcgcaatgcgaccagcctggactgaggtccgcgcatctgctaggatgc
tggcgtaatggctgtaagcggcccgtcttgaaacacggattgaggagtctaacatctatg
cgagtgtttgggtgtcaagcccgagcgcgtaatgaaagtgaacggaggtgggaaccctcg
ggcgcaccatcgaccgatcctgatgtcttcggatggatttgagtaagagcatagctgttg
ggacccgaaagatggtgaactatgcttgaatagggtgaagccagaggaaactctggtgga
ggctcgcagcggttctgacgtgcaaatcgatcgtcaaatttgggcataggggcgaaagac
taatcgaac???????????????????????????????????????????????????
????????????????????????????????????????????????????????????
????????????????????????????????????????????????????????????
????????????????????????????????????????????????????????????
????????????????????????????????????????????????????????????
????????????????????????????????????????????????????????????
????????????????????????????????????????????????????????????
????????????????????????????????????????????????????????????
????????????????????????????????????????????????????????????
????????????????????????????????????????????????????????????
????????????????????????????????????????????????????????????
????????????????????????????????????????????????????????????
????????????????????????????????????????????????????????????
????????????????????????????????????????????????????????????
????????????????????????????????????????????????????????????
????????????????????????????????????????????????????????????
????????????????????????????????????????????????????????????
????????????????????????????????????????????????????????????
????????????????????????????????????????---------------agcaa
ttataccgtgaaactgcgaacggctcattaaatcagttatcgtttatttgatagtacctt
actacttggataaccgtggtaattctagagctaatacatgctaaaaaccccaacttcggg
aggggtgtatttattagataaaaaaccaatgcccttcggggctctctggtgattcataat
aacttctcagatcgcatggccttgcgccggcgacggttcattcaaatttctgccctatca
actttcgatggtaaggtattggcttaccatggtttcaacgggtaacggggaattagggtt
cgattccggagagggagcctgagaaacggctaccacatccaaggaaggcagcaggcgcgc
aaattacccaatcccaatacggggaggtagtgacaataaatactgatacagggctcttta
gggtcttgtaattggaatgagtacaatttaaacctcttaacgaggaacaattggagggca
agtctggtgccagcagccgcggtaattccagctccaatagcgtatattaaagttgttgca
gttaaaaagctcgtagttgaacctttggcctggctggcgggtccgcctcaccgcgtgcac
ttgcccggccgggccttttcttctggagaaccgcatgcccttcactgggcgtgttgggga
ccaggacttttactttgaataaatcagagtgttcaaagcaggcatttgctcgaatacgtt
agcatggaataatagaataggacgtgcggtcttattttgttggtttctaagaccgccgta
atgattaatagggacagtcgggggcatcagtattcaattgtcagaggtgaaattcttgga
tttattgaagactaactactgcgaaagcatttgccaaggatgttttcattaatcagtgaa
cgaaagttaggggatcgaagacgatcagataccgtcgtagtcttaaccataaactatgcc
gactagggatcgggcggtgttactattttgactcgctcggcaccttacgagaaatcaaag
t-------------------cgccattctcatcatcgctgccggtactggtgagttcgag
gctggtatctccaaggatggccagacccgtgagcacgctcttctcgcctacacccttggt
gttaggcagatcatcgtcgccatcaacaagatggacaccaccaagtggtctgaggaccgt
tacaaggagattgtcaaggagacttccaacttcatcaagaaggtcggattcaaccccaag
cacattcccttcgtccccatctccggtttcaacggtgacaacatgatcgacgcctccagc
aactgcccctggtacaagggttgggagaaggagatcaagaccaaggctaccggcaagacc
ctccttgaggctatcgatgccatcgagcccccatcccgtccttccgacaagcccctccgt
cttcccctccaggatgtttacaagattggtggtattggcacggtgcccgtcggtcgtgtc
gagaccggtgtgatcaagcccggcatggttgtcaccttcgcccccgctggtgtcaccact
gaagtcaagtccgtcgagatgcaccacacctcccttcccgagggtcttcccggtgacaac
gtcggcttcaacgtcaagaacgtctccgtcaaggagatccgtcgtggtaacgttgctggt
gactccaaggatgacccccccaagggtgccgagtccttcaacgcccaggtcatcgtcctc
aaccaccccggtcaggtcggtgct
>Pseudosplanchnonema_phorcioides_L16___CBS_122935
gaagtaaaagtcgtaacaaggtttccgtaggtgaacctgcggaaggatcattaacgcaca
gcctacctgaccgccagccttggcccggtagtggctggaccctttgcctatgtatacc--
-ctttgtttcctcggcaggcttgcctgccgacgttaaccaccaaaacccttttataaaaa
gtaaccaactctgataaccacctaatcgttacaactttcaacaatggatctcttggttct
ggcatcgatgaagaacgcagcgaaatgcgaaaagtagtgtgaattgcagaattccgtgaa
tcatcgaatctttgaacgcacattgcgcccctcggtattccgtggggcatgcctgttcga
gcgtcatttacaccctcaagcactgcttggtgttgggcgctgtcctgcctctgcgcgtgg
actcgccccaaagtcattggcagcggtcgtgccggcttctcgcgcagcactttgcgcttc
tcgaagtcccggtgggccggcgtccagcaagcctttcacgacttgacctcggatcaggta
gggatacccgctgaacttaagcatatcaataagcggaggaaaagaactggcgtataccct
---ttgtttcctcggcaggctttaagcatatcaataagcggaggaaaagaaaccaacggg
gattgccctagtaacggcgagtgaagcggcaacagctcaaatttgaaatctggctccctt
tgggggtccgagttgtaatttgcagagggtgctttggcgttggtggcggtctaagttcct
tggaaccggacatcgcagagggtgagaatcccgtatgtggtcgcctgccttcgccgtgta
aagccccttcgacgagtcgagttgtttgggaatgcagctctaaatgggaggtaaatttct
tctaaagctaaatactggccagagaccgatagcgcacaagtagagtgatcgaaagatgaa
aagcactttggaaagagagtcaaaaagcacgtgaaattgttgaaagggaagcgcttgtcg
ccagacttgcccgcagttgctcacctgggctccggcccggggcactcttctgcgggcagg
ccagcatcagttcgggcggttggataaaggcctctgtcacgtatcttccttcgggatgac
cttataggggaggcgacatgcaaccagcccgggctgaggtccgcgcttcggctaggatgc
tggcgtaatggctgtaagcggcccgtcttgaaacacggaccaaggagtctaacatctatg
cgagtgtttgggtgtcaagcccgagcgcgcaatgaaagtgaacgcaggtgggaaccttcg
ggtgcaccatcgaccgatcctgaagtcttcggatggatttgagtatgagcatagctgttg
ggacccgaaagatggtgaactatgcttgaatagggtgaagccagaggaaactctggtgga
ggctcgcagcggttctgacgtgcaaatcgatcgtcaaatttgggcataggggcgaaagac
taatcg---ggcccgctgattgcgaacttgttccgcattctgttcctcaagcttaccaag
gatgtctacaagtacctccagcggtgtgttgagaacagcaccgacttcaatgtccaaatg
gccatcaaagctggcatcatcacgaacggcctcaagtactcgctagccacgggtaactgg
ggtgaccagaagaaggctgcatcggccaaggcaggcgtttcacaggtgctgaatcgatac
acctactcttccaccttgtcccatcttcggcggaccaacacacctgttggtcgagacgga
aagctggcaaagccccgccagctgcacaacagtcattggggtctcgtctgtccggctgag
acgcctgaagggcaagcctgtggccttgtgaagaatttgtcgctcatgtgctacgtcagc
gtcggtagcgagagtcagcccataacggatttcatgtcgggtcgaaacatggaattgctc
gaggaattcgacccgcagatgaacccgaacgccaccaaggtgtttgtcaacggtgtctgg
gttggcacacacagcaatccccaacagctaatctcgacggtacaggagcttcgccggaac
ggtactctgtcctacgagatgagtttggtccgagacattcgtgaccgagaattcaagatc
tttacagacgctgggcgtgtcatgaggccgttgttcgtagtagacaacgacgttcgcagc
ccgaatcagaaccgcctggtcttcaaccgagaacatttcaacttgatcttgaacgatgag
cacgtggaggtcagtggcatgaatgaagaggaggcaaatagggcgaggttcggttggagg
ggtctgctgcaaaatggctgcgttgagtatctggacgcggaagaggaggagtcagccatg
atcgtcatgtcgccagaggacctggatgagtggcgcgaaatgaaacagggaaacactgga
ccgccacaagagaagcctgcagacaagcgacttgcgcctgtcaagcccaagcccaaccca
gccgtcgccgcgtatacgcattgcgagattcatcccgccatgattctcggtatctgcgcc
agtattatcccgttccccgatcataatcagtctccccgaagcatgtctaagtataagcaa
ttataccgtgaaactgcgaatggctcattaaatcagttatcgtttatttgatagtacctt
actacatggatacctgtggtaattctagagctaatacatgctaaaaacctcgacttcggg
aggggtgtatttattagataaaaaaccaatgcccttcggggctccttggtgattcacaat
aacttctcagatcgcatggccttgcgccggcgacggttcattcaaatttctgccctatca
actttcgatggtaaggtattggcttaccatggtttctacgggtaacggggaattagggtt
cgattccggagagttagcctgagaaacggctaacacatccaaggaaggcagcaggcgcgc
aaattacccaatcctgatacagggaggtagtgacaataaatactgatacagggctctttt
gggtcttgtaattggaatgagtacaatttaaacctcttaacgaggaacaattggagggca
agtctggtgccagcagccgcggtaattccagctccaatagcgtatattaaagttgttgca
gttaaaaagctcgtagttgaacctttggcctggctggcaggtccgcctcaccgcgtgcac
ttgtccggccgggccttttcttctggagaaccgcatgcccttcactgggtgtgttgggga
ccaggacttttactttgaaaaaattagagtgttcaaagcaggcctttgctcgaatattac
agcatggaataatggaataggacgtgcggttctattttgttggtttctaggaccgccgta
atgattaatagggacagtcgggggcatcagtattcaattgtcagaggtgaaattcttgga
tttattgaagactaactactgcgaaagcatttgccaaggatgttttcattaatcagtgaa
cgaaagttaggggatcgaagacgatcagataccgtcgtagtcttaaccataaactatgcc
gactagggatcgggcggtgttattattttgactcgctcggcaccttacgagaaatcaaag
tgtttgggttctggggggagcgccattctcatcattgccgccggtactggtgagttcgag
gctggtatctccaaggacggtcagacccgcgagcacgcccttctcgcctacaccctcggt
gttaggcagatcatcgtcgctatcaacaagatggacaccaccaagtggtccgaggcccgt
taccaggagatcgtcaaggagacctccaacttcatcaagaaagtcggcttcaaccccaag
cacattcccttcgttcccatctccggcttcaacggtgacaacatgatcgatgcctccagc
aactgcccctggtacaagggctgggagaaggagatcaaggccaaggttaccggcaagacc
ctccttgacgccattgacgccatcgagcccccgtctcgtccctccgacaagcccctccgt
ctgccccttcaggatgtgtacaagatcggtggtattggcacggttcccgtcggccgtgtc
gagaccggtgtgatcaaggccggtatggtcgttaccttcgcccccgctggtgtcaccacc
gaagtcaagtccgtcgagatgcaccacgagcagcttgtcgagggtcttcccggtgacaac
gtcggcttcaacgtcaagaacgtctccgtcaaggagatccgtcgtggcaacgtcgccggt
gactccaagaccgacccccccaagggtgccgagtccttcaacgcccaggtcatcgtcctc
aaccaccctggccaggttggtgct
>Stagonospora_paludosa_________S_601_NT____CBS_135088
----------------------ttccgtaggtgaacctgcggaaggatcattaattacg-
aaagc-----ttcggttccttcgggggctgtcgcatccaccctttgtctatgtgtacctc
-tgttgtttcctcggtgggttcgcccgccgccaggaatcccttaaacccttgtatttaca
gt--caatctctgataaccttttaattattacaacttttaacaatggatctcttggttct
ggcatcgatgaagaacgcagcgaaatgcgaaaagtagtgtgaattgcagaattccgtgaa
tcatcgaatctttgaacgcacattgcgcccctcggtattccgtggggcatgcctgttcga
gcgtcatttacaccctcaagctctgcttggtgttgggcgctgtcccgcct-cgtgcgtgg
actcgccccaaagtcattggcagcggtcatgccagcttctcgcgcagcacattgcgtttg
acgagg--ttggcggatcagcgtccatcaagctttttatgacttgacctcggatcaggta
gggatacccgctgaac--------------------------------------------
----------------------------------------------------------gg
gattgccctagtaacggcgagtgaagcggcaatagctcaaatttgaaatctggctccttt
taggggtccgagttgtaatttgcagagggtgctttggcgtcggtagcggtctaagttcct
tggaacaggacatcgcagagggtgagaatcccgtttgtggtcgcatgccttcgccgtgta
aagccccttcgacgagtcgagttgtttgggaatgcagctctaaatgggaggtaaatttct
tctaaagctaaatactggccagagaccgatagcgcacaagtagagtgatcgaaagatgaa
aagcactttggaaagagagtcaaacagcacgtgaaattgttaaaagggaagcgcttgcag
ccagacttgcccgtagttgctcacctaggcttttgcctggggcattcttctgcgggcagg
ccagcatcagtttgggcggtcggataaaggttcctgtcatgtaactcccttcggggagaa
cttataggggggacgaaatgcgaccagcccggactgaggtccgcgcttcggctaggatgc
tggcgtaatggctgtaagcggcccgtcttgaaacacggaccaaggagtctaacatctatg
cgagtgtttgggtgtcaagcccgagcgcgtaatgaaagtgaacggaggtgggaacccttg
ggtgcaccatcgaccgatcctgatgtcttcggatggatttgagtaagagcatagctgttg
ggacccgaaagatggtgaactatgcttgaatagggtgaagccagaggaaactctggtgga
ggctcgcagcggttctgacgtgcaaatcgatcgtcaaatttgggcataggggcg------
---------ggtccgcttattgccaatcttgttcgtatcctattcctcaagctcaccaag
gatgtatacaagtacctccagcgatgcgtggagaacagcaccgactttaacgtgcagatg
gctatcaaagccggtatcattacgaatggtctcaagtactcgctagccacgggtaactgg
ggtgatcagaagaaggctgcatctgccaaagcaggtgtatctcaggtgttgaaccgatac
acatatgcatccaccttgtcccatcttaggcgaacaaacacacccgtcggtcgtgacggg
aagttggccaagccacgtcaac--------------------------------------
------------------------------------------------------------
------------------------------------------------------------
------------------------------------------------------------
------------------------------------------------------------
------------------------------------------------------------
------------------------------------------------------------
------------------------------------------------------------
------------------------------------------------------------
------------------------------------------------------------
------------------------------------------------------------
------------------------------------------------------------
------------------------------------------------------------
----------------------------------------????????????????????
????????????????????????????????????????????????????????????
????????????????????????????????????????????????????????????
????????????????????????????????????????????????????????????
????????????????????????????????????????????????????????????
????????????????????????????????????????????????????????????
????????????????????????????????????????????????????????????
????????????????????????????????????????????????????????????
????????????????????????????????????????????????????????????
????????????????????????????????????????????????????????????
????????????????????????????????????????????????????????????
????????????????????????????????????????????????????????????
????????????????????????????????????????????????????????????
????????????????????????????????????????????????????????????
????????????????????????????????????????????????????????????
????????????????????????????????????????????????????????????
????????????????????????????????????????????????????????????
????????????????????????????????????????????????????????????
????????????????????----------------------------------------
------------------------------------------------------------
------------------------------------------------------------
------------------------------------------------------------
------------------------------------------------------------
------------------------------------------------------------
------------------------------------------------------------
------------------------------------------------------------
------------------------------------------------------------
------------------------------------------------------------
------------------------------------------------------------
------------------------------------------------------------
------------------------
>Stagonospora_perfecta_KT_1726A___MAFF_239609
---------------------------------------cggaaggatcattaattacg-
aaagc-----tatagccccttcgggggttattgcatccaccctttgtctatgtgtacctc
-tgttgtttcctcggcgggcttgcccgccgctaggaaccccttaaacccttgtatttata
gt-aaaatctctgataactatttaattattacaactttcaacaatggatctcttggttct
ggcatcgatgaagaacgcagcgaaatgcgaaaagtagtgtgaattgcagaattccgtgaa
tcatcgaatctttgaacgcacattgcgcccctcggtattccgtggggcatgcctgttcga
gcgtcatttacaccctcaagctctgcttggtgttgggcgctgtcccg-cttcgtgcgtgg
actcgccccaaagtcattggcagcggtcatgccagcttctcgcgcagcacattgcgtttc
ttgaag-tctggtagatcagcgtccagtaagctttttttgacttgacctcggatcaggta
gggatacccgct------------------------------------------------
------------------------------------------------------------
-attgccctagtaacggcgagtgaagcggcaatagctcaaatttgaaatctgggtccttt
tagggctccgagttgtaatttgcagagggtgctttggcgtaggtagcggtctaagttcct
tggaacaggacatcgcagagggtgagaatcccgtttgtggtcgcatgccttcgccgtgta
aagccccttcgacgagtcgagttgtttgggaatgcagctctaaatgggaggtaaatttct
tctaaagctaaatactggccagagaccgatagcgcacaagtagagtgatcgaaagatgaa
aagcactttggaaagagagtcaaacagcacgtgaaattgttgaaagggaagcgcttgcag
ccagacttgcccgtagttgctcacctaggcttttgcctggggcattcttctgcgggcagg
ccagcatcagtttgggcggtcggataaaggtctctgtcatgtagcttccttcgggaagaa
cttataggggaggcgaaatgcgaccagcccggactgaggtccgcgcttcggctaggatgc
tggcgtaatggctgtaagcggcccgtcttgaaacacggaccaaggagtctaacatctatg
cgagtgtttgggtgtcaagcccgagcgcgtaatgaaagtgaacggaggtgggaacccttg
ggtgcaccatcgaccgatcctgatgtcttcggatggatttgagtaagagcatagctgttg
ggacccgaaagatggtgaactatgcttgaatagggtgaagccagaggaaactctggtgga
ggctcgcagcggttctgacgtggaaatcgatcgtcaaatttgggcataggggcgaaagac
taatcgaac???????????????????????????????????????????????????
????????????????????????????????????????????????????????????
????????????????????????????????????????????????????????????
????????????????????????????????????????????????????????????
????????????????????????????????????????????????????????????
????????????????????????????????????????????????????????????
????????????????????????????????????????????????????????????
????????????????????????????????????????????????????????????
????????????????????????????????????????????????????????????
????????????????????????????????????????????????????????????
????????????????????????????????????????????????????????????
????????????????????????????????????????????????????????????
????????????????????????????????????????????????????????????
????????????????????????????????????????????????????????????
????????????????????????????????????????????????????????????
????????????????????????????????????????????????????????????
????????????????????????????????????????????????????????????
????????????????????????????????????????????????????????????
????????????????????????????????????????--------------------
-tataccgtgaaactgcgaatggctcattaaatcagttatcgtttatttgatagtacctt
actacttggatacctgtggtaattctagagctaatacatgctaaaaaccccgacttcgga
aggggtgtatttattagataaaaaaccaatgcccttcggggctccttggtgattcataat
aacttctcagatcgcatggccttgcgccggcgacggttcattcaaatttctgccctatca
actttcgatggtaaggtattggcttaccatggtggcaacgggtaacggggaattagggtt
cgattccggagagttagcctgagaaacggctaacacatccaaggaaggcagcaggcgcgc
aaattacccaatcccgatacggggaggtagtgacaataaatactgatacagggctctttt
gggtcttgtaattggaatgagtacaatttaaacctcttaacgaggaacaattggagggca
agtctggtgccagcagccgcggtaattccagctccaatagcgtatattaaagttgttgca
gttaaaaagctcgtagttgaacctttggcctggctggcaggtccgcctcaccgcgtgcac
ttgtccggccgggccttttcttctggagaaccgcatgcccttcactgggtgtgttgggga
ccaggacttttactttgaaaaaattagagtgttcaaagcaggcctttgctcgaatattac
agcatggaataatagaataggacgtgcggttctattttgttggtttctaggaccgccgta
atgattaatagggacagtcgggggcatcagtattcaattgtcagaggtgaaattcttgga
tttattgaagactaactactgcgaaagcatttgccaaggatgttttcattaatcagtgaa
cgaaagttaggggatcgaagacgatcagataccgtcgtagtcttaaccataaactatgcc
gactagggatcgggcggtgttactattttgactcgctcggcaccttacgagaaatcaaag
tgtt----------------cgccattctcatcattgccgccggtactggtgagttcgag
gctggtatctccaaggatggccagacccgtgagcacgcccttctcgcctacacccttggt
gtacgacagatcattgtcgccatcaacaagatggacaccaccaagtggtccgaggaccgt
tacaaggagatcgtcaaggagacttccaacttcatcaagaaggttggattcaaccccaag
cacatccccttcgtccccatctccggtttcaacggtgacaacatgatcgacgcctcctcc
aactgcccctggtacaagggatgggagaaggagaccaagtccaaggtcaccggaaagacc
ctcttggatgccattgacgccatcgaccccccggcccgtcccaccgacaagcccctccgt
cttccccttcaggacgtgtacaagatcggcggtattggcacggttcccgtcggtcgtgtc
gagactggtgtcatcaaggccggtatggtcgtcaccttcgccccggccggtgtcaccact
gaagtcaagtccgtcgagatgcaccacgagcagctcgttgagggtctccccggagacaac
gtcggtttcaacgtcaagaacgtctccgtcaaggagatccgtcgtggaaacgtcgccggt
gactccaagcaggacccccccaagggtgctgagtccttcaacgcccaggtcatcgtcctc
aaccaccccggacaggtcggtgcc
>Stagonospora_pseudoperfecta_KT_889___CBS_120_236___MAFF_239607
----------------------------------------------------aattacg-
aaagc-----tatagctccttcgggggctattgcatccaccctttgtctacgtgtacctc
-tgttgtttcctcggcaggcttgcctgccgctaggaaccccttaaacccttgtatttaca
gt-aaaatctctgataactatttaattattacaactttcaacaatggatctcttggttct
ggcatcgatgaagaacgcagcgaaatgcgaaaagtagtgtgaattgcagaattccgtgaa
tcatcgaatctttgaacgcacattgcgcccctcggtattccgtggggcatgcctgttcga
gcgtcatttacaccctcaagctctgcttggtgttgggcgctgtcccg-ctttacgcgtgg
actcgccccaaagtcattggcagcggtcgtgccagcttctcgcgcagcacattgcgtttc
ttgaag-tttggaggatcagcatccagtaagctttttatgacttgacctcggatcaggta
gggatacccgct------------------------------------------------
------------------------------------------------------------
-attgccctagtaacggcgagtgaagcggcaatagctcaaatttgaaatctggctccttt
taggggtccgagttgtaatttgcagagggtgctttggcgttggtagcggtctaagttcct
tggaacaggacatcgcagagggtgagaatcccgtttgtggtcgcatgccttcgccgtgta
aagccccttcgacgagtcgagttgtttgggaatgcagctctaaatgggaggtaaatttct
tctaaagctaaatactggccagagaccgatagcgcacaagtagagtgatcgaaagatgaa
aagcactttggaaagagagtcaaacagcacgtgaaattgttgaaagggaagcgcttgcag
ccagacttgcccgtagttgctcacctaggcttttgcctggggcattcttctgcgggcagg
ccagcatcagtttgggcggtcggataaaggcctctgtcatgtaacttccttcgggaagaa
cttataggggaggcgaaatgcgaccagcccggactgaggtccgcgcttctgctaggatgc
tggcgtaatggctgtaagcggcccgtcttgaaacacggaccaaggagtctaacatctatg
cgagtgtttgggtgtcaagcccgagcgcgtaatgaaagtgaacggaggtgggaacccttg
ggtgcaccatcgaccgatcctgatgtcttcggatggatttgagtaagagcatagctgttg
ggacccgaaagatggtgaactatgcttgaatagggtgaagccagaggaaactctggtgga
ggctcgcagcggttctgacgtgcaaatcgatcgtcaaatttgggcataggggcgaaagac
taatcgaac???????????????????????????????????????????????????
????????????????????????????????????????????????????????????
????????????????????????????????????????????????????????????
????????????????????????????????????????????????????????????
????????????????????????????????????????????????????????????
????????????????????????????????????????????????????????????
????????????????????????????????????????????????????????????
????????????????????????????????????????????????????????????
????????????????????????????????????????????????????????????
????????????????????????????????????????????????????????????
????????????????????????????????????????????????????????????
????????????????????????????????????????????????????????????
????????????????????????????????????????????????????????????
????????????????????????????????????????????????????????????
????????????????????????????????????????????????????????????
????????????????????????????????????????????????????????????
????????????????????????????????????????????????????????????
????????????????????????????????????????????????????????????
????????????????????????????????????????--------------------
-tataccgtgaaactgcgaatggctcattaaatcagttatcgtttatttgatagtacctt
actacttggatacctgtggtaattctagagctaatacatgctaaaaaccccgacttcgga
aggggtgtatttattagataaaaaaccaatgcccttcggggctccttggtgattcataat
aacttctcagatcgcatggccttgcgccggcgacggttcattcaaatttctgccctatca
actttcgatggtaaggtattggcttaccatggtggcaacgggtaacggggaattagggtt
cgattccggagagttagcctgagaaacggctaacacatccaaggaaggcagcaggcgcgc
aaattacccaatcccgatacggggaggtagtgacaataaatactgatacagggctctttt
gggtcttgtaattggaatgagtacaatttaaacctcttaacgaggaacaattggagggca
agtctggtgccagcagccgcggtaattccagctccaatagcgtatattaaagttgttgca
gttaaaaagctcgtagttgaacctttggcctggctggcaggtccgcctcaccgcgtgcac
ttgtccggccgggccttttcttctggagaaccacatgcccttcactgggtgtgttgggga
ccaggacttttactttgaaaaaattagagtgttcaaagcaggcctttgctcgaatattac
agcatggaataatagaataggacgtgcggttctattttgttggtttctaggaccgccgta
atgattaatagggacagtcgggggcatcagtattcaattgtcagaggtgaaattcttgga
tttattgaagactaactactgcgaaagcatttgccaaggatgttttcattaatcagtgaa
cgaaagttaggggatcgaagacgatcagataccgtcgtagtcttaaccataaactatgcc
gactagggatcgggcggtgttactattttgactcgctcggcaccttacgagaaatcaaag
tgtt----------------cgctattctcatcattgccgccggtactggtgagttcgag
gctggtatctccaaggatggccagacccgtgagcacgcccttctcgcctacacccttggt
gtacgacagatcattgtcgccatcaacaagatggacaccaccaagtggtccgaggaccgt
tacaaggagattgtcaaggagacttccaacttcatcaagaaggtcggattcaaccccaag
cacattcccttcgtccccatctccggtttcaacggtgacaacatgatcgacgcctcctcc
aactgcccctggtacaagggatgggagaaggagaccaagtccaaggtcaccggaaagacc
ctcttggacgccatcgatgccatcgaccccccgtcccgtccctccgacaagcccctccgt
ctgccccttcaggacgtgtacaagattggtggtattggcacggttcccgtcggtcgtgtc
gagactggtgtcatcaaggccggtatggtcgtcaccttcgccccggccggtgttaccact
gaagtcaagtccgtcgagatgcaccacgagcagctcgttgagggtctccccggagacaac
gtcggcttcaacgtcaagaacgtctccgtcaaggagatccgtcgtggtaacgttgctggt
gactccaagcaggacccccccaagggtgctgagtccttcaacgcccaggtcattgtcctc
aaccaccccggacaggtcggtgct
>Stagonospora_tainanensis_KT_1866___MAFF_243860
---------------------------------------cggaaggatcattaattacg-
caagc-----tatagccccttcgggggttattgcacctaccctttgtctacgtgtacctc
ttgttgtttcctcggcaggcttgcctgccgct-gggaccccttaaacccttgtatttaca
gg-aaaatctctgataaccatttaattattacaactttcaacaatggatctcttggttct
ggcatcgatgaagaacgcagcgaaatgcgaaaagtagtgtgaattgcagaattccgtgaa
tcatcgaatctttgaacgcacattgcgcccctcggtattccgtggggcatgcctgttcga
gcgtcatttacaccctcaagctctgcttggtgttgggcgctgtcccg-ttttatgcgcgg
actcgccccaaagtcattggcagcggtcgtgccagcttctcgcgcagcacattgcgtttc
ttgaag-tttggtggatcagcgtccagtaagctttttatgacttgacctcggatcaggta
gggatacccgct------------------------------------------------
------------------------------------------------------------
-attgccctagtaacggcgagtgaagcggcaatagctcaaatttgaaatctggctccttt
taggggtccgagttgtaatttgcagagggtgctttggcgttggtagcggtctaagttcct
tggaacaggacatcgcagagggtgagaatcccgtttgtggtcgcatgccttcgccgtgta
aagccccttcgacgagtcgagttgtttgggaatgcagctctaaatgggaggtaaatttct
tctaaagctaaatactggccagagaccgatagcgcacaagtagagtgatcgaaagatgaa
aagcactttggaaagagagtcaaacagcacgtgaaattgttgaaagggaagcgcttgcag
ccagacttgcccgtagttgctcacctaggcttttgcctggggcattcttctgcgggcagg
ccagcatcagtttgggcggtcggataaaggcctctgtcatgtagcttccttcgggaagaa
cttataggggaggtgaaatgcgaccagcctggactgaggtccgcgcttcggctaggatgc
tggcgtaatggctgtaagcggcccgtcttgaaacacggaccaaggagtctaacatctatg
cgagtgtttgggtgtcaagcccgagcgcgtaatgaaagtgaacggaggtgggaacccttg
ggtgcaccatcgaccgatcctgatgtcttcggatggatttgagtaagagcatagctgttg
ggacccgaaagatggtgaactatgcttgaatagggtgaagccagaggaaactctggtgga
ggctcgcagcggttctgacgtgcaaatcgatcgtcaaatttgggcataggggcgaaagac
taatcgaac???????????????????????????????????????????????????
????????????????????????????????????????????????????????????
????????????????????????????????????????????????????????????
????????????????????????????????????????????????????????????
????????????????????????????????????????????????????????????
????????????????????????????????????????????????????????????
????????????????????????????????????????????????????????????
????????????????????????????????????????????????????????????
????????????????????????????????????????????????????????????
????????????????????????????????????????????????????????????
????????????????????????????????????????????????????????????
????????????????????????????????????????????????????????????
????????????????????????????????????????????????????????????
????????????????????????????????????????????????????????????
????????????????????????????????????????????????????????????
????????????????????????????????????????????????????????????
????????????????????????????????????????????????????????????
????????????????????????????????????????????????????????????
????????????????????????????????????????--------------------
-tataccgtgaaactgcgaatggctcattaaatcagttatcgtttatttgatagtacctt
actacttggatacctgtggtaattctagagctaatacatgctaaaaaccccgacttcgga
aggggtgtatttattagataaaaaaccaatgcccttcggggctccttggtgattcataat
aacttctcagatcgcatggccttgcgccggcgacggttcattcaaatttctgccctatca
actttcgatggtaaggtattggcttaccatggtggcaacgggtaacggggaattagggtt
cgattccggagagttagcctgagaaacggctaacacatccaaggaaggcagcaggcgcgc
aaattacccaatcccgatacggggaggtagtgacaataaatactgatacagggctctttt
gggtcttgtaattggaatgagtacaatttaaacctcttaacgaggaacaattggagggca
agtctggtgccagcagccgcggtaattccagctccaatagcgtatattaaagttgttgca
gttaaaaagctcgtagttgaacctttggcctggctggcaggtccgcctcaccgcgtgcac
ttgtccggccgggccttttcttctggagaaccgcatgcccttcactgggtgtgttgggga
ccaggacttttactttgaaaaaattagagtgttcaaagcaggcctttgctcgaatattac
agcatggaataatagaataggacgtgcggttctattttgttggtttctaggaccgccgta
atgattaatagggacagtcgggggcatcagtattcaattgtcagaggtgaaattcttgga
tttattgaagactaactactgcgaaagcatttgccaaggatgttttcattaatcagtgaa
cgaaagttaggggatcgaagacgatcagataccgtcgtagtcttaaccataaactatgcc
gactagggatcgggcggtgttactattttgactcgctcggcaccttacgagaaatcaaag
tgtt----------------cgccattctcatcattgccgccggtactggtgagttcgag
gctggtatctccaaggatggccagacccgtgagcacgcccttctcgcctacacgcttggt
gtacgacagatcattgtcgccatcaacaagatggacaccaccaagtggtccgaggaccgt
tacaaggagattgtcaaggagacttccaacttcatcaagaaggtcggattcaaccccaag
cacattcccttcgtccccatctccggtttcaacggtgacaacatgatcgacgcctccacc
aactgcccctggtacaagggatgggagaaggaggtcaagtccaaggtcaccggaaagacc
ctcttggacgccatcgatgccatcgaccccccgtcccgtccctccgacaagcccctccgt
ctgcccctccaggacgtgtacaagattggcggtattggcacggttcccgtcggtcgtgtc
gagactggtgtcatcaaggccggtatggtcgtcaccttcgccccggccggtgttaccact
gaagtcaagtccgttgagatgcaccacgagcagcttgttgagggtcttcccggagacaac
gtcggcttcaacgtcaagaacgtctccgtcaaggagatccgtcgtggcaacgttgccggt
gactccaagaccgacccccccaagggtgctgagtccttcaacgcccaggtcatcgtcctc
aaccaccccggacaggtcggtgcc
>Helminthosporium_submersum_MFLUCC_16_1360_HT
????????????????????????????????????????????????????????????
????????????????????????????????????????????????????????????
????????????????????????????????????????????????????????????
????????????????????????????????????????????????????????????
????????????????????????????????????????????????????????????
????????????????????????????????????????????????????????????
????????????????????????????????????????????????????????????
????????????????????????????????????????????????????????????
????????????????????????????????????????????????????????????
???????????????????????????????????????????????????---------
------------------------------------------------------------
-----------------------------------------tttgaaatctggctccctt
tgggggtccgagttgtaatttgcagagggtgctttggcgttggtggcggtctaagttcct
tggaacaggacatcgcagagggtgagaatcccgtttgtggtcgcctgccttcgccgtgta
aagccccttcgacgagtcgagttgtttgggaatgcagctctaaatgggaggtaaatttct
tctaaagctaaatactggccagagaccgatagcgcacaagtagagtgatcgaaagatgaa
aagcactttggaaagagagtcaaacagcacgtgaaattgttgaaagggaagcgcttgcag
ccagacttgcccgtagttgctcacctaggcttttgcctggggcactcttctgcgggcagg
ccagcatcagtttgggcggtcggataaaggcctctgtcacgtatcttccttcgggtagac
cttataggggaggcgacatgcgaccagcccggactgaggtccgcgcttctgctaggatgc
tggcgtaatggctgtaagcggcccgtcttgaaacacggaccaaggagtctaacatctatg
cgagtgtttgggtgtaaagcccgagcgcgtaatgaaagtgaacggaggtgggaacccttg
ggtgcaccatcgaccgatcctgatgtcttcggatggatttgagtaagagcatagctgttg
ggacccgaaagatggtgaactatgcttgaatagggtgaagccagaggaaactctggtgga
ggctcgcagcggttctgacgtgcaaatcgatcgtcaaatttgggcataggggcgaaagac
taatcgaac???????????????????????????????????????????????????
????????????????????????????????????????????????????????????
????????????????????????????????????????????????????????????
????????????????????????????????????????????????????????????
????????????????????????????????????????????????????????????
????????????????????????????????????????????????????????????
????????????????????????????????????????????????????????????
????????????????????????????????????????????????????????????
????????????????????????????????????????????????????????????
????????????????????????????????????????????????????????????
????????????????????????????????????????????????????????????
????????????????????????????????????????????????????????????
????????????????????????????????????????????????????????????
????????????????????????????????????????????????????????????
????????????????????????????????????????????????????????????
????????????????????????????????????????????????????????????
????????????????????????????????????????????????????????????
????????????????????????????????????????????????????????????
????????????????????????????????????????--------------------
-----------------------------aaatcagttatcgtttatttgatagtacctt
actacttggatacctgtggtaattctagagctaatacatgctaaaaaccccgacttcgga
aggggtgtatttattagataaaaaaccaatgcccttcggggctccttggtgattcataat
aacttctcagatcgcatggccttgcgccggcgacggttcattcaaatttctgccctatca
actttcgatggtaaggtattggcttaccatggtttctacgggtaacggggaattagggtt
cgattccggagagttagcctgagaaacggctaacacatccaaggaaggcagcaggcgcgc
aaattacccaatcctgatacagggaggtagtgacaataaatactgatacagggctctttt
gggtcttgtaatcggaatgagtacaatttaaacctcttaacgaggaacaattggagggca
agtctggtgccagcagccgcggtaattccagctccaatagcgtatattaaagttgttgca
gttaaaaagctcgtagttgaacctttggcctggctggtaggtccgcctcaccgcgtgcac
ttgtccggccgggccttttcttctggagaaccgcatgcccttcactgggtgtgttgggga
ccaggacttttactttgaaaaaattagagtgttcaaagcaggcctttgctcgaatattac
agcatggaataataaaataggacgtgcggttctattttgttggtttctaggaccgccgta
atgattaatagggacagtcgggggcatcagtattcaattgtc------------------
------------------------------------------------------------
------------------------------------------------------------
------------------------------------------------------------
------------------------------------------------------------
-------tttccaaggatggtcagacccgtgagcacgctcttctcgcctacacactcggt
gttcggcagatcatcgtcgccatcaacaagatggacaccaccaagtggtccgaggcccgt
taccaggagatcgtcaaggagacctccaacttcatcaagaaggtcggcttcaaccccaag
cacatcccctttgtgcccatctccggcttcaacggcgacaacatgatcgacgcctcctcc
aactgcccctggtacaagggctgggagaaggagatcaagaccaaggtcaccggcaagacc
cttcttgacgccatcgatgccatcgaccccccgtctcgtccctccgacaagcccctccgt
ctgccccttcaggatgtgtacaagatcggtggtattggcacggttcccgtcggtcgtgtc
gagaccggtgttatcaaggccggtatggtcgtcaccttcgcccccgccggcgtcaccact
gaagtcaagtctgttgagatgcaccacgagcagcttgtcgagggtcttcccggtgacaac
gtcggcttcaacgtcaagaacgtctccgtgaaggagatccgtcgtggcaacgtcgccggt
gactccaagaccgacccgcccaagggtgccgagtccttcaacgcccaggtcatcgtcctc
aaccaccctggtcaggttggtgcc
