# Supplementary material for: ﻿Unveiling fungal diversity associated with coffee trees in China using a polyphasic approach and a global review of coffee saprobic fungi
Source: IMA Fungus. 2025 Mar 10;16:e144874. doi: 10.3897/imafungus.16.144874 (PMC11915015; doi:10.3897/imafungus.16.144874)
Supplement: Supplementary material 2 — Tree alignment [file imafungus-16-e144874-s002.zip › Tree alignment/Leucaenicola.fas]

>Bambusicola bambusae MFLUCC 11 614
-------------AGTAACGGCGAGTGAAGCGGCAACAGCTCAAATTTGAAATCTGGCCCCCCAGGGGGTCCGAGTTGTAATTTGCAGAGGGTGCTTTGGCGTCGGTGGCAGTCTAAGTTCCTTGGAACAGGACATCGCAGAGGGTGAGAATCCCGTATGTGGCCGCCAACCTTCGCCGTGTAAAGCCCCTTCGACGAGTCGAGTTGTTTGGGAATGCAGCTCTAAATGGGAGGTAAATTTCTTCTAAAGCTAAATACCGGCCAGAGACCGATAGCGCACAAGTAGAGTGATCGAAAGATGAAAAGCACTTTGGAAAGAGAGTCAAATAGCACGTGAAATTGTTGAAAGGGAAGCGCTTGCAGCCAGACTTGCCCGCGGTCGCTCACCCAGGCTCTCGCCTGGGGCACTCTTCCGCGGGCAGGCCAGCATCAGTTTGGGCGGCCGGACAAAGACCTCTGTCATGTATCTTCCTTCGGGATGACCTTATAGGGGAGGTGTAATGCGGCCAGCCCGGACTGAGGTCCGCGCCTTTGCTAGGATGCTGGCGTAATGGCTGTAATCGGCCCGTCTTGAAACACGGACCAAGGAGTCTAACATCTATGCGAGTGTTTGGGTGTCAAGCCCGGGCGCGCAATGAAAGTGAACGGAGGTGGGAACCCTCGGGTGCACCATCGACCGATCCTGATGTCTTCGGATGGATTTGAGTAAGAGCATAGCTGTTGGGACCCGAAAGATGGTGAACTATGCTTGAATAGGGTGAAGCCAGAGGAAACTCTGGTGGAGGCTCGCAGCGGTTCTGACGTGCAAATCGATCGTCAAATTTGGGCATA---------------------TGCGAATGGCTCATTAAATCAGTTATCGTTTATTTGATAGTACCTTACTACTTGGATAACCGTGGTAATTCTAGAGCTAATACATGCTGAAAACCCCGACTTCGGGAGGGGTGTATTTATTAGATAAAAAACCAATGCCCTTCGGGGCTCCTTGGTGATTCATGATAACTTCTCAGATCGCATGGCCTTGCGCCGGCGACGGTTCATTCAAATTTCTGCCCTATCAACTTTCGATGGTAAGGTATTGGCTTACCATGGTTTCAACGGGTAACGGGGAATTAGGGTTCGATTCCGGAGAAGGGGCCTGAGAGACGGCCACTACATCCAAGGAAGGCAGCAGGCGCGCAAATTACCCAATCCCGACACGGGGAGGTAGTGACAATAAATACTGATACAGGGCTCTTTTGGGTCTTGTAATTGGAATGAGTACAATTTAAACCTCTTAACGAGGAACAATTGGAGGGCAAGTCTGGTGCCAGCAGCCGCGGTAATTCCAGCTCCAATAGCGTATATTAAAGTTGTTGCAGTTAAAAAGCTCGTAGTTGAACCTTTGGCCTGGCTGGCAGGTCCGCCTCACCGCGTGTACTTGTCCGGCCGGGCCTTTTCTTCTGGAGAACCGCATGCCCTTCACTGGGTGTGTTGGGGACCAGGACTTTTACTTTGAAAAAATTAGAGTGTTCAAAGCAGGCCTTTGCTCGAATACGTTAGCATGGAATAATAGAATAGGACGTGCGGTTCTATTTTGTTGGTTTCTAGGACCGCCGTAATGATTAATAGGGACAGTC-GGGGCATCAGTATTCAATTGTCAGAGGTGAAATTCTTGGATTTATTGAAGACTAACTACTGCGAAAGCATTTGCCAAGGATGTTTTCATTAATCAGTGAACGAAAGTTAGGGGATCGAAGACGATCAGATACCGTCGTAGTCTTAACCATAAACTATGCCGACTAGGGATCGGGCGGTGTTTCAATATTGACTCGCTCGGCACCTTACGAGAAATCAAAGT-------------------------------------------------------------------------------------------------------------------------------------------------------------------------------------------------------------------------------------------------------------------------------------------------------------------------------------------AAGATATAGTCGGGCCCCGCGGGGAAACCCTGGGGAGGCAAACGTTCCGTAGGTGAACCTGCGGAAGGATCATTACCAA---TCGACCCTCGGGCGGCCATCCACCCTTGTCTACCGTA-CCATTGTCGTTCCCTCGGCGGGCCCCCTGCCGACGGGCACCCCAAACCCCTTTGCATGTAGCATAAACGTCTGATACCCACTTGAATAATCACAACTTTCAACAATGGATCTCTTGGTTCTGGCATCGATGAAGAACGCAGCGAAATGCGATAAGTAGTGTGAATTGCAGAATTCAGTGAATCATCGAATCTTTGAACGCACATTGCGCCCCTCGGTATTCCGTGGGGCATGCCTGTTCGAGCGTCATTTACCACCTCAAGCTCCGCTTGGTGTTGGGCGTCTGTCCCGCCCCCGCGCGTGGACTCGCCCCAAAGTCATTGGCAGCGGCCGTGCCAGCTTCCCGCGCAGCATACGCGCTCCGGAGGCGAGTCGGCCAGCGTC----------------CCTCAAGCTCACCAAGGATGTTTACAAGTATCTCCAGCGGTGTGTGGAGAACAACCAGGATTTTAACGTGCAAATGGCCATCAAGGCTGGTCTCATCACCAACGGTTTAAAGTACTCCCTGGTCACTGGTAACTGGGGTGACCAGAAGAAGGCCGCGTCCGCAAAAGCTGGTGTCTCGCAGGTGTTGAACCGGTACACATATGCATCCACCTTGTCCCATCTTCGACGAACCAATACTCCCGTCGGGCGTGATGGAAAACTGGCCAAACCACGCCAGCTTCACAACAGTCATTGGGGTCTCGTCTGCCCTGCCGAGACGCCTGAAGGACAGGCCTGTGGTCTGGTGAAGAACCTCTCCCTTATGTGCTACGTCAGTGTCGGTAGCGAGAGCGCACCTATCATTGACTACATGACGGGTCGCAACATGGAACTTCTCGAAGAGTACGACCCAGTCATGAATCCATCTGCCACCAAGGTGTTTGTGAATGGAGTCTGGGTGGGAACGCACAACAACCCACAACAGCTTGTTTCCAACGTGCAGGAACTTCGACGCAACGGAACACTGTCTTACGAAATGAGTTTGATCCGAGACATCCGTGACCGAGAGTTCAAGATCTTCACAGATGCAGGGCGTGTTATGCGACCGCTTTTCGTGGTGGAGAACGACCACCGTAAACCGAACAAGGGCCATCTCGTCTTCAACCGTGAGCACTTTAACAAACTTCAAGCAGACGGTGGCGTGGACACGTCCGGGTTCAATGACGAAGACACAATGGAAATGAAATATGGTTGGAGGGGTCTGCTGCACGATGGTTGCGTCGAGTATCTCGATGCAGAAGAAGAGGAAACCGCCATGATTGTTATGTCGCCAGAAGATCTTGAAGCGTGGCGCGACCTCAAGCAGGGCAACACTGCGCCCCCAGCAGAAAAGGACAAGGCCAAACGTCTCGCTCCTCTCAAGCCGAAACCCAACCCTACGGTTGCTGCTTACACGCATTGTGAAATTCACCCGGCTATGATTCCCAGGCTGACTGCGCCTATCTCATCATCGCTGCCGGTACTGGTGAGTTCGAAGCTGGTATCTCCAAGGATGGCCAGACCCGTGAGCACGCTCTCCTCGCCTACACCCTTGGTGTTAGGCAGCTGATCGTCGCCATCAACAAGATGGACACCACCAAGTGGTCCGAGGACCGTTACCAGGAGATCATCAAGGAGACATCCAACTTCATCAAGAAGGTCGGCTACAACCCCAAGCACGTTCCTTTCGTCCCCATCTCCGGTTTCAACGGTGACAACATGATCGAGGCCTCCACCAACTGCCCCTGGTACAAGGGTTGGGAGAAGGAGACCAAGGCCAAGGTCACCGGAAAGACCCTCCTTGAGGCCATCGACTCCATCGACCCCCCGACCCGTCCCTCTGACAAGCCCCTCCGTCTTCCCCTCCAGGATGTGTACAAGATTGGCGGTATTGGCACGGTCCCCGTCGGTCGTGTCGAGACTGGTACCATCAAGGCCGGTATGGTCGTCACTTTCGCCCCTGCTGGTGTGACCACTGAATGCAAGTCCGTCGAGATGCACCACGAGCAGCTTACCGAGGGTGTCCCGGGTGACAACGTCGGCTTCAACGTCAAGAACGTCTCCGTCAAGGAGATCCGTCGTGGTAACGTTTGCGGTGATTCCAAGAACGACCCCCCCAAGGGTTGCGAGTCCTTCAACGCCCAGGTCATCGTCCTTAACCACCCCGGTCAGGTCGGTGCTGGTTACGCTCCTGTGCTTGACTGCCACACTGCCCACATTGCCTGCAAGTTCTCCGAGCTCCTCGAGAAGATCGACCGCCGAACTGGCAAGTCTGTTGAGAACTCTCCCAAGTTCATCAAGTCTGGTGATGCCGCCATCGTCAAGATGTTGCCGTCCAAGCCTATGTGCGTTGAGTCTTTCACCGAGTA
>Bambusicola didymospora MFLUCC 10 0557
------------------CGGCGAGTGAAGCGGCAACAGCTCAAATTTGAAATCTGGCCCTCTAGGGGGTCCGAGTTGTAATTTGCAGAGGGTGCTTTGGCGTCGGTGGCAGTCTAAGTTCCTTGGAACAGGACATCACAGAGGGTGAGAATCCCGTACGTGGCCGCCAACCTTCGCCGTGTAAAGCCCCTTCGACGAGTCGAGTTGTTTGGGAATGCAGCTCTAAATGGGAGGTAAATTTCTTCTAAAGCTAAATACCGGCCAGAGACCGATAGCGCACAAGTAGAGTGATCGAAAGATGAAAAGCACTTTGGAAAGAGAGTCAAATAGCACGTGAAATTGTTGAAAGGGAAGCGCTTGCAGTCAGACTTGCCCGTAGTTGCTCACCTAGGCTTCTGCCTGGGGCACTCTTCTGCGGGCAGGCCAGCATCAGTTTGGGCGGCCGGACAAAGACCTCTGTCATGTATCTTCCTTCGGGATGACCTTATAGGGGAGGTGTAATGCGGCCAGCCCGGACTGAGGTCCGCGCTTTTGCTAGGATGCTGGCGTAATGGCTGTAAGCGGCCCGTCTTGAAACACGGACCAAGGAGTCTAACATCTATGCGAGTGTTTGGGTGTCAAGCCCGGGCGCGCAATGAAAGTGAACGGAGGTGGGAACCCTCGGGTGCACCATCGACCGATCCTGATGTCTTCGGATGGATTTGAGTAAGAGCATAGCTGTTGGGACCCGAAAGATGGTGAACTATGCTTGAATAGGGTGAAGCCAGAGGAAACTCTGGTGGAGGCTCGCAGCGGTTCTGACGTGCAAATCGATCGTCAAATTTGGGCATA------------------------------------------------------------------------------------------------------------------------------------------------------------------------------------------------CTCAGATCGCATGGCCTTGCGCCGGCGACGGTTCATTCAAATTTCTGCCCTATCAACTTTCGATGGTAAGGTATTGGCTTACCATGGTTTCAACGGGTAACGGGGAATTAGGGTTCGATTCCGGAGAGGGAGCCTGAGAAACGGCTACCACATCCAAGGAAGGCAGCAGGCGCGCAAATTACCCAATCCCGACACGGGGAGGTAGTGACAATAAATACTGATACAGGGCTCTTTTGGGTCTTGTAATTGGAATGAGTACAATTTAAACCTCTTAACGAGGAACAATTGGAGGGCAAGTCTGGTGCCAGCAGCCGCGGTAATTCCAGCTCCAATAGCGTATATTAAAGTTGTTGCAGTTAAAAAGCTCGTAGTTGAACCTTTGGCCTGGCTGGCAGGTCCGCCTCACCGCGTGTACTTGTCCGGCCGGGCCTTTTCTTCTGGAGAACCGCATGCCCTTCACTGGGTGTGTTGGGGACCAGGACTTTTACTTTGAAAAAATTAGAGTGTTCAAAGCAGGCCTTTGCTCGAATACGTTAGCATGGAATAATAGAATAGGACGTGCGGTCCTATTTTGTTGGTTTCTAGGACCGCCGTAATGATTAATAGGGACAGTCGGGGGCATCAGTATTCAATTGTCAGAGGTGAAATTCTTGGATTTATTGAAGACTAACTACTGCGAAAGCATTTGCCAAGGATGTTTTCATTAATCAGTGAACGAAAGTTAGGGGATCGAAGACGATCAGATACCGTCGTAGTCTTAACCATAAACTATGCCGACTAGGGATCGG-----------------------------------------------------------------------------------------------------------------------------------------------------------------------------------------------------------------------------------------------------------------------------------------------------------------------------------------------------------------------------------------------------------------------------GAGGCAAACGTTCCGTAGGTGAACCTGCGGAAGGATCATTACCGAAGGGGGGTGGCGGTGTCCCCATCCACCCTTGCCTATCGTA-CCTTTGTTGTTCCCTCGGCGGGCCCCCCGCCGACGGGCACCCCAAACCCCTTTGCATGTAGCATAAACGTCTGATACCAACATGAATAATCACAACTTTCAACAATGGATCTCTTGGTTCTGGCATCGATGAAGAACGCAGCGAAATGCGATAAGTAGTGTGAATTGCAGAATTCAGTGAATCATCGAATCTTTGAACGCACATTGCGCCCCTTGGTATTCCATGGGGCATGCCTGTTCGAGCGTCATGTATAGACTCAAGCTCTGCTTGGTGTTGGGTGTCTGTCCCGCCCCCGCGCGTGGACTCGCCCCAAAGTCATTGGCAGCGGTCGTGCCAGCTTCTCGCGCAGCATACGCGCTCCGGAGGCGAGGCGGCCAGCGTC------------------------------------------AGTATCTCCAGAGGTGCGTGGAGAACAGCCAAGATTTCAACGTGCAAATGGCCATCAAAGCCGGTATCATCACGAACGGTCTCAAGTACTCCCTGGCCACCGGTAACTGGGGTGACCAAAAGAAGGCCGCATCCGCAAAAGCTGGTGTCTCGCAGGTGTTGAACCGCTACACATATGCATCCACCTTGTCCCATCTTCGACGAACCAATACTCCCGTCGGCCGTGATGGAAAACTGGCCAAACCACGTCAGCTTCACAACAGTCATTGGGGTCTCGTCTGCCCTGCCGAGACGCCTGAAGGACAGGCCTGTGGTCTGGTGAAGAACCTCTCCCTCATGTGCTACGTCAGTGTCGGTAGCGAGAGTGCGCCTATCATTGACTACATGACGGGACGCAACATGGAACTTCTCGAAGAGTACGACCCAGTAATGAATCCATCTGCCACGAAGGTGTTTGTAAACGGTGTCTGGGTGGGAACGCACAACAACCCACAACAGCTCGTTTCCAACGTGCAGGAACTTCGACGCAACGGAACGCTGTCCTACGAAATGAGTTTGATCCGAGACATTCGTGACCGAGAGTTCAAGATCTTCACAGACGCAGGGCGTGTTATGCGACCGCTTTTCGTGGTGGAGAACGACCACCGTAAACCGAACAAGGGCCACCTCGTCTTCAACCGTGAGCACTTTAACAAGCTGCAAGCGGACGGTGGCGTGGACACGTCCGGGTTCAATGACGAAGACACGATGGAGATGAAGTATGGTTGGAGAGGGCTGCTGCACGATGGTTGCGTCGAGTATCTTGATGCAGAAGAAGAAGAGACCGCCATGATTGTCATGTCGCCAGAAGACCTTGAAGCATGGCGCGACCTTAAGCAGGGTAATACTGCGCCTCCAGCAGAAAAGGACAAGGCCAAACGTCTCGCGCCTCTAAAACCGAAACCCAACCCTACGGTCGCTGCCTACACGCATTGCGAAATTCACCCCGCGATGAT------------TGCGCTATTCTCATCATCGCTGCCGGTACTGGTGAGTTCGAGGCTGGTATCTCCAAGGATGGTCAGACCCGTGAGCACGCTCTGCTCGCCTACACCCTCGGTGTTAGGCAGCTCATCGTCGCCATCAACAAGATGGACACCACCAAGTGGTCCGAGTCCCGTTTCCAGGAGATCATCAAGGAGACCTCCAACTTCATCAAGAAGGTCGGCTACAACCCCAAGCACGTTCCTTTCGTCCCGATCTCCGGTTTCAACGGTGACAACATGATCGAGGCCTCCACCAACTGCCCCTGGTACAAGGGTTGGGAGAAGGAGACCAAGTCCAAGGTCACCGGAAAGACCCTCCTCGAGGCCATCGACTCCATCGACCCCCCTACCCGTCCTTCCGACAAGCCCCTTCGTCTTCCCCTCCAGGATGTGTACAAGATCGGTGGTATTGGCACGGTCCCCGTCGGTCGTGTCGAGACTGGTACCATCAAGGCCGGTATGGTCGTCACCTTCGCCCCTGCTGGTGTGACCACTGAAGTCAAGTCCGTCGAGATGCACCACGAGCAGCTTACCGAGGGTGTCCCCGGTGACAACGTCGGCTTCAACGTCAAGAACGTCTCCGTCAAGGAGATCCGTCGTGGTAACGTTGCTGGTGACTCCAAGAACGACCCCCCCAAGGGTGCCGAGTCCTTCAACGCCCAGGTCATCGTCCTCAACCACCCTGGTCAGGTCGGTGCTGGTTACGCCCCTGTGCTTGACTGCCACACTGCCCACATTGCCTGCAAGTTCTCCGAGCTCCTCGAGAAGATCGACCGCCGAACTGGCAAGTCTGTTGAGAACTCTCCCAAGTTCATCAAGTCTGGTGACGCCGCCATCGTCAAGATGTTGCCGTCCAAGCCGATGTGCGTTGAGGCTTTCACCGAGTA
>Bambusicola fusispora MFLUCC 20 0149T
CAGGGATGCCCTTAGTAACGGCGAGTGAAGCGGCAACAGCTCAAATTTGAAATCTGGCCCTCCAGGGGGTCCGAGTTGTAATTTGCAGAGGGTGCTTTGGCGTCGGTGGCAGTCTAAGTTCCTTGGAACAGGACATCGCAGAGGGTGAGAATCCCGTATGTGGCCGCCAACCTTCGCCGTGTAAAGCCCCTTCGACGAGTCGAGTTGTTTGGGAATGCAGCTCTAAATGGGAGGTAAATTTCTTCTAAAGCTAAATACCGGCCAGAGACCGATAGCGCACAAGTAGAGTGATCGAAAGATGAAAAGCACTTTGGAAAGAGAGTCAAATAGCACGTGAAATTGTTGAAAGGGAAGCGCTTGCAGTCAGACTTGCCCGTAGTTGCTCACCTAGGCTTTTGCCTGGGGCACTCTTCTGCGGGCAGGCCAGCATCAGTTTGGGCGGCCGGATAAAGACCTCTGTCATGTATCTTCCTTCGGGATGACCTTATAGGGGAGGTGTAATGCGGCCAGCCTGGACTGAGGTCCGCGCTTTTGCTAGGATGCTGGCGTAATGGCTGTAAGCGGCCCGTCTTGAAACACGGACCAAGGAGTCTAACATCTATGCGAGTGTTTGGGTGTCAAGCCCGGGCGCGCAATGAAAGTGAACGGAGGTGGGAACCTTTGGGTGCACCATCGACCGATCCTGAAGTCTTCGGATGGATTTGAGTAAGAGCATAGCTGTTGGGACCCGAAAGATGGTGAACTATGCTTGAATAGGGTGAAGCCAGAGGAAACTCTGGTGGAGGCTCGCAGCGGTTCTGACGTGCAAATCGATCGTCAAATTTGGGCATAGGGGCGAAAGAC-CGTGAAACTGCGAATGGCTCATTAAATCAGTTATCGTTTATTTGATAGTACCTTACTACTTGGATAACCGTGGTAATTCTAGAGCTAATACATGCTGAAAACCCCGACTTCGGAAGGGGTGTATTTATTAGATAAAAAACCAATGCCCTTCGGGGCTTCTTGGTGAATCATAATAACTTCTCAGATCGCATGGCCTTGCGCCGGCGACGGTTCATTCAAATTTCTGCCCTATCAACTTTCGATGGTAAGGTATTGGCTTACCATGGTTTCAACGGGTAACGGGGAATTAGGGTTCGATTCCGGAGAGGGAGCCTGAGAAACGGCTACCACATCCAAGGAAGGCAGCAGGCGCGCAAATTACCCAATCCCGACACGGGGAGGTAGTGACAATAAATACTGATACAGGGCTCTTTTGGGTCTTGTAATTGGAATGAGTACAATTTAAACCTCTTAACGAGGAACAATTGGAGGGCAAGTCTGGTGCCAGCAGCCGCGGTAATTCCAGCTCCAATAGCGTATATTAAAGTTGTTGCAGTTAAAAAGCTCGTAGTTGAACCTTTGGCCTGGCTGGCAGGTCCGCCTCACCGCGTGTACTTGTCCGGCCGGGCCTTTTCTTCTGGAGAACCGCATGCCCTTCACTGGGTGTGTTGGGGACCAGGACTTTTACTTTGAAAAAATTAGAGTGTTCAAAGCAGGCCTTTGCTCGAATACGTTAGCATGGAATAATAGAATAGGACGTGCGGTCCTATTTTGTTGGTTTCTAGGACCGCCGTAATGATTAATAGGGACAGTCGGGGGCATCAGTATTCAATTGTCAGAGGTGAAATTCTTGGATTTATTGAAGACTAACTACTGCGAAAGCATTTGCCAAGGATGTTTTCATTAATCAGTGAACGAAAGTTAGGGGATCGAAGACGATCAGATACCGTCGTAGTCTTAACCATAAACTATGCCGACTAGGGATCGGGCGGTGTTTCTATTTTGACTCGCTCGGCACCTTACGAGAAATCAAAGT----------------GCTGGAACAGTAAGCTGAGCGACTCTAAACAATTTCGGCCCCATGCAAGTCAGCGCAA-CGCTGGCGACACCCTCGAATTGCGGGAACGCCCTAAAGCACCTTCACACCAAGCCTGGCGGGGAAACCCTCAGGTGGCCCATGGGAAACTATGGGGTACGGTAACAGAGGGAGGTGATGAGC---------CGTATGGCGAAATGGGTAATCCGCAGCGAAGCCCCTGCAGTTGATCGATAGCACCCGCATGCAGTCGAAACATGGGGAACGTTCACAGACTAAGCGAAGGTGGGTGGAGCACCGGTGCTCTGCTTAAGATATAGTCGGGCCCCCTGGGAAACCTGGGGGATTGCAAACGTTCCGTAGGTGAACCTGCGGAAGGATCATTACCTGAATATGGGCTTCGGCCCTCATTCTACCCTTGTCTATTGCA-CCTTTGTCGTTCCCTCGGCGGGTCCCCCGCCGACGGGCACCACAAACCCCTTTGCATGTAGCATAAAAGTCTGATACAAACCTAAATAATCACAACTTTCAACAATGGATCTCTTGGTTCTGGCATCGATGAAGAACGCAGCGAAATGCGATAAGTAGTGTGAATTGCAGAATTCAGTGAATCATCGAATCTTTGAACGCACATTGCGCCCCTTGGTATTCCATGGGGCATGCCTGTTCGAGCGTCATTTACACCCTCAAGCTCTGCTTGGTGTTGGGCGTCTGTCCCGCCTTCGCGCGTGGACTCGCCCCAAAGTCATTGGCAGCGGTCGTGCCAGCTTCTCGCGCAGCATACGCGCTCCGGAGGCAAGGCGACCAGCGTCTGTTCCGTATCCTATTCCTCAAGCTCACCAAGGATGTCTTCAAGTATCTCCAGAGGTGTGTGGAGAATAACCAGGACTTTAACGTGCAAATGGCCATCAAGGCCGGGATCATCACGAATGGTCTAAAGTACTCCCTGGCCACCGGTAACTGGGGTGACCAAAAGAAGGCTGCATCCGCCAAAGCTGGTGTCTCGCAGGTGTTGAACCGATACACCTACGCGTCGACCTTGTCGCATCTTCGACGAACCAATACCCCCGTCGGTCGTGACGGCAAGCTAGCGAAACCACGCCAACTTCACAACAGTCATTGGGGTCTCGTCTGCCCTGCTGAGACGCCTGAAGGACAGGCTTGTGGTCTGGTGAAGAACCTCTCTCTTATGTGCTACGTCAGTGTCGGTAGCGAGAGTGCGCCCATCATTGACTACATGACGGGCCGCAACATGGAACTCCTCGAAGAGTACGACCCAGTAATGAATCCGTATGCCACCAAGGTATTCGTGAACGGTGTCTGGGTGGGAACTCATAACTCTCCACAACAGCTCGTTTCCAACGTCCAGGAACTTCGACGCAACGGAACACTGTCCTACGAAATGAGTTTGATTCGAGATATCCGTGACCGAGAGTTCAAGATTTTCACAGATGCAGGGCGTGTCATGCGGCCGCTTTTCGTGGTGGAGAACGACCACCGCAAGCCGAACAAGGGCCACCTCGTCTTCAACCGTGATCATTTCAATAAGCTTCAAGCGGATGGTGGGGTGGATACTTCCGGGTTCAACGACGAAGACACGATGGAGATGAAGTACGGTTGGAGAGGA-TACTGCACGACGGTTGCGTTGAGTATCTCGACGCAGAAGAAGAGGAATTCGCCATGATCGTCATGTCGCCAGAAGACCTGGAAGCATGGCGCGACCTAAAGCAGGGCAACGCTGCACCCCCAGCGGAGAAGGACAAGGCCAAACGTCTCGCGCCTCTGAAGCCGAAACCTAACCCCACGGTTTTTGCTTACACGCATTGCGAAATTCACCCGGCTATGAT??????????????????????????????????????????????????????????????????????????????????????????????????????????????????????????????????????????????????????????????????????????????????????????????????????????????????????????????????????????????????????????????????????????????????????????????????????????????????????????????????????????????????????????????????????????????????????????????????????????????????????????????????????????????????????????????????????????????????????????????????????????????????????????????????????????????????????????????????????????????????????????????????????????????????????????????????????????????????????????????????????????????????????????????????????????????????????????????????????????????????????????????????????????????????????????????????????????????????????????????????????????????????????????????????????????????????????????????????????????????????????????????????????????????????????????????
>Bambusicola irregulispora MFLUCC 11 0437
------------------CGGCGAGTGAAGCGGCAACAGCTCAAATTTGAAATCTGGCCCCCCTGGGGGTCCGAGTTGTAATTTGCAGAGGGTGCTTTGGCGTCGGTGGCAGTCTAAGTTCCTTGGAACAGGACATCACAGAGGGTGAGAATCCCGTACGTGGCCGCCAACCTTCGCCGTGTAAAGCCCCTTCGACGAGTCGAGTTGTTTGGGAATGCAGCTCTAAATGGGAGGTAAATTTCTTCTAAAGCTAAATACCGGCCAGAGACCGATAGCGCACAAGTAGAGTGATCGAAAGATGAAAAGCACTTTGGAAAGAGAGTCAAATAGCACGTGAAATTGTTGAAAGGGAAGCGCTTGCAGTCAGACTTGCCCGCGGTTGCTCACCCAGGCTCTCGCCTGGGGCACTCTTCCGCGGGCAGGCCAGCATCAGTTCGGGCGGCCGGATAAAGACCTCTGTCATGTATCTTCCTTCGGGATGACCTTATAGGGGAGGTGCAATGCGGCCAGCCTGGACTGAGGTCCGCGCGTTTGCTAGGATGCTGGCGTAATGGCTGTAAGCGGCCCGTCTTGAAACACGGACCAAGGAGTCTAACATCTATGCGAGTGTTTGGGTGTCAAGCCCGGGCGCGCAATGAAAGTGAACGGAGGTGGGAACCCTCGGGTGCACCATCGACCGATCCTGATGTCTTCGGATGGATTTGAGTAAGAGCATAGCTGTTGGGACCCGAAAGATGGTGAACTATGCTTGAATAGGGTGAAGCCAGAGGAAACTCTGGTGGAGGCTCGCAGCGGTTCTGACGTGCAAATCGATCGTCAAATTTGGGCATA--------------------CTGCGAATGGCTCATTAAATCAGTTATCGTTTATTTGATAGTACCTTACTACTTGGATAACCGTGGTAATTCTAGAGCTAATACATGCTGAAAACCCCGACTTCGGGAGGGGTGTATTTATTAGATAAAAAACCAATGCCCTTCGGGGCTTCTTGGTGATTCATAATAACTTCTCAGATCGCATGGCCTTGCGCCGGCGACGGTTCATTCAAATTTCTGCCCTATCAACTTTCGATGGTAAGGTATTGGCTTACCATGGTTTCAACGGGTAACGGGGAATTAGGGTTCGATTCCGGAGAAGGAGCCTGAGAAACGGCTACTACATCCAAGGAAGGCAGCAGGCGCGCAAATTACCCAATCCCGACACGGGGAGGTAGTGACAATAAATACTGATACAGGGCTCTTTTGGGTCTTGTAATTGGAATGAGTACAATTTAAACCTCTTAACGAGGAACAATTGGAGGGCAAGTCTGGTGCCAGCAGCCGCGGTAATTCCAGCTCCAATAGCGTATATTAAAGTTGTTGCAGTTAAAAAGCTCGTAGTTGAACCTTTGGCCTGGCTGGCAGGTCCGCCTCACCGCGTGTACTTGTCCGGCCGGGCCTTTTCTTCTGGAGAACCGCATGCCCTTCACTGGGTGTGTTGGGGACCAGGACTTTTACTTTGAAAAAATTAGAGTGTTCAAAGCAGGCCTTTGCTCGAATACGTTAGCATGGAATAATAGAATAGGACGTGCGGTCCTATTTTGTTGGTTTCTAGGACCGCCGTAATGATTAATAGGGACAGTCGGGGGCATCAGTATTCAATTGTCAGAGGTGAAATTCTTGGATTTATTGAAGACTAACTACTGCGAAAGCATTTGCCAAGGATGTTTTCATTAATCAGTGAACGAAAGTTAGGGGATCGAAGACGATCAGATACCGTCGTAGTCTTAACCATAAACTATGCCGACTAGGGATCGGGCGGTGTTTC-AATTTGACTCGCTCGGCACCTTACGAGAAATCAAAGT------------------------------------------------------------------------------------------------------------------------------------------------------------------------------------------------------------------------------------------------------------------------------------------------------------------------------------------TAAGATATAGTCGGGCCCCGCGGGAAACCC-CGGGGAGGGATACGTTCCGTAGGTGAACCTGCGGAAGGATCATTACCTGGTTCCGGCCCTGGGCCCCCCATCCACCCTTGCCTGTCGTA-CCTTCGTCGTTCCCTCGGCGGGCCCCCCGCCGATGGGCACCCTCAACCCTCTTGCATGCAGCATAAACGTCCGATACCCACTTGAATAATCACAACTTTCAACAATGGATCTCTTGGTTCTGGCATCGATGAAGAACGCAGCGAAATGCGATAAGTAGTGTGAATTGCAGAATTCAGTGAATCATCGAATCTTTGAACGCACATTGCGCCCCTCGGTATTCCGTGGGGCATGCCTGTTCGAGCGTCATTTACCACCTCAAGCCCTGCTTGGTGTTGGGCGTCTGTCCCGCCTCCGCGCGCGGACTCGCCCCAAAGTCATTGGCAGCGGTCGTGCCAGCTTCCCGCGCAGCATACGCGCTCCGGAGGCGAGCCGGCCAGCGT-----------------CCTCAAGCTCACCAAGGATGTCTACAAGTATCTCCAGAGGTGTGTGGAGAACAACCAGGATTTTAACGTGCAAATGGCCATCAAGGCCGGTATCATCACCAACGGTCTGAAGTACTCCCTAGCCACTGGTAATTGGGGTGACCAAAAGAAGGCCGCGTCCGCAAAAGCTGGTGTCTCACAAGTGCTTAATCGGTACACATATGCATCCACCCTGTCCCATCTTCGCCGAACTAATACTCCCGTCGGGCGTGATGGAAAACTGGCCAAACCCCGTCAGCTTCATAACAGTCATTGGGGTCTCGTCTGCCCCGCTGAGACGCCTGAAGGACAGGCTTGTGGTCTGGTGAAGAACCTCTCCCTGATGTGCTACGTCAGTGTCGGTAGCGAGAGTGCGCCTATCATTGACTACATGACGGGCCGCAACATGGAACTTCTCGAAGAGTATGACCCAGTAATGAATCCTTCTGCCACCAAGGTGTTTGTCAACGGCGTCTGGGTAGGAACGCACAACAACCCACAACAGCTCGTTTCCAACGTGCAGGAACTTCGACGCAACGGCACACTGTCCTACGAAATGAGTTTGATCCGCGACATTCGTGACCGAGAGTTCAAGATCTTCACAGATGCAGGGCGTGTTATGCGACCGCTTTTCGTGGTGGAGAACGACCACCGTAAGCCTAACAAGGGCCACCTTGTCTTCAACCGTGAGCACTTTAATAAGCTCCAAGCGGACGGTGGCGTGGACACGTCCGGGTTCAATGACGAAGACACAATGGAGATGAAGTATGGCTGGAGAGGGCTGCTGCACGACGGTTGCGTCGAGTATCTCGATGCAGAAGAAGAAGAGTTCGCCATGATTGTCATGTCGCCAGAAGACCTTGAAGCATGGCGCGACCTTAAGCAGGGCAACGCTGCGCCCCCAGCAGAAAAGGACAAGGCTAAACGTCTCGCGCCTCTCAAGCCGAAACCCAACCCTACGGTCGCTGCTTACACGCATTGTGAAATTCACCCGGCCATGATTCCCAGGCTGACTGCGCCTATCTCATCATCGCTGCCGGTACTGGTGAGTTCGAAGCTGGTATCTCCAAGGATGGCCAGACCCGTGAGCACGCTCTCCTCGCCTACACCCTTGGTGTTAGGCAGCTGATCGTCGCCATCAACAAGATGGACACCACCAAGTGGTCCGAGGACCGTTACCAGGAGATCATCAAGGAGACATCCAACTTCATCAAGAAGGTCGGCTACAACCCCAAGCACGTTCCTTTCGTCCCCATCTCCGGTTTCAACGGTGACAACATGATCGAGGCCTCCACCAACTGCCCCTGGTACAAGGGTTGGGAGAAGGAGACCAAGGCCAAGGTCACCGGAAAGACCCTCCTTGAGGCCATCGACTCCATCGACCCCCCGACCCGTCCCTCTGACAAGCCCCTCCGTCTTCCCCTCCAGGATGTGTACAAGATTGGCGGTATTGGCACGGTCCCCGTCGGTCGTGTCGAGACTGGTACCATCAAGGCCGGTATGGTCGTCACTTTCGCCCCTGCTGGTGTGACCACTGAATGCAAGTCCGTCGAGATGCACCACGAGCAGCTTACCGAGGGTGTCCCGGGTGACAACGTCGGCTTCAACGTCAAGAACGTCTCCGTCAAGGAGATCCGTCGTGGTAACGTTTGCGGTGATTCCAAGAACGACCCCCCCAAGGGTTGCGAGTCCTTCAACGCCCAGGTCATCGTCCTTAACCACCCCGGTCAGGTCGGTGCTGGTTACGCTCCTGTGCTTGACTGCCACACTGCCCACATTGCCTGCAAGTTCTCCGAGCTCCTCGAGAAGATCGACCGCCGAACTGGCAAGTCTGTTGAGAACTCTCCCAAGTTCATCAAGTCTGGTGATGCCGCCATCGTCAAGATGTTGCCGTCCAAGCCTATGTGCGTTGAGTCTTTCACCGAGTA
>Bambusicola loculata MFLUCC 13 0856
CAGGGATTGCCCTAGTAACGGCGAGTGAAGCGGCAACAGCTCAAATTTGAAATCTGGCCCTCTAGGGGGTCCGAGTTGTAATTTGCAGAGGGTGCTTTGGCGTCGGTGGCAGTCTAAGTTCCTTGGAACAGGACATCACAGAGGGTGAGAATCCCGTACGTGGCCGCCAACCTTCGCCGTGTAAAGCCCCTTCGACGAGTCGAGTTGTTTGGGAATGCAGCTCTAAATGGGAGGTAAA-TTCTTCTAAAGCTAAATACCGGCCAGAGACCGATAGCGCACAAGTAGAGTGATCGAAAGATGAAAAGCACTTTGGAAAGAGAGTCAAATAGCACGTGAAATTGTTGAAAGGGAAGCGCTTGCAGTCAGACTTGCCCGTAGTTGCTCACCTAGGCTTCTGCCTGGGGCACTCTTCTGCGGGCAGGCCAGCATCAGTTTGGGCGGCCGGACAAAGACCTCTGTCATGTATCTTCCTTCGGGATGACCTTATAGGGGAGGTGTAATGCGGCCAGCCCGGACTGAGGTCCGCGCTTTTGCTAGGATGCTGGCGTAATGGCTGTAAGCGGCCCGTCTTGAAACACGGACCAAGGAGTCTAACATCTATGCGAGTGTTTGGGTGTCAAGCCCGGGCGCGCAATGAAAGTGAACGGAGGTGGGAACCCTCGGGTGCACCATCGACCGATCCTGATGTCTTCGGATGGATTTGAGTAAGAGCATAGCTGTTGGGACCCGAAAGATGGTGAACTATGCTTGAATAGGGTGAAGCCAGAGGAAACTCTGGTGGAGGCTCGCAGCGGTTCTGACGTGCAAATCGATCGTCAAATTTGGGCATA-GGGCGAAAGACT---------------------------------------------------------------------------------------------------------------------------------------------------------------------ATTCATAATAACTTCTCAGATCGCATGGCCTTGCGCCGGCGACGGTTCACTCAAATTTCTGCCCTATCAACTTTCGATGGTAAGGTATTGGCTTACCATGGTTTCAACGGGTAACGGGGAATTAGGGTTCGATTCTGGAGAAGGAGCCTGAGAGACGGCTACTACATCCAAGGAAGGCAGCAGGCGCGCAAATTACCCAATCCCGACACGGGGAGGTAGTGACAATAAATACTGATACAGGGCTCTTTTGGGTCTTGTAATTGGAATGAGTACAATTTAAACCTCTTAACGAGGAACAATTGGAGGGCAAGTCTGGTGCCAGCAGCCGCGGTAATTCCAGCTCCAATAGCGTATATTAAAGTTGTTGCAGTTAAAAAGCTCGTAGTTGAACCTTTGGCCTGGCTGGCAGGTCCGCCTCACCGCGTGTACTTGTCCGGCCGGGCCTTTTCTTCTGGAGAACCGCATGCCCTTCACTGGGTGTGTTGGGGACCAGGACTTTTACTTTGAAAAAATTAGAGTGTTCAAAGCAGGCCTTTGCTCGAATACGTTAGCATGGAATAATAGAATAGGACGTGCGGTCCTATTTTGTTGGTTTCTAGGACCGCCGTAATGATTAATAGGGACAGTCGGGGGCATCAGTATTCAATTGTCAGAGGTGAAATTCTTGGATTTATTGAAGACTAACTACTGCGAAAGCATTTGCCAAGGATGTTTTCATTAATCAGTGAACGAAAGTTAGGGGATCGAAGACGATCAGATACCGTCGTAGTCTTAACCATAAACTATGCCGACTAGGGATCGGGCGATGTTTCAATTTTGACTCGCTCGGCACCTTACGAGAAATCAA------------------------------------------------------------------------------------------------------------------------------------------------------------------------------------------------------------------------------------------------------------------------------------------------------------------------------------------------------------------------------TCGTAACAGGGTTTCCGTAGGTGAACCTGCGGAAGGATCATTACAGGAAAAGCGAT----GCCCCCCATCTACCCTTGCCTATAGCA-CCTTTGTTGTTCCCTCGGCGGGCCCCCCGCCGACGGGCACCCCAAACCCCCTTGCATGTAGCATAAGCGTCCGATACAAACTTGAATAATCACAACTTTCAACAATGGATCTCTTGGTTCTGGCATCGATGAAGAACGCAGCGAAATGCGATAAGTAGTGTGAATTGCAGAATTCAGTGAATCATCGAATCTTTGAACGCACATTGCGCCCCTTGGTATTCCATGGGGCATGCCTGTTCGAGCGTCATTTGAAACCTCAAGCTCTGCTTGGTGTTGGGTGTCTGTCCCGCCTTCGCGCGAGGACTCGCCCCAAAGTCATTGGCAGCGGTCGTGCCAGCTTCTCGCGCAGCATACGCGCTCCGGAGGCGAGCCGGCCCGCGTC----------------CCTCAAGCTTACCAAGGATGTCTACAAGTATCTCCAGAGGTGTGTGGAGAACAACCAGGATTTTAACGTGCAAATGGCCATCAAGGCCGGTATCATTACCAACGGTCTAAAGTACTCCCTTGCCACTGGTAACTGGGGTGACCAAAAGAAAGCCGCATCCGCAAAAGCTGGCGTTTCGCAGGTGTTGAACCGGTACACATATGCATCCACATTGTCACATCTTCGACGGACTAATACTCCCGTCGGCCGTGATGGCAAGCTAGCCAAACCTCGCCAGCTTCACAACAGTCATTGGGGTCTCGTCTGCCCTGCCGAGACGCCTGAAGGACAGGCGTGTGGCCTGGTCAAGAATCTCTCCCTTATGTGCTACGTCAGTGTCGGTAGCGAGAGCGCACCCATCATTGACTACATGACGGGCCGCAACATGGAACTTCTAGAAGAGTACGATCCAGTGATGAACCCGCATTCCACCAAGGTATTCGTGAACGGCGTCTGGGTGGGAACGCACAACAGCCCACAACAGCTCGTTTCCAACGTGCAGGAACTTCGACGCAACGGAACGCTGTCTTACGAAATGAGTTTGATCCGAGACATTCGTGACCGAGAGTTCAAGATCTTCACAGATGCAGGTCGTGTCATGCGACCGCTGTTCGTGGTGGAGAATGACCACCGCAAACCGAACAAGGGCCATCTCGTCTTCAACCGTGATCACTTCAATAAGCTCCAAGCGGACGGTGGCGTGGACACTTCCGGGTTTAATGACGAAGACACAATGGAGATGAAGTATGGTTGGAGAGGGCTACTGCACGACGGCTGCGTTGAGTATCTCGATGCAGAAGAAGAAGAATTCGCCATGATTGTCATGTCGCCAGAAGACCTTGAAGCATGGCGCGACCTTAGGCAGGGTAACACTGCCCCCCCAGCCGAGAAGGACAAGGCCAAACGTCTCGCCCCACTGAAGCCGAAACCCAACCCTACGGTTGCTGCTTACACGCATTGTGAAATCCACCCGGCTATGAT----------------------------------------------------------------CCAAGGATGGCCAGACCCGTGAGCACGCTCTCCTCTCCTACACCCTCGGTGTCAGGCAGCTCATCGTCGCCATCAACAAGATGGACACCACCAAGTGGTCCGAGGACCGTTACCAGGAGATCATCAAGGAGACGTCCAACTTCATCAAGAAGGTCGGCTACAACCCCAAGCACGTCCCCTTCGTCCCCATCTCCGGTTTCAACGGTGACAACATGATCGAGGCCTCCACCAACTGCCCCTGGTACAAGGGTTGGGAGAAGGAGACCAAGTCCAAGGCCACCGGAAAGACCCTCCTCGAGGCCATTGACGCCATCGACCCCCCCACCCGTCCCTCCGACAAGCCCCTCCGTCTTCCCCTCCAGGATGTGTACAAGATCGGCGGTATTGGCACGGTCCCCGTCGGTCGTGTCGAGACTGGTGTCATCAAGGCCGGTATGGTCGTCACCTTCGCCCCTGCTGGTGTGACCACTGAAGTCAAGTCCGTCGAGATGCACCACGAGCAGCTCACCGAGGGTGTCCCCGGTGACAACGTTGGCTTCAACGTCAAGAACGTCTCCGTCAAGGAGATCCGTCGTGGCAACGTCGCCGGTGACTCCAAGAACGACCCCCCCAAGGGTGCCGAGTCCTTCAACGCCCAGGTCATTGTCCTCAACCACCCCGGTCAGGTCGGTGCCGGTTACGCCCCCGTGCTCGACTGCCACACTGCCCACATTGCCTGCAAGTTCTCTGAGCTCCTCGAGAAGATCGACCGCCGAACTGGCAAGTCTGTTGAGAACTCTCCCAAGTTCATCAAGTCTGGTGACGCCGCCATCGTCAAKWTGTTGCCGTCCAAGCCCATGTGCGTTGAGGCTTTCACCGAGTA
>Bambusicola massarinia MFLUCC 11 0389
------------------CGGCGAGTGAAGCGGCAACAGCTCAAATTTGAAATCTGGCCCCCCAGGGGGTCCGAGTTGTAATTTGCAGAGGGTGCTTCGGCGTCGGTGGCAGTCTAAGTTCCTTGGAACAGGACATCGCAGAGGGTGAGAATCCCGTACGTGGCCGCCAACCTTCGCCGTGTGAAGCCCCTTCGACGAGTCGAGTTGTTTGGGAATGCAGCTCTAAATGGGAGGTAAATTTCTTCTAAAGCTAAATACCGGCCAGAGACCGATAGCGCACAAGTAGAGTGATCGAAAGATGAAAAGCACTTTGGAAAGAGAGTCAAATAGCACGTGAAATTGTTGAAAGGGAAGCGCTTGCAGTCAGACTTGCCCGTAGTTGCTCACCCAGGCTCCTGCCTGGGGCACTCTTCTGCGGGCAGGCCAGCATCAGTTTGGGCGGCCGGACAAAGACCTCTGTCATGTATCTTCCTTCGGGATGACCTTATAGGGGAGGTGTAATGCGGCCAGCCCGGACTGAGGTCCGCGCTTTTGCTAGGATGCTGGCGTAATGGCTGTAAGCGGCCCGTCTTGAAACACGGACCAAGGAGTCTAACATCTATGCGAGTGTTTGGGTGTCAAGCCCGGGCGCGCAATGAAAGTGAACGGAGGTGGGAACCCTCGGGTGCACCATCGACCGATCCTGATGTCTTCGGATGGATTTGAGTAAGAGCATAGCTGTTGGGACCCGAAAGATGGTGAACTATGCTTGAATAGGGTGAAGCCAGAGGAAACTCTGGTGGAGGCTCGCAGCGGTTCTGACGTGCAAATCGATCGTCAAATTTGGGCATA--------------------------------------------------------------------------------------------------------------------------------------------------------------------------------------------------CAGATCGCATGGCCTTGCGCCGGCGACGGTTCATTCAAATTTCTGCCCTATCAACTTTCGATGGTAAGGTATTGGCTTACCATGGTTTCAACGGGTAACGGGGAATTAGGGTTCGATTCCGGAGAGGGAGCCTGAGAAACGGCTACCACATCCAAGGAAGGCAGCAGGCGCGCAAATTACCCAATCCCGACACGGGGAGGTAGTGACAATAAATACTGATACAGGGCTCTTTTGGGTCTTGTAATTGGAATGAGTACAATTTAAACCTCTTAACGAGGAACAATTGGAGGGCAAGTCTGGTGCCAGCAGCCGCGGTAATTCCAGCTCCAATAGCGTATATTAAAGTTGTTGCAGTTAAAAAGCTCGTAGTTGAACCTTTGGCCTGGCTGGCAGGTCCGCCTCACCGCGTGTACTTGTCCGGCCGGGCCTTTTCTTCTGGAGAACCGCATGCCCTTCACTGGGTGTGTTGGGGACCAGGACTTTTACTTTGAAAAAATTAGAGTGTTCAAAGCAGGCCTTTGCTCGAATACGTTAGCATGGAATAATAGAATAGGACGTGCGGTCCTATTTTGTTGGTTTCTAGGACCGCCGTAATGATTAATAGGGACAGTCGGGGGCATCAGTATTCAATTGTCAGAGGTGAAATTCTTGGATTTATTGAAGACTAACTACTGCGAAAGCATTTGCCAAGGATGTTTTCATTAATCAGTGAACGAAAGTTAGGGGATCGAAGACGATCAGATACCGTCGTAGTCTTAACCATAAACTATGCCGACTAGGGATCGGGCGGTGTTTCAATTTTGACTCGCTCGGCACCTTACGAGAAATCAAAGT---------------------------------------------------------------------------------------------------------------------------------------------------------------------------------------------------------------------------------------------------------------------------------------------------------------------------------------------GATATAGTCGGGCCCCGCGGGAAACCC-TGGGGATGCAAACGTTCCGTAGGTGAACCTGCGGAAGGATCATTACAAGTCCCTGAGTGCAGTCCCCATTCCCACCCTTGCCTATTGCACCCTTTTTCGTTCCCTCGGCGGGCCCTCCGCCGACGGGCACCCCAAACCCCTTTGCATGCAGCATAAACGTCTGATACCGAATTGAATAATCACAACTTTCAACAATGGATCTCTTGGTTCTGGCATCGATGAAGAACGCAGCGAAATGCGATAAGTAGTGTGAATTGCAGAATTCAGTGAATCATCGAATCTTTGAACGCACATTGCGCCCCTTGGTATTCCATGGGGCATGCCTGTTCGAGCGTCATTTGCAACCTCAAGCCCTGCTTGGTGTTGGGCGTCTGTCCCGCCCCCGCGCGAGGACTCGCCCCAAAGTCATTGGCAGCGGTCGTGCCAGCTTCTCGCGCAGCATACGCGCTCCGGAGGCGAGGCGGCCAGCGTC------------------------------------------------------------------------------------------------------------------------------------------------------------------------------------------------------------------------------------------------GGCGAACCAATACCCCCGTCGGCCGTGATGGCAAGCTAGCCAAACCTCGCCAGCTTCACAACAGTCATTGGGGTCTCGTCTGCCCTGCCGAAACCCCCGAAGGACAGGCCTGTGGTCTGGTGAAGAATCTCTCCCTCATGTGCTATGTCAGTGTCGGTAGCGAGAGCGCGCCTATCATTGACTACATGACGGGCCGCAACATGGAACTTCTCGAAGAGTATGACCCAGTGATGAACCCATCTGCCACCAAGGTATTCGTGAACGGCGTCTGGGTGGGAACCCACAACAACCCCCAACAGCTCGTTTCCAACGTGCAGGAACTTCGGCGCAACGGAACGCTGTCTTACGAGATGAGTTTGATCCGGGACATTCGTGATCGAGAGTTCAAGATCTTCACAGATGCAGGTCGTGTCATGCGACCGCTGTTCGTGGTGGAGAACGACCATCGCAAGCCAAACAAGGGCCATCTCGTCTTCAACCGTGAGCACTTCAATAAGCTCCAAGCAGATGGCGGCGTGGACACTTCTGGATTCAATGACGAAGACACAATGGAGATGAAGTATGGTTGGAGAGGGCTGCTGCACGACGGTTGCGTTGAGTATCTCGATGCAGAAGAGGAAGAATTCGCCATGATTGTCATGTCGCCCGAAGACCTTGAAGCATGGCGCGACCTTAAGCAGGGAAACACTGCGCCCCCAGCAGAAAAGGACAAGGCCAAACGTCTCGCGCCTCTAAAGCCGAAACCGAACCCTACGGTTGCTGCCTACACGCATTGTGAAATTCACCCGGCTATGAT-------------------TTCTCATCATTGCTGCCGGTACTGGTGAGTTCGAGGCTGGTATCTCCAAGGATGGCCAGACTCGTGAGCACGCTCTCCTCGCCTACACCCTCGGTGTCAGGCAGCTCATTGTCGCCATCAACAAGATGGACACCACCAAGTGGTCCGAGGACCGTTACCAGGAGATCATCAAGGAGACGTCCAACTTCATCAAGAAGGTCGGCTACAACCCCAAGCACGTCCCCTTCGTCCCCATCTCCGGTTTCAACGGTGACAACATGATCGAGGCCTCCACCAACTGCCCCTGGTACAAGGGTTGGGAGAAGGAGACCAAGGCCAAGGCCACCGGAAAGACCCTCCTCGAGGCCATTGACGCCATCGACCCCCCAACCCGTCCCTCCGACAAGCCCCTCCGTCTTCCCCTCCAGGATGTGTACAAGATCGGCGGTATTGGCACGGTCCCCGTCGGTCGTGTCGAGACTGGTGTCATCAAGGCCGGCATGGTCGTCACCTTCGCCCCTGCTGGTGTGACCACTGAAGTCAAGTCCGTCGAGATGCACCACGAGCAGCTTGCCGAGGGTGTCCCCGGTGACAACGTTGGCTTCAACGTCAAGAACGTCTCCGTCAAGGAGATCCGTCGTGGTAACGTTGCCGGTGACTCCAAGAACGACCCCCCCAAGGGTGCCGAGTCCTTCAACGCCCAGGTCATCGTCCTCAACCACCCCGGTCAGGTCGGTGCCGGTTACGCCCCAGTGCTCGACTGCCACACTGCCCACATTGCCTGCAAGTTCTCCGAACTCCTCGAGAAGATCGACCGCCGAACCGGCAAGTCTGTTGAGAACTCTCCCAAGTTCATCAAGTCTGGTGACGCTGCCATCGTCAAGATGTTGCCGTCCAAGCCCATGTGTGTTGAGGCTTTCACCGAGTA
>Bambusicola splendida MFLUCC 11 0439
CAGGGATTGCCCTAGTAACGGCGAGTGAAGCGGCAACAGCTCAAATTTGAAATCTGGCTCCTCAGGGGGTCCGAGTTGTAATTTGCAGAGGGTGCTTTGGCGTCGGTGGCAGTCTAAGTTCCTTGGAACAGGACATCACAGAGGGTGAGAATCCCGTACGTGGCCGCCAACCTTCGCCGTGTAAAGCCCCTTCGACGAGTCGAGTTGTTTGGGAATGCAGCTCTAAATGGGAGGTAAATTTCTTCTAAAGCTAAATACCGGCCAGAGACCGATAGCGCACAAGTAGAGTGATCGAAAGATGAAAAGCACTTTGGAAAGAGAGTCAAATAGCACGTGAAATTGTTGAAAGGGAAGCGCTTGCAGTCAGACTTGCCCGTAGTTGCTCACCTAGGCTTTCGCCTGGGGCACTCTTCTGCGGGCAGGCCAGCATCAGTTTGGGCGGCCGGACAAAGACCTCTGTCATGTATCTTCCTTCGGGATGACCTTATAGGGGAGGTGTAATGCGGCCAGCCTGGACTGAGGTCCGCGCTTTTGCTAGGATGCTGGCGTAATGGCTGTAAGCGGCCCGTCTTGAAACACGGACCAAGGAGTCTAACATCTATGCGAGTGTTTGGGTGTCAAGCCCGGGCGCGCAATGAAAGTGAACGGAGGTGGGAACCTTCGGGTGCACCATCGACCGATCCTGATGTCTTCGGATGGATTTGAGTAAGAGCATAGCTGTTGGGACCCGAAAGATGGTGAACTATGCTTGAATAGGGTGAAGCCAGAGGAAACTCTGGTGGAGGCTCGCAGCGGTTCTGACGTGCAAATCGATCGTCAAATTTGGGCATAGGGGCGAAAGACT-------CTGCGAATGGCTCATTAAATCAGTTATCGTTTATTTGATAGTACCTTACTACTTGGATAACCGTGGTAATTCTAGAGCTAATACATGCTGAAAACCCCGACTTCGGGAGGGGTGTATTTATTAGATAAAAAACCAATGCCCTTCGGGGCTCCTTGGTGATCCATAATAACTTCTCAGATCGCATGGCCTTGCGCCGGCGACGGTTCATTCAAATTTCTGCCCTATCAACTTTCGATGGTAAGGTATTGGCTTACCATGGTTTCAACGGGTAACGGGGAATTAGGGTTCGATTCCGGAGAAGGAGCCTGAGAAACGGCTCCTACATCCAAGGAAGGCAGCAGGCGCGCAAATTACCCAATCCCGACACGGGGAGGTAGTGACAATAAATACTGATACAGGGCTCTTTTGGGTCTTGTAATTGGAATGAGTACAATTTAAACCTCTTAACGAGGAACAATTGGAGGGCAAGTCTGGTGCCAGCAGCCGCGGTAATTCCAGCTCCAATAGCGTATATTAAAGTTGTTGCAGTTAAAAAGCTCGTAGTTGAACCTTTGGCCTGGCTGGCAGGTCCGCCTCACCGCGTGTACTTGTCCGGCCGGGCCTTTTCTTCTGGAGAACCGCATGCCCTTCACTGGGTGTGTTGGGGACCAGGACTTTTACTTTGAAAAAATTAGAGTGTTCAAAGCAGGCCTTTGCTCGAATACGTTAGCATGGAATAATAGAATAGGACGTGCGGTCCTATTTTGTTGGTTTCTAGGACCGCCGTAATGATTAATA-GGACAGTCGGGGGCATCAGTATTCAATTGTCAGAGGTGAAATTCTTGGATTTATTGAAGACTAACTACTGCGAAAGCATTTGCCAAGGATGTTTTCATTAATCAGTGAACGAAAGTTAGGGGATCGAAGACGATCAGATACCGTCGTAGTCTTAACCATAAACTATGCCGACTAGGGATCGGGCGGTGTTTCAATTTTGACCCGCTCGGCACCTTACGAGAAATCAAAG--------------------------------------------------------------------------------------------------------------------------------------------------------------------------------------------------------------------------------------------------------------------------------------------------------------------------------------------AAGATATAGTCGGGCCCCGCGGGGAAACCCTGGGGAGGCAAACGTTCCGTAGGTGAACCTGCGGAAGGATCATTACCAATGCCCGGACCTCCGTCCCCCATCCACCCTTGCCTATCGTA-CCTTTGTTGTTCCCTCGGCGGGCCCCCCGCCGACGGGCACCCCAAACCCCTTTGCATGTAGCATAAACGTCTGATACCAACTTGAATAATCACAACTTTCAACAATGGATCTCTTGGTTCTGGCATCGATGAAGAACGCAGCGAAATGCGATAAGTAGTGTGAATTGCAGAATTCAGTGAATCATCGAATCTTTGAACGCACATTGCGCCCCTCGGTATTCCGTGGGGCATGCCTGTTCGAGCGTCATTTACAACTTCAAGCCCTGCTTGGTGTTGGGCGTCTGTCCCGCCCCCGCGCGTGGACTCGCCCCAAAGTCATTGGCAGCGGTCGTGCCAGCTTCTCGCGCAGCATACGCGCTCCGGAGGCGAGTCGGCCAGCGTC---------------------------------------------------------------AGAACAACCAGGATTTTAACGTGCAAATGGCCATCAAGGCCGGTATCATCACCAACGGTCTGAAGTACTCCCTAGCCACTGGTAATTGGGGTGACCAAAAGAAGGCCGCGTCCGCAAAAGCTGGTGTCTCACAAGTGCTTAATCGGTACACATATGCATCCACCCTGTCCCATCTTCGCCGAACTAATACTCCCGTCGGGCGTGATGGAAAACTGGCCAAACCCCGTCAGCTTCATAACAGTCATTGGGGTCTCGTCTGCCCCGCTGAGACGCCTGAAGGACAGGCTTGTGGTCTGGTGAAGAACCTCTCCCTGATGTGCTACGTCAGTGTCGGTAGCGAGAGTGCGCCTATCATTGACTACATGACGGGCCGCAACATGGAACTTCTCGAAGAGTATGACCCAGTAATGAATCCTTCTGCCACCAAGGTGTTTGTCAACGGCGTCTGGGTAGGAACGCACAACAACCCACAACAGCTCGTTTCCAACGTGCAGGAACTTCGACGCAACGGCACACTGTCCTACGAAATGAGTTTGATCCGCGACATTCGTGACCGAGAGTTCAAGATCTTCACAGATGCAGGGCGTGTTATGCGACCGCTTTTCGTGGTGGAGAACGACCACCGTAAGCCTAACAAGGGCCACCTTGTCTTCAACCGTGAGCACTTTAATAAGCTCCAAGCGGACGGTGGCGTGGACACGTCCGGGTTCAATGACGAAGACACAATGGAGATGAAGTATGGCTGGAGAGGGCTGCTGCACGACGGTTGCGTCGAGTATCTCGATGCAGAAGAAGAAGAGTTCGCCATGATTGTCATGTCGCCAGAAGACCTTGAAGCATGGCGCGACCTTAAGCAGGGCAACGCTGCGCCCCCAGCAGAAAAGGACAAGGCTAAACGTCTCGCGCCTCTCAAGCCGAAACCCAACCCTACGGTCGCTGCTTACACGCATTGTGAAATTCACCCGGCCATGAT--------------------------------------------------------------------------------------------------------------TGGTGTTAGGCAGCTGATCGTCGCCATCAACAAGATGGACACCACCAAGTGGTCCGAGGACCGTTACCAGGAGATCATCAAGGAGACATCCAACTTCATCAAGAAGGTCGGCTACAACCCCAAGCACGTTCCTTTCGTCCCCATCTCCGGTTTCAACGGTGACAACATGATCGAGGCCTCCACCAACTGCCCCTGGTACAAGGGTTGGGAGAAGGAGACCAAGGCCAAGGTCACCGGAAAGACCCTCCTTGAGGCCATCGACTCCATCGACCCCCCGACCCGTCCCTCTGACAAGCCCCTCCGTCTTCCCCTCCAGGATGTGTACAAGATTGGCGGTATTGGCACGGTCCCCGTCGGTCGTGTCGAGACTGGTACCATCAAGGCCGGTATGGTCGTCACTTTCGCCCCTGCTGGTGTGACCACTGAATGCAAGTCCGTCGAGATGCACCACGAGCAGCTTACCGAGGGTGTCCCGGGTGACAACGTCGGCTTCAACGTCAAGAACGTCTCCGTCAAGGAGATCCGTCGTGGTAACGTTTGCGGTGATTCCAAGAACGACCCCCCCAAGGGTTGCGAGTCCTTCAACGCCCAGGTCATCGTCCTTAACCACCCCGGTCAGGTCGGTGCTGGTTACGCTCCTGTGCTTGACTGCCACACTGCCCACATTGCCTGCAAGTTCTCCGAGCTCCTCGAGAAGATCGACCGCCGAACTGGCAAGTCTGTTGAGAACTCTCCCAAGTTCATCAAGTCTGGTGATGCCGCCATCGTCAAGATGTTGCCGTCCAAGCCTATGTGCGTTGAGTCTTTCACCGAGTA
>Bambusicola thailandica MFLUCC 11 0147
------------TAGTAACGGCGAGTGAAGCGGCAACAGCTCAAATTTGAAATCTGGCTCTTTAGGGGGCCCGAGTTGTAATTTGCAGAGGGTGCTTTGGCACAAGAGGCAGTCTAAGTTCCTTGGAACAGGACATCACAGAGGGTGAGAATCCCGTACGTGGCCGCCGTCTTGCGCCGTGTAAAGCCCCTTCGACGAGTCGAGTTGTTTGGGAATGCAGCTCTAAATGGGAGGTAAATTTCTTCTAAAGCTAAATACCGGCCAGAGACCGATAGCGCACAAGTAGAGTGATCGAAAGATGAAAAGCACTTTGGAAAGAGAGTCAAATAGCACGTGAAATTGTTGAAAGGGAAGCGCTTGCAGTCAGACTTGCCCGTAGTTGCTCACCTAGGCTTTTGCCTGGGGCACTCTTCTGCGGGCAGGCCAGCATCAGTTTGGGCGGCCGGACAAAGACCTCTGTCATGTATCTTCCTTCGGGATGACCTTATAGGGGAGGTGTAATGCGGCCAGCCTGGACTGAGGTCCGCGCTTTTGCTAGGATGCTGGCGTAATGGCTGTAAGCGGCCCGTCTTGAAACACGGACCAAGGAGTCTAACATCTATGCGAGTGTTTGGGTGTCAAGCCCGGGCGCGCAATGAAAGTGAACGGAGGTGGGAACCCTCGGGTGCACCATCGACCGATCCTGATGTCTTCGGATGGATTTGAGTAAGAGCATAGCTGTTGGGACCCGAAAGATGGTGAACTATGCTTGAATAGGGTGAAGCCAGAGGAAACTCTGGTGGAGGCTCGCAGCGGTTCTGACGTGCAAATCGATCGTCAAATTTGGGCATA---------------------------------------------------------------------------------------------------------------------------------------------------------------------------------------------------------------------------------------------------------------------------------------------------------------------------------------------------------------------------------------------------------------------------------------------------------------------------------------------------------------GCCAGCAGCCGCGGTAATTCCAGCTCCAATAGCGTATATTAAAGTTGTTGCAGTTAAAAAGCTCGTAGTTGAACCTTTGGCCTGGCTGGCAGGTCCGCCTCACCGCGTGTACTTGTCCGGCCGGGCCTTTTCTTCTGGAGAACCGCATGCCCTTCACTGGGTGTGTTGGGGACCAGGACTTTTACTTTGAAAAAATTAGAGTGTTCAAAGCAGGCCTTTGCTCGAATACGTTAGCATGGAATAATAGAATAGGACGTGCGGTCCTATTTTGTTGGTTTCTAGGACCGCCGTAATGATTAATAGGGACAGTCGGGGGCATCAGTATTCAATTGTCAGAGGTGAAATTCTTGGATTTATTGAAGACTAACTACTGCGAAAGCATTTGCCAAGGATGTTTTCATTAATCAGTGAACGAAAGTTAGGGGATCGAAGACGATCAGATACCGTCGTAGTCTTAACCATAAACTATGCCGACTAGGGATCGGGCGGTGTTTCTATTTTGACTCGCTCGGCACCTTACGAGAAATCAAAGT--------------------------TAAGCTGAGCGACTGTAAACAA-TTCGGCCCCGTGCAAGTCAGTGCAA-CGCTGGCGACACCCTCGAATTGCGGGGAACCCCTAAAGCACCTTCACACCAAGCCCGGCGAGGAAACTCCCGGGTGGCCCATGGGAAACTATGGGGTATGGTAACAGCGGGAGGTGATGACCCAGGACTGGCGCCTGGCGAAATGGGTGATCCGCAGCGAAGCCCCTACCGTTGATCGACAGCACTCGCATGCAGCCGAAACATGGGGAACGTTCACAGACTAAGCGATGGTGGGTGGAGCCCGGGGGCTCTGCTTAAGATATAGTCGGGCCTCCTTGGAAACTT--GGGGGATGGAAAGTTCCGTAGGTGAACCTGCGGAAGGATCATTACCTGAATATGGGCTTCGGCCCTCATTCAACCCTTGCCTATCGTA-CCTTTGTTGTTCCCTCGGCGGGTTGCCCGCCGATGGGTACCCAAAACCCTCTTGCAT-TAGCATACAAGTCTGATACAAAATTGAATAATCACAACTTTCAACAATGGATCTCTTGGTTCTGGCATCGATGAAGAACGCAGCGAAATGCGATAAGTAGTGTGAATTGCAGAATTCAGTGAATCATCGAATCTTTGAACGCACATTGCGCCCCTTGGTATTCCATGGGGCATGCCTGTTCGAGCGTCATTGGTAAACTCAAGCTCTGCTTGGTGTTGGGCGTCTGTCCCGCCTTCGCGCGTGGACTCGCCCCAAAGTCATTGGTAGCGGTCGTGCCAGCTTCTCGCGCAGCATACGCGCTCCGGAGGCCAGTCGATCAGCGTC----------------------------------------------TCTCCAGAGATGTGTGGAGAACAACCAAGACTTCAACGTGCAAATGGCCATCAAGGCCGGTGTCATTACCAACGGTCTGAAGTACTCCCTGGCCACTGGTAACTGGGGTGACCAAAAGAAAGCGGCATCCGCAAAGGCTGGTGTCTCACAGGTGTTGAACCGGTACACCTATGCGTCAACCTTATCCCATCTTCGACGGACCAATACACCTGTCGGCCGTGATGGCAAGCTGGCCAAACCGCGCCAGCTCCACAACAGTCATTGGGGTCTCGTCTGCCCCGCCGAGACGCCTGAAGGACAGGCCTGTGGTCTGGTCAAGAACCTCTCCCTGATGTGCTACGTCAGTGTCGGTAGCGAGAGTGCGCCCATCATCGACTACATGACAGGCCGCAACATGGAACTTCTCGAAGAGTATGATCCCGTGATGAATCCGAGTGCCACTAAGGTGTTTGTCAACGGCGTCTGGGTTGGAACACACAACAACCCGCAGCAGCTCGTTTCCAACGTGCAGGAACTTCGACGCAACGGAACGCTGTCTTACGAGATGAGCTTGATCCGAGACATTCGTGATCGAGAGTTCAAGATCTTCACAGATGCAGGCCGTGTCATGAGACCACTTTTCGTGGTGGAGAACGACCATCGCAAACCGAACAAGGGCCATCTCGTCTTCAACCGCGAGCACTTTAACAAGCTCCAAGCTGACGGCGGCGTGGACACTTCCGGATTCAACGACGAGGACACAATGGAGATGAAGTATGGCTGGAGAGGACTGCTGCACGACGGCTGCGTCGAGTATCTCGATGCAGAAGAAGAAGAATTCGCCATGATTGTTATGTCTCCTGAAGATCTCGAAGCATGGCGCGATCTCAAGCAGGGCAACACTGCGCCACCCGCTGAGAAGGACAAAGCCAAACGTCTCGCGCCTCTGAAGCCGAAACCCAACCCTACGGTTGCGGCTTACACGCATTGCGAAAT-----------------------TGACTGCGCCATTCTCATCATTGCTGCCGGTACTGGTGAGTTCGAGGCTGGTATCTCCAAGGATGGCCAGACTCGTGAGCACGCTCTCCTGGCCTACACCCTCGGTGTCAGGCAGCTCATCGTCGCCATCAACAAGATGGACACCACCAAGTGGTCCGAGGACCGTTACCAGGAGATCATCAAGGAGACCTCCAACTTCATCAAGAAGGTCGGCTACAACCCCAAGCACGTTCCTTTCGTCCCCATCTCCGGCTTCAACGGTGACAACATGATTGAGGCCTCCACCAACTGCCCCTGGTACAAGGGCTGGGAGAAGGAGACCAAGGCCAAGGCCACCGGAAAGACCCTTCTCGAGGCCATTGACGCCATCGACCCCCCTACCCGTCCCTCCGACAAGCCCCTTCGTCTTCCCCTCCAGGACGTGTACAAGATCGGTGGTATTGGCACGGTCCCCGTCGGTCGTGTCGAGACTGGTGTCATCAAGGCCGGTATGGTCGTCACCTTCGCCCCTGCTGGTGTGACCACTGAAGTCAAGTCCGTCGAGATGCACCACGAGCAGCTTGCCGAGGGTGTCCCCGGTGACAACGTCGGCTTCAACGTCAAGAACGTCTCCGTCAAGGAGATCCGTCGTGGTAACGTTGCTGGTGACTCCAAGAACGACCCCCCCAAGGGTGCCGAGTCCTTCAACGCCCAGGTCATCGTCCTCAACCACCCTGGTCAGGTCGGTGCCGGTTACGCCCCCGTTCTCGACTGCCACACTGCCCACATTGCCTGCAAGTTCTCCGAGCTCCTCGAGAAGATCGACCGCCGAACTGGCAAGTCTGTTGAGAACTCCCCCAAGTTCATCAAGTCTGGTGACGCTGCCATCGTCAAGATGTTGCCGTCCAAGCCTATGTGCGTTGAGGCTTTCACCGAGTA
>Bambusicola triseptatispora MFLUCC 11 0166
------------------CGGCGAGTGAAGCGGCAACAGCTCAAATTTGAAATCTGGCCCTCTAGGGGGTCCGAGTTGTAATTTGCAGAGGGTGCTTTGGCGTCGGTGGCAGTCTAAGTTCCTTGGAACAGGACATCACAGAGGGTGAGAATCCCGTACGTGGCCGCCAACCTTCGCCGTGTAAAGCCCCTTCGACGAGTCGAGTTGTTTGGGAATGCAGCTCTAAATGGGAGGTAAATTTCTTCTAAAGCTAAATACCGGCCAGAGACCGATAGCGCACAAGTAGAGTGATCGAAAGATGAAAAGCACTTTGGAAAGAGAGTCAAATAGCACGTGAAATTGTTGAAAGGGAAGCGCTTGCAGTCAGACTTGCCCGTAGTTGCTCACCTAGGCTTCTGCCTGGGGCACTCTTCTGCGGGCAGGCCAGCATCAGTTTGGGCGGCCGGACAAAGACCTCTGTCATGTATCTTCCTTCGGGATGACCTTATAGGGGAGGTGTAATGCGGCCAGCCCGGACTGAGGTCCGCGCTTTTGCTAGGATGCTGGCGTAATGGCTGTAAGCGGCCCGTCTTGAAACACGGACCAAGGAGTCTAACATCTATGCGAGTGTTTGGGTGTCAAGCCCGGGCGCGCAATGAAAGTGAACGGAGGTGGGAACCCTCGGGTGCACCATCGACCGATCCTGATGTCTTCGGATGGATTTGAGTAAGAGCATAGCTGTTGGGACCCGAAAGATGGTGAACTATGCTTGAATAGGGTGAAGCCAGAGGAAACTCTGGTGGAGGCTCGCAGCGGTTCTGACGTGCAAATCGATCGTCAAATTTGGGCATA-------------???????????????????????????????????????????????????????????????????????????????????????????????????????????????????????????????????????????????????????????????????????????????????????????????????????????????????????????????????????????????????????????????????????????????????????????????????????????????????????????????????????????????????????????????????????????????????????????????????????????????????????????????????????????????????????????????????????????????????????????????????????????????????????????????????????????????????????????????????????????????????????????????????????????????????????????????????????????????????????????????????????????????????????????????????????????????????????????????????????????????????????????????????????????????????????????????????????????????????????????????????????????????????????????????????????????????????????????????????????????????????????????????????????????????????????????????????????????????????????????????????????????????????????????????????????????????????????---------------------------------------------------------------------------------------------------------------------------------------------------------------------------------------------------------------------------------------------------------------------------------------------------------------------GTGGAGTGGCAGCACTCTGCTTAAGATATAGTCGGGCCCCTTGGGAAACCC--TGGGGAAGAAACGTTCCGTAGGTGAACCTGCGGAAGGATCATTACAGGAAAAGCGAT----GCCCCCCATCCACCCTTGCCTATCGCA-CCTTTGTCGTTCCCTCGGCGGGCCCCCCGCCGACGGGCACCCCAAACCCCCTTGCATGTAGCATAAACGTCCGATACAAACTTGAATAATCACAACTTTCAACAATGGATCTCTTGGTTCTGGCATCGATGAAGAACGCAGCGAAATGCGATAAGTAGTGTGAATTGCAGAATTCAGTGAATCATCGAATCTTTGAACGCACATTGCGCCCCTTGGTATTCCATGGGGCATGCCTGTTCGAGCGTCATTTGAAACCTCAAGCCCTGCTTGGTGTTGGGTGTCTGTCCCGCCTTCGCGCGAGGACTCGCCCCAAAGTCATTGGCAGCGGTCGTGCCAGCTTCTCGCGCAGCATACGCGCTCCGGAGGCGAGCCGGCCCGCGTC-------TATCCTGTTCCTCAAACTTACCAAAGATGTCTACAAGTATCTCCAGAGGTGTGTGGAGAACAACCAGGATTTTAACGTGCAAATGGCCATCAAGGCCGGTATCATTACCAACGGTCTAAAGTACTCCCTTGCCACTGGTAACTGGGGTGACCAAAAGAAAGCCGCATCCGCAAAAGCTGGCGTTTCGCAGGTGTTGAACCGGTACACATATGCATCCACATTGTCACATCTTCGACGGACTAATACTCCCGTCGGCCGTGATGGCAAGCTAGCCAAACCTCGCCAGCTTCACAACAGTCATTGGGGTCTCGTCTGCCCTGCCGAGACGCCTGAAGGACAGGCCTGTGGCCTGGTCAAGAATCTCTCCCTTATGTGCTACGTCAGTGTCGGTAGCGAGAGCGCACCCATCATTGACTACATGACGGGGCGCAACATGGAACTTCTAGAAGAGTACGATCCAGTGATGAACCCGCATTCCACCAAGGTATTCGTGAACGGCGTCTGGGTGGGAACACACAACAGCCCACAACAGCTCGTTTCCAACGTGCAGGAACTTCGACGCAACGGAACGCTGTCTTACGAAATGAGTTTGATCCGAGACATTCGTGACCGAGAGTTCAAGATCTTCACGGATGCAGGTCGTGTCATGCGACCGCTGTTCGTGGTGGAGAACGACCACCGCAAACCGAACAAGGGCCATCTCGTCTTTAACCGTGACCACTTCAATAAGCTCCAAGCTGACGGTGGCGTGGACACCTCGGGGTTCAACGACGAAGACACAATGGAGATGAAGTATGGTTGGAGAGGGCTGCTGCACGACGGTTGCGTTGAGTATCTCGATGCTGAAGAAGAAGAATTCGCTATGATTGTAATGTCGCCAGAAGACCTTGAAGCATGGCGCGACCTTAGGCAGGGTAACACTGCACCCCCAGCCGAGAAGGACAAGGCCAAACGTCTCGCCCCACTGAAGCCAAAACCCAACCCTACGGTTGCTGCTTACACGCACTGTGAAA----------------??????????????????????????????????????????????????????????????????????????????????????????????????????????????????????????????????????????????????????????????????????????????????????????????????????????????????????????????????????????????????????????????????????????????????????????????????????????????????????????????????????????????????????????????????????????????????????????????????????????????????????????????????????????????????????????????????????????????????????????????????????????????????????????????????????????????????????????????????????????????????????????????????????????????????????????????????????????????????????????????????????????????????????????????????????????????????????????????????????????????????????????????????????????????????????????????????????????????????????????????????????????????????????????????????????????????????????????????????????????????????????????????????????????????????????????????
>Corylicola italica MFLU 19 0500
-------------AGTAACGGCGAGTGAAGCGGCAACAGCTCAAATTTGAAATCTGACTTCTTAGGGAGTCCGAGTTGTAATTTGCAGAGGGTGCTTTGGCGTCGGTGGCGGTCTAAGTTCCTTGGAACAGGACATCACAGAGGGTGAGAATCCCGTACGTGGTCGCCTACCTTCGCCGTGTAAAGCCCCTTCGACGAGTCGAGTTGTTTGGGAATGCAGCTCTAAATGGGAGGTAAATTTCTTCTAAAGCTAAATACCGGCCAGAGACCGATAGCGCACAAGTAGAGTGATCGAAAGATGAAAAGCACTTTGGAAAGAGAGTCAAAAAGCACGTGAAATTGTTGAAAGGGAAGCGCTTGCAGTCAGACTTGCCCGTAGTTGCTCACCCAAACTTCTGGTTGGGGTACTCTTCTGCGGGCAGGCCAGCATCAGTTTGGGCGGCCGGACAAAGACCTCTGTCATGTATCTTCCTTCGGGATGACCTTATAGGGGAGGTGTAATGCGGCCAGCCTGGACTGAGGTCCGCGCTTTTGCTAGGATGCTGGCGTAATGGCTGTAAGCGGCCCGTCTTGAAACACGGACCAAGGAGTCTAACATCTATGCGAGTGTTTGGGTGTCAAGCCCGGGCGCGCAATGAAAGTGAACGGAGGTGGGAACCTTAGGGTGCACCATCGACCGATCCTGATGTCTTCGGATGGATTTGAGTAAGAGCATAGCTGTTGGGACCCGAAAGATGGTGAACTATGCTTGAATAGGGTGAAGCCAGAGGAAACTCTGGTGGAGGCTCGCAGCGGTTCTGACGTGCAAATCGATCGTCAAATTTGGGCATAGGGGCGAAAGACT----------CGAATGGCTCATTAAATCAGTTATCGTTTATTTGATAGTACCTTACTACTTGGATAACCGTGGTAATTCTAGAGCTAATACATGCTGAAAACCCCGACTTCGGGAGGGGTGTATTTATTAGATAAAAAACCAATGCCCTTCGGGGCTTCTTGGTGATTCATAATAACTTCTCAGATCGCATGGCCTTGCGCCGGCGACGGTTCATTCAAATTTCTGCCCTATCAACTTTCGATGGTAAGGTATTGGCTTACCATGGTTTCAACGGGTAACGGGGAATTAGGGTTCGATTCCGGAGAGGGAGCCTGAGAAACGGCTACCACATCCAAGGAAGGCAGCAGGCGCGCAAATTACCCAATCCCGACACGGGGAGGTAGTGACAATAAATACTGATACAGGGCTCTTTTGGGTCTTGTAATTGGAATGAGTACAATTTAAACCTCTTAACGAGGAACAATTGGAGGGCAAGTCTGGTGCCAGCAGCCGCGGTAATTCCAGCTCCAATAGCGTATATTAAAGTTGTTGCAGTTAAAAAGCTCGTAGTTGAACCTTTGGCCTGGCTGGCAGGTCCGCCTCACCGCGTGTACTTGTCCGGCCGGGCCTTTTCTTCTGGAGAACCGCATGCCCTTCACTGGGTGTGTTGGGGACCAGGACTTTTACTTTGAAAAAATTAGAGTGTTCAAAGCAGGCCTTTGCTCGAATACGTTAGCATGGAATAATAGAATAGGACGTGCGGTCCTATTTTGTTGGTTTCTAGGACCGCCGTAATGATTAATAGGGACAGTCGGGGGCATCAGTATTCAATTGTCAGAGGTGAAATTCTTGGATTTATTGAAGACTAACTACTGCGAAAGCATTTGCCAAGGATGTTTTCATTAATCAGTGAACGAAAGTTA-GGGATCGAAGACGATCAGATACCGTCGTAGTCTTAACCATAAACTATGCCGACTAGGGATCGGGCGGTGTTTCTTATTTGACTCGCTCGGCACCTTACGAGAAA-----------------------------------------------------------------------------------------------------------------------------------------------------------------------------------------------------------------------------------------------------------------------------------------------------------------------------------------------------------------------------------------------------GGTGAACCTGCGGAAGGATCATTACCTGAATATGGGCTTCGGCCCTCATTCTACCCTTGTGTATCTTA-CCTTTGTTGTTCCCTCGGCGGGTCTCCCGCCGATGGGTACCACAAACCCTTTTGCATTTAGCATCAAATTCTGATA-AAACATAAATAATCACAACTTTCAACAATGGATCTCTTGGTTCTGGCATCGATGAAGAACGCAGCGAAATGCGATAAGTAGTGTGAATTGCAGAATTCAGTGAATCATCGAATCTTTGAACGCACATTGCGCCCCTCGGTATTCCGTGGGGCATGCCTGTTCGAGCGTCATTTACACCCTCAAGCTCTGCTTGGTGTTGGGCGTCTGTCCCG-CTTCGTGCGTGGACTCGCCCCAAAGTCATTGGCGGCGATCGTGCCAGCTTCTCGCGCAGCATACGCGCTCCGGAGGCAAGTCGATCAGCATC---------------------------------------------------------------------------------------------------AAGCTGGTATCATCACCAATGGATTGAAGTACTCGTTGGCCACCGGTAACTGGGGTGACCAGAAGAAGGCCGCATCCGCAAAGGCAGGTGTCTCACAGGTGTTGAATCGATACACTTATGCGTCCACGTTATCCCATCTTCGGAGAACCAACACTCCCGTCGGCCGTGATGGTAAGCTGGCCAAACCACGACAGCTTCACAACAGTCATTGGGGACTCGTCTGCCCCGCCGAGACACCGGAAGGTCAGGCTTGCGGTCTCGTAAAGAACCTGTCTTTGATGTGCTACGTCAGTGTCGGAAGCGAAAGCGCACCTATCATCGATTACATGACTGGACGCAACATGGAACTCCTCGAAGAGTACGATCCAGTCATGAACCCTTCTGCCACCAAGGTCTTCGTAAACGGTGTATGGGTTGGTACACACAGCGCCCCATTACAACTCGTGTCCAACGTGCAGGAGCTTCGACGTAACGGAACGCTTTCTTACGAAATGAGCTTGATTCGAGACATCCGTGATCGAGAGTTCAAGATCTTCACTGACGCAGGTCGTGTTATGAGGCCACTCTTCGTGGTGGAGAACGACCATCGGAAACCGAACAAGGGTCACCTCGTCTTCAATCGTGAGCATTTTAACAAACTTCAAGCAGACGGCGGCGTGGACACTGCTGGATTCAACGATGAAGACACGATGGAAATGAAGTACGGCTGGAGAGGTCTGCTCCACGACGGCTGCGTAGAATACCTCGATGCAGAAGAAGAAGAATTCGCCATGATTGTCATGTCTCCAGAAGATCTAGAGGCATGGCGTGACCTGAAGCAGGGTAACACCGCGCCTCCCGTGGAGAAAGACAAGAGCAAACGTCTCGCGCCTCTCAAGCCGAAGCCAAATCCCACGGTCAATGCCTATACCCATTGCGAGATTCACCCGGCTATGAT??????????????????????????????????????????????????????????????????????????????????????????????????????????????????????????????????????????????????????????????????????????????????????????????????????????????????????????????????????????????????????????????????????????????????????????????????????????????????????????????????????????????????????????????????????????????????????????????????????????????????????????????????????????????????????????????????????????????????????????????????????????????????????????????????????????????????????????????????????????????????????????????????????????????????????????????????????????????????????????????????????????????????????????????????????????????????????????????????????????????????????????????????????????????????????????????????????????????????????????????????????????????????????????????????????????????????????????????????????????????????????????????????????????????????????????????
>Corylicola italica MFLUCC 20 0111
--------------GTAACGGCGAGTGAAGCGGCAACAGCTCAAATTTGAAATCTGACTTCTTAGGGAGTCCGAGTTGTAATTTGCAGAGGGTGCTTTGGCGTCGGTGGCGGTCTAAGTTCCTTGGAACAGGACATCACAGAGGGTGAGAATCCCGTACGTGGTCGCCTACCTTCGCCGTGTAAAGCCCCTTCGACGAGTCGAGTTGTTTGGGAATGCAGCTCTAAATGGGAGGTAAATTTCTTCTAAAGCTAAATACCGGCCAGAGACCGATAGCGCACAAGTAGAGTGATCGAAAGATGAAAAGCACTTTGGAAAGAGAGTCAAAAAGCACGTGAAATTGTTGAAAGGGAAGCGCTTGCAGTCAGACTTGCCCGTAGTTGCTCACCCAAACTTCTGGTTGGGGTACTCTTCTGCGGGCAGGCCAGCATCAGTTTGGGCGGCCGGACAAAGACCTCTGTCATGTATCTTCCTTCGGGATGACCTTATAGGGGAGGTGTAATGCGGCCAGCCTGGACTGAGGTCCGCGCTTTTGCTAGGATGCTGGCGTAATGGCTGTAAGCGGCCCGTCTTGAAACACGGACCAAGGAGTCTAACATCTATGCGAGTGTTTGGGTGTCAAGCCCGGGCGCGCAATGAAAGTGAACGGAGGTGGGAACCTTAGGGTGCACCATCGACCGATCCTGATGTCTTCGGATGGATTTGAGTAAGAGCATAGCTGTTGGGACCCGAAAGATGGTGAACTATGCTTGAATAGGGTGAAGCCAGAGGAAACTCTGGTGGAGGCTCGCAGCGGTTCTGACGTGCAAATCGATCGTCAAATTTGGGCATAGGGGCGAAAGACT----------CGAATGGCTCATTAAATCAGTTATCGTTTATTTGATAGTACCTTACTACTTGGATAACCGTGGTAATTCTAGAGCTAATACATGCTGAAAACCCCGACTTCGGGAGGGGTGTATTTATTAGATAAAAAACCAATGCCCTTCGGGGCTTCTTGGTGATTCATAATAACTTCTCAGATCGCATGGCCTTGCGCCGGCGACGGTTCATTCAAATTTCTGCCCTATCAACTTTCGATGGTAAGGTATTGGCTTACCATGGTTTCAACGGGTAACGGGGAATTAGGGTTCGATTCCGGAGAGGGAGCCTGAGAAACGGCTACCACATCCAAGGAAGGCAGCAGGCGCGCAAATTACCCAATCCCGACACGGGGAGGTAGTGACAATAAATACTGATACAGGGCTCTTTTGGGTCTTGTAATTGGAATGAGTACAATTTAAACCTCTTAACGAGGAACAATTGGAGGGCAAGTCTGGTGCCAGCAGCCGCGGTAATTCCAGCTCCAATAGCGTATATTAAAGTTGTTGCAGTTAAAAAGCTCGTAGTTGAACCTTTGGCCTGGCTGGCAGGTCCGCCTCACCGCGTGTACTTGTCCGGCCGGGCCTTTTCTTCTGGAGAACCGCATGCCCTTCACTGGGTGTGTTGGGGACCAGGACTTTTACTTTGAAAAAATTAGAGTGTTCAAAGCAGGCCTTTGCTCGAATACGTTAGCATGGAATAATAGAATAGGACGTGCGGTCCTATTTTGTTGGTTTCTAGGACCGCCGTAATGATTAATAGGGACAGTCGGGGGCATCAGTATTCAATTGTCAGAGGTGAAATTCTTGGATTTATTGAAGACTAACTACTGCGAAAGCATTTGCCAAGGATGTTTTCATTAATCAGTGAACGAAAGTTA-GGGATCGAAGACGATCAGATACCGTCGTAGTCTTAACCATAAACTATGCCGACTAGGGATCGGGCGGTGTTTCTTATTTGACTCGCTCGGCACCTTACGAGAAA-----------------------------------------------------------------------------------------------------------------------------------------------------------------------------------------------------------------------------------------------------------------------------------------------------------------------------------------------------------------------------------------------------GGTGAACCTGCGGAAGGATCATTACCTGAATATGGGCTTCGGCCCTCATTCTACCCTTGTGTATCTTA-CCTTTGTTGTTCCCTCGGCGGGTCTCCCGCCGATGGGTACCACAAACCCTTTTGCATTTAGCATCAAATTCTGATA-AAACATAAATAATCACAACTTTCAACAATGGATCTCTTGGTTCTGGCATCGATGAAGAACGCAGCGAAATGCGATAAGTAGTGTGAATTGCAGAATTCAGTGAATCATCGAATCTTTGAACGCACATTGCGCCCCTCGGTATTCCGTGGGGCATGCCTGTTCGAGCGTCATTTACACCCTCAAGCTCTGCTTGGTGTTGGGCGTCTGTCCCG-CTTCGTGCGTGGACTCGCCCCAAAGTCATTGGCGGCGATCGTGCCAGCTTCTCGCGCAGCATACGCGCTCCGGAGGCAAGTCGATCAGCATC--------------------------------------------------------------------------------------------------------------------------------------------------------------------------------------------------------------CGATACACTTATGCGTCCACGTTATCCCATCTTCGGAGAACCAACACTCCCGTCGGCCGTGATGGTAAGCTGGCCAAACCACGACAGCTTCACAACAGTCATTGGGGACTCGTCTGCCCCGCCGAGACACCGGAAGGTCAGGCTTGCGGTCTCGTAAAGAACCTGTCTTTGATGTGCTACGTCAGTGTCGGAAGCGAAAGCGCACCTATCATCGATTACATGACTGGACGCAACATGGAACTCCTCGAAGAGTACGATCCAGTCATGAACCCTTCTGCCACCAAGGTCTTCGTAAACGGTGTATGGGTTGGTACACACAGCGCCCCATTACAACTCGTGTCCAACGTGCAGGAGCTTCGACGTAACGGAACGCTTTCTTACGAAATGAGCTTGATTCGAGACATCCGTGATCGAGAGTTCAAGATCTTCACTGACGCAGGTCGTGTTATGAGGCCACTCTTCGTGGTGGAGAACGACCATCGGAAACCGAACAAGGGTCACCTCGTCTTCAATCGTGAGCATTTTAACAAACTTCAAGCAGACGGCGGCGTGGACACTGCTGGATTCAACGATGAAGACACGATGGAAATGAAGTACGGCTGGAGAGGTCTGCTCCACGACGGCTGCGTAGAATACCTCGATGCAGAAGAAGAAGAATTCGCCATGATTGTCATGTCTCCAGAAGATCTAGAGGCATGGCGTGACCTGAAGCAGGGTAACACCGCGCCTCCCGTGGAGAAAGACAAGAGCAAACGTCTCGCGCCTCTCAAGCCGAAGCCAAATCCCACGGTCAATGCCTATACCCATTGCGAGATTCACCCGGCTATGAT--------CGATTGCGCTATCCTCATCATCGCCGCTGGTACTGGTGAGTTCGAAGCCGGTATCTCCAAGGATGGTCAGACCCGTGAGCACGCTCTTCTCGCCTACACTCTTGGTGTAAGGCAGCTCATCGTCGCCATCAACAAGATGGACACCACCAAGTGGTCCGAGGACCGTTACCAGGAGATCATCAAGGAGACCTCCAACTTCATCAAGAAGGTCGGATACAACCCCAAGCACGTCCCCTTCGTCCCCATCTCCGGTTTCAACGGTGACAACATGATCGAGGCCTCTTCCAACTGCCCCTGGTACAAGGGCTGGGAGAAGGAGACCAAGTCCAAGGCTACCGGCAAGACCCTTCTCGAGGCCATCGATGCCATCGACCCCCCTAGCCGTCCCTCCGACAAGCCCCTTCGTCTTCCCCTCCAGGATGTGTACAAGATTGGCGGTATTGGCACGGTTCCCGTCGGTCGTGTCGAGACTGGTGTCATCAAGTCCGGCATGGTCGTTACCTTCGCCCCGGCTGGTGTGACCACTGAAGTCAAGTCCGTCGAGATGCACCACGAGCAGCTTACCGAGGGTGTCCCCGGTGACAACGTCGGCTTCAACGTCAAGAACGTTTCCGTGAAGGAGATCCGTCGTGGCAACGTCGCCGGTGACTCCAAGCAGGACCCCCCCAAGGGTGCTGAGTCCTTCAACGCCCAGGTCATTGTCCTCAACCACCCTGGTCAGGTTGGTGCCGGTTACGCCCCAGTTCTCGACTGCCACACTGCCCACATTGCCTGCAAGTTTTCCGAGCTCCTTGAGAAGATCGATCGCCGAACTGGCAAGTCTGTTGAGAACTCTCCCAAGTTCATCAAGTCCGGTGACGCTGCCATCGTCAAGATGATTCCCTCCAAGCCCATGTGCGTGGAGGCTTTCACCGAGTA
>Latorua caligans CBS 576 65 HT
CTGGGATTGCCCTAGTAACGGCGAGTGAAGCGGCAACAGCTCAAATTTGAAATCTGGCTTCTCCGAGGGTCCGAGTTGTAATTTGCAGAGGGTGCTTTGGCTTTGGTTGCGGTCTAAGTTCCTTGGAACAGGACATCACAGAGGGTGAGAATCCCGTATGTGGTCGCATTCCATCGCCGTGTAAAGCCCCTTCGACGAGTCGAGTTGTTTGGGAATGCAGCTCTAAATGGGAGGTAAATTTCTTCTAAAGCTAAATACCGGCCAGAGACCGATAGCGCACAAGTAGAGTGATCGAAAGATGAAAAGCACTTTGGAAAGAGAGTCAAACAGCACGTGAAATTGTTGAAAGGGAAGCGCTTGCAGCCAGACTTGCCCGTCGTTGCTCATCCAGGCTCTTGCCTGGAGCACTCGATGGCGGGCAGGCCAGCATCAGTTTGGGCGGCCGGATAAAGACCTCTGTCACGTACCTTCCTCCGGGAAGGCCTTATAGGGGAGGTGCAACACGGCCAGTCCGGACTGAGGTTCGCGCATCTGCTAGGATGCTGGCGTAATGGCTGTAAGCGGCCCGTCTTGAAACACGGACCAAGGAGTCTAACATCTATGCGAGTGTTTGGGTGTCAAGCCCGGGCGCGCAATGAAAGTGAACGGAGGTGGGAACCCTTGGGTGCACCATCGACCGATCCTGATGTCTTCGGATGGATTTGAGTAAGAGCATAGCTGTTGGGACCCGAAAGATGGCGAACTATGCTTGAATCGGGTGAAGCCAGAGGAACCTCTGGTGCAGGCTCGCAGCGGTTCTGACGTGCAAATCGATCGTCAAATTTGGGCATAGGGGCGAAAGACT???????????????????????????????????????????????????????????????????????????????????????????????????????????????????????????????????????????????????????????????????????????????????????????????????????????????????????????????????????????????????????????????????????????????????????????????????????????????????????????????????????????????????????????????????????????????????????????????????????????????????????????????????????????????????????????????????????????????????????????????????????????????????????????????????????????????????????????????????????????????????????????????????????????????????????????????????????????????????????????????????????????????????????????????????????????????????????????????????????????????????????????????????????????????????????????????????????????????????????????????????????????????????????????????????????????????????????????????????????????????????????????????????????????????????????????????????????????????????????????????????????????????????????????????????????????????????????----------------------------------------------------------------------------------------------------------------------------------------------------------------------------------------------------------------------------------------------------------------------------------------------------------------------------------------------------------------------------------AAGGTTTCCGTAGGTGAACCTGCGGAAGGATCATTACATGGCCGGGGGCATCCCACGCGCTCCTACCCTTGTCTATTGCACCCTTCGTCGTTCCCTCGGCGGGTCATCCGCCGACGGGCACCTACAAACCCTTTTTGTTAAGCATCTTCTTCTGATCGAAACGTAAATCGTTACAACTTTCAACAATGGATCTCTTGGTTCTGGCATCGATGAAGAACGCAGCGAAATGCGATAAGTAGTGTGAATTGCAGAATTCAGTGAATCATCGAATCTTTGAACGCACATTGCGCCCCTTGGTATTCCATGGGGCATGCCTGTTCGAGCGTCATTTACACCCTCAAGCTCTGCTTGGTGTTGGGCGTCTGTCCCCGT--------GGGACTCGCCCCAAAGGCATTGGCAGCGGTCCTGCCGGCTAATCGCGCAGCACTGTCGCGCTGGAGCTGCGGAATTCAGCGTC??????????????????????????????????????????????????????????????????????????????????????????????????????????????????????????????????????????????????????????????????????????????????????????????????????????????????????????????????????????????????????????????????????????????????????????????????????????????????????????????????????????????????????????????????????????????????????????????????????????????????????????????????????????????????????????????????????????????????????????????????????????????????????????????????????????????????????????????????????????????????????????????????????????????????????????????????????????????????????????????????????????????????????????????????????????????????????????????????????????????????????????????????????????????????????????????????????????????????????????????????????????????????????????????????????????????????????????????????????????????????????????????????????????????????????????????????????????????????????????????????????????????????????????????????????????????????????????????????????????????????????????????????????????????????????????????????????????????????????????????????????????????????????????????????????????????????????????????????????????????????????????????????????????????????????????????????????????????????????????????????????????????????????????????????????????????????????????????????????????????????????????????????????????????????????????????????????????????????????????????????????????????????????????????????????????????????????????????????????????????????????????????????????????????????????????????????????????????????????????????????????????????????????????????????????????????????????????????????????????????????????????????????????????????????????????????????????????????????????????????????????????????????????????????????????????????????????????????????????????????????????????????????????????????????????????????????????????????????????????????????????????????????????????????????????????
>Latorua grootfonteinensis CBS 369 72 HT
-----------------ACGGCGAGTGAAGCGGCAACAGCTCAAATTTGAAATCTGGCTTCTTCGAGGGTCCGAGTTGTAATTTGCAGAGGGTGCTTTGGCTTTGGTTGCGGTCTATGTTCCTTGGAACAGGACATCACAGAGGGTGAGAATCCCGTATGTGGTCGCATTCCATCGCCGTGTAAAGCCCCTTCGACGAGTCGAGTTGTTTGGGAATGCAGCTCTAAATGGGAGGTAAATTTCTTCTAAAGCTAAATACCGGCCAGAGACCGATAGCGCACAAGTAGAGTGATCGAAAGATGAAAAGCACTTTGGAAAGAGAGTCAAACAGCACGTGAAATTGTTGAAAGGGAAGCGCTTGCAGCCAGACTTGCCCGTCGTTGCTCATCCAGGCTCTTGCCTGGAGCACTCGATGGCGGGCAGGCCAGCATCAGTTTGGGCGGCCGGATAAAGACCTCTGTCACGTACCTTCCTTCGGGAAGGCCTTATAGGGGAGGTGCAACACGGCCAGTCCGGACTGAGGTTCGCGCATCTGCTAGGATGCTGGCGTAATGGCTGTAAGCGGCCCGTCTTGAAACACGGACCAAGGAGTCTAACATCTATGCGAGTGTTTGGGTGTCAAGCCCGGGCGCGCAATGAAAGTGAACGGAGGTGGGAACCCTTGGGTGCACCATCGACCGATCCTGATGTCTTCGGATGGATTTGAGTAAGAGCATAGCTGTTGGGACCCGAAAGATGGTGAACTATGCTTGAATAGGGTGAAGCCAGAGGAAACTCTGGTGGAGGCTCGCAGCGGTTCTGACGTGCAAATCGATCGTCAAATTTGGGCATA-------------??????????????????????????????????????????????????????????????????????????????????????????????????????????????????????????????????????????????????????????????????????????????????????????????????????????????????????????????????????????????????????????????????????????????????????????????????????????????????????????????????????????????????????????????????????????????????????????????????????????????????????????????????????????????????????????????????????????????????????????????????????????????????????????????????????????????????????????????????????????????????????????????????????????????????????????????????????????????????????????????????????????????????????????????????????????????????????????????????????????????????????????????????????????????????????????????????????????????????????????????????????????????????????????????????????????????????????????????????????????????????????????????????????????????????????????????????????????????????????????????????????????????????????????????????????????????????????????????????????????????????????????????????????????????????????????????????????????????????????????????????????????????????????????????????????????????????????????????????????????????????????????????????????????????????????????????????????????????????????????????????????????????????????????????????????????????????????????????????????????????????????????????????????????????????????????????????????????????????????????????????????????????????????????????????????????????????????????????????????????????????????????????????????????????????????????????????????????????????????????????????????????????????????????????????????????????????????????????????????????????????????????????????????????????????????????????????????????????????????????????????????????????????????????????????????????????????????????????????????????????????????????????????????????????????????????????????????????????????????????????????????????????????????????????????????????????????????????????????????????????????????????????????????????????????????????????????????????????????????????????????????????????????????????????????????????????????????????????????????????????????????????????????????????????????????????????????????????????????????????????????????????????????????????????????????????????????????????????????????????????????????????????????????????????????????????????????????????????????????????????????????????????????????????????????????????????????????????????????????????????????????????????????????????????????????????????????????????????????????????????????????????????????????????????????????????????????????????????????????????????????????????????????????????????????????????????????????????????????????????????????????????????????????????????????????????????????????????????????????????????????????????????????????????????????????????????????????????????????????????????????????????????????????????????????????????????????????????????????????????????????????????????????????????????????????????????????????????????????????????????????????????????????????????????????????????????????????????????????????????????????????????????????????????????????????????????????????????????????????????????????????????????????????????????????????????????????????????????????????????????????????????????????????????????????????????????????????????????????????????????????????????????????????????????????????????????????????????????????????????????????????????????????????????????????????????????????????????????????????????????????????????????????????????????????????????????????????????????????????????????????????????????????????????????????????????????????????????????????????????????????????????????????????????????????????????????????????????????????????????????????????????????????????????????????????????????????
>Leucaenicola aseptata MFLUCC 17 2423
CAGGGATTGCCCTAGTAACGGCGAGTGAAGCGGCAACAGCTCAAATTTTAAATCTGGCTCTCTCGGGGGTCCGAGTTGTAATTTGCAGAGGGTGCTTTGGCGTCGGTAGCGGTCTAAGTTCCTTGGAACAGGACATCACAGAGGGTGAGAATCCCGTACGTGGTCGCTAACCTTCGCCGTGTAAAGCCCCTTCGACGAGTCGAGTTGTTTGGGAATGCAGCTCTAAATGGGAGGTAAATTTCTTCTAAAGCTAAATACCGGCCAGAGACCGATAGCGCACAAGTAGAGTGATCGAAAGATGAAAAGCACTTTGGAAAGAGAGTCAAATAGCACGTGAAATTGTTGAAAGGGAAGCGCTTGCAGTCAGACTTGCCCGTAGTTGCTCACCTAGGCTTTTGCCTGGGGCACTCTTCTGCGGGCAGGCCAGCATCAGTTTGGGCGGCCGGACAAAGACCTCTGTCATGTATCTTCCTTCGGGATGACCTTATAGGGGAGGTGTAATGCGGCCAGCCCGGACTGAGGTCCGCGCTTTTGCTAGGATGCTGGCGTAATGGCTGTAAGCGGCCCGTCTTGAAACACGGACCAAGGAGTCTAACATCTATGCGAGTGTTTGGGTGTCAAGCCCGGGCGCGCAATGAAAGTGAACGGAGGTGGGAACCTTTGGGTGCACCATCGACCGATCCTGATGTCTTCGGATGGATTTGAGTAAGAGCATAGCTGTTGGGACCCGAAAGATGGTGAACTATGCTTGAATAGGGTGAAGCCAGAGGAAACTCTGGTGGAGGCTCGCAGCGGTTCTGACGTGCAAATCGATCGTCAAATTTGGGCATAGGGGCGAAAGACTCGTGAAACTGCGAATGGCTCATTAAATCAGTTATCGTTTATTTGATAGTACCTTACTACTTGGATAACCGTGGTAATTCTAGAGCTAATACATGCTGAAAACCCCAACTTCGGAAGGGGTGTATTTATTAGATAAAAAACCAATGCCCTTCGGGGCTTCTTGGTGATTCATAATAACTTCTCAGATCGCATGGCCTTGCGCCGGCGACGGTTCATTCAAATTTCTGCCCTATCAACTTTCGATGGTAAGGTATTGGCTTACCATGGTTTCAACGGGTAACGGGGAATTAGGGTTCGATTCCGGAGAGGGAGCCTGAGAAACGGCTACCACATCCAAGGAAGGCAGCAGGCGCGCAAATTACCCAATCCCGACACGGGGAGGTAGTGACAATAAATACTGATACAGGGCTCTTTTGGGTCTTGTAATTGGAATGAGTACAATTTAAACCTCTTAACGAGGAACAATTGGAGGGCAAGTCTGGTGCCAGCAGCCGCGGTAATTCCAGCTCCAATAGCGTATATTAAAGTTGTTGCAGTTAAAAAGCTCGTAGTTGAACCTTTGGCCTGGCTGGCAGGTCCGCCTCACCGCGTGTACTTGTCCGGCCGGGCCTTCTTTTCTGGAGAACCGCATGCCCTTCACTGGGTGTGTTGGGGACCAGGACTTTTACTTTGAAAAAATTAGAGTGTTCAAAGCAGGCCTTTGCTCGAATACGTTAGCATGGAATAATAGAATAGGACGTGCGGTCCTATTTTGTTGGTTTCTAGGACCGCCGTAATGATTAATAGGGACAGTCGGGGGCATCAGTATTCAATTGTCAGAGGTGAAATTCTTGGATTTATTGAAGACTAACTACTGCGAAAGCATTTGCCAAGGATGTTTTCATTAATCAGTGAACGAAAGTTAGGGGATCGAAGACGATCAGATACCGTCGTAGTCTTAACCATAAACTATGCCGACTAGGGATCGGGCGGTGTTTCTATTTTGACTCGCTCGGCACCTTACGAGAAATCAAAGT---------------------------------------------------------------------------------------------------------------------------------------------------------------------------------------------------------------------------------------------------------------------------------------------------------------------------------------------------------------------------------------------------------------ATCATTACCTGAATTCGGGCTCCGGCCCCCATTCTACCCTTGTCTACCTTACCATTTGTTGTTCCCTCGGCGGGTCTCTCGCCGATGGGTACCCCAAAACCCTTTGTATAAAGCAATAACGTCTGATACAAAACATAATAATCACAACTTTCAACAATGGATCTCTTGGTTCTGGCATCGATGAAGAACGCAGCGAAATGCGATAAGTAGTGTGAATTGCAGAATTCCGTGAATCATCGAATCTTTGAACGCACATTGCGCCCCTTGGTATTCCATGGGGCATGCCTGTTCGAGCGTCATTTACACCCTCAAGCTCTGCTTGGTGTTGGGCGTTTGTCCCGCCTTCGCGCGTGGACTCGCCCCAAAGACATTGGCAGCGGTCGTGCCAGCTTCTCGCGCAGCATACGCGCTACGGAGGCGGATCGATCAGCGTCTGTTCCGTATCTTGTTCCTCAAGCTCACCAAGGATGTCTACAAGTACCTGCAGCGTTGCGTGGAGAACAACCAAGACTTCAACGTGCAGATGGCCATCAAAGCCGGCATCATCACCAATGGCTTGAAATACTCCCTGGCCACTGGTAACTGGGGTGACCAGAAGAAGGCAGCGTCAGCAAAAGCCGGTGTTTCGCAGGTGTTGAACCGATATACCTATGCATCTACATTGTCCCATCTTCGACGGACAAACACGCCTGTCGGCCGAGACGGAAAATTGGCCAAACCACGACAGCTTCACAACAGTCACTGGGGTCTCGTGTGCCCTGCAGAGACGCCCGAGGGACAGGCCTGTGGACTGGTAAAGAACCTTTCCCTCATGTGCTACGTCAGTGTCGGTAGCGAAAGTGCGCCCATCATTGACTACATGACCGGCCGTAACATGGAACTCCTCGAAGAGTATGATCCAGTTATGAACCCACTTGCGACCAAAGTCTTTGTCAATGGTGTCTGGGTGGGAACGCACAATACCCCACAACAGCTTGTCTCCAATGTGCAGGAGCTTCGACGTAACGGAACCCTGTCTTACGAAATGAGCTTGATCCGAGACATCCGTGACCGCGAATTCAAGATCTTCACAGACGCAGGTCGTGTTATGAGACCGCTTTTCGTCGTTGAAAACGATCATCGGAAACCGAACAAGGGCCACCTTGTCTTCAACCGTGAGCACTTCAACAAACTGCAAGCGGATACCGGTGTGGACACTGCTGGCTACAATGACGAAGATACGATGGAGATGAAGTACGGTTGGCGAGGCCTTTTGCACGACGGTTGCGTAGAATACCTTGATGCCGAGGAAGAAGAATTTGCCATGATTGTCATGTCCCCTGAAGATTTGGAGGCATGGCGCGATCTCAAGCAGGGCAACACGGCGCTCACCGTTGAAAAGGACAAGAGCAAGCGTCTTGCTCCCCTCAAGCCCAAACCCAACCCTACGGTCGCCGCCTACACCCACTGCGAAATTCATCCCGCCACGATCTCCAGGCTGACTGCGCCATTCTCATCATCGCCGCTGGTACTGGTGAGTTCGAAGCCGGTATCTCCAAGGATGGCCAGACTCGTGAGCACGCTCTGCTCGCCTACACCCTTGGTGTCAGGCAGCTGATCGTCGCCATCAACAAGATGGACACCACCAAGTGGTCCGAGGACCGTTACCAGGAGATCATCAAGGAGACCTCCAACTTCATCAAGAAGGTCGGCTACAACCCCAAGCACGTTCCCTTCGTCCCGATCTCCGGTTTCAACGGTGACAACATGATCGAGGCCTCCACCAACTGCCCCTGGTACAAGGGCTGGGAGAAGGAGACCAAGTCCAAGGCCACTGGCAAGACGCTCCTCGAGGCCATCGATGCCATCGACCCCCCGCAGCGTCCCTCTGACAAGCCCCTCCGTCTTCCCCTCCAGGATGTGTACAAGATTGGTGGTATTGGCACGGTCCCCGTCGGTCGTGTCGAGACTGGTGTCATCAAGGCCGGTATGGTCGTCACCTTCGCCCCTGCTGGTGTGACCACTGAAGTCAAGTCCGTCGAAATGCACCACGAGCAGCTTACCGAGGGTGTCCCCGGTGACAACGTTGGCTTCAACGTCAAGAACGTCTCCGTCAAGGAGATCCGTCGTGGAAACGTTGCCGGTGACTCCAAGAACGACCCCCCCAAGGGTGCCGAGTCCTTCAACGCTCAGGTCATCGTCCTCAACCACCCTGGTCAGGTCGGTGCCGGTTACGCTCCCGTCCTCGATTGCCACACTGCCCACATTGCCTGCAAGTTCTCCGAGCTCCTCGAGAAGATTGACCGTCGTACCGGAAAGTCTGTTGAGAACTCGCCCAAGTTCATCAAGTCTGGTGACGCTGCCATCGTCAAGATGTTGCCGTCCAAGCCCATGTGCGTTGAGGCTTTCACCGAGTA
>Leucaenicola camelliae NTUCC 18 093 1
CAGGGATTGCCCTAGTAACGGCGAGTGAAGCGGCAACAGCTCAAATTTTAAATCTGGCTCCCTC-GGGGTCCGAGTTGTAATTTGCAGAGGGTGCTTTGGCGTCGGTAGCGGTCTAAGTTCCTTGGAACAGGACATCACAGAGGGTGAGAATCCCGTACGTGGTCGCTAACCTTCGCCGTGTAAAGCCCCTTCGACGAGTCGAGTTGTTTGGGAATGCAGCTCTAAATGGGAGGTAAATTTCTTCTAAAGCTAAATACCGGCCAGAGACCGATAGCGCACAAGTAGAGTGATCGAAAGATGAAAAGCACTTTGGAAAGAGAGTCAAATAGCACGTGAAATTGTTGAAAGGGAAGCGCTTGCAGTCAGACTTGCCCGTAGTTGCTCACCTAGGCTTTTGCCTGGGGCACTCTTCTGCGGGCAGGCCAGCATCAGTTTGGGCGGCCGGACAAAGACCTCTGTCATGTATCTTCCTTCGGGATGACCTTATAGGGGAGGTGTAATGCGGCCAGCCCGGACTGAGGTCCGCGCTTTTGCTAGGATGCTGGCGTAATGGCTGTAAGCGGCCCGTCTTGAAACACGGACCAAGGAGTCTAACATCTATGCGAGTGTTTGGGTGTCAAGCCCGGGCGCGCAATGAAAGTGAACGGAGGTGGGAACCTTTGGGTGCACCATCGACCGATCCTGATGTCTTCGGATGGATTTGAGTAAGAGCATAGCTGTTGGGACCCGAAAGATGGTGAACTATGCTTGAATAGGGTGAAGCCAGAGGAAACTCTGGTGGAGGCTCGCAGCGGTTCTGACGTGCAAATCGATCGTCAAATTTGGGCATAGGGGCG--------GTGAAACTGCGAATGGCTCATTAAATCAGTTATCGTTTATTTGATAGTACCTTACTACTTGGATAACCGTGGTAATTCTAGAGCTAATACATGCTGAAAACCCCAACTTCGGAAGGGGTGTATTTATTAGATAAAAAACCAATGCCCTTCGGGGCTTCTTGGTGATTCATAATAACTTCTCAGATCGCATGGCCTTGCGCCGGCGACGGTTCATTCAAATTTCTGCCCTATCAACTTTCGATGGTAAGGTATTGGCTTACCATGGTTTCAACGGGTAACGGGGAATTAGGGTTCGATTCCGGAGAGGGAGCCTGAGAAACGGCTACCACATCCAAGGAAGGCAGCAGGCGCGCAAATTACCCAATCCCGACACGGGGAGGTAGTGACAATAAATACTGATACAGGGCTCTTTTGGGTCTTGTAATTGGAATGAGTACAATTTAAACCTCTTAACGAGGAACAATTGGAGGGCAAGTCTGGTGCCAGCAGCCGCGGTAATTCCAGCTCCAATAGCGTATATTAAAGTTGTTGCAGTTAAAAAGCTCGTAGTTGAACCTTTGGCCTGGCTGGCAGGTCCGCCTCACCGCGTGTACTTGTCCGGCCGGGCCTTCTTTTCTGGAGAACCGCATGCCCTTCACTGGGTGTGTTGGGGACCAGGACTTTTACTTTGAAAAAATTAGAGTGTTCAAAGCAGGCCTTTGCTCGAATACGTTAGCATGGAATAATAGAATAGGACGTGCGGTCCTATTTTGTTGGTTTCTAGGACCGCCGTAATGATTAATAGGGACAGTCGGGGGCATCAGTATTCAATTGTCAGAGGTGAAATTCTTGGATTTATTGAAGACTAACTACTGCGAAAGCATTTGCCAAGGATGTTTTCATTAATCAGTGAACGAAAGTTAGGGGATCGAAGACGATCAGATACCGTCGTAGTCTTAACCATAAACTATGCCGACTAGGGATCGGGCGGTGTTTCTATTTTGACTCGCTCGGCACC-----------------GCGGGAGCCTTTGCAGCTGGAAACAGTAAGTTGAGCGACTCTAAACAATTTCTTCCCCATGCAAGTCAGCGAAA-CGCTGGCGACACCCTCGAATTGCGGGGACCTCCTAAAGCACCTTCACACCAAACTCGGC-GGGAAACCCCCGGGTGGCCTATGGGAAACTATAGGGTACGGTAACAGCGGAAGGTGATGACCCAGGACGAGCGCCTGGCGAAATGGACGATCCGCAGCGAAGCCCCTGGAGTTGATCGGTAGCACTTGCATGCAGCCGAAACATGGGGAACGTTCACAGGCTAAGCGAAGGTGGGTGGAGCGCAACCGCTCTGCTTAAGATATAGTCGAGCCGCCCGGGAAACTGGGGGGAGCAAGTACGTTCCGTAGGTGAACCTGCGGAAGGATCATTACCTGAATTCGGGCTCCGGCCCCCATTCTACCCTTGTCTACCTTACCATTTGTTGTTCCCTCGGCGGGTCTCTCGCCGATGGGTACCCCAAAACCCTTTGTATAAAGCAATAACGTCTGATACAAAACATAATAATCACAACTTTCAACAATGGATCTCTTGGTTCTGGCATCGATGAAGAACGCAGCGAAATGCGATAAGTAGTGTGAATTGCAGAATTCCGTGAATCATCGAATCTTTGAACGCACATTGCGCCCCTTGGTATTCCATGGGGCATGCCTGTTCGAGCGTCATTTACACCCTCAAGCTCTGCTTGGTGTTGGGCGTTTGTCCCGCCTTCGCGCGTGGACTCGCCCCAAAGACATTGGCAGCGGTCGTGCCAGCTTCTCGCGCAGCATACGCGCTACGGAGGCGGATCGATCAG---------------------------------------------------------------------------------------------------------------------------------------------------------------------------------------------GGTGTTTCGCAGGTGTTGAATCGATACACCTACGCGTCTACTTTGTCCCATCTTCGACGGACGAACACTCCCGTTGGTCGTGATGGAAAATTGGCCAAACCACGACAGCTCCATAACAGTCATTGGGGTCTCGTGTGCCCTGCAGAAACGCCCGAAGGTCAGGCCTGCGGACTGGTAAAGAACCTTTCTCTCATGTGCTACGTCAGTGTCGGAAGCGAAAGTGCGCCCATCATTGACTACATGACCGGGCGCAACATGGAACTACTCGAAGAGTATGATCCAGTCATGAATCCTCTTGCGACCAAAGTATTCGTGAACGGTGTGTGGGTGGGAACGCACAACACCCCACAACAGCTCGTTTCGAATGTCCAAGAGCTTCGACGTAACGGAACCCTGTCCTACGAAATGAGTCTGATCCGAGACATTCGTGATCGCGAGTTCAAGATCTTCACAGATGCAGGTCGTGTTATGAGACCGCTTTTCGTCGTCGAAAACGACCATCGGAAACCGAACAAGGGCCATCTTGTCTTCAACCGTGAGCACTTCAACAAACTACAAGCGGATACCGGTGTGGATACTGCTGGGTACAATGATGAAGACACAATGGAGATGAAGTATGGTTGGAGAGGACTCTTGCACGACGGTTGCGTAGAATACCTTGATGCAGAGGAAGAAGAGTTTGCCATGATTGTCATGTCGCCAGAAGATTTGGAGGCATGGCGCGATCTCAAGCAGGGTAACACGGCGCCTCCGGTCGAAAAGGACAAGAGCAAGCGTCTCGCTCCCCTCAAGCCCAAGCCCAATCCCACGGTTGCCGCGTACACTCATTGCGAAATCCATCCCGCCATGATCTCCAGGCTGACTGCGCCATTCTCATCATCGCCGCTGGTACTGGTGAGTTCGAAGCCGGTATCTCCAAGGATGGCCAGACTCGTGAGCACGCTCTGCTCGCCTACACCCTCGGTGTCAGGCAGCTGATCGTCGCCATCAACAAGATGGACACCACCAAGTGGTCCGAGGACCGTTACCAGGAGATCATCAAGGAGACCTCCAACTTCATCAAGAAGGTCGGCTACAACCCCAAGCACGTTCCCTTCGTCCCGATCTCCGGTTTCAACGGTGACAACATGATCGAGGCCTCCTCCAACTGCCCCTGGTACAAGGGCTGGGAGAAGGAGACCAAGTCCAAGGCCACCGGCAAGACCCTCCTCGAGGCCATCGATGCCATCGACCCCCCGCAGCGTCCCTCTGACAAGCCCCTCCGTCTTCCCCTTCAGGATGTGTACAAGATCGGTGGTATTGGCACGGTCCCCGTCGGTCGTGTCGAGACTGGTGTCATCAAGGCCGGTATGGTCGTCACCTTCGCCCCTGCTGGTGTGACCACTGAAGTCAAGTCCGTCGAAATGCACCACGAGCAGCTTACCGAGGGTGTCCCCGGTGACAACGTCGGCTTCAACGTCAAGAACGTCTCCGTCAAGGAGATCCGTCGTGGAAACGTTGCCGGTGACTCCAAGAACGACCCCCCCAAGGGTGCCGAGTCCTTCAACGCTCAGGTCATCGTCCTCAACCACCCYGGTCAGGTCGGTGCCGGTTACGCTCCCGTCCTCGATTGCCACACTGCCCACATTGCCTGCAAGTTCTCCGAGCTCCTCGAGAAGATTGACCGCCGTACCGGAAAGTCYGTCGAGAACTCGCCCAAGTTCATCAAGTCTGGKGACGCTGCCATCGTCAAGATGTTGCCGTCCAAGCCCATGTGCGTTGAGGCTTTCACCGAG--
>Leucaenicola camelliae NTUCC 18 093 2
-----------------ACGGCGAGTGAAGCGGCAACAGCTCAAATTTTAAATCTGGCTCCCTC-GGGGTCCGAGTTGTAATTTGCAGAGGGTGCTTTGGCGTCGGTAGCGGTCTAAGTTCCTTGGAACAGGACATCACAGAGGGTGAGAATCCCGTACGTGGTCGCTAACCTTCGCCGTGTAAAGCCCCTTCGACGAGTCGAGTTGTTTGGGAATGCAGCTCTAAATGGGAGGTAAATTTCTTCTAAAGCTAAATACCGGCCAGAGACCGATAGCGCACAAGTAGAGTGATCGAAAGATGAAAAGCACTTTGGAAAGAGAGTCAAATAGCACGTGAAATTGTTGAAAGGGAAGCGCTTGCAGTCAGACTTGCCCGTAGTTGCTCACCTAGGCTTTTGCCTGGGGCACTCTTCTGCGGGCAGGCCAGCATCAGTTTGGGCGGCCGGACAAAGACCTCTGTCATGTATCTTCCTTCGGGATGACCTTATAGGGGAGGTGTAATGCGGCCAGCCCGGACTGAGGTCCGCGCTTTTGCTAGGATGCTGGCGTAATGGCTGTAAGCGGCCCGTCTTGAAACACGGACCAAGGAGTCTAACATCTATGCGAGTGTTTGGGTGTCAAGCCCGGGCGCGCAATGAAAGTGAACGGAGGTGGGAACCTTTGGGTGCACCATCGACCGATCCTGATGTCTTCGGATGGATTTGAGTAAGAGCATAGCTGTTGGGACCCGAAAGATGGTGAACTATGCTTGAATAGGGTGAAGCCAGAGGAAACTCTGGTGGAGGCTCGCAGCGGTTCTGACGTGCAAATCGATCGTCAAATTTGGGCATAGGGGCGAA------GTGAAACTGCGAATGGCTCATTAAATCAGTTATCGTTTATTTGATAGTACCTTACTACTTGGATAACCGTGGTAATTCTAGAGCTAATACATGCTGAAAACCCCAACTTCGGAAGGGGTGTATTTATTAGATAAAAAACCAATGCCCTTCGGGGCTTCTTGGTGATTCATAATAACTTCTCAGATCGCATGGCCTTGCGCCGGCGACGGTTCATTCAAATTTCTGCCCTATCAACTTTCGATGGTAAGGTATTGGCTTACCATGGTTTCAACGGGTAACGGGGAATTAGGGTTCGATTCCGGAGAGGGAGCCTGAGAAACGGCTACCACATCCAAGGAAGGCAGCAGGCGCGCAAATTACCCAATCCCGACACGGGGAGGTAGTGACAATAAATACTGATACAGGGCTCTTTTGGGTCTTGTAATTGGAATGAGTACAATTTAAACCTCTTAACGAGGAACAATTGGAGGGCAAGTCTGGTGCCAGCAGCCGCGGTAATTCCAGCTCCAATAGCGTATATTAAAGTTGTTGCAGTTAAAAAGCTCGTAGTTGAACCTTTGGCCTGGCTGGCAGGTCCGCCTCACCGCGTGTACTTGTCCGGCCGGGCCTTCTTTTCTGGAGAACCGCATGCCCTTCACTGGGTGTGTTGGGGACCAGGACTTTTACTTTGAAAAAATTAGAGTGTTCAAAGCAGGCCTTTGCTCGAATACGTTAGCATGGAATAATAGAATAGGACGTGCGGTCCTATTTTGTTGGTTTCTAGGACCGCCGTAATGATTAATAGGGACAGTCGGGGGCATCAGTATTCAATTGTCAGAGGTGAAATTCTTGGATTTATTGAAGACTAACTACTGCGAAAGCATTTGCCAAGGATGTTTTCATTAATCAGTGAACGAAAGTTAGGGGATCGAAGACGATCAGATACCGTCGTAGTCTTAACCATAAACTATGCCGACTAGGGATCGGGCGGTGTTTCTATTTTGACTCGCTCGGCACC-----------------GCGGGAGCCTTTGCAGCTGGAAACAGTAAGTTGAGCGACTCTAAACAATTTCTTCCCCATGCAAGTCAGCGAAA-CGCTGGCGACACCCTCGAATTGCGGGGACCTCCTAAAGCACCTTCACACCAAACTCGGC-GGGAAACCCCCGGGTGGCCTATGGGAAACTATAGGGTACGGTAACAGCGGAAGGTGATGACCCAGGACGAGCGCCTGGCGAAATGGACGATCCGCAGCGAAGCCCCTGGAGTTGATCGGTAGCACTTGCATGCAGCCGAAACATGGGGAACGTTCACAGGCTAAGCGAAGGTGGGTGGAGCGCAACCGCTCTGCTTAAGATATAGTCGAGCCGCCCGGGAAACTGGGGGGAGCAAGTACGTTCCGTAGGTGAACCTGCGGAAGGATCATTACCTGAATTCGGGCTCCGGCCCCCATTCTACCCTTGTCTACCTTACCATTTGTTGTTCCCTCGGCGGGTCTCTCGCCGATGGGTACCCCAAAACCCTTTGTATAAAGCAATAACGTCTGATACAAAACATAATAATCACAACTTTCAACAATGGATCTCTTGGTTCTGGCATCGATGAAGAACGCAGCGAAATGCGATAAGTAGTGTGAATTGCAGAATTCCGTGAATCATCGAATCTTTGAACGCACATTGCGCCCCTTGGTATTCCATGGGGCATGCCTGTTCGAGCGTCATTTACACCCTCAAGCTCTGCTTGGTGTTGGGCGTTTGTCCCGCCTTCGCGCGTGGACTCGCCCCAAAGACATTGGCAGCGGTCGTGCCAGCTTCTCGCGCAGCATACGCGCTACGGAGGCGGATCGATCAG---------------------------------------------------------------------------------------------------------------------------------------------------------------------------------------------GGTGTTTCGCAGGTGTTGAATCGATACACCTACGCGTCTACTTTGTCCCATCTTCGACGGACGAACACTCCCGTTGGTCGTGATGGAAAATTGGCCAAACCACGACAGCTCCATAACAGTCATTGGGGTCTCGTGTGCCCTGCAGAAACGCCCGAAGGTCAGGCCTGCGGACTGGTAAAGAACCTTTCTCTCATGTGCTACGTCAGTGTCGGAAGCGAAAGTGCGCCCATCATTGACTACATGACCGGGCGCAACATGGAACTACTCGAAGAGTATGATCCAGTCATGAATCCTCTTGCGACCAAAGTATTCGTGAACGGTGTGTGGGTGGGAACGCACAACACCCCACAACAGCTCGTTTCGAATGTCCAAGAGCTTCGACGTAACGGAACCCTGTCCTACGAAATGAGTCTGATCCGAGACATTCGTGATCGCGAGTTCAAGATCTTCACAGATGCAGGTCGTGTTATGAGACCGCTTTTCGTCGTCGAAAACGACCATCGGAAACCGAACAAGGGCCATCTTGTCTTCAACCGTGAGCACTTCAACAAACTACAAGCGGATACCGGTGTGGATACTGCTGGGTACAATGATGAAGACACAATGGAGATGAAGTATGGTTGGAGAGGACTCTTGCACGACGGTTGCGTAGAATACCTTGATGCAGAGGAAGAAGAGTTTGCCATGATTGTCATGTCGCCAGAAGATTTGGAGGCATGGCGCGATCTCAAGCAGGGTAACACGGCGCCTCCGGTCGAAAAGGACAAGAGCAAGCGTCTCGCTCCCCTCAAGCCCAAGCCCAATCCCACGGTTGCCGCGTACACTCATTGCGAAATCCATCCCGCCATGATCTCCAGGCTGACTGCGCCATTCTCATCATCGCCGCTGGTACTGGTGAGTTCGAAGCCGGTATCTCCAAGGATGGCCAGACTCGTGAGCACGCTCTGCTCGCCTACACCCTCGGTGTCAGGCAGCTGATCGTCGCCATCAACAAGATGGACACCACCAAGTGGTCCGAGGACCGTTACCAGGAGATCATCAAGGAGACCTCCAACTTCATCAAGAAGGTCGGCTACAACCCCAAGCACGTTCCCTTCGTCCCGATCTCCGGTTTCAACGGTGACAACATGATCGAGGCCTCCTCCAACTGCCCCTGGTACAAGGGCTGGGAGAAGGAGACCAAGTCCAAGGCCACCGGCAAGACCCTCCTCGAGGCCATCGATGCCATCGACCCCCCGCAGCGTCCCTCTGACAAGCCCCTCCGTCTTCCCCTTCAGGATGTGTACAAGATCGGTGGTATTGGCACGGTCCCCGTCGGTCGTGTCGAGACTGGTGTCATCAAGGCCGGTATGGTCGTCACCTTCGCCCCTGCTGGTGTGACCACTGAAGTCAAGTCCGTCGAAATGCACCACGAGCAGCTTACCGAGGGTGTCCCCGGTGACAACGTCGGCTTCAACGTCAAGAACGTCTCCGTCAAGGAGATCCGTCGTGGAAACGTTGCCGGTGACTCCAAGAACGACCCCCCCAAGGGTGCCGAGTCCTTCAACGCTCAGGTCATCGTCCTCAACCACCCYGGTCAGGTCGGTGCCGGTTACGCTCCCGTCCTCGATTGCCACACTGCCCACATTGCCTGCAAGTTCTCCGAGCTCCTCGAGAAGATTGACCGCCGTACCGGAAAGTCYGTCGAGAACTCGCCCAAGTTCATCAAGTCTGGKGACGCTGCCATCGTCAAGATGTTGCCGTCCAAGCCCATGTGCGTTGAGGCTTTCACCGAG--
>Leucaenicola camelliae NTUCC 18 093 3
CAGGGATTGCCCTAGTAACGGCGAGTGAAGCGGCAACAGCTCAAATTTTAAATCTGGCTCCCTC-GGGGTCCGAGTTGTAATTTGCAGAGGGTGCTTTGGCGTCGGTAGCGGTCTAAGTTCCTTGGAACAGGACATCACAGAGGGTGAGAATCCCGTACGTGGTCGCTAACCTTCGCCGTGTAAAGCCCCTTCGACGAGTCGAGTTGTTTGGGAATGCAGCTCTAAATGGGAGGTAAATTTCTTCTAAAGCTAAATACCGGCCAGAGACCGATAGCGCACAAGTAGAGTGATCGAAAGATGAAAAGCACTTTGGAAAGAGAGTCAAATAGCACGTGAAATTGTTGAAAGGGAAGCGCTTGCAGTCAGACTTGCCCGTAGTTGCTCACCTAGGCTTTTGCCTGGGGCACTCTTCTGCGGGCAGGCCAGCATCAGTTTGGGCGGCCGGACAAAGACCTCTGTCATGTATCTTCCTTYGGGATGACCTTATAGGGGAGGTGTAATGCGGCCAGCCCGGACTGAGGTCCGCGCTTTTGCTAGGATGCTGGCGTAATGGCTGTAAGCGGCCCGTCTTGAAACACGGACCAAGGAGTCTAACATCTATGCGAGTGTTTGGGTGTCAAGCCCGGGCGCGCAATGAAAGTGAACGGAGGTGGGAACCTTTGGGTGCACCATCGACCGATCCTGATGTCTTCGGATGGATTTGAGTAAGAGCATAGCTGTTGGGACCCGAAAGATGGTGAACTATGCTTGAATAGGGTGAAGCCAGAGGAAACTCTGGTGGAGGCTCGCAGCGGTTCTGACGTGCAAATCGATCGTCAAATTTGGGCATAGGGGCGAAAGACT-GTGAAACTGCGAATGGCTCATTAAATCAGTTATCGTTTATTTGATAGTACCTTACTACTTGGATAACCGTGGTAATTCTAGAGCTAATACATGCTGAAAACCCCAACTTCGGAAGGGGTGTATTTATTAGATAAAAAACCAATGCCCTTCGGGGCTTCTTGGTGATTCATAATAACTTCTCAGATCGCATGGCCTTGCGCCGGCGACGGTTCATTCAAATTTCTGCCCTATCAACTTTCGATGGTAAGGTATTGGCTTACCATGGTTTCAACGGGTAACGGGGAATTAGGGTTCGATTCCGGAGAGGGAGCCTGAGAAACGGCTACCACATCCAAGGAAGGCAGCAGGCGCGCAAATTACCCAATCCCGACACGGGGAGGTAGTGACAATAAATACTGATACAGGGCTCTTTTGGGTCTTGTAATTGGAATGAGTACAATTTAAACCTCTTAACGAGGAACAATTGGAGGGCAAGTCTGGTGCCAGCAGCCGCGGTAATTCCAGCTCCAATAGCGTATATTAAAGTTGTTGCAGTTAAAAAGCTCGTAGTTGAACCTTTGGCCTGGCTGGCAGGTCCGCCTCACCGCGTGTACTTGTCCGGCCGGGCCTTCTTTTCTGGAGAACCGCATGCCCTTCACTGGGTGTGTTGGGGACCAGGACTTTTACTTTGAAAAAATTAGAGTGTTCAAAGCAGGCCTTTGCTCGAATACGTTAGCATGGAATAATAGAATAGGACGTGCGGTCCTATTTTGTTGGTTTCTAGGACCGCCGTAATGATTAATAGGGACAGTCGGGGGCATCAGTATTCAATTGTCAGAGGTGAAATTCTTGGATTTATTGAAGACTAACTACTGCGAAAGCATTTGCCAAGGATGTTTTCATTAATCAGTGAACGAAAGTTAGGGGATCGAAGACGATCAGATACCGTCGTAGTCTTAACCATAAACTATGCCGACTAGGGATCGGGCGGTGTTTCTATTTTGACTCGCTCGGCACC-----------------GCGGGAGCCTTTGCAGCTGGAAACAGTAAGTTGAGCGACTCTAAACAAATTCTTCCCCATGCAAGTCAGCGAAA-CGCTGGCGACACCCTCGAATTGCGGGGACCTCCTAAAGCACCTTCACACCAACCCCGGCGGGGAAACCCCCGGGCGGCCTATGGGAAACTATAGGGTACGGTAACAGCGGAAGGTGATGAGCCAGGGCGAGCGCCCGGCGAAATGGACGATCCGCAGCGAAGCCCCTACAGTTGATCGGTAGCACCTGCATGCAGCCGAAACACGGGGAACGTTCACAGGCTAAGCGAAGGTGGGTGGAGCGCTGTCGCTCTGCTTAAGATATAGTCGAGCCGCCCGGGAAACCGGGGGGAGCCA--ACGTTCCGTAGGTGAACCTGCGGAAGGATCATTACCTGAATTCGGGCTCCGGCCCCCATTCTACCCTTGTCTACCTCACCATTTGTTGTTCCCTCGGCGGGTCTCCCGCCGATGGGTACCCCAAAACCCTTTGCATTCAGCAGTACCTTCTGATACAAAACACAATAATCACAACTTTCAACAATGGATCTCTTGGTTCTGGCATCGATGAAGAACGCAGCGAAATGCGATAAGTAGTGTGAATTGCAGAATTCCGTGAATCATCGAATCTTTGAACGCACATTGCGCCCCTTGGTATTCCATGGGGCATGCCTGTTCGAGCGTCATTTGTACCCTCAAGCTCTGCTTGGTGTTGGGTGTTTGTCCCGCCTTCGCGCGCGGACTCGCCCCAAAGACATTGGCAGCGGTCGTGCCAGCTTCTCGCGCAGCATACGCGCTACGGAGGCGGGTCGATCGGCGTC-----------------------------------------------------------------------------------------------------------------------------------------------------------------------------------------GGTGTTTCGCAGGTGTTGAATCGATACACCTACGCGTCTACTTTGTCCCATCTTCGACGGACGAACACTCCCGTTGGTCGTGATGGAAAATTGGCCAAACCACGACAGCTCCATAACAGTCATTGGGGTCTCGTGTGCCCTGCAGAAACGCCCGAAGGTCAGGCCTGCGGACTGGTAAAGAACCTTTCTCTCATGTGCTACGTCAGTGTCGGAAGCGAAAGTGCGCCCATCATTGACTACATGACCGGGCGCAACATGGAACTACTCGAAGAGTATGATCCAGTCATGAATCCTCTTGCGACCAAAGTATTCGTGAACGGTGTGTGGGTGGGAACGCACAACACCCCACAACAGCTCGTTTCGAATGTCCAAGAGCTTCGACGTAACGGAACCCTGTCCTACGAAATGAGTCTGATCCGAGACATTCGTGATCGCGAGTTCAAGATCTTCACAGATGCAGGTCGTGTTATGAGACCGCTTTTCGTCGTCGAAAACGACCATCGGAAACCGAACAAGGGCCATCTTGTCTTCAACCGTGAGCACTTCAACAAACTACAAGCGGATACCGGTGTGGATACTGCTGGGTACAATGATGAAGACACAATGGAGATGAAGTATGGTTGGAGAGGACTCTTGCACGACGGTTGCGTAGAATACCTTGATGCAGAGGAAGAAGAGTTTGCCATGATTGTCATGTCGCCAGAAGATTTGGAGGCATGGCGCGATCTCAAGCAGGGTAACACGGCGCCTCCGGTCGAAAAGGACAAGAGCAAGCGTCTCGCTCCCCTCAAGCCCAAGCCCAATCCCACGGTTGCCGCGTACACTCATTGCGAAATCCATCCCGCCATGATCTCCAGGCTGACTGCGCCATTCTCATCATCGCCGCTGGTACTGGTGAGTTCGAAGCCGGTATCTCCAAGGATGGCCAGACTCGTGAGCACGCTCTGCTCGCCTACACCCTCGGTGTCAGGCAGCTGATCGTCGCCATCAACAAGATGGACACCACCAAGTGGTCCGAGGACCGTTACCAGGAGATCATCAAGGAGACCTCCAACTTCATCAAGAAGGTCGGCTACAACCCCAAGCACGTTCCCTTCGTCCCGATCTCCGGTTTCAACGGTGACAACATGATCGAGGCCTCCTCCAACTGCCCCTGGTACAAGGGCTGGGAGAAGGAGACCAAGTCCAAGGCCACCGGCAAGACCCTCCTCGAGGCCATCGATGCCATCGACCCCCCGCAGCGTCCCTCTGACAAGCCCCTCCGTCTTCCCCTTCAGGATGTGTACAAGATCGGTGGTATTGGCACGGTCCCCGTCGGTCGTGTCGAGACTGGTGTCATCAAGGCCGGTATGGTCGTCACCTTCGCCCCTGCTGGTGTGACCACTGAAGTCAAGTCCGTCGAAATGCACCACGAGCAGCTTACCGAGGGTGTCCCCGGTGACAACGTCGGCTTCAACGTCAAGAACGTCTCCGTCAAGGAGATCCGTCGTGGAAACGTTGCCGGTGACTCCAAGAACGACCCCCCCAAGGGTGCCGAGTCCTTCAACGCTCAGGTCATCGTCCTCAACCACCCYGGTCAGGTCGGTGCCGGTTACGCTCCCGTCCTCGATTGCCACACTGCCCACATTGCCTGCAAGTTCTCCGAGCTCCTCGAGAAGATTGACCGCCGTACCGGAAAGTCYGTCGAGAACTCGCCCAAGTTCATCAAGTCTGGKGACGCTGCCATCGTCAAGATGTTGCCGTCCAAGCCCATGTGCGTTGAGGCTTTCACCGAGTA
>Leucaenicola camelliae NTUCC 18 093 4
CAGGGATTGCCCTAGTAACGGCGAGTGAAGCGGCAACAGCTCAAATTTTAAATCTGGCTCCCTC-GGGGTCCGAGTTGTAATTTGCAGAGGGTGCTTTGGCGTCGGTAGCGGTCTAAGTTCCTTGGAACAGGACATCACAGAGGGTGAGAATCCCGTACGTGGTCGCTAACCTTCGCCGTGTAAAGCCCCTTCGACGAGTCGAGTTGTTTGGGAATGCAGCTCTAAATGGGAGGTAAATTTCTTCTAAAGCTAAATACCGGCCAGAGACCGATAGCGCACAAGTAGAGTGATCGAAAGATGAAAAGCACTTTGGAAAGAGAGTCAAATAGCACGTGAAATTGTTGAAAGGGAAGCGCTTGCAGTCAGACTTGCCCGTAGTTGCTCACCTAGGCTTTTGCCTGGGGCACTCTTCTGCGGGCAGGCCAGCATCAGTTTGGGCGGCCGGACAAAGACCTCTGTCATGTATCTTCCTTCGGGATGACCTTATAGGGGAGGTGTAATGCGGCCAGCCCGGACTGAGGTCCGCGCTTTTGCTAGGATGCTGGCGTAATGGCTGTAAGCGGCCCGTCTTGAAACACGGACCAAGGAGTCTAACATCTATGCGAGTGTTTGGGTGTCAAGCCCGGGCGCGCAATGAAAGTGAACGGAGGTGGGAACCTTTGGGTGCACCATCGACCGATCCTGATGTCTTCGGATGGATTTGAGTAAGAGCATAGCTGTTGGGACCCGAAAGATGGTGAACTATGCTTGAATAGGGTGAAGCCAGAGGAAACTCTGGTGGAGGCTCGCAGCGGTTCTGACGTGCAAATCGATCGTCAAATTTGGGCATAGGGGCGAAAGACT-GTGAAACTGCGAATGGCTCATTAAATCAGTTATCGTTTATTTGATAGTACCTTACTACTTGGATAACCGTGGTAATTCTAGAGCTAATACATGCTGAAAACCCCAACTTCGGAAGGGGTGTATTTATTAGATAAAAAACCAATGCCCTTCGGGGCTTCTTGGTGATTCATAATAACTTCTCAGATCGCATGGCCTTGCGCCGGCGACGGTTCATTCAAATTTCTGCCCTATCAACTTTCGATGGTAAGGTATTGGCTTACCATGGTTTCAACGGGTAACGGGGAATTAGGGTTCGATTCCGGAGAGGGAGCCTGAGAAACGGCTACCACATCCAAGGAAGGCAGCAGGCGCGCAAATTACCCAATCCCGACACGGGGAGGTAGTGACAATAAATACTGATACAGGGCTCTTTTGGGTCTTGTAATTGGAATGAGTACAATTTAAACCTCTTAACGAGGAACAATTGGAGGGCAAGTCTGGTGCCAGCAGCCGCGGTAATTCCAGCTCCAATAGCGTATATTAAAGTTGTTGCAGTTAAAAAGCTCGTAGTTGAACCTTTGGCCTGGCTGGCAGGTCCGCCTCACCGCGTGTACTTGTCCGGCCGGGCCTTCTTTTCTGGAGAACCGCATGCCCTTCACTGGGTGTGTTGGGGACCAGGACTTTTACTTTGAAAAAATTAGAGTGTTCAAAGCAGGCCTTTGCTCGAATACGTTAGCATGGAATAATAGAATAGGACGTGCGGTCCTATTTTGTTGGTTTCTAGGACCGCCGTAATGATTAATAGGGACAGTCGGGGGCATCAGTATTCAATTGTCAGAGGTGAAATTCTTGGATTTATTGAAGACTAACTACTGCGAAAGCATTTGCCAAGGATGTTTTCATTAATCAGTGAACGAAAGTTAGGGGATCGAAGACGATCAGATACCGTCGTAGTCTTAACCATAAACTATGCCGACTAGGGATCGGGCGGTGTTTCTATTTTGACTCGCTCGGCACC-----------------GCGGGAGCCTTTGCAGCTGGAAACAGTAAGTTGAGCGACTCTAAACAATTTCTTCCCCATGCAAGTCAGCGAAA-CGCTGGCGACACCCTCGAATTGCGGGGACCTCCTAAAGCACCTTCACACCAAACTCGGC-GGGAAACCCCCGGGTGGCCTATGGGAAACTATAGGGTACGGTAACAGCGGAAGGTGATGACCCAGGACGAGCGCCTGGCGAAATGGACGATCCGCAGCGAAGCCCCTGGAGTTGATCGGTAGCACTTGCATGCAGCCGAAACATGGGGAACGTTCACAGGCTAAGCGAAGGTGGGTGGAGCGCAACCGCTCTGCTTAAGATATAGTCGAGCCGCCCGGGAAACTGGGGGGAGCAAGTACGTTCCGTAGGTGAACCTGCGGAAGGATCATTACCTGAATTCGGGCTCCGGCCCCCATTCTACCCTTGTCTACCTTACCATTTGTTGTTCCCTCGGCGGGTCTCTCGCCGATGGGTACCCCAAAACCCTTTGTATAAAGCAATAACGTCTGATACAAAACATAATAATCACAACTTTCAACAATGGATCTCTTGGTTCTGGCATCGATGAAGAACGCAGCGAAATGCGATAAGTAGTGTGAATTGCAGAATTCCGTGAATCATCGAATCTTTGAACGCACATTGCGCCCCTTGGTATTCCATGGGGCATGCCTGTTCGAGCGTCATTTACACCCTCAAGCTCTGCTTGGTGTTGGGCGTTTGTCCCGCCTTCGCGCGTGGACTCGCCCCAAAGACATTGGCAGCGGTCGTGCCAGCTTCTCGCGCAGCATACGCGCTACGGAGGCGGATCGATCAGCGTC------------------------------------------------------------------------------------------------------------------------------------------------------------------------------CAGCCAAAGCCGGCGTTTCGCAGGTGTTGAACCGATACACCTATGCGTCCACATTGTCCCATCTTCGACGGACGAACACGCCTGTCGGTCGAGATGGAAAATTGGCCAAACCAAGACAGCTTCACAACAGTCATTGGGGTCTCGTGTGCCCTGCAGAGACGCCCGAAGGACAGG-CTGCGGTTTGGTAAAGAACCTTTCTCTCATGTGCTATGTCAGTGTCGGTAGCGAAAGTGCGCCCATTATTGACTACATGACCGGCCCGTACATGGAACTGCTCGAAGAGTACGATCCAGTCATGAACCCCCTTGCGACCAAAGTCTTTGTCAATGGCGTTTGGGTGGGAACGCATAATACCCCACAACAGCTTGTCTCGAACGTGCAGGAGCTTCGACGTAACGGAACGCTGTCCTACGAAATGAGCTTGATCCGAGACATTCGTGACCGCGAGTTCAAGATCTTCACAGACGCAGGTCGTGTCATGAGACCGCTCTTCGTCGTTGAAAACGACCATCGGAAACCGAACAAGGGCCACCTTGTCTTCAACCGTGAGCACTTCAACAAACTGCAAGCCGACACCGGTGTGGACACTGCTGGGTACAATGACGAAGACACGATGGAGATGAAGTACGGTTGGCGAGGTCTTTTGCACGACGGTTGCGTAGAATACCTCGATGCCGAGGAAGAAGAATTTGCCATGATTGTCATGTCCCCAGAAGATCTCGAGGCATGGCGCGATCTCAAGCAGGGCAACACAGCGCCACCAGTCGAAAAGGACAAGAGCAAGCGTCTTGCTCCCCTCAAGCCCAAACCCAACCCTACGGTCGCCGCCTACACCCACTGCGAAATCCATCCCGCCATGATCTCCAGGCTGACTGCGCCATTCTCATCATCGCCGCTGGTACTGGTGAGTTCGAAGCCGGTATCTCCAAGGATGGCCAGACTCGTGAGCACGCTCTGCTCGCCTACACCCTCGGTGTCAGGCAGCTGATCGTCGCCATCAACAAGATGGACACCACCAAGTGGTCCGAGGACCGTTACCAGGAGATCATCAAGGAGACCTCCAACTTCATCAAGAAGGTCGGCTACAACCCCAAGCACGTTCCCTTCGTCCCGATCTCCGGTTTCAACGGTGACAACATGATCGAGGCCTCCTCCAACTGCCCCTGGTACAAGGGCTGGGAGAAGGAGACCAAGTCCAAGGCCACCGGCAAGACCCTCCTCGAGGCCATCGATGCCATCGACCCCCCGCAGCGTCCCTCTGACAAGCCCCTCCGTCTTCCCCTTCAGGATGTGTACAAGATCGGTGGTATTGGCACGGTCCCCGTCGGTCGTGTCGAGACTGGTGTCATCAAGGCCGGTATGGTCGTCACCTTCGCCCCTGCTGGTGTGACCACTGAAGTCAAGTCCGTCGAAATGCACCACGAGCAGCTTACCGAGGGTGTCCCCGGTGACAACGTCGGCTTCAACGTCAAGAACGTCTCCGTCAAGGAGATCCGTCGTGGAAATGTTGCCGGTGACTCCAAGAACGACCCCCCCAAGGGTGCCGAGTCCTTCAACGCTCAGGTCATCGTCCTCAACCACCCTGGTCAGGTCGGTGCCGGTTACGCTCCCGTCCTCGATTGCCACACTGCCCACATTGCCTGCAAGTTCTCCGAGCTCCTCGAGAAGATTGACCGCCGTACCGGAAAGTCTGTTGAGAACCAGCCCAAGTTCATCAAGTCTGGTGACGCTGCCATCGTCAAGATGTTGCCGTCCAAGCCCATGTGCGTTGAGGCTTTCACCGAGTA
>Leucaenicola osmanthi NTUCC 18 101 1
-------TGCCCTAGTAACGGCGAGTGAAGCGGCAACAGCTCAAATTTTAAATCTGGCTCCCTCGGGGGTCCGAGTTGTAATTTGCAGAGGGTGCTTTGGCGTCGGTAGCGGTCTAAGTTCCTTGGAACAGGACATCACAGAGGGTGAGAATCCCGTACGTGGTCGCTAACCTTCGCCGTGTAAAGCCCCTTCGACGAGTCGAGTTGTTTGGGAATGCAGCTCTAAATGGGAGGTAAATTTCTTCTAAAGCTAAATACCGGCCAGAGACCGATAGCGCACAAGTAGAGTGATCGAAAGATGAAAAGCACTTTGGAAAGAGAGTCAAATAGCACGTGAAATTGTTGAAAGGGAAGCGCTTGCAGTCAGACTTGCCCGTAGTTGCTCACCCAGGCTTTTGCCCGGGGCACTCTTCTGCGGGCAGGCCAGCATCAGTTTGGGCGGCCGGACAAAGACCTCTGTCATGTATCTTCCTTCGGGATGACCTTATAGGGGAGGTGTAATGCGGCCAGCCCGGACTGAGGTCCGCGCTTCTGCTAGGATGCTGGCGTAATGGCTGTAAGCGGCCCGTCTTGAAACACGGACCAAGGAGTCTAACATCTATGCGAGTGTTTGGGTGTCAAGCCCGGGCGCGCAATGAAAGTGAACGGAGGTGGGAACCTTAGGGTGCACCATCGACCGATCCTGATGTCTTCGGATGGATTTGAGTAAGAGCATAGCTGTTGGGACCCGAAAGATGGTGAACTATGCTTGAATAGGGTGAAGCC--------------------------------------------------------------------------------------------------------------------------------------------------------------------------------------------------------------------------------------------------------------------------------------------------------------------------CTTTCGATGGTAAGGTATTGGCTTACCATGGTTTCAACGGGTAACGGGGAATTAGGGTTCGATTCCGGAGAGGGAGCCTGAGAAACGGCTACCACATCCAAGGAAGGCAGCAGGCGCGCAAATTACCCAATCCCGACACGGGGAGGTAGTGACAATAAATACTGATACAGGGCTCTTTTGGGTCTTGTAATTGGAATGAGTACAATTTAAACCTCTTAACGAGGAACAATTGGAGGGCAAGTCTGGTGCCAGCAGCCGCGGTAATTCCAGCTCCAATAGCGTATATTAAAGTTGTTGCAGTTAAAAAGCTCGTAGTTGAACCTTTGGCCTGGCTGGCAGGTCCGCCTCACCGCGTGTACTTGTCCGGCCGGGCCTTCTTTTCTGGAGAACCGCATGCCCTTCACTGGGTGTGTTGGGGACCAGGACTTTTACTTTGAAAAAATTAGAGTGTTCAAAGCAGGCCTTTGCTCGAATACGTTAGCATGGAATAATAGAATAGGACGTGCGGTCCTATTTTGTTGGTTTCTAGGACCGCCGTAATGATTAATAGGGACAGTCGGGGGCATCAGTATTCAATTGTCAGAGGTGAAATTCTTGGATTTATTGAAGACTAACTACTGCGAAAGCATTTGCCAAGGATGTTTTCATTAATCAGTGAACGAAAGTTAGGGGATCGAAGACGATCAGATACCGTCGTAGTCTTAACCATAAACTATGCCGACTAGGGATCGGGCGGTGTTTCTATTTTGACTCGCTCGGCACCTTACGAGAAATCAAAGTGCGGGAGCCTTTGCAGCTGGAAACAGTAAGTTGAGCGACTCTAAACAATTTCTTCCCCATGCAAGTCAGCGGAACCGCTGGCGACACCCTCGAATTGCGGGGACCTCCTAAAGCACCTTCACACCAAACCCGGCGGGGAAACCCCCGGGCGGCCCATGGGAAACTATGGGGTACGGTAACAGCGGAAGGTGATGAGCCAGGGCGAGCGCCCGGCGAAATGGACGATCCGCAGCGAAGCCCCTACAGTTGATCGGTAGCACCCGCATGCAGCCGAAACACGGGGAACGTTCACAGGCTAAGCGAAGGTGGGTGGAGCGCTGGCGCTCTGCTTAAGATATAGTCGAGCCGCCCGGGAAACCGGGGGGAGCAAGTACGTTCCGTAGGTGAACCTGCGGAAGGATCATTACCTGAATTCGGGCTCCGGCCCCCATTCTACCCTTGTCTACCTCACCATTTGTTGTTCCCTCGGCGGGTCTCTCGCCGATGGGCACCCCAAAACCCTTTGCATCTAGCAGTAACGTCCGATACAAAACATAATAATCACAACTTTCAACAATGGATCTCTTGGTTCTGGCATCGATGAAGAACGCAGCGAAATGCGATAAGTAGTGTGAATTGCA---------------------------------------------------------------------------------------------------------------------------------------------------------------------------------------------------------------------TGTTCCGTATCTTGTTCCTCAAGCTCACAAAGGATGTCTACAAGTACCTCCAACGTTGCGTGGAGAACAACCAGGATTTCAACGTGCAGATGGCTATCAAAGCTGGAATCATCACTAATGGGTTGAAGTACTCCCTTGCCACTGGTAACTGGGGTGACCAAAAGAAGGCAGCATCTGCCAAAGCAGGTGTTTCGCAGGTGTTGAACCGATACACCTACGCGTCCACTTTGTCCCATCTTCGACGGACGAACACGCCTGTCGGTCGAGATGGAAAATTGGCCAAACCACGACAGCTTCACAACAGTCATTGGGGTCTCGTGTGCCCTGCAGAGACGCCCGAAGGACAGGCCTGCGGACTAGTGAAGAACCTTTCTCTCATGTGCTATGTCAGTGTCGGCAGCGAAAGTGCGCCCATCATTGATTACATGACTGGCCGGAACATGGAGCTGCTCGAAGAGTATGATCCAGTCATGAATCCTCTTGCGACCAAAGTGTTTGTGAACGGTGTGTGGGTCGGAACGCACAACACCCCACAACAGCTTGTCTCGAATGTGCAGGAGCTTCGACGGAACGGAACACTGTCGTACGAAATGAGCTTGATTCGAGACATTCGTGACCGCGAGTTCAAGATCTTCACAGACGCAGGCCGTGTCATGAGACCGCTTTTCGTCGTCGAAAACGACCACCGGAAACCGAACAAGGGCCACCTTGTCTTCAACCGTGAGCACTTCAACAAACTACAGGCGGATACCGGCGTGGACACTGCTGGGTACAATGACGAAGACACAATGGAGATGAAGTACGGTTGGAGAGGG------------------------------------------------------------------------------------------------------------------------------------------------------------------------------------------------------------------------------------CTGATTGCGCTATTCTCATCATCGCCGCTGGTACTGGTGAGTTCGAAGCCGGTATCTCCAAGGATGGCCAGACTCGTGAGCACGCTCTGCTCGCCTACACCCTCGGTGTCAGGCAGCTGATCGTCGCCATCAACAAGATGGACACCACCAAGTGGTCCGAGGACCGTTACCAGGAGATCATCAAGGAGACCTCCAACTTCATCAAGAAGGTCGGCTACAACCCCAAGCACGTTCCCTTCGTCCCGATCTCCGGTTTCAACGGTGACAACATGATCGAGGCCTCCTCCAACTGCCCCTGGTACAAGGGCTGGGAGAAGGAGACCAAGTCCAAGGCCACCGGAAAGACCCTCCTCGAGGCTATCGATGCCATCGACCCCCCGCAGCGTCCCTCCGACAAGCCCCTCCGTCTTCCCCTCCAGGATGTGTACAAGATCGGTGGTATTGGCACGGTCCCCGTCGGTCGTGTCGAGACTGGTGTCATCAAGTCCGGTATGGTCGTCACCTTCGCCCCCGCTGGTGTGACTACTGAAGTCAAGTCCGTCGAAATGCACCACGAGCAGCTTACCGAGGGTGTCCCCGGTGACAACGTCGGCTTCAACGTCAAGAACGTCTCCGTCAAGGAGATCCGTCGTGGAAACGTTGCCGGTGACTCCAAGCAAGACCCCCCCAAGGGTGCCGAGTCCTTCAACGCCCAGGTCATCGTCCTCAACCACCCTGGTCAGGTCGGTGCCGGTTACGCTCCCGTCCTCGATTGCCACACCGCCCACATTGCCTGCAAGTTCTCTGAGCTCCTCGAGAAGATTGACCGCCGTACCG-------------------------------------------------------------------------------------------------------
>Leucaenicola osmanthi NTUCC 18 101 2
-------TGCCCTAGTAACGGCGAGTGAAGCGGCAACAGCTCAAATTTTAAATCTGGCTCCCTCGGGGGTCCGAGTTGTAATTTGCAGAGGGTGCTTTGGCGTCGGTAGCGGTCTAAGTTCCTTGGAACAGGACATCACAGAGGGTGAGAATCCCGTACGTGGTCGCTAACCTTCGCCGTGTAAAGCCCCTTCGACGAGTCGAGTTGTTTGGGAATGCAGCTCTAAATGGGAGGTAAATTTCTTCTAAAGCTAAATACCGGCCAGAGACCGATAGCGCACAAGTAGAGTGATCGAAAGATGAAAAGCACTTTGGAAAGAGAGTCAAATAGCACGTGAAATTGTTGAAAGGGAAGCGCTTGCAGTCAGACTTGCCCGTAGTTGCTCACCCAGGCTTTTGCCCGGGGCACTCTTCTGCGGGCAGGCCAGCATCAGTTTGGGCGGCCGGACAAAGACCTCTGTCATGTATCTTCCTTCGGGATGACCTTATAGGGGAGGTGTAATGCGGCCAGCCCGGACTGAGGTCCGCGCTTCTGCTAGGATGCTGGCGTAATGGCTGTAAGCGGCCCGTCTTGAAACACGGACCAAGGAGTCTAACATCTATGCGAGTGTTTGGGTGTCAAGCCCGGGCGCGCAATGAAAGTGAACGGAGGTGGGAACCTTAGGGTGCACCATCGACCGATCCTGATGTCTTCGGATGGATTTGAGTAAGAGCATAGCTGTTGGGACCCGAAAGATGGTGAACTATGCTTGAATAGGGTGAAGCC--------------------------------------------------------------------------------------------------------------------------------------------------------------------------------------------------------------------------------------------------------------------------------------------------------------------------CTTTCGATGGTAAGGTATTGGCTTACCATGGTTTCAACGGGTAACGGGGAATTAGGGTTCGATTCCGGAGAGGGAGCCTGAGAAACGGCTACCACATCCAAGGAAGGCAGCAGGCGCGCAAATTACCCAATCCCGACACGGGGAGGTAGTGACAATAAATACTGATACAGGGCTCTTTTGGGTCTTGTAATTGGAATGAGTACAATTTAAACCTCTTAACGAGGAACAATTGGAGGGCAAGTCTGGTGCCAGCAGCCGCGGTAATTCCAGCTCCAATAGCGTATATTAAAGTTGTTGCAGTTAAAAAGCTCGTAGTTGAACCTTTGGCCTGGCTGGCAGGTCCGCCTCACCGCGTGTACTTGTCCGGCCGGGCCTTCTTTTCTGGAGAACCGCATGCCCTTCACTGGGTGTGTTGGGGACCAGGACTTTTACTTTGAAAAAATTAGAGTGTTCAAAGCAGGCCTTTGCTCGAATACGTTAGCATGGAATAATAGAATAGGACGTGCGGTCCTATTTTGTTGGTTTCTAGGACCGCCGTAATGATTAATAGGGACAGTCGGGGGCATCAGTATTCAATTGTCAGAGGTGAAATTCTTGGATTTATTGAAGACTAACTACTGCGAAAGCATTTGCCAAGGATGTTTTCATTAATCAGTGAACGAAAGTTAGGGGATCGAAGACGATCAGATACCGTCGTAGTCTTAACCATAAACTATGCCGACTAGGGATCGGGCGGTGTTTCTATTTTGACTCGCTCGGCACCTTACGAGAAATCAAAGTGCGGGAGCCTTTGCAGCTGGAAACAGTAAGTTGAGCGACTCTAAACAATTTCTTCCCCATGCAAGTCAGCGGAACCGCTGGCGACACCCTCGAATTGCGGGGACCTCCTAAAGCACCTTCACACCAAACCCGGCGGGGAAACCCCCGGGCGGCCCATGGGAAACTATGGGGTACGGTAACAGCGGAAGGTGATGAGCCAGGGCGAGCGCCCGGCGAAATGGACGATCCGCAGCGAAGCCCCTACAGTTGATCGGTAGCACCCGCATGCAGCCGAAACACGGGGAACGTTCACAGGCTAAGCGAAGGTGGGTGGAGCGCTGGCGCTCTGCTTAAGATATAGTCGAGCCGCCCGGGAAACCGGGGGGAGCAAGTACGTTCCGTAGGTGAACCTGCGGAAGGATCATTACCTGAATTCGGGCTCCGGCCCCCATTCTACCCTTGTCTACCTCACCATTTGTTGTTCCCTCGGCGGGTCTCTCGCCGATGGGCACCCCAAAACCCTTTGCATCTAGCAGTAACGTCCGATACAAAACATAATAATCACAACTTTCAACAATGGATCTCTTGGTTCTGGCATCGATGAAGAACGCAGCGAAATGCGATAAGTAGTGTGAATTGCA---------------------------------------------------------------------------------------------------------------------------------------------------------------------------------------------------------------------TGTTCCGTATCTTGTTCCTCAAGCTCACAAAGGATGTCTACAAGTACCTCCAACGTTGCGTGGAGAACAACCAGGATTTCAACGTGCAGATGGCTATCAAAGCTGGAATCATCACTAATGGGTTGAAGTACTCCCTTGCCACTGGTAACTGGGGTGACCAAAAGAAGGCAGCATCTGCCAAAGCAGGTGTTTCGCAGGTGTTGAACCGATACACCTACGCGTCCACTTTGTCCCATCTTCGACGGACGAACACGCCTGTCGGTCGAGATGGAAAATTGGCCAAACCACGACAGCTTCACAACAGTCATTGGGGTCTCGTGTGCCCTGCAGAGACGCCCGAAGGACAGGCCTGCGGACTAGTGAAGAACCTTTCTCTCATGTGCTATGTCAGTGTCGGCAGCGAAAGTGCGCCCATCATTGATTACATGACTGGCCGGAACATGGAGCTGCTCGAAGAGTATGATCCAGTCATGAATCCTCTTGCGACCAAAGTGTTTGTGAACGGTGTGTGGGTCGGAACGCACAACACCCCACAACAGCTTGTCTCGAATGTGCAGGAGCTTCGACGGAACGGAACACTGTCGTACGAAATGAGCTTGATTCGAGACATTCGTGACCGCGAGTTCAAGATCTTCACAGACGCAGGCCGTGTCATGAGACCGCTTTTCGTCGTCGAAAACGACCACCGGAAACCGAACAAGGGCCACCTTGTCTTCAACCGTGAGCACTTCAACAAACTACAGGCGGATACCGGCGTGGACACTGCTGGGTACAATGACGAAGACACAATGGAGATGAAGTACGGTTGGAGAGGG------------------------------------------------------------------------------------------------------------------------------------------------------------------------------------------------------------------------------------CTGATTGCGCTATTCTCATCATCGCCGCTGGTACTGGTGAGTTCGAAGCCGGTATCTCCAAGGATGGCCAGACTCGTGAGCACGCTCTGCTCGCCTACACCCTCGGTGTCAGGCAGCTGATCGTCGCCATCAACAAGATGGACACCACCAAGTGGTCCGAGGACCGTTACCAGGAGATCATCAAGGAGACCTCCAACTTCATCAAGAAGGTCGGCTACAACCCCAAGCACGTTCCCTTCGTCCCGATCTCCGGTTTCAACGGTGACAACATGATCGAGGCCTCCTCCAACTGCCCCTGGTACAAGGGCTGGGAGAAGGAGACCAAGTCCAAGGCCACCGGAAAGACCCTCCTCGAGGCTATCGATGCCATCGACCCCCCGCAGCGTCCCTCCGACAAGCCCCTCCGTCTTCCCCTCCAGGATGTGTACAAGATCGGTGGTATTGGCACGGTCCCCGTCGGTCGTGTCGAGACTGGTGTCATCAAGTCCGGTATGGTCGTCACCTTCGCCCCCGCTGGTGTGACTACTGAAGTCAAGTCCGTCGAAATGCACCACGAGCAGCTTACCGAGGGTGTCCCCGGTGACAACGTCGGCTTCAACGTCAAGAACGTCTCCGTCAAGGAGATCCGTCGTGGAAACGTTGCCGGTGACTCCAAGCAAGACCCCCCCAAGGGTGCCGAGTCCTTCAACGCCCAGGTCATCGTCCTCAACCACCCTGGTCAGGTCGGTGCCGGTTACGCTCCCGTCCTCGATTGCCACACCGCCCACATTGCCTGCAAGTTCTCTGAGCTCCTCGAGAAGATTGACCGCCGTACCG-------------------------------------------------------------------------------------------------------
>Leucaenicola osmanthi NTUCC 18 101 3
-------TGCCCTAGTAACGGCGAGTGAAGCGGCAACAGCTCAAATTTTAAATCTGGCTCCCTCGGGGGTCCGAGTTGTAATTTGCAGAGGGTGCTTTGGCGTCGGTAGCGGTCTAAGTTCCTTGGAACAGGACATCACAGAGGGTGAGAATCCCGTACGTGGTCGCTAACCTTCGCCGTGTAAAGCCCCTTCGACGAGTCGAGTTGTTTGGGAATGCAGCTCTAAATGGGAGGTAAATTTCTTCTAAAGCTAAATACCGGCCAGAGACCGATAGCGCACAAGTAGAGTGATCGAAAGATGAAAAGCACTTTGGAAAGAGAGTCAAATAGCACGTGAAATTGTTGAAAGGGAAGCGCTTGCAGTCAGACTTGCCCGTAGTTGCTCACCCAGGCTTTTGCCCGGGGCACTCTTCTGCGGGCAGGCCAGCATCAGTTTGGGCGGCCGGACAAAGACCTCTGTCATGTATCTTCCTTCGGGATGACCTTATAGGGGAGGTGTAATGCGGCCAGCCCGGACTGAGGTCCGCGCTTCTGCTAGGATGCTGGCGTAATGGCTGTAAGCGGCCCGTCTTGAAACACGGACCAAGGAGTCTAACATCTATGCGAGTGTTTGGGTGTCAAGCCCGGGCGCGCAATGAAAGTGAACGGAGGTGGGAACCTTAGGGTGCACCATCGACCGATCCTGATGTCTTCGGATGGATTTGAGTAAGAGCATAGCTGTTGGGACCCGAAAGATGGTGAACTATGCTTGAATAGGGTGAAGCC--------------------------------------------------------------------------------------------------------------------------------------------------------------------------------------------------------------------------------------------------------------------------------------------------------------------------CTTTCGATGGTAAGGTATTGGCTTACCATGGTTTCAACGGGTAACGGGGAATTAGGGTTCGATTCCGGAGAGGGAGCCTGAGAAACGGCTACCACATCCAAGGAAGGCAGCAGGCGCGCAAATTACCCAATCCCGACACGGGGAGGTAGTGACAATAAATACTGATACAGGGCTCTTTTGGGTCTTGTAATTGGAATGAGTACAATTTAAACCTCTTAACGAGGAACAATTGGAGGGCAAGTCTGGTGCCAGCAGCCGCGGTAATTCCAGCTCCAATAGCGTATATTAAAGTTGTTGCAGTTAAAAAGCTCGTAGTTGAACCTTTGGCCTGGCTGGCAGGTCCGCCTCACCGCGTGTACTTGTCCGGCCGGGCCTTCTTTTCTGGAGAACCGCATGCCCTTCACTGGGTGTGTTGGGGACCAGGACTTTTACTTTGAAAAAATTAGAGTGTTCAAAGCAGGCCTTTGCTCGAATACGTTAGCATGGAATAATAGAATAGGACGTGCGGTCCTATTTTGTTGGTTTCTAGGACCGCCGTAATGATTAATAGGGACAGTCGGGGGCATCAGTATTCAATTGTCAGAGGTGAAATTCTTGGATTTATTGAAGACTAACTACTGCGAAAGCATTTGCCAAGGATGTTTTCATTAATCAGTGAACGAAAGTTAGGGGATCGAAGACGATCAGATACCGTCGTAGTCTTAACCATAAACTATGCCGACTAGGGATCGGGCGGTGTTTCTATTTTGACTCGCTCGGCACCTTACGAGAAATCAAAGTGCGGGAGCCTTTGCAGCTGGAAACAGTAAGTTGAGCGACTCTAAACAATTTCTTCCCCATGCAAGTCAGCGGAACCGCTGGCGACACCCTCGAATTGCGGGGACCTCCTAAAGCACCTTCACACCAAACCCGGCGGGGAAACCCCCGGGCGGCCCATGGGAAACTATGGGGTACGGTAACAGCGGAAGGTGATGAGCCAGGGCGAGCGCCCGGCGAAATGGACGATCCGCAGCGAAGCCCCTACAGTTGATCGGTAGCACCCGCATGCAGCCGAAACACGGGGAACGTTCACAGGCTAAGCGAAGGTGGGTGGAGCGCTGGCGCTCTGCTTAAGATATAGTCGAGCCGCCCGGGAAACCGGGGGGAGCAAGTACGTTCCGTAGGTGAACCTGCGGAAGGATCATTACCTGAATTCGGGCTCCGGCCCCCATTCTACCCTTGTCTACCTCACCATTTGTTGTTCCCTCGGCGGGTCTCTCGCCGATGGGCACCCCAAAACCCTTTGCATCTAGCAGTAACGTCCGATACAAAACATAATAATCACAACTTTCAACAATGGATCTCTTGGTTCTGGCATCGATGAAGAACGCAGCGAAATGCGATAAGTAGTGTGAATTGCA---------------------------------------------------------------------------------------------------------------------------------------------------------------------------------------------------------------------TGTTCCGTATCTTGTTCCTCAAGCTCACAAAGGATGTCTACAAGTACCTCCAACGTTGCGTGGAGAACAACCAGGATTTCAACGTGCAGATGGCTATCAAAGCTGGAATCATCACTAATGGGTTGAAGTACTCCCTTGCCACTGGTAACTGGGGTGACCAAAAGAAGGCAGCATCTGCCAAAGCAGGTGTTTCGCAGGTGTTGAACCGATACACCTACGCGTCCACTTTGTCCCATCTTCGACGGACGAACACGCCTGTCGGTCGAGATGGAAAATTGGCCAAACCACGACAGCTTCACAACAGTCATTGGGGTCTCGTGTGCCCTGCAGAGACGCCCGAAGGACAGGCCTGCGGACTAGTGAAGAACCTTTCTCTCATGTGCTATGTCAGTGTCGGCAGCGAAAGTGCGCCCATCATTGATTACATGACTGGCCGGAACATGGAGCTGCTCGAAGAGTATGATCCAGTCATGAATCCTCTTGCGACCAAAGTGTTTGTGAACGGTGTGTGGGTCGGAACGCACAACACCCCACAACAGCTTGTCTCGAATGTGCAGGAGCTTCGACGGAACGGAACACTGTCGTACGAAATGAGCTTGATTCGAGACATTCGTGACCGCGAGTTCAAGATCTTCACAGACGCAGGCCGTGTCATGAGACCGCTTTTCGTCGTCGAAAACGACCACCGGAAACCGAACAAGGGCCACCTTGTCTTCAACCGTGAGCACTTCAACAAACTACAGGCGGATACCGGCGTGGACACTGCTGGGTACAATGACGAAGACACAATGGAGATGAAGTACGGTTGGAGAGGG------------------------------------------------------------------------------------------------------------------------------------------------------------------------------------------------------------------------------------CTGATTGCGCTATTCTCATCATCGCCGCTGGTACTGGTGAGTTCGAAGCCGGTATCTCCAAGGATGGCCAGACTCGTGAGCACGCTCTGCTCGCCTACACCCTCGGTGTCAGGCAGCTGATCGTCGCCATCAACAAGATGGACACCACCAAGTGGTCCGAGGACCGTTACCAGGAGATCATCAAGGAGACCTCCAACTTCATCAAGAAGGTCGGCTACAACCCCAAGCACGTTCCCTTCGTCCCGATCTCCGGTTTCAACGGTGACAACATGATCGAGGCCTCCTCCAACTGCCCCTGGTACAAGGGCTGGGAGAAGGAGACCAAGTCCAAGGCCACCGGAAAGACCCTCCTCGAGGCTATCGATGCCATCGACCCCCCGCAGCGTCCCTCCGACAAGCCCCTCCGTCTTCCCCTCCAGGATGTGTACAAGATCGGTGGTATTGGCACGGTCCCCGTCGGTCGTGTCGAGACTGGTGTCATCAAGTCCGGTATGGTCGTCACCTTCGCCCCCGCTGGTGTGACTACTGAAGTCAAGTCCGTCGAAATGCACCACGAGCAGCTTACCGAGGGTGTCCCCGGTGACAACGTCGGCTTCAACGTCAAGAACGTCTCCGTCAAGGAGATCCGTCGTGGAAACGTTGCCGGTGACTCCAAGCAAGACCCCCCCAAGGGTGCCGAGTCCTTCAACGCCCAGGTCATCGTCCTCAACCACCCTGGTCAGGTCGGTGCCGGTTACGCTCCCGTCCTCGATTGCCACACCGCCCACATTGCCTGCAAGTTCTCTGAGCTCCTCGAGAAGATTGACCGCCGTACCG-------------------------------------------------------------------------------------------------------
>Leucaenicola phraeana MFLUCC 18 0472
CAGGGATTGCCCTAGTAACGGCGAGTGAAGCGGCAACAGCTCAAATTTTAAATCTGGCTCCCTCGGGGGTCCGAGTTGTAATTTGCAGAGGGTGCTTTGGCGTCGGTAGCGGTCTAAGTTCCTTGGAACAGGACATCACAGAGGGTGAGAATCCCGTACGTGGTCGCTAACCTTCGCCGTGTAAAGCCCCTTCGACGAGTCGAGTTGTTTGGGAATGCAGCTCTAAATGGGAGGTAAATTTCTTCTAAAGCTAAATACCGGCCAGAGACCGATAGCGCACAAGTAGAGTGATCGAAAGATGAAAAGCACTTTGGAAAGAGAGTCAAATAGCACGTGAAATTGTTGAAAGGGAAGCGCTTGCAGTCAGACTTGCCCGTAGTTGCTCACCCAGGCTCCTGCCTGGGGCACTCTTCTGCGGGCAGGCCAGCATCAGTTTGGGCGGCCGGACAAAGACCTCTGTCATGTATCTTCCTTCGGGATGACCTTATAGGGGAGGTGTAATGCGGCCAGCCCGGACTGAGGTCCGCGCTTCTGCTAGGATGCTGGCGTAATGGCTGTAAGCGGCCCGTCTTGAAACACGGACCAAGGAGTCTAACATCTATGCGAGTGTTTGGGTGTCAAGCCCGGGCGCGCAATGAAAGTGAACGGAGGTGGGAACCTTTGGGTGCACCATCGACCGATCCTGATGTCTTCGGATGGATTTGAGTAAGAGCATAGCTGTTGGGACCCGAAAGATGGTGAACTATGCTTGAATAGGGTGAAGCCAGAGGAAACTCTGGTGGAGGCTCGCAGCGGTTCTGACGTGCAAATCGATCGTCAAATTTGGGCATAGGGGCGAAAGACTCGTGAAACTGCGAATGGCTCATTAAATCAGTTATCGTTTATTTGATAGTACCTTACTACTTGGATAACCGTGGTAATTCTAGAGCTAATACATGCTGAAAACCCCAACTTCGGGAGGGGTGTATTTATTAGATAAAAAACCAATGCCCTTCGGGGCTTCTTGGTGATTCATAATAACTTCTCAGATCGCATGGCCTTGCGCCGGCGACGGTTCATTCAAATTTCTGCCCTATCAACTTTCGATGGTAAGGTATTGGCTTACCATGGTTTCAACGGGTAACGGGGAATTAGGGTTCGATTCCGGAGAGGGAGCCTGAGAAACGGCTACCACATCCAAGGAAGGCAGCAGGCGCGCAAATTACCCAATCCCGACACGGGGAGGTAGTGACAATAAATACTGATACAGGGCTCTTTTGGGTCTTGTAATTGGAATGAGTACAATTTAAACCTCTTAACGAGGAACAATTGGAGGGCAAGTCTGGTGCCAGCAGCCGCGGTAATTCCAGCTCCAATAGCGTATATTAAAGTTGTTGCAGTTAAAAAGCTCGTAGTTGAACCTTTGGCCTGGCTGGCAGGTCCGCCTCACCGCGTGTACTTGTCCGGCCGGGCCTTCTTTTCTGGAGAACCGCATGCCCTTCACTGGGTGTGTTGGGGACCAGGACTTTTACTTTGAAAAAATTAGAGTGTTCAAAGCAGGCCTTTGCTCGAATACGTTAGCATGGAATAATAGAATAGGACGTGCGGTCCTATTTTGTTGGTTTCTAGGACCGCCGTAATGATTAATAGGGACAGTCGGGGGCATCAGTATTCAATTGTCAGAGGTGAAATTCTTGGATTTATTGAAGACTAACTACTGCGAAAGCATTTGCCAAGGATGTTTTCATTAATCAGTGAACGAAAGTTAGGGGATCGAAGACGATCAGATACCGTCGTAGTCTTAACCATAAACTATGCCGACTAGGGATCGGGCGGTGTTTCTATTTTGACTCGCTCGGCACCTTACGAGAAATCAAAGT--------------------------------------------------------------------------------------------------------------------------------------------------------------------------------------------------------------------------------------------------------------------------------------------------------------------------------------------------------------------------------------------------------------------------AGGGCGGCCACCGGCCTTCATTCCACCCTTGTCTTTGACACCGTTTCATGTTTCCTCGGCGGGTCTGCCGCCGACGGGTACCCCAAAACCCTTTTTGTTTAGCAGTAACTTGCGATACAAAACAAAATAATCACAACAAACTTCAACAAATGGCTTGGTTCTGGCATCGATGAAGAACGCAGCGAAATGCGATAAGTAGTGTGAATTGCAGAATTCAGTGAATCATCGAATCTTTGAACGCACATTGCGCCCATTAGTATTCTGTAGGGCATGCCTGTTCGAGCGTCATTTAACCCCTCAAGCCCAGCTTGGTATTGGGTGCTTGTCCCGCCTCCGCGCGGCGACTCGCCTCAAAGTCATTGGCAGCCCGCACGCCGGCCGTGAGCGCAGCACACGCGCT--TGTGGCCGGCGGCTCGGCCTCTGTTCCGTATCTTGTTCCTCAAGCTCACAAAGGATGTCTACAAGTACCTCCAGCGTTGCGTGGAGAACAACCAAGACTTCAACGTGCAGATGGCTATCAAAGCCGGAATCATCACCAACGGCTTGAAGTACTCCCTTGCCACTGGCAACTGGGGTGACCAAAAGAAGGCAGCATCTGCCAAAGCAGGTGTTTCGCAGGTGTTGAACCGATACACCTACGCATCCACCTTGTCCCATCTTCGACGGACGAACACGCCCGTCGGTCGAGATGGAAAATTGGCCAAACCACGACAGCTTCACAACAGTCATTGGGGTCTCGTGTGCCCCGCAGAGACGCCCGAAGGACAAGCCTGCGGACTGGTGAAGAACCTTTCTCTTATGTGCTATGTCAGTGTCGGCAGCGAAAGTGCGCCCATCATTGATTACATGACTGGCCGGAACATGGAGCTGCTCGAAGAGTATGATCCAGTCATGAATCCTCTTGCGACCAAGGTGTTTGTAAACGGTGTGTGGGTCGGAACGCACAACACCCCGCAACAGCTTGTCTCGAATGTGCAGGAGCTTCGACGGAACGGAACCTTGTCGTACGAAATGAGCTTGATCCGCGACATTCGTGACCGCGAATTCAAGATCTTCACAGACGCAGGCCGTGTCATGAGACCGCTTTTCGTTGTCGAAAACGATCATCGGAAACCGAACAAGGGCCACCTTGTCTTCAACCGTGAGCACTTCAACAAACTACAGGCGGATACCGGTGTGGACACTGCTGGGTACAATGACGAAGACACGATGGAGATGAAGTACGGTTGGAGAGGACTTTTGCACGACGGCTGCGTAGAATACCTCGATGCAGAGGAAGAAGAGTTTGCCATGATTGTCATGTCCCCAGAAGATCTGGAGGCATGGCGCGATCTCAAGCAGGGCAACACGGCGCCTCCGGTCGAGAAGGACAAGAGCAAGCGTCTTGCTCCACTCAAGCCCAAACCTAATCCCACGGTCGCTGCCTACACCCCCTGCGAAATTCATCCCGGCATGATCTCCAGGCTGACTGCGCCATTCTCATCATCGCCGCTGGTACTGGTGAGTTCGAAGCCGGTATCTCCAAGGATGGCCAGACTCGTGAGCACGCTCTGCTCGCCTACACCCTCGGTGTCAGGCAGCTGATCGTCGCCATCAACAAGATGGACACCACCAAGTGGTCCGAGGACCGTTACCAGGAGATCATCAAGGAGACCTCCAACTTCATCAAGAAGGTCGGCTACAACCCCAAGCACGTTCCCTTCGTCCCGATCTCCGGTTTCAACGGTGACAACATGATCGAGGCCTCCACCAACTGCCCCTGGTACAAGGGCTGGGAGAAGGAGACCAAGTCCAAGGCCACCGGCAAGACCCTCCTCGAGGCCATCGATGCCATCGACCCCCCGCAGCGTCCTTCCGACAAGCCCCTCCGTCTTCCCCTCCAGGATGTGTACAAGATCGGTGGTATTGGCACGGTCCCCGTCGGTCGTGTCGAGACTGGTGTCATCAAGGCCGGTATGGTCGTCACCTTCGCCCCTGCTGGTGTGACCACTGAAGTCAAGTCCGTCGAGATGCACCACGAGCAGCTTACCGAGGGTGTCCCCGGTGACAACGTCGGCTTCAACGTCAAGAACGTCTCCGTCAAGGAGATCCGTCGTGGAAACGTTGCCGGTGACTCCAAGAACGACCCCCCCAAGGGTGCCGAGTCCTTCAACGCCCAGGTCATCGTCCTCAACCACCCTGGTCAGGTCGGTGCCGGTTACGCTCCCGTCCTCGATTGCCACACCGCCCACATTGCCTGCAAGTTCTCTGAGCTCCTCGAGAAGATTGACCGTCGTACCGGAAAGTCTGTTGAGAACTCTCCCAAGTTCATCAAGTCTGGTGACGCTGCCATCGTCAAGATGTTGCCGTCCAAGCCCATGTGCGTTGAGGCCTTCACCGAGTA
>Leucaenicola taiwanensis NTUCC 18 094 1
CAGGGATTGCCCTAGTAACGGCGAGTGAAGCGGCAACAGCTCAAATTTTAAATCTGGCTCCCCC-GGGGTCCGAGTTGTAATTTGCAGAGGGTGCTTTGGCGTAGGTAGCGGTCTAAGTTCCTTGGAACAGGACATCACAGAGGGTGAGAATCCCGTACGTGGTCGCCAACCTTCGCCGTGTAAAGCCCCTTCGACGAGTCGAGTTGTTTGGGAATGCAGCTCTAAATGGGAGGTAAATTTCTTCTAAAGCTAAATACCGGCCAGAGACCGATAGCGCACAAGTAGAGTGATCGAAAGATGAAAAGCACTTTGGAAAGAGAGTCAAATAGCACGTGAAATTGTTGAAAGGGAAGCGCTTGCAGTCAGACTTGCCCGTAGTTGCTCACCCAGGCTCCTGCCTGGGGCACTCTTCTGCGGGCAGGCCAGCATCAGTTTGGGCGGCCGGACAAAGACCTCTGTCATGTATCTTCCTTCGGGATGACCTTATAGGGGAGGTGTAATGCGGCCAGCCCGGACTGAGGTCCGCGCTTCTGCTAGGATGCTGGCGTAATGGCTGTAAGCGGCCCGTCTTGAAACACGGACCAAGGAGTCTAACATCTATGCGAGTGTTTGGGTGTCAAGCCCGGGCGCGCAATGAAAGTGAACGGAGGTGGGAACCTTAGGGTGCACCATCGACCGATCCTGATGTCTTCGGATGGATTTGAGTAAGAGCATAGCTGTTGGGACCCGAAAGATGGTGAACTATGCTTGAATAGGGTGAAGCCAGAGGAAACTCTGGTGGAGGCTCGCAGCGGTTCTGACGTGCAAATCGATCGTCAAATTTGGGCATAGGGGCGAAAGACT-GTGAAACTGCGAATGGCTCATTAAATCAGTTATCGTTTATTTGATAGTACCTTACTACTTGGATAACCGTGGTAATTCTAGAGCTAATACATGCTGAAAACCCCAACTTCGGGAGGGGTGTATTTATTAGATAAAAAACCAATGCCCTTCGGGGCTTCTTGGTGATTCATAATAACTTCTCAGATCGCATGGCCTTGCGCCGGCGACGGTTCATTCAAATTTCTGCCCTATCAACTTTCGATGGTAAGGTATTGGCTTACCATGGTTTCAACGGGTAACGGGGAATTAGGGTTCGATTCCGGAGAGGGAGCCTGAGAAACGGCTACCACATCCAAGGAAGGCAGCAGGCGCGCAAATTACCCAATCCCGACACGGGGAGGTAGTGACAATAAATACTGATACAGGGCTCTTTTGGGTCTTGTAATTGGAATGAGTACAATTTAAACCTCTTAACGAGGAACAATTGGAGGGCAAGTCTGGTGCCAGCAGCCGCGGTAATTCCAGCTCCAATAGCGTATATTAAAGTTGTTGCAGTTAAAAAGCTCGTAGTTGAACCTTTGGCCTGGCTGGCAGGTCCGCCTCACCGCGTGTACTTGTCCGGCCGGGCCTTCTTTTCTGGAGAACCGCATGCCCTTCACTGGGTGTGTTGGGGACCAGGACTTTTACTTTGAAAAAATTAGAGTGTTCAAAGCAGGCCTTTGCTCGAATACGTTAGCATGGAATAATAGAATAGGACGTGCGGTCCTATTTTGTTGGTTTCTAGGACCGCCGTAATGATTAATAGGGACAGTCGGGGGCATCAGTATTCAATTGTCAGAGGTGAAATTCTTGGATTTATTGAAGACTAACTACTGCGAAAGCATTTGCCAAGGATGTTTTCATTAATCAGTGAACGAAAGTTAGGGGATCGAAGACGATCAGATACCGTCGTAGTCTTAACCATAAACTATGCCGACTAGGGATCGGGCGGTGTTTCTATTTTGACTCGCTCGGCACC-----------------GCGGGAGCCTTTGCAGCTGGAAACAGTAAGTTGAGCGACTCTAAACAAATTCTTCCCCATGCAAGTCAGCGAAA-CGCTGGCGACACCCTCGAATTGCGGGGACCTCCTAAAGCACCTTCACACCAACCCCGGCGGGGAAACCCCCGGGCGGCCTATGGGAAACTATAGGGTACGGTAACAGCGGAAGGTGATGAGCCAGGGCGAGCGCCCGGCGAAATGGACGATCCGCAGCGAAGCCCCTACAGTTGATCGGTAGCACCTGCATGCAGCCGAAACACGGGGAACGTTCACAGGCTAAGCGAAGGTGGGTGGAGCGCTGTCGCTCTGCTTAAGATATAGTCGAGCCGCCCGGGAAACCGGGGGGAGCCA--ACGTTCCGTAGGTGAACCTGCGGAAGGATCATTACCTGAATTCGGGCTCCGGCCCCCATTCTACCCTTGTCTACCTCACCATTTGTTGTTCCCTCGGCGGGTCTCCCGCCGATGGGTACCCCAAAACCCTTTGCATTCAGCAGTACCTTCTGATACAAAACACAATAATCACAACTTTCAACAATGGATCTCTTGGTTCTGGCATCGATGAAGAACGCAGCGAAATGCGATAAGTAGTGTGAATTGCAGAATTCCGTGAATCATCGAATCTTTGAACGCACATTGCGCCCCTTGGTATTCCATGGGGCATGCCTGTTCGAGCGTCATTTGTACCCTCAAGCTCTGCTTGGTGTTGGGTGTTTGTCCCGCCTTCGCGCGCGGACTCGCCCCAAAGACATTGGCAGCGGTCGTGCCAGCTTCTCGCGCAGC------------------------------------------------------------------------------------------TGTGGAGAACAACCAAGACTTCAACGTGCAGATGGCAATCAAAGCCGGTATCATTACCAACGGCTTGAAATATTCCCTCGCCACTGGTAACTGGGGTGACCAGAAGAAGGCAGCATCTGCCAAAGCAGGTGTTTCGCAGGTGTTGAATCGATACACCTACGCGTCTACTTTGTCCCATCTTCGACGGACGAACACTCCCGTTGGTCGTGATGGAAAATTGGCCAAACCACGACAGCTCCATAACAGTCATTGGGGTCTCGTGTGCCCTGCAGAAACGCCCGAAGGTCAGGCCTGCGGACTGGTAAAGAACCTTTCTCTCATGTGCTACGTCAGTGTCGGAAGCGAAAGTGCGCCCATCATTGACTACATGACCGGGCGCAACATGGAACTACTCGAAGAGTATGATCCAGTCATGAATCCTCTTGCGACCAAAGTATTCGTGAACGGTGTGTGGGTGGGAACGCACAACACCCCACAACAGCTCGTTTCGAATGTCCAAGAGCTTCGACGTAACGGAACCCTGTCCTACGAAATGAGTCTGATCCGAGACATTCGTGATCGCGAGTTCAAGATCTTCACAGATGCAGGTCGTGTTATGAGACCGCTTTTCGTCGTCGAAAACGACCATCGGAAACCGAACAAGGGCCATCTTGTCTTCAACCGTGAGCACTTCAACAAACTACAAGCGGATACCGGTGTGGATACTGCTGGGTACAATGATGAAGACACAATGGAGATGAAGTATGGTTGGAGAGGACTCTTGCACGACGGTTGCGTAGAATACCTTGATGCAGAGGAAGAAGAGTTTGCCATGATTGTCATGTCGCCAGAAGATTTGGAGGCATGGCGCGATCTCAAGCAGGGTAACACGGCGCCTCCGGTCGAAAAGGACAAGAGCAAGCGTCTCGCTCCCCTCAAGCCCAAGCCCAATCCCACGGTTGCCGCGTACACTCATTGCGAAATCCATCCCGCCATGATCTCCAGGCTGACTGCGCTATTCTCATCATCGCCGCCGGTACTGGTGAGTTCGAAGCCGGTATCTCCAAGGATGGCCAGACTCGTGAGCACGCTCTTCTCGCCTTCACCCTCGGTGTCAGGCAGTTGATCGTCGCCATCAACAAGATGGACACCACCAAGTGGTCCGAGGACCGTTACCAGGAGATCATCAAGGAGACCTCCAACTTCATCAAGAAGGTCGGCTACAACCCCAAGCACGTTCCCTTCGTCCCGATCTCCGGTTTCAACGGTGACAACATGATCGAGGCCTCCACCAACTGCCCCTGGTACAAGGGCTGGGAGAAGGAGACCAAGTCCAAGGCCTCCGGTAAGACCCTCCTTGAGGCCATCGATGCCATCGACCCCCCTGTCCGTCCTTCCGACAAGCCCCTCCGTCTTCCCCTTCAGGATGTGTACAAGATCGGTGGTATTGGCACGGTCCCCGTCGGTCGTGTCGAGACTGGTGTCATCAAGGCCGGTATGGTCGTCACCTTCGCCCCCGCTGGTGTGACTACTGAAGTCAAGTCTGTCGAGATGCACCACGAGCAGCTTACCGAGGGTGTCCCCGGTGACAACGTCGGTTTCAACGTCAAGAACGTCTCCGTCAAGGAGATCCGTCGTGGCAACGTTGCCGGTGACTCCAAGAACGACCCACCCAAGGGTGCCGAGTCCTTCAACGCCCAGGTCATCGTCCTCAACCACCCTGGTCAGGTCGGTGCCGGTTACGCTCCCGTCCTCGACTGCCACACCGCCCACATTGCTTGCAAGTTCTCCGAGCTCCTCGAGAAGATCGACCGCCGTACCGGAAAGTCTGTTGAGAACTCTCCCAAGTTCATCAAGTCTGGTGACGCTGCCATCGTCAAGATGTTGCCGTCCAAGCCCATGTGCGTTGAGGCTTTCACCGAGTA
>Leucaenicola taiwanensis NTUCC 18 094 2
CAGGGATTGCCCTAGTAACGGCGAGTGAAGCGGCAACAGCTCAAATTTTAAATCTGGCTCCCCC-GGGGTCCGAGTTGTAATTTGCAGAGGGTGCTTTGGCGTAGGTAGCGGTCTAAGTTCCTTGGAACAGGACATCACAGAGGGTGAGAATCCCGTACGTGGTCGCCAACCTTCGCCGTGTAAAGCCCCTTCGACGAGTCGAGTTGTTTGGGAATGCAGCTCTAAATGGGAGGTAAATTTCTTCTAAAGCTAAATACCGGCCAGAGACCGATAGCGCACAAGTAGAGTGATCGAAAGATGAAAAGCACTTTGGAAAGAGAGTCAAATAGCACGTGAAATTGTTGAAAGGGAAGCGCTTGCAGTCAGACTTGCCCGTAGTTGCTCACCCAGGCTCCTGCCTGGGGCACTCTTCTGCGGGCAGGCCAGCATCAGTTTGGGCGGCCGGACAAAGACCTCTGTCATGTATCTTCCTTCGGGATGACCTTATAGGGGAGGTGTAATGCGGCCAGCCCGGACTGAGGTCCGCGCTTCTGCTAGGATGCTGGCGTAATGGCTGTAAGCGGCCCGTCTTGAAACACGGACCAAGGAGTCTAACATCTATGCGAGTGTTTGGGTGTCAAGCCCGGGCGCGCAATGAAAGTGAACGGAGGTGGGAACCTTAGGGTGCACCATCGACCGATCCTGATGTCTTCGGATGGATTTGAGTAAGAGCATAGCTGTTGGGACCCGAAAGATGGTGAACTATGCTTGAATAGGGTGAAGCCAGAGGAAACTCTGGTGGAGGCTCGCAGCGGTTCTGACGTGCAAATCGATCGTCAAATTTGGGCATAGGGGCGAAAGACT-GTGAAACTGCGAATGGCTCATTAAATCAGTTATCGTTTATTTGATAGTACCTTACTACTTGGATAACCGTGGTAATTCTAGAGCTAATACATGCTGAAAACCCCAACTTCGGGAGGGGTGTATTTATTAGATAAAAAACCAATGCCCTTCGGGGCTTCTTGGTGATTCATAATAACTTCTCAGATCGCATGGCCTTGCGCCGGCGACGGTTCATTCAAATTTCTGCCCTATCAACTTTCGATGGTAAGGTATTGGCTTACCATGGTTTCAACGGGTAACGGGGAATTAGGGTTCGATTCCGGAGAGGGAGCCTGAGAAACGGCTACCACATCCAAGGAAGGCAGCAGGCGCGCAAATTACCCAATCCCGACACGGGGAGGTAGTGACAATAAATACTGATACAGGGCTCTTTTGGGTCTTGTAATTGGAATGAGTACAATTTAAACCTCTTAACGAGGAACAATTGGAGGGCAAGTCTGGTGCCAGCAGCCGCGGTAATTCCAGCTCCAATAGCGTATATTAAAGTTGTTGCAGTTAAAAAGCTCGTAGTTGAACCTTTGGCCTGGCTGGCAGGTCCGCCTCACCGCGTGTACTTGTCCGGCCGGGCCTTCTTTTCTGGAGAACCGCATGCCCTTCACTGGGTGTGTTGGGGACCAGGACTTTTACTTTGAAAAAATTAGAGTGTTCAAAGCAGGCCTTTGCTCGAATACGTTAGCATGGAATAATAGAATAGGACGTGCGGTCCTATTTTGTTGGTTTCTAGGACCGCCGTAATGATTAATAGGGACAGTCGGGGGCATCAGTATTCAATTGTCAGAGGTGAAATTCTTGGATTTATTGAAGACTAACTACTGCGAAAGCATTTGCCAAGGATGTTTTCATTAATCAGTGAACGAAAGTTAGGGGATCGAAGACGATCAGATACCGTCGTAGTCTTAACCATAAACTATGCCGACTAGGGATCGGGCGGTGTTTCTATTTTGACTCGCTCGGCACC-----------------GCGGGAGCCTTTGCAGCTGGAAACAGTAAGTTGAGCGACTCTAAACAATTTCTTCCCCATGCAAGTCAGCGAAA-CGCTGGCGACACCCTCGAATTGCGGGGACCTCCTAAAGCACCTTCACACCAAACTCGGC-GGGAAACCCCCGGGTGGCCTATGGGAAACTATAGGGTACGGTAACAGCGGAAGGTGATGACCCAGGACGAGCGCCTGGCGAAATGGACGATCCGCAGCGAAGCCCCTGGAGTTGATCGGTAGCACTTGCATGCAGCCGAAACATGGGGAACGTTCACAGGCTAAGCGAAGGTGGGTGGAGCGCAACCGCTCTGCTTAAGATATAGTCGAGCCGCCCGGGAAACTGGGGGGAGCAAGTACGTTCCGTAGGTGAACCTGCGGAAGGATCATTACCTGAATTCGGGCTCCGGCCCCCATTCTACCCTTGTCTACCTTACCATTTGTTGTTCCCTCGGCGGGTCTCTCGCCGATGGGTACCCCAAAACCCTTTGTATAAAGCAATAACGTCTGATACAAAACATAATAATCACAACTTTCAACAATGGATCTCTTGGTTCTGGCATCGATGAAGAACGCAGCGAAATGCGATAAGTAGTGTGAATTGCAGAATTCCGTGAATCATCGAATCTTTGAACGCACATTGCGCCCCTTGGTATTCCATGGGGCATGCCTGTTCGAGCGTCATTTACACCCTCAAGCTCTGCTTGGTGTTGGGCGTTTGTCCCGCCTTCGCGCGTGGACTCGCCCCAAAGACATTGGCAGCGGTCGTGCCAGCTTCTCGCGCAGCATACGCGCTACGGAGGCGGATCGATCAG---------------------------------------------------------------------------------------------------------------------------------------------------------------------------------------------GGTGTTTCGCAGGTGTTGAATCGATACACCTACGCGTCTACTTTGTCCCATCTTCGACGGACGAACACTCCCGTTGGTCGTGATGGAAAATTGGCCAAACCACGACAGCTCCATAACAGTCATTGGGGTCTCGTGTGCCCTGCAGAAACGCCCGAAGGTCAGGCCTGCGGACTGGTAAAGAACCTTTCTCTCATGTGCTACGTCAGTGTCGGAAGCGAAAGTGCGCCCATCATTGACTACATGACCGGGCGCAACATGGAACTACTCGAAGAGTATGATCCAGTCATGAATCCTCTTGCGACCAAAGTATTCGTGAACGGTGTGTGGGTGGGAACGCACAACACCCCACAACAGCTCGTTTCGAATGTCCAAGAGCTTCGACGTAACGGAACCCTGTCCTACGAAATGAGTCTGATCCGAGACATTCGTGATCGCGAGTTCAAGATCTTCACAGATGCAGGTCGTGTTATGAGACCGCTTTTCGTCGTCGAAAACGACCATCGGAAACCGAACAAGGGCCATCTTGTCTTCAACCGTGAGCACTTCAACAAACTACAAGCGGATACCGGTGTGGATACTGCTGGGTACAATGATGAAGACACAATGGAGATGAAGTATGGTTGGAGAGGACTCTTGCACGACGGTTGCGTAGAATACCTTGATGCAGAGGAAGAAGAGTTTGCCATGATTGTCATGTCGCCAGAAGATTTGGAGGCATGGCGCGATCTCAAGCAGGGTAACACGGCGCCTCCGGTCGAAAAGGACAAGAGCAAGCGTCTCGCTCCCCTCAAGCCCAAGCCCAATCCCACGGTTGCCGCGTACACTCATTGCGAAATCCATCCCGCCATGATCTCCAGGCTGACTGCGCTATTCTCATCATCGCCGCCGGTACTGGTGAGTTCGAAGCCGGTATCTCCAAGGATGGCCAGACTCGTGAGCACGCTCTTCTCGCCTTCACCCTCGGTGTCAGGCAGTTGATCGTCGCCATCAACAAGATGGACACCACCAAGTGGTCCGAGGACCGTTACCAGGAGATCATCAAGGAGACCTCCAACTTCATCAAGAAGGTCGGCTACAACCCCAAGCACGTTCCCTTCGTCCCGATCTCCGGTTTCAACGGTGACAACATGATCGAGGCCTCCACCAACTGCCCCTGGTACAAGGGCTGGGAGAAGGAGACCAAGTCCAAGGCCTCCGGTAAGACCCTCCTTGAGGCCATCGATGCCATCGACCCCCCTGTCCGTCCTTCCGACAAGCCCCTCCGTCTTCCCCTTCAGGATGTGTACAAGATCGGTGGTATTGGCACGGTCCCCGTCGGTCGTGTCGAGACTGGTGTCATCAAGGCCGGTATGGTCGTCACCTTCGCCCCCGCTGGTGTGACTACTGAAGTCAAGTCTGTCGAGATGCACCACGAGCAGCTTACCGAGGGTGTCCCCGGTGACAACGTCGGTTTCAACGTCAAGAACGTCTCCGTCAAGGAGATCCGTCGTGGCAACGTTGCCGGTGACTCCAAGAACGACCCACCCAAGGGTGCCGAGTCCTTCAACGCCCAGGTCATCGTCCTCAACCACCCTGGTCAGGTCGGTGCCGGTTACGCTCCCGTCCTCGACTGCCACACCGCCCACATTGCTTGCAAGTTCTCCGAGCTCCTCGAGAAGATCGACCGCCGTACCGGAAAGTCTGTTGAGAACTCTCCCAAGTTCATCAAGTCTGGTGACGCTGCCATCGTCAAGATGTTGCCGTCCAAGCCCATGTGCGTTGAGGCTTTCACCGAGTA
>MJ C8a
CAGGGATTACCCTAGTAACGGTGAGTAAAGCGGTAACAGCTTAAATTTTAAATCTAGCTCCCTTAGGGGTCCGAGTTGTAATTTGTAGAAAGTACTTTAGCGTTAGTAGTAGTCTAAGTTCCTTGGAACAGGACATCACAGAGGGTGAGAATCCTGTACGTGGTCGCTAACCTTCGCCGTGTAAAGCCCCTTCGACGAGTCGAGTTGTTTGGGAATGTAGCTCTAAATGGGAGGTAAATTTCTTCTAAAGCTAAATACCGGCCAGAGACCGATAGCGCACAAGTAGAGTAATCGAAAGATGAAAAGCACTTTGGAAAGAGAGTCAAATAGCACGTGAAATTGTTAAAAGGGAAGCGCTTGTAGTCAGACTTGCCCGTAGTTACTCACCTAGGCTCCTACCTAGGGCACTCTTCTACGGGTAGGCCAGCATTAGTTTAGGCGACCGGACAAAGACCTCTGTCATATATCTTCCTTCAGGATGACCTTATAGGGGAGGTGTAATACGGCTAGCCCGGACTAAGGTCCGCGCTTCTGCTAGGATGCTAGCGTAATAGCTATAAGCGGCCCGTCTTAAAACACGGACTAAGGAGTCTAACATCTATATAAGTGTTTAGGTGTCAAGCCCGGGCGCGTAATAAAAGTGAACGGAGGTAGGAACCTTTGGGTACACCATCGACCGATCCTGATGTCTTCGGATGGATTTGAGTAAGAGTATAGCTGTTGGGACCCGAAAGATGGTGAACTATGCTTGAATAGGGTGAAGCCAGAGGAAACTCTGGTAGAGGCTTGCAGCGGTTCTGACGTGCAAATCGATCGTCAAATTTGGGCATAGGGGCGAAAGACTCGTGAAACTGCGAATGGCTCATTAAATCAGTTATCGTTTATTTGATAGTACCTTACTACTTGGATAACCGTGGTAATTCTAGAGCTAATACATGCTGAAAACCCCAACTTCGGAAGGGGTGTATTTATTAGATAAAAAACCAATGCCCTTCGGGGCTTCTTGGTGATTCATAATAACTTCTCAGATCGCATGGCCTTGCGCCGGCGACGGTTCATTCAAATTTCTGCCCTATCAACTTTCGATGGTAAGGTATTGGCTTACCATGGTTTCAACGGGTAACGGGGAATTAGGGTTCGATTCCGGAGAGGGAGCCTGAGAAACGGCTACCACATCCAAGGAAGGCAGCAGGCGCGCAAATTACCCAATCCCGACACGGGGAGGTAGTGACAATAAATACTGATACAGGGCTCTTTTGGGTCTTGTAATTGGAATGAGTACAATTTAAACCTCTTAACGAGGAACAATTGGAGGGCAAGTCTGGTGCCAGCAGCCGCGGTAATTCCAGCTCCAATAGCGTATATTAAAGTTGTTGCAGTTAAAAAGCTCGTAGTTGAACCTTTGGCCTGGCTGGCAGGTCCGCCTCACCGCGTGTACTTGTCCGGCCGGGCCTTCTTTTCTGGAGAACCGCATGCCCTTCACTGGGTGTGTTGGGGACCAGGACTTTTACTTTGAAAAAATTAGAGTGTTCAAAGCAGGCCTTTGCTCGAATACGTTAGCATGGAATAATAGAATAGGACGTGCGGTCCTATTTTGTTGGTTTCTAGGACCGCCGTAATGATTAATAGGGACAGTCGGGGGCATCAGTATTCAATTGTCAGAGGTGAAATTCTTGGATTTATTGAAGACTAACTACTGCGAAAGCATTTGCCAAGGATGTTTTCATTAATCAGTGAACGAAAGTTAGGGGATCGAAGACGATCAGATACCGTCGTAGTCTTAACCATAAACTATGCCGACTAGGGATCGGGCGGTGTTTCTATTTTGACTCGCTCGGCACCTTACGAGAAATCAAAGTGCGGGAGCCTTTGCAGCTGGAAACAGTAAGTTGAGCGACTCTAAACAATTTCTTCCCCATGCAAGTCAGCGGAACCGCTGGCGACACCCTCGAATTGCGGGGACCTCCTAAAGCACCTTCACACCAACCCCGGCGGGGAAACCCCCGGGCGGCCCATGGGAAACTATGGGGTACGGTAACAGCGGAAGGTGATGAGCCAGGGCGAGCGCCCGGCGAAATGGACGATCCGCAGCGAAGCCCCTACAGTTGATCGGTAGCACCCGCATGCAGCCGAAACACGGGGAACGTCCACAGGCTAAGCGATGGTGGGTGGAGCGCTGGCGCTCTGCTTAAGATATAGTCGAGCCGCCCGGGAAACCGGGGGGAGCAAGTACGTTCCGTAGGTGAACCTGCGGAAGGATCATTACCTGAATTCGGGCTCCGGCCCCCATTCTACCCTTGTCTACCTCACCGTTTGTTGTTCCCTCGGCGGGTCTCCCGCCGATGGGTACCCCAAAACCCTTTGCATACAGCAGTAACTTCCGATACAAAACACAATAATCACAACTTTCAACAATGGATCTCTTGGTTCTGGCATCGATGAAGAACGCAGCGAAATGCGATAAGTAGTGTGAATTGCAGAATTCCGTGAATCATCGAATCTTTGAACGCACATTGCGCCCCTTGGTATTCCATGGGGCATGCCTGTTCGAGCGTCATTTGTACCCTCAAGCTCTGCTTGGTGTTGGGTGTTTGTCCCGCCTTCGCGCGCGGACTCGCCCCAAAGACATTGGCAGCGGTCGTGCCAGCTTCTCGCGCAGCATACGCGCTACGGAGGCGGGTCGATCAGCGTCTGTTCCGTATCTTGTTCCTCAAGCTTACAAAGGATGTCTACAAGTACCTCCAGCGTTGCGTGGAGAACAACCAAGACTTCAACGTGCAGATGGCTATCAAAGCCGGAATCATCACCAACGGCTTGAAGTACTCCCTTGCCACTGGTAATTGGGGTGACCAAAAGAAGGCAGCATCTGCCAAAGCAGGTGTTTCGCAGGTGTTGAACCGATACACTTACGCATCCACTTTGTCCCATCTTCGACGGACGAACACGCCCGTCGGTCGAGATGGAAAATTGGCCAAACCACGACAGCTTCACAACAGTCATTGGGGTCTCGTGTGCCCTGCAGAGACGCCCGAAGGACAGGCCTGCGGACTGGTGAAGAACCTTTCTCTCATGTGCTATGTCAGTGTCGGCAGCGAAAGTGCGCCCATCATTGATTACATGACTGGCCGGAACATGGAACTGCTCGAAGAGTATGATCCAGTCATGAATCCTCTTGCGACCAAAGTGTTTGTGAACGGTGTGTGGGTTGGAACGCACAACACCCCACAACAGCTTGTCTCGAATGTGCAGGAACTTCGACGGAACGGAACACTGTCGTACGAAATGAGCTTGATTCGCGACATTCGTGACCGCGAGTTCAAGATCTTCACAGACGCAGGCCGCGTCATGAGACCGCTTTTCGTCGTCGAAAACGACCATCGAAAACCGAACAAGGGCCACCTTGTCTTCAACCGTGAGCACTTCAACAAACTACAAGCGGATACCGGTGTGGACACTGCTGGGTACAATGACGAGGACACGATGGAGATGAAGTACGGTTGGAGAGGACTTTTGCACGACGGCTGCGTAGAATACCTCGATGCAGAGGAAGAAGAGTTTGCCATGATTGTCATGTCCCCAGAAGATCTGGAGGCATGGCGCGATCTCAAGCAGGGCAACACGGCGCCTCCGGTCGAGAAGGACAAGAGCAAGCGTCTTGCTCCACTCAAGCCCAAACCTAATCCCACGGTTGCTGCCTACACCCACTGCGAAATTCATCCCGCCATGATCTCCAGGCTGATTGCGCCATTCTCATCATCGCCGCTGGTACTGGTGAGTTCGAAGCCGGTATCTCCAAGGACGGCCAGACTCGTGAGCACGCTCTGCTCGCCTACACCCTTGGTGTCAGGCAGCTGATCGTCGCCATCAACAAGATGGACACCACCAAGTGGTCCGAGGACCGTTACCAGGAGATCATCAAGGAGACCTCCAACTTCATCAAGAAGGTCGGCTACAACCCCAAGCACGTTCCCTTCGTCCCGATCTCCGGTTTCAACGGTGACAACATGATCGAGGCCTCCACCAACTGCCCCTGGTACAAGGGCTGGGAGAAGGAGACCAAGTCCAAGGCCACTGGCAAGACCCTCCTCGAGGCCATCGATGCCATTGACCCCCCGACCCGTCCCTCCGACAAGCCCCTCCGTCTTCCCCTCCAGGATGTGTACAAGATCGGTGGTATTGGCACGGTTCCCGTCGGTCGTGTCGAGACTGGTGTCATCAAGGCCGGTATGGTCGTCACCTTCGCCCCTGCTGGTGTGACCACTGAAGTCAAGTCCGTCGAGATGCACCACGAGCAGCTTACCGAGGGTGTCCCCGGTGACAACGTCGGCTTCAACGTCAAGAACGTCTCCGTCAAGGAGATCCGTCGTGGAAACGTTGCTGGTGACTCCAAGAACGACCCCCCCAAGGGTGCCGAGTCCTTCAACGCCCAGGTCATCGTCCTCAACCACCCTGGTCAGGTCGGTGCCGGTTACGCTCCCGTCCTCGATTGCCACACCGCCCACATTGCCTGCAAGTTCTCTGAGCTCCTCGAGAAGATTGACCGTCGTACTGGAAAGTCTGTTGAGAACTCTCCCAAGTTCATCAAGTCCGGTGATGCTGCCATCGTCAAGATGTTGCCGTCCAAGCCCATGTGCGTGGAGGCTTTCACCGAGTA
>MJ C8b
CAGGGATTACCCTAGTAACGGTGAGTAAAGCGGTAACAGCTTAAATTTTAAATCTAGCTCCCTTAGGGGTCCGAGTTGTAATTTGTAGAAAGTACTTTAGCGTTAGTAGTAGTCTAAGTTCCTTGGAACAGGACATCACAGAGGGTGAGAATCCTGTACGTGGTCGCTAACCTTCGCCGTGTAAAGCCCCTTCGACGAGTCGAGTTGTTTGGGAATGTAGCTCTAAATGGGAGGTAAATTTCTTCTAAAGCTAAATACCGGCCAGAGACCGATAGCGCACAAGTAGAGTAATCGAAAGATGAAAAGCACTTTGGAAAGAGAGTCAAATAGCACGTGAAATTGTTAAAAGGGAAGCGCTTGTAGTCAGACTTGCCCGTAGTTACTCACCTAGGCTCCTACCTAGGGCACTCTTCTACGGGTAGGCCAGCATTAGTTTAGGCGACCGGACAAAGACCTCTGTCATATATCTTCCTTCAGGATGACCTTATAGGGGAGGTGTAATACGGCTAGCCCGGACTAAGGTCCGCGCTTCTGCTAGGATGCTAGCGTAATAGCTATAAGCGGCCCGTCTTAAAACACGGACTAAGGAGTCTAACATCTATATAAGTGTTTAGGTGTCAAGCCCGGGCGCGTAATAAAAGTGAACGGAGGTAGGAACCTTTGGGTACACCATCGACCGATCCTGATGTCTTCGGATGGATTTGAGTAAGAGTATAGCTGTTGGGACCCGAAAGATGGTGAACTATGCTTGAATAGGGTGAAGCCAGAGGAAACTCTGGTAGAGGCTTGCAGCGGTTCTGACGTGCAAATCGATCGTCAAATTTGGGCATAGGGGCGAAAGACTCGTGAAACTGCGAATGGCTCATTAAATCAGTTATCGTTTATTTGATAGTACCTTACTACTTGGATAACCGTGGTAATTCTAGAGCTAATACATGCTGAAAACCCCAACTTCGGAAGGGGTGTATTTATTAGATAAAAAACCAATGCCCTTCGGGGCTTCTTGGTGATTCATAATAACTTCTCAGATCGCATGGCCTTGCGCCGGCGACGGTTCATTCAAATTTCTGCCCTATCAACTTTCGATGGTAAGGTATTGGCTTACCATGGTTTCAACGGGTAACGGGGAATTAGGGTTCGATTCCGGAGAGGGAGCCTGAGAAACGGCTACCACATCCAAGGAAGGCAGCAGGCGCGCAAATTACCCAATCCCGACACGGGGAGGTAGTGACAATAAATACTGATACAGGGCTCTTTTGGGTCTTGTAATTGGAATGAGTACAATTTAAACCTCTTAACGAGGAACAATTGGAGGGCAAGTCTGGTGCCAGCAGCCGCGGTAATTCCAGCTCCAATAGCGTATATTAAAGTTGTTGCAGTTAAAAAGCTCGTAGTTGAACCTTTGGCCTGGCTGGCAGGTCCGCCTCACCGCGTGTACTTGTCCGGCCGGGCCTTCTTTTCTGGAGAACCGCATGCCCTTCACTGGGTGTGTTGGGGACCAGGACTTTTACTTTGAAAAAATTAGAGTGTTCAAAGCAGGCCTTTGCTCGAATACGTTAGCATGGAATAATAGAATAGGACGTGCGGTCCTATTTTGTTGGTTTCTAGGACCGCCGTAATGATTAATAGGGACAGTCGGGGGCATCAGTATTCAATTGTCAGAGGTGAAATTCTTGGATTTATTGAAGACTAACTACTGCGAAAGCATTTGCCAAGGATGTTTTCATTAATCAGTGAACGAAAGTTAGGGGATCGAAGACGATCAGATACCGTCGTAGTCTTAACCATAAACTATGCCGACTAGGGATCGGGCGGTGTTTCTATTTTGACTCGCTCGGCACCTTACGAGAAATCAAAGTGCGGGAGCCTTTGCAGCTGGAAACAGTAAGTTGAGCGACTCTAAACAATTTCTTCCCCATGCAAGTCAGCGGAACCGCTGGCGACACCCTCGAATTGCGGGGACCTCCTAAAGCACCTTCACACCAACCCCGGCGGGGAAACCCCCGGGCGGCCCATGGGAAACTATGGGGTACGGTAACAGCGGAAGGTGATGAGCCAGGGCGAGCGCCCGGCGAAATGGACGATCCGCAGCGAAGCCCCTACAGTTGATCGGTAGCACCCGCATGCAGCCGAAACACGGGGAACGTCCACAGGCTAAGCGATGGTGGGTGGAGCGCTGGCGCTCTGCTTAAGATATAGTCGAGCCGCCCGGGAAACCGGGGGGAGCAAGTACGTTCCGTAGGTGAACCTGCGGAAGGATCATTACCTGAATTCGGGCTCCGGCCCCCATTCTACCCTTGTCTACCTCACCGTTTGTTGTTCCCTCGGCGGGTCTCCCGCCGATGGGTACCCCAAAACCCTTTGCATACAGCAGTAACTTCCGATACAAAACACAATAATCACAACTTTCAACAATGGATCTCTTGGTTCTGGCATCGATGAAGAACGCAGCGAAATGCGATAAGTAGTGTGAATTGCAGAATTCCGTGAATCATCGAATCTTTGAACGCACATTGCGCCCCTTGGTATTCCATGGGGCATGCCTGTTCGAGCGTCATTTGTACCCTCAAGCTCTGCTTGGTGTTGGGTGTTTGTCCCGCCTTCGCGCGCGGACTCGCCCCAAAGACATTGGCAGCGGTCGTGCCAGCTTCTCGCGCAGCATACGCGCTACGGAGGCGGGTCGATCAGCGTCTGTTCCGTATCTTGTTCCTCAAGCTTACAAAGGATGTCTACAAGTACCTCCAGCGTTGCGTGGAGAACAACCAAGACTTCAACGTGCAGATGGCTATCAAAGCCGGAATCATCACCAACGGCTTGAAGTACTCCCTTGCCACTGGTAATTGGGGTGACCAAAAGAAGGCAGCATCTGCCAAAGCAGGTGTTTCGCAGGTGTTGAACCGATACACTTACGCATCCACTTTGTCCCATCTTCGACGGACGAACACGCCCGTCGGTCGAGATGGAAAATTGGCCAAACCACGACAGCTTCACAACAGTCATTGGGGTCTCGTGTGCCCTGCAGAGACGCCCGAAGGACAGGCCTGCGGACTGGTGAAGAACCTTTCTCTCATGTGCTATGTCAGTGTCGGCAGCGAAAGTGCGCCCATCATTGATTACATGACTGGCCGGAACATGGAACTGCTCGAAGAGTATGATCCAGTCATGAATCCTCTTGCGACCAAAGTGTTTGTGAACGGTGTGTGGGTTGGAACGCACAACACCCCACAACAGCTTGTCTCGAATGTGCAGGAACTTCGACGGAACGGAACACTGTCGTACGAAATGAGCTTGATTCGCGACATTCGTGACCGCGAGTTCAAGATCTTCACAGACGCAGGCCGCGTCATGAGACCGCTTTTCGTCGTCGAAAACGACCATCGAAAACCGAACAAGGGCCACCTTGTCTTCAACCGTGAGCACTTCAACAAACTACAAGCGGATACCGGTGTGGACACTGCTGGGTACAATGACGAGGACACGATGGAGATGAAGTACGGTTGGAGAGGACTTTTGCACGACGGCTGCGTAGAATACCTCGATGCAGAGGAAGAAGAGTTTGCCATGATTGTCATGTCCCCAGAAGATCTGGAGGCATGGCGCGATCTCAAGCAGGGCAACACGGCGCCTCCGGTCGAGAAGGACAAGAGCAAGCGTCTTGCTCCACTCAAGCCCAAACCTAATCCCACGGTTGCTGCCTACACCCACTGCGAAATTCATCCCGCCATGATCTCCAGGCTGATTGCGCCATTCTCATCATCGCCGCTGGTACTGGTGAGTTCGAAGCCGGTATCTCCAAGGACGGCCAGACTCGTGAGCACGCTCTGCTCGCCTACACCCTTGGTGTCAGGCAGCTGATCGTCGCCATCAACAAGATGGACACCACCAAGTGGTCCGAGGACCGTTACCAGGAGATCATCAAGGAGACCTCCAACTTCATCAAGAAGGTCGGCTACAACCCCAAGCACGTTCCCTTCGTCCCGATCTCCGGTTTCAACGGTGACAACATGATCGAGGCCTCCACCAACTGCCCCTGGTACAAGGGCTGGGAGAAGGAGACCAAGTCCAAGGCCACTGGCAAGACCCTCCTCGAGGCCATCGATGCCATTGACCCCCCGACCCGTCCCTCCGACAAGCCCCTCCGTCTTCCCCTCCAGGATGTGTACAAGATCGGTGGTATTGGCACGGTTCCCGTCGGTCGTGTCGAGACTGGTGTCATCAAGGCCGGTATGGTCGTCACCTTCGCCCCTGCTGGTGTGACCACTGAAGTCAAGTCCGTCGAGATGCACCACGAGCAGCTTACCGAGGGTGTCCCCGGTGACAACGTCGGCTTCAACGTCAAGAACGTCTCCGTCAAGGAGATCCGTCGTGGAAACGTTGCTGGTGACTCCAAGAACGACCCCCCCAAGGGTGCCGAGTCCTTCAACGCCCAGGTCATCGTCCTCAACCACCCTGGTCAGGTCGGTGCCGGTTACGCTCCCGTCCTCGATTGCCACACCGCCCACATTGCCTGCAAGTTCTCTGAGCTCCTCGAGAAGATTGACCGTCGTACTGGAAAGTCTGTTGAGAACTCTCCCAAGTTCATCAAGTCCGGTGATGCTGCCATCGTCAAGATGTTGCCGTCCAAGCCCATGTGCGTGGAGGCTTTCACCGAGTA
>Macrodiplodiopsis desmazieri CBS 140062 ET
----------------------------AGCGGCAATAGCTCAAATTTGAAATCTGGCTTCTTTGGGGGTCCGAGTTGTAATTTGCAGAGGGTGCTTTGGCGTTGACGGCGGTCTAAGTTCCTTGGAACAGGACATCGCAGAGGGTGAGAATCCCGTTTGTGGTCGCCAGTCTTCACCGTGTAAAGCCCCTTCGACGAGTCGAGTTGTTTGGGAATGCAGCTCTAAATGGGAGGTAAATTTCTTCTAAAGCTAAATACCGGCCAGAGACCGATAGCGCACAAGTAGAGTGATCGAAAGATGAAAAGCACTTTGGAAAGAGAGTCAAATAGCACGTGAAATTGTTGAAAGGGAAGCGCTTGCAGCCAGACTTGCCTGTAGTTGCTCATCCGGGCTCTTGCCCGGAGCACTCTTCTGCAGGCAGGCCAGCATCAGTTTGGGCGGCTGGATAAAGACCTCTGTCATGTATCTTCCTTCGGGATGACCTTATAGGGGAGGTGTAATGCAGTCAGCCTGGACTGAGGTCCGCGCATTTGCTAGGATGCTGGCGTAATGGCTGTAAGCGGCCCGTCTTGAAACACGGACCAAGGAGTCTAACATCTATGCGAGTGTTTGGGTGTCAAGCCCGGGCGCGCAATGAAAGTGAACGGAGGTGGGAACCCTCGGGTGCACCATCGACCGATCCTGATGTCTTCGGATGGATTTGAGTAAGAGCATAGCTGTTGGGACCCGAAAGATGGTGAACTATGCTTGAATAGGGTGAAGCCAGAGGAAACTCTGGTGGAGGCTCGC------------------------------------------------------???????????????????????????????????????????????????????????????????????????????????????????????????????????????????????????????????????????????????????????????????????????????????????????????????????????????????????????????????????????????????????????????????????????????????????????????????????????????????????????????????????????????????????????????????????????????????????????????????????????????????????????????????????????????????????????????????????????????????????????????????????????????????????????????????????????????????????????????????????????????????????????????????????????????????????????????????????????????????????????????????????????????????????????????????????????????????????????????????????????????????????????????????????????????????????????????????????????????????????????????????????????????????????????????????????????????????????????????????????????????????????????????????????????????????????????????????????????????????????????????????????????????????????????????????????????????????????----------------------------------------------------------------------------------------------------------------------------------------------------------------------------------------------------------------------------------------------------------------------------------------------------------------------------------------------------------------------------------AAGGTTTCTGTAGGTGAACCTGCGGAAGGATCATTAAATGGCCCAGGGTGCGCATCTGTGGTAACCCTTTGTCTACGGTACCTTTTGTTGTTTCCTCGGTGGGCAGCCCACCGCCAGGAACCCACAAACCCTTTTGCATCAGCAT-TTCTTCTGAACAAAACCTAAATCGTTACAACTTTCAACAATGGATCTCTTGGTTCTGGCATCGATGAAGAACGCAGCGAAATGCGATAAGTAGTGTGAATTGCAGAATTCAGTGAATCATCGAATCTTTGAACGCACATTGCGCCCCTTGGTATTCCATGGGGCATGCCTGTTCGAGCGTCATTTACACCCTCAAGCTCTGCTTGGTGATGGGCGTCTGTCCCGCGGCTCCGCGTGGACTCGCCCCAAAGGCATTGGCGGCGGTCTTGCCAGCTTCTCGCGCAGCACATGCGCTCTCGAGGACGGAAGGCTCGCGTC??????????????????????????????????????????????????????????????????????????????????????????????????????????????????????????????????????????????????????????????????????????????????????????????????????????????????????????????????????????????????????????????????????????????????????????????????????????????????????????????????????????????????????????????????????????????????????????????????????????????????????????????????????????????????????????????????????????????????????????????????????????????????????????????????????????????????????????????????????????????????????????????????????????????????????????????????????????????????????????????????????????????????????????????????????????????????????????????????????????????????????????????????????????????????????????????????????????????????????????????????????????????????????????????????????????????????????????????????????????????????????????????????????????????????????????????????????????????????????????????????????????????????????????????????????????????????????????????????????????????????????????????????????????????????????????????????????????????????????????????????????????????????????????????????????????????????????????????????????????????????????????????????????????????????????????????????????????????????????????????????????????????????????????????????????????????????????????????????????????????????????????????????????????????????????????????????????????????????????????????????????????????????????????????????????????????????????????????????????????????????????????????????????????????????????????????????????????????????????????????????????????????????????????????????????????????????????????????????????????????????????????????????????????????????????????????????????????????????????????????????????????????????????????????????????????????????????????????????????????????????????????????????????????????????????????????????????????????????????????????????????????????????????????????????????????
>Macrodiplodiopsis desmazieri CBS 221 37
CTGGGATTGCCCTAGTAACGGCGAGTGAAGCGGCAATAGCTCAAATTTGAAATCTGGCTTCTTTGGGGGTCCGAGTTGTAATTTGCAGAGGGTGCTTTGGCGTTGACGGCGGTCTAAGTTCCTTGGAACAGGACATCGCAGAGGGTGAGAATCCCGTTTGTGGTCGCCAGTCTTCACCGTGTAAAGCCCCTTCGACGAGTCGAGTTGTTTGGGAATGCAGCTCTAAATGGGAGGTAAATTTCTTCTAAAGCTAAATACCGGCCAGAGACCGATAGCGCACAAGTAGAGTGATCGAAAGATGAAAAGCACTTTGGAAAGAGAGTCAAATAGCACGTGAAATTGTTGAAAGGGAAGCGCTTGCAGCCAGACTTGCCTGTAGTTGCTCATCCGGACTTTTGCCCGGAGCACTCTTCTGCAGGCAGGCCAGCATCAGTTTGGGCGGCTGGATAAAGACCTCTGTCATGTATCTTCCTTCGGGATGACCTTATAGGGGAGGTGTAATGCAGTCAGCCTGGACTGAGGTCCGCGCATTCGCTAGGATGCTGGCGTAATGGCTGTAAGCGGCCCGTCTTGAAACACGGACCAAGGAGTCTAACATCTATGCGAGTGTTTGGGTGTCAAGCCCGAGCGCGCAATGAAAGTGAACGGAGGTGGGAACCCTCGGGTGCACCATCGACCGATCCTGATGTCTTCGGATGGATTTGAGTAAGAGCATAGCTGTTGGGACCCGAAAGATGGTGAACTATGCTTGAATAGGGTGAAGCCAGAGGAAACTCTGGTGGAGGCTCGCAGCGGTTCTGACGTGCAAATCGATCGTCAAATTTGGGCATAGGGGCGAAAGACT???????????????????????????????????????????????????????????????????????????????????????????????????????????????????????????????????????????????????????????????????????????????????????????????????????????????????????????????????????????????????????????????????????????????????????????????????????????????????????????????????????????????????????????????????????????????????????????????????????????????????????????????????????????????????????????????????????????????????????????????????????????????????????????????????????????????????????????????????????????????????????????????????????????????????????????????????????????????????????????????????????????????????????????????????????????????????????????????????????????????????????????????????????????????????????????????????????????????????????????????????????????????????????????????????????????????????????????????????????????????????????????????????????????????????????????????????????????????????????????????????????????????????????????????????????????????????????----------------------------------------------------------------------------------------------------------------------------------------------------------------------------------------------------------------------------------------------------------------------------------------------------------------------------------------------------------------------------------AAGGTTTCCGTAGGTGAACCTGCGGAAGGATCATTAAATGGCCCAGGGTGCGCATCTGTGGGAACCCTTTGTCTACGGTACCTTTTGTTGTTTCCTCGGTGGGCAGCCCGCCGCCAGGAACCCACAAACCCTTTTGCATCAGCAT-TTCTTCTGAACAAAACCTAAATCGTTACAACTTTCAACAATGGATCTCTTGGTTCTGGCATCGATGAAGAACGCAGCGAAATGCGATAAGTAGTGTGAATTGCAGAATTCAGTGAATCATCGAATCTTTGAACGCACATTGCGCCCCTTGGTATTCCATGGGGCATGCCTGTTCGAGCGTCATTTACACCCTCAAGCTCTGCTTGGTGTTGGGCGTCTGTCCCGCGGCTCCGCGTGGACTCGCCCCAAAGGCATTGGCGGCGGTCTTGCCAGCTTCTCGCGCAGCACATGCGCTCTGGAGGACGGAAGGCCCGCGTC??????????????????????????????????????????????????????????????????????????????????????????????????????????????????????????????????????????????????????????????????????????????????????????????????????????????????????????????????????????????????????????????????????????????????????????????????????????????????????????????????????????????????????????????????????????????????????????????????????????????????????????????????????????????????????????????????????????????????????????????????????????????????????????????????????????????????????????????????????????????????????????????????????????????????????????????????????????????????????????????????????????????????????????????????????????????????????????????????????????????????????????????????????????????????????????????????????????????????????????????????????????????????????????????????????????????????????????????????????????????????????????????????????????????????????????????????????????????????????????????????????????????????????????????????????????????????????????????????????????????????????????????????????????????????????????????????????????????????????????????????????????????????????????????????????????????????????????????????????????????????????????????????????????????????????????????????????????????????????????????????????????????????????????????????????????????????????????????????????????????????????????????????????????????????????????????????????????????????????????????????????????????????????????????????????????????????????????????????????????????????????????????????????????????????????????????????????????????????????????????????????????????????????????????????????????????????????????????????????????????????????????????????????????????????????????????????????????????????????????????????????????????????????????????????????????????????????????????????????????????????????????????????????????????????????????????????????????????????????????????????????????????????????????????????????????
>Massarina eburnea CBS 473 64
------------------CGGCGAGTGAAGCGGCAACAGCTCAAATTTGAAATCTGGCTTCTTTGGGGGTCCGAGTTGTAATTTGCAGAGGGTGCTTTGGCGTAGGCGGCGGTCTAAGTTCCTTGGAACAGGGCATCGCAGAGGGTGAGAATCCCGTATGTGGTCGCCTGCCTTCGCCGTGTAAAGCCCCTTCGACGAGTCGAGTTGTTTGGGAATGCAGCTCTAAATGGGAGGTAAATTTCTTCTAAAGCTAAATATAAGCCAGAGACCGATAGCGCACAAGTAGAGTGATCGAAAGATGAAAAGCACTTTGGAAAGAGAGTCAAACAGCACGTGAAATTGTTGAAAGGGAAGCGCTTGCAGCCAGACTTGCCCGCAGTTGCTCACCTAGGCTTTTGCCTGGGGCATTCTTCTGCGGGCAGGCCAGCATCAGTTTCGGCGGTCGGATAAAGGTCTCTCTCACGTACCTGCCTACGGG-TAGCCTTATAGGGGAGACGACATGCGACCAGCTGGGACTGAGGTCCGCGCTTCGGCTAGGATGCTGGCGTAATGGCTGTAAGCGGCCCGTCTTGAAACACGGACCAAGGAGTCTAACATCTATGCGAGTGTTTGGGTGTCAAGCCCGAGCGCGCAATGAAAGTGAACGGAGGTGGGAACCTTAGGGTGCACCATCGACCGATCCTGAAGTCTTCGGATGGATTTGAGTAAGAGCATAGCTGTTGGGACCCGAAAGATGGTGAACTATGCTTGAATAGGGTGAAGCCAGAGGAAACTCTGGTGGAGGCTCGCAGCGGTTCTGACGTGCAAATCGATCGTCAAATTTGGGCATAGGGGCGAAAGACT----AAACTGCGAATGGCTCATTAAATCAGTTATCGTTTATTTGATAGTACCTTACTACATGGATACCTGTGGTAATTCTAGAGCTAATACATGCTAAAAACCCCGACTTCGGAAGGGGTGTGTTTATTAGATAAAAAACCAATGCCCTTCGGGGCTCCTTGGTGATTCATAATAACCTCTCAGATCGCATAGCCTTGAGCTGGCGACGGTTCATTCAAATTTCTGCCCTATCAACTTTCGATGGTAAGGTATTGGCTTACCATGGTTTCTACGGGTAACGGGGAATTAGGGTTCGATTCCGGAGAGTTAGCCTGAGAAACGGCTAACACATCCAAGGAAGGCAGCAGGCGCGCAAATTACCCAATCCTGATACAGGGAGGTAGTGACAATAAATACTGATAGGGAGCTCTTTTGGGTTTCCTAATTGGAATGAGTACAATTTAAACCTCTTAACGAGGAACAATTGGAGGGCAAGTCTGGTGCCAGCAGCCGCGGTAATTCCAGCTCCAATAGCGTATATTAAAGTTGTTGCAGTTAAAAAGCTCGTAGTTGAACCTTTGGCCTGGCTGGCAGGTCCGCCTCACCGCGTGCACTTGTCCGGCCGGGCCTTTTTTTCTGGAGAACCGCATGCTCTTCACTGGGTGTGTTGGGGACCAGGACTTTTACTTTGAAAAAATTAGAGTGTTCAAAGCAGGCCTTTGCTCGAATATTACAGCATGGAATAATAGAATAGGACGT-CGGTTCTATTTTGTTGGTTTCTAGGACCGCCGTAATGATTAATAGGGACAGTCGGGGGCATTAGTATTCAATGGTCAGAGGTGAAATTCTTGGATTCTTTGAAGACTAACTACTGCGAAAGCATTTGCCAAGGATGTTTTCATTAATCAGTGAACGAAAGTTAGGGGATCGAAGACGATCAGATACCGTCGTAGTCTTAACCATCAACTATGCCGACTAGGGATCGGGCGGTGTTATTATTTTGACTCGCTCGGCACCTTACGAGAAATCATAAG?????????????????????????????????????????????????????????????????????????????????????????????????????????????????????????????????????????????????????????????????????????????????????????????????????????????????????????????????????????????????????????????????????????????????????????????????????????????????????????????????????????????????????????????????????????????????????????????????????????????????????????????????????????????????????????????????????????????????????????????????????????????????????????????????????????????????????????????????????????????????????????????????????????????????????????????????????????????????????????????????????????????????????????????????????????????????????????????????????????????????????????????????????????????????????????????????????????????????????????????????????????????????????????????????---------------TCCTGAAGTTCACCAAGGACGTCTACATGTACCTCCAGCGGTGTGTGGAGAACAGCACCGACTTCAACGTACAGATGGCCATCAAAGGCGGCATCATCACCAATGGCCTCAAGTACTCTCTTGCCACGGGAAACTGGGGTGATCAGAAGAAGGCTGCTTCGGCCAAGGCAGGCGTTTCGCAGGTGTTGAATCGCTACACCTATGCTTCCACCTTGTCCCATCTTCGGCGTACTAACACACCCGTTGGTCGTGACGGCAAGCTGGCCAAACCCCGACAGCTGCACAACAGTCATTGGGGTCTGGTCTGTCCCGCCGAGACGCCCGAGGGACAGGCGTGTGGCCTCGTCAAGAACTTGTCCCTTATGTGCTACGTCAGCGTAGGCAGCGAAAGTCAGCCCATCACAGACTTCATGTCAGGCCGAAATATGGAATTGCTCGAGGAGTTCGATCCGCAAATGAACCCGAATGCCACCAAGGTGTTCGTCAACGGTGTCTGGGTCGGCACACATAACAACCCTCAACAACTAATCACAACTGTGCAGGAGCTTCGGCGGAATGGTACCTTGTCTTACGAGATGAGTTTAGTCCGAGATATCCGCGATCGAGAGTTCAAGATCTTCACAGATGCTGGGCGTGTCATGAGGCCACTATTCGTGGTGGACAATGACGTCCGCAGCCCGAACCAGAACCGCCTAGTGTTCAACAGGGAGCATTTCCAAGCAATCCTGAATGACGAAACTGTCGAAGTAGCTGGCATGAGCGAAGAAGAGGCAAGCAGAGCGCGGTTCGGCTGGAAGGGCCTTCTCCAGAGTGGCTGCGTTGAGTATCTTGACGCGGAAGAAGAGGAATCAGCCATGATCGTAATGTCACCCGAAGATCTGGATGAATGGCGCGAGATGAAACAGGGCAACCCAGAGCCTCCACAAGAAAAGACTGGTGAGAAGCGACTGGCGCCAGTCAAGCCGAAGCCCAACTCTGCCGTTGCCGCCTACACGCACTGCGAGATTCATCCTGCTATGAT--------------CGCCATTCTCATCATTGCCGCTGGTACTGGTGAGTTCGAGGCTGGTATCTCCAAGGACGGCCAGACCCGTGAGCACGCTCTGCTCGCCTACACTCTCGGTGTTAGGCAGATCATCGTCGCCATCAACAAGATGGACACCACCAAGTGGTCCGAGGACCGTTACAAGGAGATTGTCAAGGAGACTTCCAACTTCATCAAGAAGGTCGGCTTCAACCCCAAGCACATTCCCTTCGTCCCCATCTCCGGTTTCAACGGTGACAACATGATCGACTCCTCTACCAACTGCCCCTGGTACAAGGGCTGGGAGAAGGAGACCAAGGCCAAGGTTACCGGCAAGACCCTCCTCGATGCCATTGATGCCATCGACCCCCCGTCCCGTCCCTCCGACAAGCCCCTCCGCCTGCCCCTCCAGGATGTCTACAAGATTGGTGGCATTGGCACGGTTCCCGTCGGACGTGTCGAGACCGGTGTCATCAAGGCCGGTATGGTCGTCACCTTCGCCCCCGCTGGTGTGACCACTGAAGTCAAGTCCGTCGAGATGCACCACGAGCAGCTCGTCGAGGGTCTTCCCGGAGACAACGTTGGCTTCAACGTCAAGAACGTTTCCGTCAAGGAGATCCGTCGTGGAAACGTTGCCGGTGACTCCAAGCAGGACCCCCCCAAGGGTGCCGAGTCCTTCAACGCCCAGGTCATTGTCCTCAACCACCCCGGTCAGGTCGGTGCTGGTTACGCTCCCGTCCTCGACTGCCACACTGCCCACATTGCTTGCAAGTTCTCTGAGCTGCTCGAGAAGATCGACCGCCGTACCGGCAAGTCTGTTGAGGCTTCTCCCAAGTTCATCAAGTCCGGTGACGCTGCCATCGTCAAGATGGTTCCCTCCAAGCCCATGTGCGTTGAGGCTTTCACCGAGTA
>Palmiascoma gregariascomum KUMCC 19 0201
???????????????????????????????????????????????????????????????????????????????????????????????????????????????????????????????????????????????????????????????????????????????????????????????????????????????????????????????????????????????????????????????????????????????????????????????????????????????????????????????????????????????????????????????????????????????????????????????????????????????????????????????????????????????????????????????????????????????????????????????????????????????????????????????????????????????????????????????????????????????????????????????????????????????????????????????????????????????????????????????????????????????????????????????????????????????????????????????????????????????????????????????????????????????????????????????????????????????????????????????????????????????????????????????????????????????????????????????????????????????????????????????????????????????????????????????????????????????????????????????????????????????????????????????????????????????????????????????????????????????????????????????????????????????????????????????????????????????????????????????????????????????????????????????????????????????????????????????????????????????????????????????????????????????????????????????????????????????????????????????????????????????????????????????????????????????????????????????????????????????????????????????????????????????????????????????????????????????????????????????????????????????????????????????????????????????????????????????????????????????????????????????????????????????????????????????????????????????????????????????????????????????????????????????????????????????????????????????????????????????????????????????????????????????????????????????????????????????????????????????????????????????????????????????????????????????????????????????????????????????????????????????????----------------------------------------------------------------------------------------------------------------------------------------------------------------------------------------------------------------------------------------------------------------------------------------------------------------------------------------------------------------------------------AACCGTTCCGTAGGTGAACCTGCGGAAGGATCATTACCTGAATACGGGCTCCGGCCCCCATTCTACCCTTGTCTATTGCA-CCTTTGTTGTTCCCTCGGCGGGCCTCCCGCCGGTGGGTACCC-AAAACCCTTTGCATACAGCATGTAAATCTGATACCAA-TTGAATAATCACAACTTTCAACAATGGATCTCTTGGTTCTGGCATCGATGAAGAACGCAGCGAAATGCGATAAGTAGTGTGAATTGCAGAATTCAGTGAATCATCGAATCTTTGAACGCACATTGCGCCCCTTGGTATTCCATGGGGCATGCCTGTTCGAGCGTCATTTACACCCTCAAGCTCTGCTTGGTGTTGGGCGTCTGTCCCGCC-TCGTGCGTGGACTCGCCCCAAAGGTATTGGCAGCGGTCGTGCCAGCTTCTCGCGCAGCATACGCGCTACGGAGGCGGGTCGGTCGGCGTC??????????????????????????????????????????????????????????????????????????????????????????????????????????????????????????????????????????????????????????????????????????????????????????????????????????????????????????????????????????????????????????????????????????????????????????????????????????????????????????????????????????????????????????????????????????????????????????????????????????????????????????????????????????????????????????????????????????????????????????????????????????????????????????????????????????????????????????????????????????????????????????????????????????????????????????????????????????????????????????????????????????????????????????????????????????????????????????????????????????????????????????????????????????????????????????????????????????????????????????????????????????????????????????????????????????????????????????????????????????????????????????????????????????????????????????????????????????????????????????????????????????????????????????????????????????????????????????????????????????????????????????????????????????????????????????????????????????????????????????????????????????????????????????????????????????????????????????????????????????????????????????????????????????????????????????????????????????????????????????????????????????????????????????????????????????????????????????????????????????????????????????????????????????????????????????????????????????????????????????????????????????????????????????????????????????????????????????????????????????????????????????????????????????????????????????????????????????????????????????????????????????????????????????????????????????????????????????????????????????????????????????????????????????????????????????????????????????????????????????????????????????????????????????????????????????????????????????????????????????????????????????????????????????????????????????????????????????????????????????????????????????????????????????????????????????
>Palmiascoma gregariascomum MFLUCC 11 0175
------TGCCCTTAGTAACGGCGAGTGAAGCGGCAACAGCTCAAATTTGAAATCTGGCCCTCTAGGGGGTCCGAGTTGTAATTTGCAGAGGGTGCTTTGGTGTCGGTGGCGGTCTAAGTTCCTTGGAACAGGACATCGCAGAGGGTGAGAATCCCGTATGTGGTCGCCAACCTTCGCCGTGTAAAGCCCCTTCGACGAGTCGAGTTGTTTGGGAATGCAGCTCTAAATGGGAGGTAAATTTCTTCTAAAGCTAAATACCGGCCAGAGACCGATAGCGCACAAGTAGAGTGATCGAAAGATGAAAAGCACTTTGGAAAGAGAGTCAAATAGCACGTGAAATTGTTGAAAGGGAAGCGCTTGCAGTCAGACTTGCCCGTAGTTGCTCACCCGGACTTTTGCCCGGGGCACTCTTCTGCGGGCAGGCCAGCATCAGTTTGGGCGGCCGGACAAAGGCCTCTATCATGTATCTTCCTTCGGGATGACCTTATAGGGGAGGTGTAATGCGGCCAGCCTGGACTGAGGTCCGCGCTTTTGCTAGGATGCTGGCGTAATGGCTGTAAGCGGCCCGTCTTGAAACACGGACCAAGGAGTCTAACATCTATGCGAGTGTTTGGGTGTCAAGCCCGGGCGCGCAATGAAAGTGAACGGAGGTGGGAACCCTCGGGTGCACCATCGACCGATCCTGATGTCTTCGGATGGATTTGAGTAAGAGCATAGCTGTTGGGACCCGAAAGATGGTGAACTATGCTTGAATAGGGTGAAGCCAGAGGAAACTCTGGTGGAGGCTCGCAGCGGTTCTGACGTGCAAATCGATCGTCAAA-----------------------CGTGAAACTGCGAATGGCTCATTAAATCAGTTATCGTTTATTTGATAGTACCTTACTACTTGGATAACCGTGGTAATTCTAGAGCTAATACATGCTGAAAACCCCGACTTCGGGAGGGGTGTATTTATTAGATAAAAAACCAATGCCCTTCGGGGCTTCTTGGTGATTCATGATAACTTCTCAGATCGCATGGCCTTGCGCCGGCGACGGTTCATTCAAATTTCTGCCCTATCAACTTTCGATGGTAAGGTATTGGCTTACCATGGTTTCAACGGGTAACGGGGAATTAGGGTTCGATTCCGGAGAGGGAGCCTGAGAAACGGCTACCACATCCAAGGAAGGCAGCAGGCGCGCAAATTACCCAATCCCGACACGGGGAGGTAGTGACAATAAATACTGATACAGGGCTCTTTTGGGTCTTGTAATTGGAATGAGTACAATTTAAACCTCTTAACGAGGAACAATTGGAGGGCAAGTCTGGTGCCAGCAGCCGCGGTAATTCCAGCTCCAATAGCGTATATTAAAGTTGTTGCAGTTAAAAAGCTCGTAGTTGAACCTTTGGCCTGGCTGGTAGGTCCGCCTCACCGCGTGTACTTGTCCGGCCGGGCCTTTTCTTCTGGAGAACCGCATGCCCTTCACTGGGTGTGTTGGGGACCAGGACTTTTACTTTGAAAAAATTAGAGTGTTCAAAGCAGGCCTTTGCTCGAATACGTTAGCATGGAATAATAGAATAGGACGTGCGGTCCTA---------------------------------------------------------------------------------------------------------------------------------------------------------------------------------------------------------------------------------------------------------------------------------------------------AGTACGCCGGACGACTCTAAACAATCCCGGCCTCATGCAAGTCAGCGCAACAGCTGGCGACACTTTCGAATTGACGGGGAAGCCCTAAAGCCCTTCACACCAAACCAGGCGAGGAAACTCCCTGGCGGCCCGTGGGAAACTACGGGGTATGGTAACAGAGGAAGGT-ATGACCCAGG--CAGCGCCTGGTGAAATGGGTGATCCGCAGCGAAGCCCCTGCCGTTCGTCGA------CCGCCTGCGGTCGAAACATGGGGAACGTTCACAGACTAAGTGGAAGTGGGTGGAGCCGGACGGCTCTGCTTAAGATATAGTCGGGCCCCTCTGGAAACTCTGGGGACCGTAACCGTTCCGTAGGTGAACCTGCGGAAGGATCATTACCTGAATACGGGCTCCGGCCCCCATTCTACCCTTGTCTATTGCA-CCTTTGTTGTTCCCTCGGCGGGCCTCCCGCCGGTGGGTACCCAAAAACCCTTTGCATACAGCATGTAAATCTGATACCAA-TTGAATAATCACAACTTTCAACAATGGATCTCTTGGTTCTGGCATCGATGAAGAACGCAGCGAAATGCGATAAGTAGTGTGAATTGCAGAATTCAGTGAATCATCGAATCTTTGAACGCACATTGCGCCCCTTGGTATTCCATGGGGCATGCCTGTTCGAGCGTCATTTACACCCTCAAGCTCTGCTTGGTGTTGGGCGTCTGTCCCGCC-TCGTGCGTGGACTCGCCCCAAAGGTATTGGCAGCGGTCGTGCCAGCTTCTCGCGCAGCATACGCGCTACGGAGGCGGGTCGGTCGGCGTCTCTTCCGCATTCTTTTCCTCAAGCTCACGAAGGATGTCTACAAGTATCTACAAAGGTGTGTTGAGAACAACCAGGACTTCAACGTGCAGATGGCGATCAAAGCTGGTATCATCACCAATGGTTTAAAATACTCCCTCGCCACCGGCAACTGGGGTGACCAGAAGAAGGCTGCATCTGCAAAAGCTGGTGTATCTCAAGTGTTGAATCGTTACACCTACGCGTCGACTTTGTCCCATCTTCGACGAACCAATACCCCCGTTGGTCGTGACGGAAAACTCGCAAAGCCGCGACAGCTTCACAACAGTCATTGGGGTCTAGTGTGCCCTGCCGAGACACCCGAAGGACAGGCTTGTGGTCTGGTGAAGAATCTTTCCCTCATGTGTTATGTTAGTGTGGGTAGCGAGAGTGCACCTATCATTGACTACATGACGGGACGCAACATGGAACTACTTGAAGAGTACGACCCAGTGATGAACCCATCTGCCACCAAAGTCTTCGTGAACGGCGTGTGGGTAGGAACGCATAACAACCCACAACAGCTTGTATCGAACGTGCAAGAACTTCGACGCAATGGAACGCTGTCTTACGAGATGAGCTTGATCCGAGACATTCGTGACCGAGAATTCAAGATCTTCACCGATGCAGGTCGTGTCATGAGACCTCTTTTCGTAGTAGAGAACGATCACCGCAAGCCAAACAAGGGACATCTTATCTTCAACCGCGAGCACTTCAACAAACTCCAGTCTGACAGCGGCGTGGACACAGCTGGCTTCAACGACGAAGATACAATGGAAATGAAGTACGGTTGGAGGGGATTACTCCACGATGGTTGCGTCGAGTACCTCGATGCGGAAGAAGAAGAGTTCGCTATGATTGTCATGTCACCAGAAGATTTGGAAGCATGGCGCGACCTCAAGCAAGGTAATACTGCGCCGCCTGCAGAAAAGGACAAGAGCAAGCGTCTTGCGCCTCTCAAACCAAAACCCAACCCCACAGTTGCAGCATACACTCACTGCGAGATTCACCCTGCTATGAT??????????????????????????????????????????????????????????????????????????????????????????????????????????????????????????????????????????????????????????????????????????????????????????????????????????????????????????????????????????????????????????????????????????????????????????????????????????????????????????????????????????????????????????????????????????????????????????????????????????????????????????????????????????????????????????????????????????????????????????????????????????????????????????????????????????????????????????????????????????????????????????????????????????????????????????????????????????????????????????????????????????????????????????????????????????????????????????????????????????????????????????????????????????????????????????????????????????????????????????????????????????????????????????????????????????????????????????????????????????????????????????????????????????????????????????????
>Palmiascoma qujingense KUMCC 19 0201
-------------AGTAACGGCGAGTGAAGCGGCAACAGCTCAAATTTGAAATCTGGCTCCCTAGGGGGTCCGAGTTGTAATTTGCAGAGGGTGCTTTGGTGTCGGTGGCGGTCTAAGTTCCTTGGAACAGGACATCGCAGAGGGTGAGAATCCCGTATGTGGTCGCCAACCTTCGCCGTGTAAAGCCCCTTCGACGAGTCGAGTTGTTTGGGAATGCAGCTCTAAATGGGAGGTAAATTTCTTCTAAAGCTAAATACCGGCCAGAGACCGATAGCGCACAAGTAGAGTGATCGAAAGATGAAAAGCACTTTGGAAAGAGAGTCAAATAGCACGTGAAATTGTTGAAAGGGAAGCGCTTGCAGTCAGACTTGCCCGTAGTTGCTCACCTGGACTTTTGCCCAGGGCATTCTTCTGCGGGCAGGCCAGCATCAGTTTGGGCGGCCGGACAAAGACCTCTGTCATGTATCTTCCTTCGGGATGACCTTATAGGGGAGGTGTAATGCGGCCAGCCTGGACTGAGGTCCGCGCTTTTGCTAGGATGCTGGCGTAATGGCTGTAAGCGGCCCGTCTTGAAACACGGACCAAGGAGTCTAACATCTATGCGAGTGTTTGGGTGTCAAGCCCGGGCGCGCAATGAAAGTGAACGGAGGTGGGAACCCTCGGGTGCACCATCGACCGATCCTGATGTCTTCGGATGGATTTGAGTAAGAGCATAGCTGTTGGGACCCGAAAGATGGTGAACTATGCTTGAATAGGGTGAAGCCAGAGGAAACTCTGGTGGAGGCTCGCAGCGGTTCTGACGTGCAAATCGATCGTCAAATTTGGGCATAGGGGCGAAAGACT----------CGAATGGCTCATTAAATCAGTTATCGTTTATTTGATAGTACCTTACTACTTGGATAACCGTGGTAATTCTAGAGCTAATACATGCTGAAAACCCCGACTTCGGGAGGGGTGTATTTATTAGATAAAAAACCAATGCCCTTCGGGGCTTCTTGGTGATTCATGATAACTTCTCAGATCGCATGGCCTTGCGCCGGCGACGGTTCATTCAAATTTCTGCCCTATCAACTTTCGATGGTAAGGTATTGGCTTACCATGGTTTCAACGGGTAACGGGGAATTAGGGTTCGATTCCGGAGAGGGAGCCTGAGAAACGGCTACCACATCCAAGGAAGGCAGCAGGCGCGCAAATTACCCAATCCCGACACGGGGAGGTAGTGACAATAAATACTGATACAGGGCTCTTTTGGGTCTTGTAATTGGAATGAGTACAATTTAAACCTCTTAACGAGGAACAATTGGAGGGCAAGTCTGGTGCCAGCAGCCGCGGTAATTCCAGCTCCAATAGCGTATATTAAAGTTGTTGCAGTTAAAAAGCTCGTAGTTGAACCTTTGGCCTGGCTGGTAGGTCCGCCTCACCGCGTGTACTTGTCCGGCCGGGCCTTTTCTTCTGGAGAACCGCATGCCCTTCACTGGGTGTGTTGGGGACCAGGACTTTTACTTTGAAAAAATTAGAGTGTTCAAAGCAGGCCTTTGCTCGAATACGTTAGCATGGAATAATAGAATAGGACGTGCGGTCCTATTTTGTTGGTTTCTAGGACCGCCGTAATGATTAATAGGGACAGTCGGGGGCATCAGTATTCAATTGTCAGAGGTGAAATTCTTGGATTTATTGAAGACTAACTACTGCGAAAGCATTTGCCAAGGATGTTTTCATTAATCAGTGAACGAAAGTTAGGGGATCGAAGACGATCAGATACCGTCGTAGTCTTAACCATAAACTATGCCGACTAGGGATCGGGCGGTGTTTTTATTTTGACCCGCTCGGCACCTTACGAGAAATCAAA------------------------------------------------------------------------------------------------------------------------------------------------------------------------------------------------------------------------------------------------------------------------------------------------------------------------------------------------------------------------------------GGGAATTCCGTAGGTGAACCTGCGGAAGGATCATTACCTGAATACGGGCTCCGGCCCTCATTCTACCCTTGTCTATTGCA-CCTTTGTTGTTCCCTCGGCGGGCCTCCCGCCGGTGGGTACCCAAAAACCCTTTGCATGTAGCATGTAAATCTGATACCAA-TTGAATAATCACAACTTTCAACAATGGATCTCTTGGTTCTGGCATCGATGAAGAACGCAGCGAAATGCGATAAGTAGTGTGAATTGCAGAATTCAGTGAATCATCGAATCTTTGAACGCACATTGCGCCCCTTGGTATTCCATGGGGCATGCCTGTTCGAGCGTCATTTACACCCTCAAGCTCTGCTTGGTGTTGGGCGTCTGTCCCGCC-TCGTGCGCGGACTCGCCCCAAAGGTATTGGCAGCGGTCGTGCCAGCTTCTCGCGCAGCATACGCGCTACGGAGGCAGGTCGGTCGGCGTC----------------CCTCAAGCTCACGAAGGATGTCTACAAGTATCTACAAAGGTGTGTTGAGAACAACCAGGACTTCAACGTGCAGATGGCAATCAAAGCTGGTATCATCACCAATGGTTTGAAATACTCACTCGCCACCGGCAACTGGGGTGACCAGAAGAAGGCTGCGTCTGCAAAAGCTGGTGTATCTCAAGTGTTGAACCGTTACACCTATGCGTCGACTTTGTCCCATCTTCGACGAACCAATACCCCTGTTGGTCGTGACGGAAAACTGGCAAAGCCGCGGCAGCTTCACAACAGTCATTGGGGTCTGGTGTGCCCTGCCGAGACACCTGAAGGACAGGCTTGTGGTCTGGTGAAGAATCTTTCGCTAATGTGTTATGTCAGTGTGGGTAGCGAGAGTGCACCTATCATTGACTACATGACGGGACGCAACATGGAGCTTCTTGAAGAGTACGACCCAGTGATGAACCCATCTGCCACCAAGGTCTTCGTGAACGGCGTGTGGGTTGGAACGCACAACAACCCACAACAGCTTGTATCGAACGTGCAAGAGCTTCGACGTAACGGAACGCTGTCTTACGAAATGAGCTTGATTCGAGATATCCGTGACCGAGAATTCAAGATATTCACAGATGCAGGTCGTGTCATGAGACCTCTTTTCGTAGTAGAGAATGATCATCGCAAGCCAAACAAGGGGCATCTTATCTTCAACCGCGAGCACTTCAACAAACTCCAGTCTGACAGCGGCGTGGACACAGCTGGCTTCAATGACGAAGATACAATGGAAATGAAATACGGTTGGAGGGGGTTGCTCCACGATGGTTGCGTCGAGTACCTTGATGCGGAGGAAGAAGAGTTCGCTATGATTGTCATGTCACCAGAAGATTTGGAAGCATGGCGCGACCTCAAGCAGGGCAATACTGCGCCGCCCGCAGAAAAGGACAAGAGCAAGCGTCTTGCTCCTCTCAAACCAAAACCCAACCCCACAGTTGCAGCATACACGCACTGCGAGATTCACCCTGCTATGAT??????????????????????????????????????????????????????????????????????????????????????????????????????????????????????????????????????????????????????????????????????????????????????????????????????????????????????????????????????????????????????????????????????????????????????????????????????????????????????????????????????????????????????????????????????????????????????????????????????????????????????????????????????????????????????????????????????????????????????????????????????????????????????????????????????????????????????????????????????????????????????????????????????????????????????????????????????????????????????????????????????????????????????????????????????????????????????????????????????????????????????????????????????????????????????????????????????????????????????????????????????????????????????????????????????????????????????????????????????????????????????????????????????????????????????????????
>Periconia byssoides H 4432
------TTGCCCTAGTAACGGCGAGTGAAGCGGCAACAGCTCAAATTTGAAATCTGGCTCTTTC-AGGGTCCGAGTTGTAATTTGCAGAGGGTGCTTTGGTGTTGGCGGCGGTCTAAGTTCCTTGGAACAGGACATCGCAGAGGGTGAGAATCCCGTATGTGGTCGCCTGCCTTCGCCGTGTAAAGCCCCTTCGACGAGTCGAGTTGTTTGGGAATGCAGCTCTAAATGGGAGGTAAATTTCTTCTAAAGCTAAATACCGGCCAGAGACCGATAGCGCACAAGTAGAGTGATCGAAAGATGAAAAGCACTTTGGAAAGAGAGTCAAACAGCACGTGAAATTGTTAAAAGGGAAGCGCTTGCAGCCAGACTTGCCTGTAGTTGCTCGCCTGGGCTTTTGCCCGGGTTACTCTTCTGCAGGCAGGCCAGCATCAGTTTGGGCGGTCGGATAAAGGTCCCTTTCACGTATCTCCCTTCGGGGTTAACATATAGGGGGGACGTAATGCGACCAGCCTGGACTGAGGTCCGCGCATCTGCTAGGATGCTGGCGTAATGGCTGTAAGCGGCCCGTCTTGAAACACGGACCAAGGAGTCTAACATCTATGCGAGTGTTTGGGTGTCAAGCCCGAGCGCGTAATGAAAGTGAACGGAGGTGGGAACCCCTGGGCGCACCATCGACCGATCCTGATGTCTTCGGATGGATTTGAGTAAGAGCATAGCTGTTGGGACCCGAAAGATGGTGAACTATGCTTGAATAGGGTGAAGCCAGAGGAAACTCTGGTGGAGGCTCGCAGCGGTTCTGACGTGCAAATCGATCGTCAAATTTGGGCATAGGGGCGAAAGACTCGTGAAACTGCGAATGGCTCATTAAATCAGTTATCGTTTATTTGATAGTACCTTACTACTTGGATAACCGTGGTAATTCTAGAGCTAATACATGCTAAAAACCCCAACTTCGGGAGGGGTGTATTTATTAGATAAAAAACCAATGCCCTTCGGGGCTCCTTGGTGATTCATAATAACTTCTCAGATCGCATGGCCTTGCGCCGGCGACGGTTCATTCAAATTTCTGCCCTATCAACTTTCGATGGTAAGGTATTGGCTTACCATGGTTTCAACGGGTAACGGGGAATTAGGGTTCGATTCCGGAGAGGGAGCCTGAGAAACGGCTACCACATCCAAGGAAGGCAGCAGGCGCGCAAATTACCCAATCCCGACACGGGGAGGTAGTGACAATAAATACTGATACAGGGCTCTTTAGGGTCTTGTAATTGGAATGAGTACAATTTAAACCTCTTAACGAGGAACAATTGGAGGGCAAGTCTGGTGCCAGCAGCCGCGGTAATTCCAGCTCCAATAGCGTATATTAAAGTTGTTGCAGTTAAAAAGCTCGTAGTTGAACCTTTGGCCTGGCTGGCGGGTCCGCCTCACCGCGTGCACTCGTCCGGCCGGGCCTTTTCTTCTGGAGAACCGCATGCCCTTCACTGGGTGTGTTGGGGACCAGGACTTTTACTTTGAAAAAATTAGAGTGTTCAAAGCAGGCCTTTGCTCGAATACGTTAGCATGGAATAATAGAATAGGACGTGCGGTCCTATTTTGTTGGTTTCTAGGACCGCCGTAATGATTAATAGGGACAGTCGGGGGCATCAGTATTCAATTGTCAGAGGTGAAATTCTTGGATTTATTGAAGACTAACTACTGCGAAAGCATTTGCCAAGGATGTTTTCATTAATCAGTGAACGAAAGTTAGGGGATCGAAGACGATCAGATACCGTCGTAGTCTTAACCATAAACTATGCCGACTAGGGATCGGGCGATGTTACTATTTTGACCCGCTCGGCACCTTACGAGAAATCAAAGT--------------------------------------------------------------------------------------------------------------------------------------------------------------------------------------------------------------------------------------------------------------------------------------------------------------------------------------------------------------------------------------------------------CGGAAGGATCATTACAACAAGGTGGAGGGGACTTTATACCCACCCTTTGCCTATGGTA-CCCCTATTGTTCCCTCGGCGGGTCGCCCGCCGACAGGAACCACTAAACCCTTTGCATTATACATTCACTTCCGATACAAAACTAAATTATTACAACTTTTAACAATGGATCTCTTGGTTCTGGCATCGATGAAGAACGCAGCGAAATGCGATAAGTAGTGTGAATTGCAGAATTCAGTGAATCATCGAATCTTTGAACGCACATTGCGCCCCTCGGTATTCCGTGGGGCATGCCTGTTCGAGCGTCATTTACACCCTCAAGCTCTGCTTGGTGTTGGGCGTCTGTCCCGCCTCCGTGCGCGGACTCGCCTCAAAGTCATTGGCAGCGGTCTCGTCGGCTTCTCGCGCAGCACATTTGCGCTTGGAGCCGGCGGATCAGCGTC????????????????????????????????????????????????????????????????????????????????????????????????????????????????????????????????????????????????????????????????????????????????????????????????????????????????????????????????????????????????????????????????????????????????????????????????????????????????????????????????????????????????????????????????????????????????????????????????????????????????????????????????????????????????????????????????????????????????????????????????????????????????????????????????????????????????????????????????????????????????????????????????????????????????????????????????????????????????????????????????????????????????????????????????????????????????????????????????????????????????????????????????????????????????????????????????????????????????????????????????????????????????????????????????????????????????????????????????????????????????????????????????????????????????????????????????????????????????????????????????????????????????????????????????????????????????????????????????????????????---CAGGCTGATTGCGCCATTCTCATCATTGCCGCTGGTACTGGTGAGTTCGAGGCCGGTATCTCCAAGGATGGACAGACTCGTGAGCACGCTCTTCTCGCCTACACCCTTGGTGTTAGGCAGATCATCGTCGCCATCAACAAGATGGACACCACCAAGTGGTCCGAGGACCGTTACAAGGAAATCGTCAAGGAGACCTCCAACTTCATCAAGAAGGTCGGCTTCAACCCCAAGCACATTCCTTTCGTCCCCATCTCCGGTTTCAACGGTGACAACATGATCGAGGCCTCCACCAACTGCCCCTGGTACAAGGGTTGGGAGAAGGAGATCAAGACCAAGGCTACCGGTAAGACTCTTCTTGAGGCTATCGATGCTATTGAGCCCCCATCCCGTCCTTCCGACAAGCCTCTCCGTCTTCCCCTCCAGGATGTGTACAAGATTGGCGGTATTGGCACGGTTCCCGTCGGTCGTGTCGAGACTGGTGTGATCAAGCCTGGTATGGTCGTTACCTTCGCCCCTGCCGGTGTCACCACTGAAGTCAAGTCCGTCGAGATGCACCACACCTCCCTTCCCGAGGGTCTCCCCGGTGACAACGTCGGCTTCAACGTCAAGAACGTCTCCGTCAAGGAGATCCGTCGTGGTAACGTTGCCGGTGACTCCAAGGATGACCCCCCCAAGGGTGCCGAGTCCTTCAACGCCCAGGTCATTGTCCTCAACCACCCTGGTCAGGTCGGTGCCGGTTACGCTCCCGTCCTCGATTGCCACACCGCCCACATTGCCTGCAAGTTCTCCGAGCTTCTTGAGAAGATCGATCGCCGTACTGGCAAGTCTGTTGAGGCTTCCCCCAAGTTCATCAAGTCTGGTGATGCCGCCATCGTCAAGATGATTCCCTCCAAGCCTATGTGCGTTGAGTCCTTCACCGACTA
>Periconia pseudobyssoides H 4151
-----ATTGCCCTAGTAACGGCGAGTGAAGCGGCAACAGCTCAAATTTGAAATCTGGCTCTTTC-AGGGTCCGAGTTGTAATTTGCAGAGGGTGCTTTGGTGTTGGCGGCGGTCTAAGTTCCTTGGAACAGGACATCGCAGAGGGTGAGAATCCCGTATGTGGTCGCCTGCCTTCGCCGTGTAAAGCCCCTTCGACGAGTCGAGTTGTTTGGGAATGCAGCTCTAAATGGGAGGTAAATTTCTTCTAAAGCTAAATACCGGCCAGAGACCGATAGCGCACAAGTAGAGTGATCGAAAGATGAAAAGCACTTTGGAAAGAGAGTCAAACAGCACGTGAAATTGTTAAAAGGGAAGCGCTTGCAGCCAGACTTGCCTGCAGTTGTTCGCCTGGGCTTTTGCCCGGGTTACTCTTCTGCAGGCAGGCCAGCATCAGTTTGGGCGGTCGGATAAAGGTCCCTGACACGTATCTCCCTTCGGGGTTAACATATAGGGGGGACGTAATGCGACCAGCCCGGACTGAGGTCCGCGCATCTGCTAGGATGCTGGCGTAATGGCTGTAAGCGGCCCGTCTTGAAACACGGACCAAGGAGTCTAACATCTATGCGAGTGTTTGGGTGTCAAGCCCGAGCGCGTAATGAAAGTGAACGGAGGTGGGAACCCCTGGGCGCACCATCGACCGATCCTGATGTCTTCGGATGGATTTGAGTAAGAGCATAGCTGTTGGGACCCGAAAGATGGTGAACTATGCTTGAATAGGGTGAAGCCAGAGGAAACTCTGGTGGAGGCTCGCAGCGGTTCTGACGTGCAAATCGATCGTCAAATTTGGGCATAGGGGCGAAAGACTCGTGAAACTGCGAATGGCTCATTAAATCAGTTATCGTTTATTTGATAGTACCTTACTACTTGGATAACCGTGGTAATTCTAGAGCTAATACATGCTAAAAACCCCAACTTCGGGAGGGGTGTATTTATTAGATAAAAAACCAATGCCCTTCGGGGCTCCTTGGTGATTCATAATAACTTCTCAGATCGCATGGCCTTGCGCCGGCGACGGTTCATTCAAATTTCTGCCCTATCAACTTTCGATGGTAAGGTATTGGCTTACCATGGTTTCAACGGGTAACGGGGAATTAGGGTTCGATTCCGGAGAGGGAGCCTGAGAAACGGCTACCACATCCAAGGAAGGCAGCAGGCGCGCAAATTACCCAATCCCGACACGGGGAGGTAGTGACAATAAATACTGATACAGGGCTCTTTAGGGTCTTGTAATTGGAATGAGTACAATTTAAACCTCTTAACGAGGAACAATTGGAGGGCAAGTCTGGTGCCAGCAGCCGCGGTAATTCCAGCTCCAATAGCGTATATTAAAGTTGTTGCAGTTAAAAAGCTCGTAGTTGAACCTTTGGCCTGGCTGGCGGGTCCGCCTCACCGCGTGCACTCGTCCGGCCGGGCCTTTTCTTCTGGAGAACCGCATGCCCTTCACTGGGTGTGTTGGGGACCAGGACTTTTACTTTGAAAAAATTAGAGTGTTCAAAGCAGGCCTTTGCTCGAATACGTTAGCATGGAATAATAGAATAGGACGTGCGGTCCTATTTTGTTGGTTTCTAGGACCGCCGTAATGATTAATAGGGACAGTCGGGGGCATCAGTATTCAATTGTCAGAGGTGAAATTCTTGGATTTATTGAAGACTAACTACTGCGAAAGCATTTGCCAAGGATGTTTTCATTAATCAGTGAACGAAAGTAAGGGGATCGAAGACGATCAGATACCGTCGTAGTCTTAACCATAAACTATGCCGACTAGGGATCGGGCGGTGTTACTATTTTGACCCGCTCGGCACCTTACGAGAAATCAAAGT--------------------------------------------------------------------------------------------------------------------------------------------------------------------------------------------------------------------------------------------------------------------------------------------------------------------------------------------------------------------------------------------------------CGGAAGGATCATTACAACAAGGTGGAGGGGACTTTATACCCACCCTTTGCCTATGGTA-CCCCTATTGTTCCCTCGGCGGGTCGCCCGCCGACAGGAACCACTAAACCCTTTGCATTATACATTCACTTCCGATACAAAACTAAATTATTACAACTTTTAACAATGGATCTCTTGGTTCTGGCATCGATGAAGAACGCAGCGAAATGCGATAAGTAGTGTGAATTGCAGAATTCAGTGAATCATCGAATCTTTGAACGCACATTGCGCCCCTCGGTATTCCGTGGGGCATGCCTGTTCGAGCGTCATTTACACCCTCAAGCTATGCTTGGTGTTGGGCGTCTGTCCCGCCTTCGTGCGCGGACTCGCCTCAAAGTCATTGGCAGCGGTCTCGTCGGCTTCTCGCGCAGCACATTTGCGCTCGGAGCCGGCGGATCAGCGTC????????????????????????????????????????????????????????????????????????????????????????????????????????????????????????????????????????????????????????????????????????????????????????????????????????????????????????????????????????????????????????????????????????????????????????????????????????????????????????????????????????????????????????????????????????????????????????????????????????????????????????????????????????????????????????????????????????????????????????????????????????????????????????????????????????????????????????????????????????????????????????????????????????????????????????????????????????????????????????????????????????????????????????????????????????????????????????????????????????????????????????????????????????????????????????????????????????????????????????????????????????????????????????????????????????????????????????????????????????????????????????????????????????????????????????????????????????????????????????????????????????????????????????????????????????????????????????????????????????????---CAGGCTGATTGCGCCATTCTCATCATTGCCGCCGGTACTGGTGAGTTCGAGGCCGGTATCTCCAAGGATGGTCAGACTCGTGAGCACGCTCTTCTCGCCTACACCCTCGGTGTTAGGCAGATCATCGTCGCCATCAACAAGATGGACACCACCAAGTGGTCCGAGGACCGTTACAAGGAAATCGTCAAGGAGACCTCCAACTTCATCAAGAAGGTCGGATTCAACCCCAAGCACATTCCCTTCGTGCCCATCTCCGGTTTCAACGGTGACAACATGATCGAGGCCTCCACCAACTGCCCCTGGTACAAGGGTTGGGAGAAGGAGATCAAGACCAAGGCCACCGGTAAGACTCTTCTTGAGGCTATCGATGCTATTGAGCCCCCATCCCGTCCTTCCGACAAGCCTCTCCGTCTTCCCCTCCAGGATGTGTACAAGATTGGCGGTATTGGCACGGTTCCCGTCGGTCGTGTTGAGACTGGTGTGATCAAGCCTGGTATGGTCGTTACCTTCGCCCCTGCCGGTGTCACCACTGAAGTCAAGTCCGTCGAGATGCACCACACCTCCCTTCCTGAGGGTCTCCCCGGTGACAACGTCGGCTTCAACGTCAAGAACGTCTCCGTCAAGGAGATCCGTCGTGGTAACGTTGCTGGTGACTCCAAGGATGACCCCCCCAAGGGTGCCGAGTCCTTCAACGCCCAGGTCATTGTCCTCAACCACCCCGGTCAGGTCGGTGCCGGTTACGCTCCCGTCCTCGATTGCCACAGCGCCCACATTGCCTGCAAGTTCTCCGAGCTTCTTGAGAAGATCGATCGCCGTACTGGCAAGTCTGTTGAGGCTTCCCCCAAGTTCATCAAGTCTGGTGATGCCGCTATCGTCAAGATGATTCCCTCCAAGCCTATGTGCGTTGAGTCCTTCACTGACTA
>Stagonospora pseudocaricis CBS 135132 HT
--GGGATTGCCCTAGTAACGGCGAGTGAAGCGGCAATAGCTCAAATTTGAAATCTGGCTCTTTTAGGGGTCCGTGTTGTAATTTGCAGAGGGTGCTTTGGCGTCGGTAGCGGTCTAAGTTCCTTGGAACAGGACATCGCAGAGGGTGAGAATCCCGTTTGTGGTCGCATGCCTTCGCCGTGTAAAGCCCCTTCGACGAGTCGAGTTGTTTGGGAATGCAGCTCTAAATGGGAGGTAAATTTCTTCTAAAGCTAAATACTGGCCAGAGACCGATAGCGCACAAGTAGAGTGATCGAAAGATGAAAAGCACTTTGGAAAGAGAGTCAAACAGCACGTGAAATTGTTAAAAGGGAAGCGCTTGCAGCCAGACTTGCCCGTAGTTGCTCACCTAGGCTTTTGCCTGGGGCATTCTTCTGCGGGCAGGCCAGCATCAGTTTGGGCGGTCGGATAAAGGTTCCTGTCATGTAACTCCCTTCGGGGAGAACTTATAGGGGGGACGAAATGCGACCAGCCCGGACTGAGGTCCGCGCTTCGGCTAGGATGCTGGCGTAATGGCTGTAAGCGGCCCGTCTTGAAACACGGACCAAGGAGTCTAACATCTATGCGAGTGTTTGGGTGTCAAGCCCGAGCGCGTAATGAAAGTGAACGGAGGTGGGAACCCTTGGGTGCACCATCGACCGATCCTGATGTCTTCGGATGGATTTGAGTAAGAGCATAGCTGTTGGGACCCGAAAGATGGTGAACTATGCTTGAATAGGGTGAAGCCAGAGGAAACTCTGGTGGAGGCTCGCAGCGGTTCTGACGTGCAAATCGATCGTCAAATTTGGGCATAGGGGCG-------???????????????????????????????????????????????????????????????????????????????????????????????????????????????????????????????????????????????????????????????????????????????????????????????????????????????????????????????????????????????????????????????????????????????????????????????????????????????????????????????????????????????????????????????????????????????????????????????????????????????????????????????????????????????????????????????????????????????????????????????????????????????????????????????????????????????????????????????????????????????????????????????????????????????????????????????????????????????????????????????????????????????????????????????????????????????????????????????????????????????????????????????????????????????????????????????????????????????????????????????????????????????????????????????????????????????????????????????????????????????????????????????????????????????????????????????????????????????????????????????????????????????????????????????????????????????????????---------------------------------------------------------------------------------------------------------------------------------------------------------------------------------------------------------------------------------------------------------------------------------------------------------------------------------------------------------------------------------------TTCCGTAGGTGAACCTGCGGAAGGATCATTAATTACGAAATGTTGCA-------TCCCACCCTTTGTCTACGGTA-CCTCTGTTGTTTCCTCGGTGGGCCGCCCGCCGCCAGGAATCCTTAAACCC-TTGTATTTACAGTAAATCTCTGATAACCTTTTAAATTATTACAACTTTTAACAATGGATCTCTTGGTTCTGGCATCGATGAAGAACGCAGCGAAATGCGAAAAGTAGTGTGAATTGCAGAATTCCGTGAATCATCGAATCTTTGAACGCACATTGCGCCCCTCGGTATTCCGTGGGGCATGCCTGTTCGAGCGTCATTTACACCCTCAAGCTCTGCTTGGTGTTGGGCGTCTGTCCCGCC-TCGTGCGTGGACTCGCCCCAAAGTCATTGGCAGCGGTCATGCCAGCTTCTCGCGCAGCACATTTGCGGATGAGGTTGGCGGATCAGCGTCTTGTTCGTATCCTATTCCTCAAGCTCACCAAGGATGTATACAAGTACCTCCAGCGATGCGTGGAGAACAGCACCGACTTTAACGTGCAGATGGCTATCAAGGCCGGTATCATTACGAATGGTCTCAAGTACTCGCTAGCCACGGGTAACTGGGGTGATCAGAAGAAGGCTGCATCTGCCAAAGCAGGTGTATCCCAGGTGTTGAACCGATACACATATGCATCCACCTTGTCCCATCTTAGGCGAACAAACACACCCGTCGGTCGTGACGGAAAGTTGGCCAAGCCACGTCAAC----------------------------------------------------------------------------------------------------------------------------------------------------------------------------------------------------------------------------------------------------------------------------------------------------------------------------------------------------------------------------------------------------------------------------------------------------------------------------------------------------------------------------------------------------------------------------------------------------------------------------------------------------------------------------------------------------------------------------------------------------------------------??????????????????????????????????????????????????????????????????????????????????????????????????????????????????????????????????????????????????????????????????????????????????????????????????????????????????????????????????????????????????????????????????????????????????????????????????????????????????????????????????????????????????????????????????????????????????????????????????????????????????????????????????????????????????????????????????????????????????????????????????????????????????????????????????????????????????????????????????????????????????????????????????????????????????????????????????????????????????????????????????????????????????????????????????????????????????????????????????????????????????????????????????????????????????????????????????????????????????????????????????????????????????????????????????????????????????????????????????????????????????????????????????????????????????????????????
>Sulcatispora acerina KT 2982 HT
-----ATTGCCCTAGTAACGGCGAGTGAAGCGGCAACAGCTCAAATTTGAAATCTGGCCCTTTTTAGGGTCCGAGTTGTAATTTGCAGAGGGCGCTTTGGAGTCGGTAGCGGTCTAAGTTCCTTGGAACAGGACGTCACAGAGGGTGAGAATCCCGTATGTGATCGCCTACCTTCGCCGTGTAAAGCCCCTTCGACGAGTCGAGTTGTTTGGGAATGCAGCTCTAAATGGGAGGTAAATTTCTTCTAAAGCTAAATACCGGCCAGAGACCGATAGCGCACAAGTAGAGTGATCGAAAGATGAAAAGCACTTTGGAAAGAGAGTCAAATAGCACGTGAAATTGTTGAAAGGGAAGCGCTTGCAGTCAGACTTGCCCGCAGTTGCTCACCTTGGCTTTTGCCTGGGGCACTCTTCTGCGGGCAGGCCAGCATCAGTTTGGGCGACCGGATAAAGGCCTCTGTCATGTATCTTCCTTCGGGATGACCTTATAGGGGAGGTGTAATGCGGCCAGCCCGGACTGAGGTCCGCGCTTTTGCTAGGATGCTGGCGTAATGGCTGTAAGCGGCCCGTCTTGAAACACGGACCAAGGAGTCTAACATCTATGCGAGTGTTTGGGTGTCAAGCCCGGGCGCGCAATGAAAGTGAACGGAGGTGGGAACCTTTGGGTGCACCATCGACCGATCCTGATGTCTTCGGATGGATTTGAGTAAGAGCATAGCTGTTGGGACCCGAAAGATGGTGAACTATGCTTGAATAGGGTGAAGCCAGAGGAAACTCTGGTGGAGGCTCGCAGCGGTTCTGACGTGCAAATCGATCGTCAAATTTGGGCATAGGGGCGAAAGACTCGTGAAACTGCGAATGGCTCATTAAATCAGTTATCGTTTATTTGATAGTACCTTACTACTTGGATAACCGTGGTAATTCTAGAGCTAATACATGCTAAAAACCCCGACTTCGGGAGGGGTGTATTTATTAGATAAAAAACCAATGCCCTTCCGGGCTCTTTGGTGATTCATGATAACTTCTCAGATCGCATGGCCTTGCGCCGGCGACGGTTCATTCAAATTTCTGCCCTATCAACTTTCGATGGTAAGGTATTGGCTTACCATGGTTTCAACGGGTAACGGGGAATTAGGGTTCGATTCCGGAGAGGGAGCCTGAGAAACGGCTACCACATCCAAGGAAGGCAGCAGGCGCGCAAATTACCCAATCCCGACACGGGGAGGTAGTGACAATAAATACTGATACAGGGCTCTTTTGGGTCTTGTAATTGGAATGAGTACAATTTAAACCTCTTAACGAGGAACAATTGGAGGGCAAGTCTGGTGCCAGCAGCCGCGGTAATTCCAGCTCCAATAGCGTATATTAAAGTTGTTGCAGTTAAAAAGCTCGTAGTTGAACCTTTGGCCTGGCTGGCAGGTCCGCCTCACCGCGTGCACTTGACCGGCCGGGCCTTCTTTTCTGGAGAACCGCATGCCCTTCACTGGGTGTGTTGGGGACCAGGACTTTTACTTTGAAAAAATTAGAGTGTTCAAAGCAGGCCTTTGCTCGAATACGTTAGCATGGAATAATAGAATAGGACGCGCGGTCCTATTTTGTTGGTTTCTAGGACCGCCGTAATGATTAATAGGGACAGTCGGGGGCATCAGTATTCAATTGTCAGAGGTGAAATTCTTGGATTTATTGAAGACTAACTACTGCGAAAGCATTTGCCAAGGATGTTTTCATTAATCAGTGAACGAAAGTTAGGGGATCGAAGACGATCAGATACCGTCGTAGTCTTAACCATAAACTATGCCGACTAGGGATCGGGCGGTGTTTCTATTTTGACTCGCTCGGCACCTTACGAGAAATCAAAGT---------------------------------------------------------------------CGGAA----------------------------------------------GGATCATTATCTAGAAATTGACCTCCAGGCAGTCCTGGACAATCTCTGCGCAATGCAAGGCTGCGCAGTTA--GTGTCGGTATCTGTGGATGGT--AAGGGCTAGCCTGCGCAGTCACTTCTCAACCTGAGCAATGATGCCTTATCCGCGTAGGTATAG-------AATCACAGGAGACAGGAAAGTGG-----ACCTTGCCGCTCCA--TAATCGTTAATCGGGCTCCCCG------------------GATTCACTTATAAGTGGACTAATTATAGGTTTACTATTTAAATAGGGGTTCAGCATATTCGGAACCCTTTGACTATAGTACCTTACGTTGTTCCTTCGGTGGATCGTTCACCGACTGGAACTTTGAAACCTTTTTTGCAATAGCA-TACTTCTGATGTAAACATAAATCGTTACAACTTTCAACAATGGATCTCTTGGTTCTGGCATCGATGAAGAACGCAGCGAAATGCGATAAGTAGTGTGAATTGCAGAATTCAGTGAATCATCGAATCTTTGAACGCACATTGCGCCCCTTGGTATTCCATGGGGCATGCCTGTTCGAGCGTCATTTACCCCTTCAAGCCCTGCTTGGTGTTGGGTGTCTGTCCCGCCTTCGCGCGCGGACTCGCCCTAAAACTATTGGTAGCGGATAAGCAAGCTCCTCGCGCAGCAGTTGCGTTGTTGAGGCATACGTCTAAGCATC????????????????????????????????????????????????????????????????????????????????????????????????????????????????????????????????????????????????????????????????????????????????????????????????????????????????????????????????????????????????????????????????????????????????????????????????????????????????????????????????????????????????????????????????????????????????????????????????????????????????????????????????????????????????????????????????????????????????????????????????????????????????????????????????????????????????????????????????????????????????????????????????????????????????????????????????????????????????????????????????????????????????????????????????????????????????????????????????????????????????????????????????????????????????????????????????????????????????????????????????????????????????????????????????????????????????????????????????????????????????????????????????????????????????????????????????????????????????????????????????????????????????????????????????????????????????????????????????????????????---CAGGCTGACTGCGCTATTCTCATCATCGCCGCTGGTACTGGTGAGTTCGAAGCCGGTATCTCCAAGGATGGCCAGACTCGTGAGCACGCCCTGCTTGCCTACACCCTGGGTGTGAAGCAGCTCATCGTCGCCATCAACAAGATGGACACCACCAAGTGGTCCGAGTCCCGTTTCCAGGAGATCATCAAGGAAACTTCAAACTTCATCAAGAAGGTTGGATACAACCCCAAGCACGTCCCATTCGTGCCCATCTCCGGCTTCAACGGTGACAACATGATCGAGGCCTCCAGCAACGCCCCCTGGTACAAGGGTTGGGAGAAGGAGACCAAGACCAAGTCCACTGGCAAGACCCTCCTCGAGGCCATCGACGCCATCGACACCCCAACCCGTCCTTCCGACAAGCCTCTTCGTCTGCCCCTTCAGGATGTGTACAAGATTGGCGGTATTGGCACTGTTCCCGTCGGTCGTGTCGAGACTGGTACCATCAAGGCCGGTATGGTCGTCACCTTCGCACCTGCTGGTGTGACCACTGAAGTCAAGTCCGTCGAGATGCACCACGAGCAGCTTACCGAGGGTGTCCCCGGTGACAACGTCGGCTTCAACGTGAAGAACGTCTCCGTCAAGGAGATCCGACGTGGCAACGTTGCTGGTGATTCCAAGAACGACCCGCCCAAGGGTGCCGAGTCTTTCAACGCCCAGGTCATTGTCCTCAACCACCCTGGCCAGGTTGGTGCTGGTTACGCTCCCGTGCTCGACTGCCACACTGCCCACATTGCCTGCAAGTTCTCCGAGCTCCTCGAGAAGATCGATCGCCGCACGGGCAAGTCTGTTGAGAACAGCCCCAAGTTCATCAAGTCTGGTGACGCTGCCATCGTGAAGATGATTCCGTCCAAGCCCATGTGCGTTGAGGCTTTCACCGAATA
>Sulcatispora berchemiae KT 1607 HT
-----ATTGCCCTAGTAACGGCGAGTGAAGCGGCAACAGCTCAAATTTGAAATCTGGTCCTTCCTAGGGTCCGAGTTGTAATTTGCAGAGGGCGCTTTGGCGTCGGTAGCGGTCTAAGTTCCTTGGAACAGGACGTCACAGAGGGTGAGAATCCCGTATGTGATCGCTTACCTTCGCCGTGTAAAGCCCCTTCGACGAGTCGAGTTGTTTGGGAATGCAGCTCTAAATGGGAGGTAAATTTCTTCTAAAGCTAAATACCGGCCAGAGACCGATAGCGCACAAGTAGAGTGATCGAAAGATGAAAAGCACTTTGGAAAGAGAGTCAAATAGCACGTGAAATTGTTGAAAGGGAAGCGCTTGCAGTCAGACTTGCCCGCAGTTGCTCACTCTGGCTTTTGCCTGGGGCACTCTTCTGCGGGCAGGCCAGCATCAGTTTGGGCGACCGGATAAAGGCCTCTGTCATGTATCTTCCTTCGGGATGACCTTATAGGGGAGGTGTAATGCGGCCAGCCCGGACTGAGGTCCGCGCTTTTGCTAGGATGCTGGCGTAATGGCTGTAAGCGGCCCGTCTTGAAACACGGACCAAGGAGTCTAACATCTATGCGAGTGTTTGGGTGTCAAGCCCGGGCGCGCAATGAAAGTGAACGGAGGTGGGAACCTTTGGGTGCACCATCGACCGATCCTGATGTCTTCGGATGGATTTGAGTAAGAGCATAGCTGTTGGGACCCGAAAGATGGTGAACTATGCTTGAATAGGGTGAAGCCAGAGGAAACTCTGGTGGAGGCTCGCAGCGGTTCTGACGTGCAAATCGATCGTCAAATTTGGGCATAGGGGCGAAAGACTCGTGAAACTGCGAATGGCTCATTAAATCAGTTATCGTTTATTTGATAGTACCTTACTACTTGGATAACCGTGGTAATTCTAGAGCTAATACATGCTAAAAACCCCGACTTCGGGAGGGGTGTATTTATTAGATAAAAAACCAATGCCCTTCCGGGCTCTTTGGTGATTCATGATAACTTCTCAGATCGCATGGCCTTGCGCCGGCGACGGTTCATTCAAATTTCTGCCCTATCAACTTTCGATGGTAAGGTATTGGCTTACCATGGTTTCAACGGGTAACGGGGAATTAGGGTTCGATTCCGGAGAGGGAGCCTGAGAAACGGCTACCACATCCAAGGAAGGCAGCAGGCGCGCAAATTACCCAATCCCGACACGGGGAGGTAGTGACAATAAATACTGATACAGGGCTCTTTTGGGTCTTGTAATTGGAATGAGTACAATTTAAACCTCTTAACGAGGAACAATTGGAGGGCAAGTCTGGTGCCAGCAGCCGCGGTAATTCCAGCTCCAATAGCGTATATTAAAGTTGTTGCAGTTAAAAAGCTCGTAGTTGAACCTTTGGCCTGGCTGGCAGGTCCGCCTCACCGCGTGCACTTGACCGGCCGGGCCTTCTTTTCTGGAGAACCGCATGCCCTTCACTGGGTGTGTTGGGGACCAGGACTTTTACTTTGAAAAAATTAGAGTGTTCAAAGCAGGCCTTTGCTCGAATACGTTAGCATGGAATAATAGAATAGGACGCGCGGTCCTATTTTGTTGGTTTCTAGGACCGCCGTAATGATTAATAGGGACAGTCGGGGGCATCAGTATTCAATTGTCAGAGGTGAAATTCTTGGATTTATTGAAGACTAACTACTGCGAAAGCATTTGCCAAGGATGTTTTCATTAATCAGTGAACGAAAGTTAGGGGATCGAAGACGATCAGATACCGTCGTAGTCTTAACCATAAACTATGCCGACTAGGGATCGGGCGGTGTTTCTATTTTGACTCGCTCGGCACCTTACGAGAAATCAAAGT----------------------------------------------------------------------------------------------------------------------------------------------CTCCAGGCGGTCCTGGACAATCTCTGCGCAATGCAAGGCTGCGTAGTTA--GTGTCGGTGTCTGTGGTTGGC--AAGGGCTAGCCTGCGCAGTCACTTCCCAACCTGAGCAATGATGCCCTATCCGTACCGAGGCTT-------ACCCACGGAAAAAGGGAAAGTGGGCCTAACCCAGCGGCTCCACCAAATCGTCAACCGGGCTCCCCG------------------AAACCACTTATAAATGGACTAATTATAGGTTGACTATTTAAATAGGGGTTCAACATATTCGGAACCCTTTGATTATAGTACCTTACGTTGTTCCTTCGGTGGATCTTTCGCCGACTGGAACTTTGAAACCCTTTTTGCAATAGCATACTTTCTGATGTAAACATAAATCGTTACAACTTTCAACAATGGATCTCTTGGTTCTGGCATCGATGAAGAACGCAGCGAAATGCGATAAGTAGTGTGAATTGCAGAATTCAGTGAATCATCGAATCTTTGAACGCACATTGCGCCCCTTGGTATTCCATGGGGCATGCCTGTTCGAGCGTCATTTACCCTTTCAAGCCCTGCTTGGTGTTGGGTGTCTGTCCCGCCTTCGCGCGCGGACTCGCCTTAAAAGTATTGGTAGCGGATAAGCAAGCTCCTCGCGCAGCAGTTGCGTTGTTGAGGTACGCGTCTAAGCATC????????????????????????????????????????????????????????????????????????????????????????????????????????????????????????????????????????????????????????????????????????????????????????????????????????????????????????????????????????????????????????????????????????????????????????????????????????????????????????????????????????????????????????????????????????????????????????????????????????????????????????????????????????????????????????????????????????????????????????????????????????????????????????????????????????????????????????????????????????????????????????????????????????????????????????????????????????????????????????????????????????????????????????????????????????????????????????????????????????????????????????????????????????????????????????????????????????????????????????????????????????????????????????????????????????????????????????????????????????????????????????????????????????????????????????????????????????????????????????????????????????????????????????????????????????????????????????????????????????????---CAGGCTGATTGCGCTATTCTCATCATCGCCGCTGGTACCGGTGAGTTCGAAGCCGGTATCTCCAAGGATGGCCAGACTCGTGAGCACGCCCTGCTTGCCTACACCCTGGGTGTGAAGCAGCTCATCGTCGCCATTAACAAGATGGACACCACCAAGTGGTCCGAGTCCCGTTTCCAGGAGATCATCAAGGAAACTTCCAACTTCATCAAGAAGGTTGGATACAACCCCAAGCACGTCCCATTCGTGCCCATCTCCGGCTTCAACGGTGACAACATGATCGAGGCCTCCAGCAACGCCCCCTGGTACAAGGGCTGGGAGAAGGAGACCAAGACCAAGTCCACTGGCAAGACCCTCCTCGAGGCCATCGACGCCATCGACACGCCAACCCGTCCTTCCGACAAGCCTCTTCGTCTGCCCCTTCAGGATGTGTACAAGATCGGCGGTATTGGCACTGTTCCTGTCGGTCGTGTCGAGACTGGTACCATCAAGTCCGGTATGGTCGTTACCTTCGCACCTGCTGGTGTGACCACTGAAGTCAAGTCCGTCGAGATGCACCACGAGCAGCTTACCGAGGGTGTCCCTGGTGACAACGTCGGCTTCAACGTGAAGAACGTCTCCGTCAAGGAGATCCGACGTGGCAACGTTGCTGGTGATTCCAAGAACGACCCGCCCAAGGGTGCCGAGTCTTTCAACGCCCAGGTCATTGTCCTCAACCACCCTGGCCAGGTTGGTGCTGGTTACGCTCCCGTGCTCGACTGCCACACTGCCCACATTGCCTGCAAGTTCTCTGAGCTCCTCGAGAAGATCGATCGCCGCACGGGCAAGTCCGTTGAGAACAGCCCCAAGTTCATCAAGTCTGGTGACGCTGCCATCGTGAAGATGATTCCGTCCAAGCCCATGTGCGTCGAGGCTTTCACCGAGTA
