# Supplementary material for: ﻿Unveiling fungal diversity associated with coffee trees in China using a polyphasic approach and a global review of coffee saprobic fungi
Source: IMA Fungus. 2025 Mar 10;16:e144874. doi: 10.3897/imafungus.16.144874 (PMC11915015; doi:10.3897/imafungus.16.144874)
Supplement: Supplementary material 2 — Tree alignment [file imafungus-16-e144874-s002.zip › Tree alignment/Longiostiolum.fas]

>Longiostiolum_tectonae_T_MFLU_15_3532_
gaaggatcattactgttggggcttccccatcaagatgctatcctttgtctactagttgtt
gtttcctcggcaggctcgcctgccaatggggacttttaaaaccttttgcaatagcagtat
tttctgaagataaataattattacaactttcaacaacggatctcttggttctggcatcga
tgaagaacgcagcgaaatgcgataagtagtgtgaattgcagaatttagtgaatcatcgaa
tctttgaacgcacattgcgcctcttggtattccatgaggcatgcctgttcgagcgtcata
tgtaaattcaagcttagcttggtgttgggtgtttgttctaccctacacgccttaaagtgg
ttggcggcgagcctctgcctataagcgcagcacagccgctttatgttgtaggcgacgtga
cca-gaagttcttaacaacgctgacctcagcatatcaataagcggaggaaaagaaaccaa
cagggattgccctagtaacggcgagtgaagcggcaacagctcaaatttaaaatctggctc
ttttagggtccgagttgtaatttgcagagggtgctttggcattagaagcggtctaagttc
cttggaacaggacatcacagagggtgagaatcccgtacgtggtcgcttgcttttgccatg
taaagccccttcgacgagtcgagttgtttgggaatgcagctctaaatgggaggtaaattt
cttctaaagctaaatactggccagagaccgatagcgcacaagtagagtgatcgaaagatg
aaaagcactttggaaagagagtcaaaaagcacgtgaaattgttgaaagggaagcgcttgc
agccagacttgcctgtagttgctcatctgggcttttgcccggtgcactcttctgcaggca
ggccagcatcagtttgggcgactggataatggcctctgtcatgtatcttccttcgggatg
accttataggggaggcgtaatgcagccagtctgaactgaggtccgcgcatctgctaggat
gctggcgtaatggctgtaagcggcccgtcttgaaacacggaccaaggagtctaacatcta
tgcgagtgtttgggtgtcaagcccgagcgcgcaatgaaagtgaacggaggtgggaacccc
tt-gggtgcaccatcgaccgatcctgatgtcttcggatggatttgagtaagagcatagct
gttgggacccgaaagatggtgaactatgcttgaatagggtgaagccagaggaaactctgg
tggaagctcgcagcggttctgacgtgcaaatcgatcgtcaaatttgggcataggggcgaa
agactaatcga-------------------------------------------------
------------------------------------------------------------
------------------------------------------------------------
------------------------------------------------------------
------------------------------------------------------------
------------------------------------------------------------
------------------------------------------------------------
------------------------------------------------------------
------------------------------------------------------------
------------------------------------------------------------
------------------------------------------------------------
------------------------------------------------------------
------------------------------------------------------------
------------------------------------------------------------
------------atcccgacacggggaggtagtgacaataaatactgatacagggctctt
ttgggtcttgtaattggaatgagtacaatttaaacctcttaacgaggaacaa-tggaggg
caagtctggtgccagcagccgcggtaattccagctccaatagcgtatattaaagttgttg
cagttaaaaagctcgtagttgaaccttgggcctggctggcaggtccgcctcaccgcgagt
acttgtccggccgggccttt-tttctggagaacctcatgcccttcactgggtgtgctggg
gaaccaggacttttactttgaaaaaattagagtgttcaaagcaggcctttgctcgaatac
gttagcatggaataatagaataggacgtgcggtcctattttgttggtttctaggaccgcc
gtaatgattaatagggacagtcgggggcatcagtattcaattgtcagaggtgaaattctt
ggatttattgaagactaactactgcgaaagcatttgccaaggatgttttcattaatcagt
gaacgaaagttaggggatcgaagacgatcagataccgtcgtagtcttaaccgtaaactat
gccgactagggatcgggcgatgttttcatcttgactcgctcggcaccttaagagaaatca
aagtttttgggtctgggggag---------------------------------------
--------------------ggtgagttcgaggccggtatctccaaggatggccagaccc
gcgagcacgctctcctcgcctacactctcggtgtcaggcaaatcatcgttgccatcaaca
agatggacaccaccaagtggtccgaggagcgttaccaggaaatcatcaaggagacgtcga
atttcatcaagaaggtcggctacaaccccaagcacgtccccttcgtccccatctccggtt
tcaatggcgacaacatgatcgatgcctcgagcaactgcccctggtacaagggctgggaga
aggagaccaagtccaaggccactggcaagacactgcttgaggctattgacgccatcgacc
cccctacccgcccctccgacaagccgctccgtctgcccctccaggacgtgtacaagattg
gtggcattggcacggtccccgtcggtcgtgtcgagacgggtaccatcaaggctggtatgg
tcgtcacctttgccccagctggtgtcaccactgaagtcaaatccgtcgaaatgcaccacg
agcagctctctgagggtctccctggtgacaacgttggcttcaacgtgaagaacgtctccg
tcaaggagattcgtcgtggtaacgtcgctggtgactccaagaacgacccgccaaagggcg
ccgagtctttcaacgcccaggtcatcgttcttaaccaccccggccaggtcggtgctggtt
acgctcctgtgttggattgccacacggcccacattgcctgcaagttctctgagctccttg
agaagattgaccgacgaactggcaagtctgttgagaacagccccaagttcatcaagtccg
gtgatgccgctatcgttaagatgattccctccaagcccatgtgcgtcgagg
>LC3_C3a
gaaggatcattactgttggggtttccccatcaagatgttatcctttgcttactagttgct
gtttcctcggcgggcttgcccgccaatggggacttcttaacccttttgtaatagcagtct
tttctgacgaaaatcaattattacaactttcaacaacggatctcttggttctggcatcga
tgaagaacgcagcgaaatgcgataagtagtgtgaattgcagaatttagcgaatcatcgaa
tctttgaacgcacattgcgcctcttggtattccatgaggcatgcctgttcgagcgtcata
taacccttcaagcctagcttggtgttgggtgctgtccccggcggactcgccttaaagtta
ttggcagctagttaccagttataagcgcagcacagccgctttaccctgcagc-------c
cccagaagccttttctacgtttgacctcagcatatcaataagcggatgaaaagaaaccaa
cagggattgccctagtaacggcgagtgaagcggcaacagctcaaatttgaaatctggctc
ttttggggtccgagttgtaatttgtagagggtgctttagcattggcagcggtctaagttc
cttggaacaggacatcacagagggtgagaatcccgtacgtggtcgcctgctcttgctatg
taaagccccttcgacgagtcgagttgtttgggaatgcagctctaaatgggaggtaaattt
cttctaaagctaaatactggccagagaccgatagcgcacaagtagagtgatcgaaagatg
aaaagcactttggaaagagagtcaaaaagcacgtgaaattgttgaaagggaagcgcttgc
cgccagacttgcctgtagttgctcatctgggcttttgcccggtgcactcttctgcaggca
ggccagcatcagtttgggcgactggataatggcctctgtcatgtatcttccttcgggatg
accttataggggaggcgtaatgcagccagtctgaactgaggtccgcgcatttgctaggat
gctggcgtaatggctgtaagcggcccgtcttgaaacacggaccaaggagtctaacatcta
tgcgagtgtttgggtgtcaagcccgagcgcgcaatgaaagtgaacggaggtgggaaccct
tt-gggtgcaccatcgaccgatcctgatgtcttcggatggatttgagtaagagcatagct
gttgggacccgaaagatggtgaactatgcttgaatagggtgaagccagaggaaactctgg
tggaagctcgcagcggttctgacgtgcaaatcgatcgtcaaatttgggcataggggcgaa
agactaatcgaactatctaata-ctggttcctgccgagttcccccccaagatcacaataa
g-----------------------------------------------------------
------------------------------------------------------------
------------------------------------------------------------
------------------------------------------------------------
------------------------------------------------------------
------------------------------------------------------------
------------------------------------------------------------
---tataccgtgaaactgcgaatggctcattaaatcagttatcgtttatttgatagtacc
ttactacttggataaccgtggtaattctagagctaatacatgctgaaaaccccgacttcg
ggaggggtgtatttattagataaaaaaccaatgcctttcggggctctttggtgattcata
ataacttttcagatcgcatggccttgcgccggcgacggttcattcaaatttctgccctat
caactttcgatggtaaggtattggcttaccatggtttcaacgggtaacggggaattaggg
ttcgattccggagagggagcctgagaaacggctaccacatccaaggaaggcagcaggcgc
gcaaattacccaatcccgacacggggaggtagtgacaataaatactgatacagggctctt
ttgggtcttgtaattggaatgagtacaatttaaacctcttaacgaggaacaattggaggg
caagtctggtgccagcagccgcggtaattccagctccaatagcgtatattaaagttgttg
cagttaaaaagctcgtagttgaaccttgggcctggctggcaggtccgcctcaccgcgagt
acttgtccggccgggccttt-tttctggagaacctcatgcccttcactgggtgtgctggg
gaaccaggacttttactttgaaaaaattagagtgttcaaagcaggcctttgctcgaatac
gttagcatggaataatagaataggacgtgcggtcctattttgttggtttctaggaccgcc
gtaatgattaatagggacagtcgggggcatcagtattcaattgtcagaggtgaaattctt
ggatttattgaagactaactactgcgaaagcatttgccaaggatgttttcattaatcagt
gaacgaaagttaggggatcgaagacgatcagataccgtcgtagtcttaaccgtaaactat
gccgactagggatcgggcgatgttttcatcttgactcgctcggcgccttacgagaaatca
aagtttttggttctgggg------------------------------------------
--attatcgctgccggtactggtgagttcgaggctggtatctccaaggatggccagaccc
gtgagcacgccctcctcgcctacacgctcggtgtcagacagatcatcgttgccatcaaca
agatggacacgactaagtggtctgaggagcgttaccaggaaatcatcaaggagacgtcca
acttcatcaagaaggtcggctacaaccccaagcacgtccccttcgtccccatctccggtt
tcaacggcgacaacatgatcgaggcctccaccaactgcccctggtacaagggctgggaga
aggagaccaagtccaaggccaccggcaagacgctgctcgaagctatcgatgccatcgacc
ccccaacccgtccctccgacaagccgctccgtctgcccctccaggacgtgtacaagattg
gcggtattggcacggtccccgtcggtcgtgtcgagactggtaccatcaaggctggtatgg
ttgtcaccttcgcccccgctggtgtcaccactgaagtcaagtccgtcgagatgcatcacg
agcagcttacagagggtgttcccggcgataacgttggtttcaacgtgaagaacgtctccg
tcaaagagatccgtcgtggcaacgttgctggtgactccaagaacgatccgccaaagggtg
ctgagtccttcaacgcccaggtcattgtcctgaatcaccccggccaggtcggtgctggtt
atgcccccgttttggattgccacactgcccacatcgcctgcaagttttccgagctcctcg
agaagattgaccgacgaaccggcaagtcggttgagaacagccccaagttcatcaagtctg
gtgacgccgctatcgtcaagatgattccgtccaagcccatgtgcgttgagg
>LC3_C3b
gaaggatcattactgttggggtttccccatcaagatgttatcctttgcttactagttgct
gtttcctcggcgggcttgcccgccaatggggacttcttaacccttttgtaatagcagtct
tttctgacgaaaatcaattattacaactttcaacaacggatctcttggttctggcatcga
tgaagaacgcagcgaaatgcgataagtagtgtgaattgcagaatttagcgaatcatcgaa
tctttgaacgcacattgcgcctcttggtattccatgaggcatgcctgttcgagcgtcata
taacccttcaagcctagcttggtgttgggtgctgtccccggcggactcgccttaaagtta
ttggcagctagttaccagttataagcgcagcacagccgctttaccctgcagc-------c
cccagaagccttttctacgtttgacctcagcatatc------------------------
---ggattgccctagtaacggcgagtgaagcggcaacagctcaaatttgaaatctggctc
ttttggggtccgagttgtaatttgtagagggtgctttagcattggcagcggtctaagttc
cttggaacaggacatcccagagggtgagaatcccgtacgtggtcgcctggtcttgctatg
taaagccccttcgacgagtcgagttgtttgggaatgcagctctaaatgggaggtaaattt
cttctaaagctaaatactggccagagaccgatagcgcacaagtagagtgatcgaaagatg
aaaagcactttggaaagagagtcaaaaagcacgtgaaattgttgaaagggaagcgcttgc
cgccagacttgcctgtagttgctcatctgggcttttgcccggtgcactcttctgcaggca
ggccagcatcagtttgggcgactggataatggcctctgtcatgtatcttccttcgggatg
accttataggggaggcgtaatgcagccagtctgaactgaggtccgcgcatttgctaggat
gctggcgtaatggctgtaagcggcccgtcttgaaacacggaccaaggagtctaacatcta
tgcgagtgtttgggtgtcaagcccgagcgcgcaatgaaagtgaacggaggtgggaaccct
tt-gggtgcaccatcgaccgatcctgatgtcttcggatggatttgagtaagagcatagct
gttgggacccgaaagatggtgaactatgcttgaatagggtgaagccagaggaaactctgg
tggaagctcgcagcggttctgacgtgcaaatcgatcgtcaaatttgggcataggggcgaa
agactaatcgaactatctaata-ctggttcctgccgagttcccccccaagatcacaataa
g-----------------------------------------------------------
------------------------------------------------------------
------------------------------------------------------------
------------------------------------------------------------
------------------------------------------------------------
------------------------------------------------------------
------------------------------------------------------------
---tataccgtgaaactgcgaatggctcattaaatcagttatcgtttatttgatagtacc
ttactacttggataaccgtggtaattctagagctaatacatgctgaaaaccccgacttcg
ggaggggtgtatttattagataaaaaaccaatgcctttcggggctctttggtgattcata
ataacttttcagatcgcatggccttgcgccggcgacggttcattcaaatttctgccctat
caactttcgatggtaaggtattggcttaccatggtttcaacgggtaacggggaattaggg
ttcgattccggagagggagcctgagaaacggctaccacatccaaggaaggcagcaggcgc
gcaaattacccaatcccgacacggggaggtagtgacaataaatactgatacagggctctt
ttgggtcttgtaattggaatgagtacaatttaaacctcttaacgaggaacaattggaggg
caagtctggtgccagcagccgcggtaattccagctccaatagcgtatattaaagttgttg
cagttaaaaagctcgtagttgaaccttgggcctggctggcaggtccgcctcaccgcgagt
acttgtccggccgggccttt-tttctggagaacctcatgcccttcactgggtgtgctggg
gaaccaggacttttactttgaaaaaattagagtgttcaaagcaggcctttgctcgaatac
gttagcatggaataatagaataggacgtgcggtcctattttgttggtttctaggaccgcc
gtaatgattaatagggacagtcgggggcatcagtattcaattgtcagaggtgaaattctt
ggatttattgaagactaactactgcgaaagcatttgccaaggatgttttcattaatcagt
gaacgaaagttaggggatcgaagacgatcagataccgtcgtagtcttaaccgtaaactat
gccgactagggatcgggcgatgttttcatcttgactcgctcggcgccttacgagaaatca
aagtttttggttctgggg------------------------------------------
--attatcgctgccggtactggtgagttcgaggctggtatctccaaggatggccagaccc
gtgagcacgccctcctcgcctacacgctcggtgtcagacagatcatcgttgccatcaaca
agatggacacgactaagtggtctgaggagcgttaccaggaaatcatcaaggagacgtcca
acttcatcaagaaggtcggctacaaccccaagcacgtccccttcgtccccatctccggtt
tcaacggcgacaacatgatcgaggcctccaccaactgcccctggtacaagggctgggaga
aggagaccaagtccaaggccaccggcaagacgctgctcgaagctatcgatgccatcgacc
ccccaacccgtccctccgacaagccgctccgtctgcccctccaggacgtgtacaagattg
gcggtattggcacggtccccgtcggtcgtgtcgagactggtaccatcaaggctggtatgg
ttgtcaccttcgcccccgctggtgtcaccactgaagtcaagtccgtcgagatgcatcacg
agcagcttacagagggtgttcccggcgataacgttggtttcaacgtgaagaacgtctccg
tcaaagagatccgtcgtggcaacgttgctggtgactccaagaacgatccgccaaagggtg
ctgagtccttcaacgcccaggtcattgtcctgaatcaccccggccaggtcggtgctggtt
atgcccccgttttggattgccacactgcccacatcgcctgcaagttttccgagctcctcg
agaagattgaccgacgaaccggcaagtcggttgagaacagccccaagttcatcaagtctg
gtgacgccgctatcgtcaagatgattccgtccaagcccatgtgcgttgagg
>Crassiperidium_octosporumT_KT_2144
gaaggatcattactgtatgggctatcccatcaagatggtaccctttgtctatacgttgtt
gtttcctcggcaggcttgcctgccaaaggggaccccttcaaccttttgcaatagcagtaa
catctgatacaaacaaataattacaactttcaacaacggatctcttggttctggcatcga
tgaagaacgcagcgaaatgcgataagtagtgtgaattgcagaatttagtgaatcatcgaa
tctttgaacgcacattgcgccccttggtattccatggggcatgcctgttcgagcgtcatt
tgaaccttcaagcactgcttggtgttgggtgtctgtcctcgtggactcgccttaaagtta
ttggcggccattcttggcttacaagcgcagcacagtcgctttgagctacagaaatggcgt
ccagcaagccctttttacgcttgacctc--------------------------------
-----------------acggcgagtgaagcggcaacagctcaaatttgaaatctggctc
ttttagagtccgagttgtaatttgcagagggtgctttggcgttggcagcggtctaagttc
cttggaacaggacatcgcagagggtgagaatcccgtatgtggtcgcctgccttcgccatg
taaagccccttcgacgagtcgagttgtttgggaatgcagctctaaatgggaggtaaattt
cttctaaagctaaatattggccagagaccgatagcgcacaagtagagtgatcgaaagatg
aaaagcactttggaaagagagtcaaaaagcacgtgaaattgttgaaagggaagcgcttgc
agccagacgtgcctgtagttgctcatccgggctcttgcccggtgcactcttctgcaggca
ggccagcatcagtttgggcggttggataaaggcctctgtcatgtatctctcttcggagtg
accttataggggaggcgtaatgcaaccagcctgaactgaggtccgcgcatctgctaggat
gctggcgtaatggctgtaagcggcccgtcttgaaacacggaccaaggagtctaacatcta
tgcgagtgtttgggtgtcaagcccgagcgcgcaatgaaagtgaacggaggtgggaaccct
ttggggtgcaccatcgaccgatcctgatgtcttcggatggatttgagtaagagcatagct
gttgggacccgaaagatggtgaactatgcttgaatagggtgaagccagaggaaactctgg
tggaagctcgcagcggttctgacgtgcaaatcgatcgtcaaatttgggcataggggcgaa
agactaatcgaactatctagtagctggttcctgccgaagtttccctcaggatagcagtaa
cgttttcagttttatgaggtaaagcgaatgattagaggcctgggggttgaaacaaccttc
acctattctcaaactttaaatatgtaagaagtccttgttacttaattgaacgtggacatt
tgaatgtatcgttactagtgggccatttttggtaagcagaactggcgatgcgggatgaac
cgaacgcggggttaaggtgccagaatgcacgctcatcagacaccacaaaaggtgttagtt
catctagacagcaggacggtggccatggaagtcggaatccgctaaggagtgtgtaacaac
tcacctgccgaatgaactagccctgaaaatggatggcgctcaagcgtgttacccataccc
cgccgccagggcagacattatgccctggcgagtaggcaggcgtgga--------------
--------------actgcgaatggctcattaaatcagttatcgtttatttgatagtacc
ttactacttggataaccgtggtaattctagagctaatacatgctgaaaaccccaacttcg
gaaggggtgtatttattagataaaaaaccaatgcctttcggggctctttggtgattcatg
ataacttttcagatcgcatggccttgcgccggcgacggttcattcaaatttctgccctat
caactttcgatggtaaggtattggcttaccatggtttcaacgggtaacggggaattaggg
ttcgattccggagagggagcctgagaaacggctaccacatccaaggaaggcagcaggcgc
gcaaattacccaatcccgacacggggaggtagtgacaataaatactgatacagggctctt
ttgggtcttgtaattggaatgagtacaatttaaacctcttaacgaggaacaattggaggg
caagtctggtgccagcagccgcggtaattccagctccaatagcgtatattaaagttgttg
cagttaaaaagctcgtagttgaaccttgggcctggctggcaggtccgcctcaccgcgagt
acttgtccggccgggccttt-tttctggagaacctcatgcccttcactgggtgtgctggg
gaaccaggacttttactttgaaaaaattagagtgttcaaagcaggcctttgctcgaatac
gttagcatggaataatagaataggacgtgcggtcctattttgttggtttctaggaccgcc
gtaatgattaatagggacagtcgggggcatcagtattcaattgtcagaggtgaaattctt
ggatttattgaagactaactactgcgaaagcatttgccaaggatgttttcattaatcagt
gaacgaaagttaggggatcgaagacgatcagataccgtcgtagtcttaaccgtaaactat
gccgactagggattgggcgatgttttcatcttgactcgctcagc----------------
------------------------------------------------------------
--attatcgccgctggtactggtgagttcgaggctggtatctccaaggatggccagactc
gtgagcacgctctcctcgcctacaccctcggtgtcaagcagctcatcgtcgccatcaaca
agatggacaccaccaagtggtccgaggatcgtttccaggaaatcatcaaggagacaacca
acttcatcaagaaggttggcttcaaccccaagcacgtccccttcgttcccatctccggtt
tcaacggcgacaacatgatcgagccctcccccaactgcccctggtacaagggctgggaga
aggagaccaagaccaagtccactggtaagactctcctcgaggctattgatgccatcgacc
ccccggcccgtcccaccgacaagcccctccgtctgcccctccaggacgtttacaagattg
gtggtattggcacggttcccgtcggtcgtgtcgaaaccggtgtcatcaagtccggtatgg
tcgtcaccttcgcccccgctggtgttaccactgaagtcaagtccgtcgagatgcaccacg
agcagctcgtcgagggtcttcctggtgacaacgtcggcttcaacgtcaagaacgtctccg
tcaaggagatccgtcgtggcaacgtcgccggtgactccaagaacgacccgccaaagggtg
ccgagtctttcaacgcccaggtcatcgtccttaaccaccccggccaggtcggtgctggtt
acgcccctgtcttggattgccacactgcccatatcgcctgcaaattctccgagcttcttg
agaagattgaccgacgaactggcaagtctgttgagaacaaccctaagttcatcaagtctg
gtgatgccgctatcgtgaagatggttccgtccaagcccatgtgtgttgagg
>Crassiperidium_octosporum_KT_2894
gaaggatcattactgtatgggctatcccatcaagatggtaccctttgtctatacgttgtt
gtttcctcggcaggcttgcctgccaaaggggaccccttcaaccttttgcaatagcagtaa
catctgatacaaacaaataattacaactttcaacaacggatctcttggttctggcatcga
tgaagaacgcagcgaaatgcgataagtagtgtgaattgcagaatttagtgaatcatcgaa
tctttgaacgcacattgcgccccttggtattccatggggcatgcctgttcgagcgtcatt
tgaaccttcaagcattgcttggtgttgggtgtctgtcttcatggactcgccttaaagtta
ttggcggccatttttggcttacaagcgcagcacagtcgctttcagctacagaaatggcgt
ccagcaagccctttttacgcttgacctc--------------------------------
-----------------acggcgagtgaagcggcaacagctcaaatttgaaatctggctc
ttttagagtccgagttgtaatttgcagagggtgctttggcgttggcagcggtctaagttc
cttggaacaggacatcgcagagggtgagaatcccgtatgtggtcgcctgccttcgccatg
taaagccccttcgacgagtcgagttgtttgggaatgcagctctaaatgggaggtaaattt
cttctaaagctaaatattggccagagaccgatagcgcacaagtagagtgatcgaaagatg
aaaagcactttggaaagagagtcaaaaagcacgtgaaattgttgaaagggaagcgcttgc
agccagacgtgcctgtagttgctcatccgggctcttgcccggtgcactcttctgcaggca
ggccagcatcagtttgggcggttggataaaggcctctgtcatgtatctctcttcggagtg
accttataggggaggcgtaatgcaaccagcctgaactgaggtccgcgcatctgctaggat
gctggcgtaatggctgtaagcggcccgtcttgaaacacggaccaaggagtctaacatcta
tgcgagtgtttgggtgtcaagcccgagcgcgcaatgaaagtgaacggaggtgggaacccc
tcggggtgcaccatcgaccgatcctgatgtcttcggatggatttgagtaagagcatagct
gttgggacccgaaagatggtgaactatgcttgaatagggtgaagccagaggaaactctgg
tggaagctcgcagcggttctgacgtgcaaatcgatcgtcaaatttgggcataggggcgaa
agactaatcgaactatctagtagctggttcctgccgaagtttccctcaggatagcagtaa
cgttttcagttttatgaggtaaagcgaatgattagaggcctgggggttgaaacaaccttc
acctattctcaaactttaaatatgtaagaagtccttgttacttaattgaacgtggacatt
tgaatgtatcgttactagtgggccatttttggtaagcagaactggcgatgcgggatgaac
cgaacgcggggttaaggtgccagaatgcacgctcatcagacaccacaaaaggtgttagtt
catctagacagcaggacggtggccatggaagtcggaatccgctaaggagtgtgtaacaac
tcacctgccgaatgaactagccctgaaaatggatggcgctcaagcgtgttacccataccc
cgccgccagggcagacattatgccctggcgagtaggcaggcgtgga--------------
--------------actgcgaatggctcattaaatcagttatcgtttatttgatagtacc
ttactacttggataaccgtggtaattctagagctaatacatgctgaaaaccccaacttcg
gaaggggtgtatttattagataaaaaaccaatgcctttcggggctctttggtgattcatg
ataacttttcagatcgcatggccttgcgccggcgacggttcattcaaatttctgccctat
caactttcgatggtaaggtattggcttaccatggtttcaacgggtaacggggaattaggg
ttcgattccggagagggagcctgagaaacggctaccacatccaaggaaggcagcaggcgc
gcaaattacccaatcccgacacggggaggtagtgacaataaatactgatacagggctctt
ttgggtcttgtaattggaatgagtacaatttaaacctcttaacgaggaacaattggaggg
caagtctggtgccagcagccgcggtaattccagctccaatagcgtatattaaagttgttg
cagttaaaaagctcgtagttgaaccttgggcctggctggcaggtccgcctcaccgcgagt
acttgtccggccgggccttt-tttctggagaacctcatgcccttcactgggtgtgctggg
gaaccaggacttttactttgaaaaaattagagtgttcaaagcaggcctttgctcgaatac
gttagcatggaataatagaataggacgtgcggtcctattttgttggtttctaggaccgcc
gtaatgattaatagggacagtcgggggcatcagtattcaattgtcagaggtgaaattctt
ggatttattgaagactaactactgcgaaagcatttgccaaggatgttttcattaatcagt
gaacgaaagttaggggatcgaagacgatcagataccgtcgtagtcttaaccgtaaactat
gccgactagggattgggcgatgttttcatcttgactcgctcagc----------------
------------------------------------------------------------
--attatcgccgccggtactggtgagttcgaggctggtatctccaaggatggccagactc
gtgagcacgctctcctcgcctacacccttggtgtcaagcagctcatcgtcgccatcaaca
agatggacaccaccaagtggtccgaggatcgtttccaggaaatcatcaaggagacaacca
acttcatcaagaaggttggcttcaaccccaagcacgtccccttcgttcccatctccggtt
tcaacggcgacaacatgatcgagccctcccccaactgcccctggtacaagggctgggaga
aggagaccaagaccaagtccactggtaagactctcctcgaggctattgatgccatcgacc
ccccggcccgtcccaccgacaagcccctccgtctgcccctccaggacgtttacaagattg
gtggtattggcacggttcccgtcggtcgtgtcgaaaccggtgtcatcaagtccggtatgg
tcgtcaccttcgcccccgctggtgttaccactgaagtcaagtccgtcgagatgcaccacg
agcagctcgtcgagggtcttcctggtgacaacgtcggcttcaacgtcaagaacgtctccg
tcaaggagatccgtcgtggcaacgtcgccggtgactccaagaacgacccgccaaagggtg
ccgagtctttcaacgcccaggtcatcgtccttaaccaccccggccaggtcggtgctggtt
acgcccctgtcttggattgccacactgcccatatcgcctgcaaattctccgagcttcttg
agaagattgaccgacgaactggcaagtctgttgagaacaaccctaagttcatcaagtctg
gtgatgccgctatcgtgaagatggttccgtccaagcccatgtgtgttgagg
>Crassiperidium_octosporum_KT_3008
gaaggatcattactgtatgggctatcccatcaagatggtaccctttgtctatacgttgtt
gtttcctcggcaggcttgcctgccaaaggggaccccttcaaccttttgcaatagcagtaa
catctgatacaaacaaataattacaactttcaacaacggatctcttggttctggcatcga
tgaagaacgcagcgaaatgcgataagtagtgtgaattgcagaatttagtgaatcatcgaa
tctttgaacgcacattgcgccccttggtattccatggggcatgcctgttcgagcgtcatt
tgaaccttcaagcactgcttggtgttgggtgtctgtcttcatggactcgccttaaagtta
ttggcggccatttttggcttacaagcgcagcacagtcgctttcagctacagaaatggcgt
ccagcaagccctttttacgcttgacctc--------------------------------
-----------------acggcgagtgaagcggcaacagctcaaatttgaaatctggctc
ttttagagtccgagttgtaatttgcagagggtgctttggcgttggcagcggtctaagttc
cttggaacaggacatcgcagagggtgagaatcccgtatgtggtcgcctgccttcgccatg
taaagccccttcgacgagtcgagttgtttgggaatgcagctctaaatgggaggtaaattt
cttctaaagctaaatattggccagagaccgatagcgcacaagtagagtgatcgaaagatg
aaaagcactttggaaagagagtcaaaaagcacgtgaaattgttgaaagggaagcgcttgc
agccagacgtgcctgtagttgctcatccgggctcttgcccggtgcactcttctgcaggca
ggccagcatcagtttgggcggttggataaaggcctctgtcatgtatctctcttcggagtg
accttataggggaggcgtaatgcaaccagcctgaactgaggtccgcgcatctgctaggat
gctggcgtaatggctgtaagcggcccgtcttgaaacacggaccaaggagtctaacatcta
tgcgagtgtttgggtgtcaagcccgagcgcgcaatgaaagtgaacggaggtgggaacccc
tcggggtgcaccatcgaccgatcctgatgtcttcggatggatttgagtaagagcatagct
gttgggacccgaaagatggtgaactatgcttgaatagggtgaagccagaggaaactctgg
tggaagctcgcagcggttctgacgtgcaaatcgatcgtcaaatttgggcataggggcgaa
agactaatcgaactatctagtagctggttcctgccgaagtttccctcaggatagcagtaa
cgttttcagttttatgaggtaaagcgaatgattagaggcctgggggttgaaacaaccttc
acctattctcaaactttaaatatgtaagaagtccttgttacttaattgaacgtggacatt
tgaatgtatcgttactagtgggccatttttggtaagcagaactggcgatgcgggatgaac
cgaacgcggggttaaggtgccagaatgcacgctcatcagacaccacaaaaggtgttagtt
catctagacagcaggacggtggccatggaagtcggaatccgctaaggagtgtgtaacaac
tcacctgccgaatgaactagccctgaaaatggatggcgctcaagcgtgttacccataccc
cgccgccagggcagacattatgccctggcgagtaggcaggcgtgga--------------
--------------actgcgaatggctcattaaatcagttatcgtttatttgatagtacc
ttactacttggataaccgtggtaattctagagctaatacatgctgaaaaccccaacttcg
gaaggggtgtatttattagataaaaaaccaatgcctttcggggctctttggtgattcatg
ataacttttcagatcgcatggccttgcgccggcgacggttcattcaaatttctgccctat
caactttcgatggtaaggtattggcttaccatggtttcaacgggtaacggggaattaggg
ttcgattccggagagggagcctgagaaacggctaccacatccaaggaaggcagcaggcgc
gcaaattacccaatcccgacacggggaggtagtgacaataaatactgatacagggctctt
ttgggtcttgtaattggaatgagtacaatttaaacctcttaacgaggaacaattggaggg
caagtctggtgccagcagccgcggtaattccagctccaatagcgtatattaaagttgttg
cagttaaaaagctcgtagttgaaccttgggcctggctggcaggtccgcctcaccgcgagt
acttgtccggccgggccttt-tttctggagaacctcatgcccttcactgggtgtgctggg
gaaccaggacttttactttgaaaaaattagagtgttcaaagcaggcctttgctcgaatac
gttagcatggaataatagaataggacgtgcggtcctattttgttggtttctaggaccgcc
gtaatgattaatagggacagtcgggggcatcagtattcaattgtcagaggtgaaattctt
ggatttattgaagactaactactgcgaaagcatttgccaaggatgttttcattaatcagt
gaacgaaagttaggggatcgaagacgatcagataccgtcgtagtcttaaccgtaaactat
gccgactagggattgggcgatgttttcatcttgactcgctcagc----------------
------------------------------------------------------------
--attatcgccgctggtactggtgagttcgaggctggtatctccaaggatggccagactc
gtgagcacgctctcctcgcctacaccctcggtgtcaagcagctcatcgtcgccatcaaca
agatggacaccaccaagtggtccgaggatcgtttccaggaaatcatcaaggagacaacca
acttcatcaagaaggttggcttcaaccccaagcacgtccccttcgttcccatctccggtt
tcaacggcgacaacatgatcgagccctcccccaactgcccctggtacaagggctgggaga
aggagaccaagaccaagtccactggtaagactctcctcgaggctattgatgccatcgacc
ccccggcccgtcccaccgacaagcccctccgtctgcccctccaggacgtttacaagattg
gtggtattggcacggttcccgtcggtcgtgtcgaaaccggtgtcatcaagtccggtatgg
tcgtcaccttcgcccccgctggtgttaccactgaagtcaagtccgtcgagatgcaccacg
agcagctcgtcgagggtcttcctggtgacaacgtcggcttcaacgtcaagaacgtctccg
tcaaggagatccgtcgtggcaacgtcgccggtgactccaagaacgacccgccaaagggtg
ccgagtctttcaacgcccaggtcatcgtccttaaccaccccggccaggtcggtgctggtt
acgcccctgtcttggattgccacactgcccatatcgcctgcaaattctccgagcttcttg
agaagattgaccgacgaactggcaagtctgttgagaacaaccctaagttcatcaagtctg
gtgatgccgctatcgtgaagatggttccgtccaagcccatgtgtgttgagg
>Crassiperidium_quadrisporum_KT_2798_1
gaaggatcattactgtatggactatcccatcaagatggtaccctttgtctatccgttgtt
gtttcctcggcaggcttgcctgccaacggggacccctccaaccctttgcaatagcagtaa
catctgataccaacaaataattacaactttcaacaacggatctcttggttctggcatcga
tgaagaacgcagcgaaatgcgataagtagtgtgaattgcagaatttagtgaatcatcgaa
tctttgaacgcacattgcgccccttggtattccatggggcatgcctgttcgagcgtcatt
tgaaccttcaagcactgcttggtattgggtgtctgtcctcgtggactcgccttaacgtta
ttggcggccattcttggcttacaagcgcagcacagtcgcttctggcctcaacagtggcga
ccagcaagccctttttacgcttgacctc--------------------------------
-----------------acggcgagtgaagcggcaacagctcaaatttgaaatctggctc
tttcagggtccgagttgtaatttgcagagggtgctttggcgttggcagcggtctaagttc
cttggaacaggacatcgcagagggtgagaatcccgtatgtggtcgcctgccttcgccatg
taaagccccttcgacgagtcgagttgtttgggaatgcagctctaaatgggaggtaaattt
cttctaaagctaaatactggccagagaccgatagcgcacaagtagagtgatcgaaagatg
aaaagcactttggaaagagagtcaaaaagcacgtgaaattgttgaaagggaagcgcttgc
agccagacgtgcctgtagttgctcatccgggctcttgcccggtgcactcttctgcaggca
ggccagcatcagtttgggcggttggataaaggcctctgtcatgtatctctcttcggagtg
accttataggggaggcgtaatgcaaccagcctggactgaggtccgcgcatctgctaggat
gctggcgtaatggctgtaagcggcccgtcttgaaacacggaccaaggagtctaacatcta
tgcgagtgtttgggtgtcaagcccgagcgcgcaatgaaagtgaacggaggtgggaacccc
tcggggtgcaccatcgaccgatcctgatgtcttcggatggatttgagtaagagcatagct
gttgggacccgaaagatggtgaactatgcttgaatagggtgaagccaggtgaaaacctgg
tggaagctcgcagcggttctgacgtgcaaatcgatcgtcaaatttgggcataggggcgaa
agactaatcgaactatctagtagctggttcctgccgaagtttccctcaggatagcagtaa
cgttttcagttttatgaggtaaagcgaatgattagaggcctgggggttgcaacaaccttc
acctattctcaaactttaaatatgtaagaagtccttgttacttaattgaacgtggacatt
tgaatgtatcgttactagtgggccatttttggtaagcagaactggcgatgcgggatgaac
cgaacgcggggttaaggtgccagaatgcacgctcatcagacaccacaaaaggtgttagtt
catctagacagcaggacggtggccatggaagtcggaatccgctaaggagtgtgtaacaac
tcacctgccgaatgaactagccctgaaaatggatggcgctcaagcgtgttacccataccc
cgccgccagggcagacattatgccctggcgagtaggcaggcgtgga--------------
--------------actgcgaatggctcattaaatcagttatcgtttatttgatagtacc
ttactacttggacaaccgtggtaattctagagctaatacatgctaaaaaccccaacttcg
gaaggggtgtatttattagataaaaaaccaatgcctttcggggctctttggtgattcatg
ataacttttcaaatcgcatagccttgtgctggcgatggttcattcaaatttctgccctat
caactttcgatggtaaggtattggcttaccatggtttcaacgggtaacggggaattaggg
ttcgattccggagagggagcctgagaaacggctaccacatccaaggaaggcagcaggcgc
gcaaattacccaatcccgacacggggaggtagtgacaataaatactgatacagggctctt
ttgggtcttgtaattggaatgagtacaatttaaacctcttaacgaggaacaattggaggg
caagtctggtgccagcagccgcggtaattccagctccaatagcgtatattaaagttgttg
cagttaaaaagctcgtagttgaaccttgggcctggctggcaggtccgcctcaccgcgagt
acttgtccggccgggccttt-tttctggagaacctcatgcccttcactgggtgtgctggg
gaaccaggacttttactttgaaaaaattagagtgttcaaagcaggcctttgctcgaatac
gttagcatggaataatagaataggacgtgcggtcctattttgttggtttctaggaccgcc
gtaatgattaatagggacagtcgggggcatcagtattcaattgtcagaggtgaaattctt
ggatttattgaagactaactactgcgaaagcatttgccaaggatgttttcattaatcagt
gaacgaaagttaggggatcgaagacgatcagataccgtcgtagtcttaaccgtaaactat
gccgactagggattgggcgatgttttcatcttgactcgctcagc----------------
------------------------------------------------------------
--attatcgctgccggtactggtgagttcgaggctggtatctccaaggatggccagactc
gtgagcacgctctcctcgcctacaccctcggtgtcaagcagctcatcgtcgctatcaaca
agatggacaccaccaagtggtccgaggagcgtttccaggaaatcatcaaggagacaacca
acttcatcaagaaggttggcttcaaccccaagcacgtgcccttcgttcccatctccgggt
tcaacggcgacaacatgatcgagccctcccccaactgcccctggtacaagggctgggaga
aggagaccaagaccaagtccaccggtaagactctcctcgaggccattgacgccatcgacc
ctccggcccgtcccaccgacaagcctctccgtctgcccctccaggacgtgtacaagattg
gtggtattggcacggttcccgtcggtcgtgttgaaaccggtgttattaagtccggcatgg
tcgtcaccttcgcccccgctggtgtcaccactgaagtcaagtccgtcgagatgcaccacg
agcagcttgtcgagggtctccccggtgacaacgtcggcttcaacgtcaagaacgtctccg
tcaaggagatccgtcgtggcaacgtcgccggtgactccaagaacgacccgccaaagggtg
ccgagtccttcaacgcccaggtcatcgtccttaaccaccccggccaggtcggtgctggtt
acgcacctgtcttggattgccacactgcccatatcgcctgcaaattctccgagcttcttg
agaagattgaccgacgaactggcaagtctgttgagaacaaccctaagttcatcaagtctg
gtgatgccgctatcgtgaagatggttccgtccaagcccatgtgcgttgagg
>Crassiperidium_quadrisporumT_KT_2798_2
gaaggatcattactgtatggactgtcccatcaagatggtaccctttgtctatctgttgtt
gtttcctcggcaggcttgcctgccaacggggacccctccaaccctttgcaatagcagtaa
catctgataccaacaaataattacaactttcaacaacggatctcttggttctggcatcga
tgaagaacgcagcgaaatgcgataagtagtgtgaattgcagaatttagtgaatcatcgaa
tctttgaacgcacattgcgccccttggtattccatggggcatgcctgttcgagcgtcatt
tgaaccttcaagcactgcttggtattgggtgtctgtcctcgtggactcgccttaacgtta
ttggcggccattcttggcttacaagcgcagcacagtcgcttctggcctcaacagtggcga
ccagcaagccctttttacgcttgacctc--------------------------------
-----------------acggcgagtgaagcggcaacagctcaaatttgaaatctggctc
tttcagggtccgagttgtaatttgcagagggtgctttggcgttggcagcggtctaagttc
cttggaacaggacatcgcagagggtgagaatcccgtatgtggtcgcctgccttcgccatg
taaagccccttcgacgagtcgagttgtttgggaatgcagctctaaatgggaggtaaattt
cttctaaagctaaatactggccagagaccgatagcgcacaagtagagtgatcgaaagatg
aaaagcactttggaaagagagtcaaaaagcacgtgaaattgttgaaagggaagcgcttgc
agccagacgtgcctgtagttgctcatccgggctcttgcccggtgcactcttctgcaggca
ggccagcatcagtttgggcggttggataaaggcctctgtcatgtatctctcttcggagtg
accttataggggaggcgtaatgcaaccagcctggactgaggtccgcgcatctgctaggat
gctggcgtaatggctgtaagcggcccgtcttgaaacacggaccaaggagtctaacatcta
tgcgagtgtttgggtgtcaagcccgagcgcgcaatgaaagtgaacggaggtgggaacccc
tcggggtgcaccatcgaccgatcctgatgtcttcggatggatttgagtaagagcatagct
gttgggacccgaaagatggtgaactatgcttgaatagggtgaagccaggtgaaaacctgg
tggaagctcgcagcggttctgacgtgcaaatcgatcgtcaaatttgggcataggggcgaa
agactaatcgaactatctagtagctggttcctgccgaagtttccctcaggatagcagtaa
cgttttcagttttatgaggtaaagcgaatgattagaggcctgggggttgcaacaaccttc
acctattctcaaactttaaatatgtaagaagtccttgttacttaattgaacgtggacatt
tgaatgtatcgttactagtgggccatttttggtaagcagaactggcgatgcgggatgaac
cgaacgcggggttaaggtgccagaatgcacgctcatcagacaccacaaaaggtgttagtt
catctagacagcaggacggtggccatggaagtcggaatccgctaaggagtgtgtaacaac
tcacctgccgaatgaactagccctgaaaatggatggcgctcaagcgtgttacccataccc
cgccgccagggcagacattatgccctggcgagtaggcaggcgtgga--------------
--------------actgcgaatggctcattaaatcagttatcgtttatttgatagtacc
ttactacttggacaaccgtggtaattctagagctaatacatgctaaaaaccccaacttcg
gaaggggtgtatttattagataaaaaaccaatgcctttcggggctctttggtgattcatg
ataacttttcaaatcgcatagccttgtgctggcgatggttcattcaaatttctgccctat
caactttcgatggtaaggtattggcttaccatggtttcaacgggtaacggggaattaggg
ttcgattccggagagggagcctgagaaacggctaccacatccaaggaaggcagcaggcgc
gcaaattacccaatcccgacacggggaggtagtgacaataaatactgatacagggctctt
ttgggtcttgtaattggaatgagtacaatttaaacctcttaacgaggaacaattggaggg
caagtctggtgccagcagccgcggtaattccagctccaatagcgtatattaaagttgttg
cagttaaaaagctcgtagttgaaccttgggcctggctggcaggtccgcctcaccgcgagt
acttgtccggccgggccttt-tttctggcgaacctcatgcccttcactgggtgtgctggg
gaaccaggacttttactttgaaaaaattagagtgttcaaagcaggcctttgctcgaatac
gttagcatggaataatagaataggacgtgcggtcctattttgttggtttctaggaccgcc
gtaatgattaatagggacagtcgggggcatcagtattcaattgtcagaggtgaaattctt
ggatttattgaagactaactactgcgaaagcatttgccaaggatgttttcattaatcagt
gaacgaaagttaggggatcgaagacgatcagataccgtcgtagtcttaaccgtaaactat
gccgactagggattgggcgatgttttcatcttgactcgctcagc----------------
------------------------------------------------------------
--attatcgctgccggtactggtgagttcgaggctggtatctccaaggatggccagactc
gtgagcacgctctcctcgcctacaccctcggtgtcaagcagctcatcgtcgctatcaaca
agatggacaccaccaagtggtccgaggagcgtttccaggaaatcatcaaggagacaacca
acttcatcaagaaggttggcttcaaccccaagcacgtgcccttcgttcccatctccgggt
tcaacggcgacaacatgatcgagccctcccccaactgcccctggtacaagggctgggaga
aggagaccaagaccaagtccaccggtaagactctcctcgaggccattgacgccatcgacc
ctccggcccgtcccaccgacaagcctctccgtctgcccctccaggacgtgtacaagattg
gtggtattggcacggttcccgtcggtcgtgttgaaaccggtgttattaagtccggcatgg
tcgtcaccttcgcccccgctggtgtcaccactgaagtcaagtccgtcgagatgcaccacg
agcagcttgtcgagggtctccccggtgacaacgtcggcttcaacgtcaagaacgtctccg
tcaaggagatccgtcgtggcaacgtcgccggtgactccaagaacgacccgccaaagggtg
ccgagtccttcaacgcccaggtcatcgtccttaaccaccccggccaggtcggtgctggtt
acgcacctgtcttggattgccacactgcccatatcgcctgcaaattctccgagcttcttg
agaagattgaccgacgaactggcaagtctgttgagaacaaccctaagttcatcaagtctg
gtgatgccgctatcgtgaagatggttccgtccaagcccatgtgcgttgagg
>Shearia_formosa_MFLUCC_20_0017
gaaggatcattactgtatgggctatcccatcgagatgataccctttgtctataagttgtt
gtttcctcggcaggcttgcctgccaatggggactatttcaaccctttgcaatagcagtag
cctctgatactagtaattatttacaactttcaacaacggatctcttggttctggcatcga
tgaagaacgcagcgaaatgcgataagtagtgtgaattgcagaatttagtgaatcatcgaa
tctttgaacgcacattgcgcctcttggtattccatgaggcatgcctgttcgagcgtcatt
agaacactcaagctctgcttggtgttgggtgtctgtccccgtggactcgccttaaagtca
ttggcagccgctcttggcctggaagcgcagcaaagtcgcggtaggctgtcatggtggcgt
ccaacaagctcttcttacacttgacctc--------------------------------
--gggattgccctagtaacggcgagtgaagcggcaatagctcaaatttgaaatctggccc
tttcagggtccgagttgtaatttgtagagggtgctttggagtcggcagcggtctaagttc
cttggaacaggacatcacagagggtgagaatcccgtacgtggtcgcttgccttcgccatg
taaagccccttcgacgagtcgagttgtttgggaatgcagctctaaatgggaggtaaattt
cttctaaagctaaatactggccagagaccgatagcgcacaagtagagtgatcgaaagatg
aaaagcactttggaaagagagtcaaaaagcacgtgaaattgttgaaagggaagcgctggc
agccagacttgcctgtagttgctcatctaggctcttgcctggtgtactcttctgcaggca
ggccagcatcagtttgggcggttggagaatggcctctgtcacgtatctctcttcggagag
accttataggggaggcgtaatgcaaccagcctggactgaggtccgcgcatctgctaggat
gctggcgtaatggctgtcagcggcccgtcttgaaacacggaccaaggagtctaacatcta
tgcgagtgtttgggtgtcaagcccgagcgcgcaatgaaagtgaacggaggtgggaaccct
ctggggtgcaccatcgaccgatcctgatgtcttcggatggatttgagtaagagcatagct
gttgggacccgaaagatggtgaactatgcttgaatagggtgaagccagaggaaactctgg
tggaagctcgcagcggttctgacgtgcaaatcgatcgtcaaatttgggcataggggcgaa
agactaatcg--------------------------------------------------
------------------------------------------------------------
------------------------------------------------------------
------------------------------------------------------------
------------------------------------------------------------
------------------------------------------------------------
------------------------------------------------------------
------------------------------------------------------------
---------------ctgcgaatggctcattaaatcagttatcgtttatttgatagtact
ttactacttggataaccgtggtaattctagagctaatacatgctgaaaaccccaacttcg
gaaggggtgtatttattagataaaaaaccaatgcctttcggggctctttggtgattcatg
ataacttttcagatcgcatggccttgcgccggcgacggttcattcaaatttctgccctat
caactttcgatggtaaggtattggcttaccatggtttcaacgggtaacggggaattaggg
ttcgattccggagagggagcctgagaaacggctaccacatccaaggaaggcagcaggcgc
gcaaattacccaatcccgacacggggaggtagtgacaataaatactgatacagggctctt
ttgggtcttgtaattggaatgagtacaatttaaacctcttaacgaggaacaattggaggg
caagtctggtgccagcagccgcggtaattccagctccaatagcgtatattaaagttgttg
cagttaaaaagctcgtagttgaaccttgggcctggctggcaggtccgcctcaccgcgagt
acttgtccggccgggccttt-tttctggagaacctcatgcccttcactgggtgtgctggg
gaaccagaacttttactttgaaaaaattagagtgttcaaagcaggcctttgctcgaatac
gttagcatggaataatagaataggacgtgcggtcctattttgttggtttctaggaccgcc
gtaatgattaatagggacagtcgggggcatcagtattcaattgtcagaggtgaaattctt
ggatttattgaagactaactactgcgaaagcatttgccaaggatgttttcattaatcagt
gaacgaaagttaggggatcgaagacgatcagataccgtcgtagtcttaaccgtaaactat
gccgactagggatcgggcgatgttttcatcttgactcgctcggcaccttacgagaaatc-
------------------------------------------------------------
--atcattgctgctggtactggtgagtttgaggctggtatctccaaggatggccagactc
gtgagcacgctctcctcgcctacactctcggtgtcaagcagcttattgttgccatcaaca
agatggataccactaagtggtctgaggaccgttaccaggaaatcatcaaggagacgtcca
acttcatcaagaaggttggctacaaccccaagcacgtccccttcgttcccatctccggct
tcaacggcgacaacatgatcgacgcctctagcaactgcccttggtacaagggttgggaga
aggagaccaagaccaaggccactggcaagactctcctcgaggccatcgatgccattgatc
ccccatcccgtcccaccgacaagcctctccgcctgcctcttcaggatgtgtacaagattg
gtggtattggcacggtccccgtcggtcgtgttgagaccggtaccatcaaggctggtatgg
tcgtcaccttcgcccccgctggtgtcaccactgaagtcaagtccgtcgaaatgcaccacg
agcagctcaccgagggtgttcctggtgacaacgtcggcttcaacgtcaagaacgtttccg
tcaaggagattcgtcgtggcaacgtcgctggtgactccaagaatgacccgccaaagggtg
ctgagtccttcaacgcccaggtcatcgttcttaaccaccccggccaggtcggagctggtt
acgctcctgtcttggattgccacactgcccatattgcctgcaaattctctgagctccttg
agaagattgatcgacgaactggcaagtctgttgagaacagccccaaattcatcaagtctg
gtgatgccgctatcgtcaagatggttccgtccaagcctatgtgcgttgagg
>Shearia_formosa_MFLUCC_20_0018
gaaggatcattactgtatgggctatcccatcgagatgataccctttgtctataagttgtt
gtttcctcggcaggcttgcctgccaatggggactatttcaaccctttgcaatagcagtag
cctctgatactagtaattatttacaactttcaacaacggatctcttggttctggcatcga
tgaagaacgcagcgaaatgcgataagtagtgtgaattgcagaatttagtgaatcatcgaa
tctttgaacgcacattgcgcctcttggtattccatgaggcatgcctgttcgagcgtcatt
agaacactcaagctctgcttggtgttgggtgtctgtccccgtggactcgccttaaagtca
ttggcagccgctcttggcctggaagcgcagcaaagtcgcggtaggctgtcatggtggcgt
ccaacaagctcttcttacacttgacctc--------------------------------
--gggattgccctagtaacggcgagtgaagcggcaatagctcaaatttgaaatctggccc
tttcagggtccgagttgtaatttgtagagggtgctttggagtcggcagcggtctaagttc
cttggaacaggacatcacagagggtgagaatcccgtacgtggtcgcttgccttcgccatg
taaagccccttcgacgagtcgagttgtttgggaatgcagctctaaatgggaggtaaattt
cttctaaagctaaatactggccagagaccgatagcgcacaagtagagtgatcgaaagatg
aaaagcactttggaaagagagtcaaaaagcacgtgaaattgttgaaagggaagcgctggc
agccagacttgcctgtagttgctcatctaggctcttgcctggtgtactcttctgcaggca
ggccagcatcagtttgggcggttggagaatggcctctgtcacgtatctctcttcggagag
accttataggggaggcgtaatgcaaccagcctggactgaggtccgcgcatctgctaggat
gctggcgtaatggctgtcagcggcccgtcttgaaacacggaccaaggagtctaacatcta
tgcgagtgtttgggtgtcaagcccgagcgcgcaatgaaagtgaacggaggtgggaaccct
ctggggtgcaccatcgaccgatcctgatgtcttcggatggatttgagtaagagcatagct
gttgggacccgaaagatggtgaactatgcttgaatagggtgaagccagaggaaactctgg
tggaagctcgcagcggttctgacgtgcaaatcgatcgtcaaatttgggcataggggcgaa
agactaatcg--------------------------------------------------
------------------------------------------------------------
------------------------------------------------------------
------------------------------------------------------------
------------------------------------------------------------
------------------------------------------------------------
------------------------------------------------------------
------------------------------------------------------------
---------------ctgcgaatggctcattaaatcagttatcgtttatttgatagtact
ttactacttggataaccgtggtaattctagagctaatacatgctgaaaaccccaacttcg
gaaggggtgtatttattagataaaaaaccaatgcctttcggggctctttggtgattcatg
ataacttttcagatcgcatggccttgcgccggcgacggttcattcaaatttctgccctat
caactttcgatggtaaggtattggcttaccatggtttcaacgggtaacggggaattaggg
ttcgattccggagagggagcctgagaaacggctaccacatccaaggaaggcagcaggcgc
gcaaattacccaatcccgacacggggaggtagtgacaataaatactgatacagggctctt
ttgggtcttgtaattggaatgagtacaatttaaacctcttaacgaggaacaattggaggg
caagtctggtgccagcagccgcggtaattccagctccaatagcgtatattaaagttgttg
cagttaaaaagctcgtagttgaaccttgggcctggctggcaggtccgcctcaccgcgagt
acttgtccggccgggccttt-tttctggagaacctcatgcccttcactgggtgtgctggg
gaaccagaacttttactttgaaaaaattagagtgttcaaagcaggcctttgctcgaatac
gttagcatggaataatagaataggacgtgcggtcctattttgttggtttctaggaccgcc
gtaatgattaatagggacagtcgggggcatcagtattcaattgtcagaggtgaaattctt
ggatttattgaagactaactactgcgaaagcatttgccaaggatgttttcattaatcagt
gaacgaaagttaggggatcgaagacgatcagataccgtcgtagtcttaaccgtaaactat
gccgactagggatcgggcgatgttttcatcttgactcgctcggcaccttacgagaaatc-
------------------------------------------------------------
--atcattgctgctggtactggtgagtttgaggctggtatctccaaggatggccagactc
gtgagcacgctctcctcgcctacactctcggtgtcaagcagcttattgttgccatcaaca
agatggataccactaagtggtctgaggaccgttaccaggaaatcatcaaggagacgtcca
acttcatcaagaaggttggctacaaccccaagcacgtccccttcgttcccatctccggct
tcaacggcgacaacatgatcgacgcctctagcaactgcccttggtacaagggttgggaga
aggagaccaagaccaaggccactgccaagactctcttcgaggccatcgatgccattgatc
ccccatcccgtcccaccgccaagcctctccgcctgcctcttcaggatgtgtacaagattg
gtggtattggcacggtccccgtcggtcgtgttgagaccggtaccatcaaggctggtatgg
tcgtcaccttcgcccccgctggtgtcaccactgaagtcaagtccgtcgaaatgcaccacg
agcagctcaccgagggtgttcctggtgacaacgtcggcttcaacgtcaagaacgtttccg
tcaaggagattcgtcgtggcaacgtcgctggtgactccaagaatgacccgccaaagggtg
ctgagtccttcaacgcccaggtcatcgttcttaaccaccccggccaggtcggagctggtt
acgctcctgtcttggattgccacactgcccatattgcctgcaaattctctgagctccttg
agaagattgatcgacgaactggcaagtctgttgagaacagccccaaattcatcaagtctg
gtgatgccgctatcgtcaagatggttccgtccaagcctatgtgcgttgagg
>Shearia_formosaT_MFLUCC_20_0019
gaaggatcattactgtatgggctatcccatcgagatgataccctttgtctataagttgtt
gtttcctcggcaggcttgcctgccaatggggactatttcaaccctttgcaatagcagtag
cctctgatactagtaattatttacaactttcaacaacggatctcttggttctggcatcga
tgaagaacgcagcgaaatgcgataagtagtgtgaattgcagaatttagtgaatcatcgaa
tctttgaacgcacattgcgcctcttggtattccatgaggcatgcctgttcgagcgtcatt
agaacactcaagctctgcttggtgttgggtgtctgtccccgtggactcgccttaaagtca
ttggcagccgctcttggcctggaagcgcagcaaagtcgcggtaggctgtcatggtggcgt
ccaacaagctcttcttacacttgacctc--------------------------------
--gggattgccctagtaacggcgagtgaagcggcaatagctcaaatttgaaatctggccc
tttcagggtccgagttgtaatttgtagagggtgctttggagtcggcagcggtctaagttc
cttggaacaggacatcacagagggtgagaatcccgtacgtggtcgcttgccttcgccatg
taaagccccttcgacgagtcgagttgtttgggaatgcagctctaaatgggaggtaaattt
cttctaaagctaaatactggccagagaccgatagcgcacaagtagagtgatcgaaagatg
aaaagcactttggaaagagagtcaaaaagcacgtgaaattgttgaaagggaagcgctggc
agccagacttgcctgtagttgctcatctaggctcttgcctggtgtactcttctgcaggca
ggccagcatcagtttgggcggttggagaatggcctctgtcacgtatctctcttcggagag
accttataggggaggcgtaatgcaaccagcctggactgaggtccgcgcatctgctaggat
gctggcgtaatggctgtcagcggcccgtcttgaaacacggaccaaggagtctaacatcta
tgcgagtgtttgggtgtcaagcccgagcgcgcaatgaaagtgaacggaggtgggaaccct
ctggggtgcaccatcgaccgatcctgatgtcttcggatggatttgagtaagagcatagct
gttgggacccgaaagatggtgaactatgcttgaatagggtgaagccagaggaaactctgg
tggaagctcgcagcggttctgacgtgcaaatcgatcgtcaaatttgggcataggggcgaa
agactaatcg--------------------------------------------------
------------------------------------------------------------
------------------------------------------------------------
------------------------------------------------------------
------------------------------------------------------------
------------------------------------------------------------
------------------------------------------------------------
------------------------------------------------------------
---------------ctgcgaatggctcattaaatcagttatcgtttatttgatagtact
ttactacttggataaccgtggtaattctagagctaatacatgctgaaaaccccaacttcg
gaaggggtgtatttattagataaaaaaccaatgcctttcggggctctttggtgattcatg
ataacttttcagatcgcatggccttgcgccggcgacggttcattcaaatttctgccctat
caactttcgatggtaaggtattggcttaccatggtttcaacgggtaacggggaattaggg
ttcgattccggagagggagcctgagaaacggctaccacatccaaggaaggcagcaggcgc
gcaaattacccaatcccgacacggggaggtagtgacaataaatactgatacagggctctt
ttgggtcttgtaattggaatgagtacaatttaaacctcttaacgaggaacaattggaggg
caagtctggtgccagcagccgcggtaattccagctccaatagcgtatattaaagttgttg
cagttaaaaagctcgtagttgaaccttgggcctggctggcaggtccgcctcaccgcgagt
acttgtccggccgggccttt-tttctggagaacctcatgcccttcactgggtgtgctggg
gaaccagaacttttactttgaaaaaattagagtgttcaaagcaggcctttgctcgaatac
gttagcatggaataatagaataggacgtgcggtcctattttgttggtttctaggaccgcc
gtaatgattaatagggacagtcgggggcatcagtattcaattgtcagaggtgaaattctt
ggatttattgaagactaactactgcgaaagcatttgccaaggatgttttcattaatcagt
gaacgaaagttaggggatcgaagacgatcagataccgtcgtagtcttaaccgtaaactat
gccgactagggatcgggcgatgttttcatcttgactcgctcggcaccttacgagaaatc-
------------------------------------------------------------
--atcattgctgctggtactggtgagtttgaggctggtatctccaaggatggccagactc
gtgagcacgctctcctcgcctacactctcggtgtcaagcagcttattgttgccatcaaca
agatggataccactaagtggtctgaggaccgttaccaggaaatcatcaaggagacgtcca
acttcatcaagaaggttggctacaaccccaagcacgtccccttcgttcccatctccggct
tcaacggcgacaacatgatcgacgcctctagcaactgcccttggtacaagggttgggaga
aggagaccaagaccaaggccactggcaagactctcctcgaggccatcgatgccattgatc
ccccatcccgtcccaccgacaagcctctccgcctgcctcttcaggatgtgtacaagattg
gtggtattggcacggtccccgtcggtcgtgttgagaccggtaccatcaaggctggtatgg
tcgtcaccttcgcccccgctggtgtcaccactgaagtcaagtccgtcgaaatgcaccacg
agcagctcaccgagggtgttcctggtgacaacgtcggcttcaacgtcaagaacgtttccg
tcaaggagattcgtcgtggcaacgtcgctggtgactccaagaatgacccgccaaagggtg
ctgagtccttcaacgcccaggtcatcgttcttaaccaccccggccaggtcggagctggtt
acgctcctgtcttggattgccacactgcccatattgcctgcaaattctctgagctccttg
agaagattgatcgacgaactggcaagtctgttgagaacagccccaaattcatcaagtctg
gtgatgccgctatcgtcaagatggttccgtccaagcctatgtgcgttgagg
>Shearia_formosa_GMBCC1172
gaaggatcattactgtatgggctatcccatcgagatgataccctttgtctataagttgtt
gtttcctcggcaggcttgcctgccaatggggaccatttcaaccctttgcaatagcagtag
cctctgatactagtaattatttacaactttcaacaacggatctcttggttctggcatcga
tgaagaacgcagcgaaatgcgataagtagtgtgaattgcagaatttagtgaatcatcgaa
tctttgaacgcacattgcgcctcttggtattccatgaggcatgcctgttcgagcgtcatt
agaacactcaagctctgcttggtgttgggtgtctgtccccgtggactcgccttaaagtca
ttggcagccgctcttggcctggaagcgcagcaaagtcgcggtaggctgtcatggtggcgt
ccaacaagctcttcttacactga-------------------------------------
-----attgccctagtaacggcgagtgaagcggcaatagctcaaatttgaaatctggccc
ttttagggtccgagttgtaatttgtagagggtgctttggagtcggcagcggtctaagttc
cttggaacaggacatcacagagggtgagaatcccgtacgtggtcgcttgccttcgccatg
taaagccccttcgacgagtcgagttgtttgggaatgcagctctaaatgggaggtaaattt
cttctaaagctaaatactggccagagaccgatagcgcacaagtagagtgatcgaaagatg
aaaagcactttggaaagagagtcaaaaagcacgtgaaattgttgaaagggaagcgctggc
agccagacttgcctgtagttgctcatctaggctcttgcctggtgtactcttctgcaggca
ggccagcatcagtttgggcggttggagaatggcctctgtcacgtatctctcttcggagag
accttataggggaggcgtaatgcaaccagcctggactgaggtccgcgcatctgctaggat
gctggcgtaatggctgtcagcggcccgtcttgaaacacggaccaaggagtctaacatcta
tgcgagtgtttgggtgtcaagcccgagcgcgcaatgaaagtgaacggaggtgggaaccct
ctggggtgcaccatcgaccgatcctgatgtcttcggatggatttgagtaagagcatagct
gttgggacccgaaagatggtgaactatgcttgaatagggtgaagccagaggaaactctgg
tggaagctcgcagcggttctgacgtgcaaatcgatcgtcaaatttgggcatag-------
------------------------------------------------------------
------------------------------------------------------------
------------------------------------------------------------
------------------------------------------------------------
------------------------------------------------------------
------------------------------------------------------------
------------------------------------------------------------
------------------------------------------------------------
--------------------aatggctcattaaatcagttatcgtttatttgatagtact
ttactacttggataaccgtggtaattctagagctaatacatgctgaaaaccccaacttcg
gaaggggtgtatttattagataaaaaaccaatgcctttcggggctctttggtgattcatg
ataacttttcagatcgcatggccttgcgccggcgacggttcattcaaatttctgccctat
caactttcgatggtaaggtattggcttaccatggtttcaacgggtaacggggaattaggg
ttcgattccggagagggagcctgagaaacggctaccacatccaaggaaggcagcaggcgc
gcaaattacccaatcccgacacggggaggtagtgacaataaatactgatacagggctctt
ttgggtcttgtaattggaatgagtacaatttaaacctcttaacgaggaacaattggaggg
caagtctggtgccagcagccgcggtaattccagctccaatagcgtatattaaagttgttg
cagttaaaaagctcgtagttgaaccttgggcctggctggcaggtccgcctcaccgcgagt
acttgtccggccgggccttt-tttctggagaacctcatgcccttcactgggtgtgctggg
gaaccagaacttttactttgaaaaaattagagtgttcaaagcaggcctttgctcgaatac
gttagcatggaataatagaataggacgtgcggtcctattttgttggtttctaggaccgcc
gtaatgattaatagggacagtcgggggcatcagtattcaattgtcagaggtgaaattctt
ggatttattgaagactaactactgcgaaagcatttgccaaggatgttttcattaatcagt
gaacgaaagttaggggatcgaagacgatcagataccgtcgtagtcttaaccgtaaactat
gccgactagggatcgggcgatgttttcatcttgactcgctcggcaccttacgag------
------------------------------------------------------------
--??????????????????????????????????????????????????????????
????????????????????????????????????????????????????????????
????????????????????????????????????????????????????????????
????????????????????????????????????????????????????????????
????????????????????????????????????????????????????????????
????????????????????????????????????????????????????????????
????????????????????????????????????????????????????????????
????????????????????????????????????????????????????????????
????????????????????????????????????????????????????????????
????????????????????????????????????????????????????????????
????????????????????????????????????????????????????????????
????????????????????????????????????????????????????????????
????????????????????????????????????????????????????????????
????????????????????????????????????????????????????????????
???????????????????????????????????????????????????
>Thyrostroma_lyciiT_MFLUCC_16_1170
gaaggatcattacttactggctctgcctagctacttttacccatgtttttttacgtcaaa
gtttcctcggcggcttaggccgccggttggacaaccataaaccctttgcagttgcagtcg
cgtctgataaaacaaaataattacaactttcaacaacggatctcttggttctggcatcga
tgaagaacgcagcgaaatgcgataagtagtgtgaattgcagaattcagtgaatcatcgaa
tctttgaacgcacattgcacctctcggtattccgggaggtatgcctgttcgagcgtcatt
tgtaccctcaagctctgcttggtgttgggtgtttgttcccgtgaactcgccttaaaacaa
ttggcagccggcgtacgtttcggagcgcagcacatttgccccagatcagtatgttggcat
ccaagaagcctttaacgctcttgacctc--------------------------------
-------------------ggcgagtgaagcggcaacagctcaaatttgaaatctggctc
ttttggggtccgagttgtaatttgcagagggcgctttggcgttggcagcggtccaagttc
cttggaacaggacgtcacagagggtgagaatcccgtacgtggtcgctggccttcgccgtg
taaagccccttcgacgagtcgagttgtttgggaatgcagctctaaatgggaggtaaattt
cttctaaagctaaatactggccagagaccgatagcgcacaagtagagtgatcgaaagatg
aaaagcactttggaaagagagtcaaacagcacgtgaaattgttgaaagggaagcgcttgc
agccagacttgcctgtagttgctcatccgggcttttgcccggtgcactcttctataggca
ggccagcatcagtttgggcggttagataaaggtctctgtcatgtagctctcttcggggag
aacttataggggaggcgacatgtaaccagcccagattgaggtccgcgcatttgctaggat
gctggcgtaatggctgtaagcggcccgtcttgaaacacggaccaaggagtctaacatcta
tgcgagtgtttgggtgtcaagcccgagcgcgcaatgaaagtgaacggaggtgggaacccc
tcggggtgcaccatcgaccgatcctgatgtcttcggatggatttgagtaagagcatagct
gttgggacccgaaagatggtgaactatgcttgaatagggtgaagccagaggaaactctgg
tggaggctcgcagcggttctgacgtgcaaatcgatcgtcaaa------------------
------------------------------------------------------------
------------------------------------------------------------
------------------------------------------------------------
------------------------------------------------------------
------------------------------------------------------------
------------------------------------------------------------
------------------------------------------------------------
------------------------------------------------------------
------------------------------------------------------------
-------ttggataaccgtggtaattctagagctaatacatgctaaaaaccccaacttcg
ggaggggtgtatttattagataaaaaaccaacgcccttcggggcttcttggtgattcatg
ataacttcacggatcgcatggccttgcgccggcgacggttcattcaaatttctgccctat
caactttcgatggtaaggtattggcttaccatggtttcaacgggtaacggggaattaggg
ttcgattccggagagggagcctgagaaacggctaccacatccaaggaaggcagcaggcgc
gcaaattacccaatcccgacacggggaggtagtgacaataaatactgatacagggctctt
ttgggtcttgtaattggaatgagtacaatttaaacctcttaacgaggaacaattggaggg
caagtctggtgccagcagccgcggtaattccagctccaatagcgtatattaaagttgttg
cagttaaaaagctcgtagttgaaacttgggtctggctggcaggtccgcctcaccgcgtgt
acttgtccggccgggcctttccttctggagaacctcatgcccttcactgggcgtgttggg
gaaccaggacttttactttgaaaaaattagagtgttcaaagcaggcctttgctcgaatac
gttagcatggaataatagaataggacgtgcggtcctattttgttggtttctaggaccgcc
gtaatgattaatagggacagtcgggggcatcagtattcaattgtcagaggtgaaattctt
ggatttattgaagactaactactgcgaaagcatttgccaaggatgttttcattaatcagt
gaacgaaagttaggggatcgaagacgatcagataccgtcgtagtcttaaccgtaaactat
gccgactagggatcgggcgatgttcttttt------------------------------
------------------------------------------------------------
------------------------------------------------------------
------------------------------------------------------------
----------------gtggtctgaggaccgttaccaggagatcatcaaggagacctcca
acttcatcaagaaggtcggatacaaccccaagcacgttcccttcgtgcccatctccggtt
tcaacggtgacaacatgatcgacgtttccagcaactgcccctggtacaagggatgggaga
aggagaccaagtccaagaccactggtaagaccctcctcgaggccattgatgccatcgacc
ctccctcgcgtcctaccgacaagcccctccgtctgccccttcaggacgtttacaagattg
gcggtattggcacggtgcccgtcggtcgtgttgagaccggtatcatcaaggccggtatgg
tcgtcaccttcgcccccgctggtgtgaccactgaagtcaagtccgtcgagatgcaccacg
agcagcttgtcgagggtgtgcccggtgacaacgtcggcttcaacgtcaagaacgtctccg
tcaaggagatccgtcgtggtaacgttgccggtgactccaagaccgacccccccaagggtg
ccgagtccttcaacgcccaggtcatcgtcctcaaccaccctggtcaggtcggtgccggtt
acgccccagtgttggactgccacaccgcccacattgcttgcaagttctctgagctcctcg
agaagatcgaccgccgtaccggaaagtcgactgagagctcccccaagttcatcaagtctg
gtgacgctgccatcgtcaagatggttccctccaagccca------------
>Phaeosphaeria_chiangrainaT_MFLUCC_13_0231
gaaggatcattacattcatagcccagcta-cttgtttacacccttgttttttgcgttatc
gtttcctcggcgggcttgcctgccggttggacaacttataaccttttttatcttcaatcg
cgtctgaaaatatacaataattacaactttcaacaacggatctcttggttctggcatcga
tgaagaacgcagcgaaatgcgataagtagtgtgaattgcagaattcagtgaatcatcgaa
tctttgaacgcacattgcgccccttggtattccatggggcatgcctgttcgagcgtcatt
tgtaccttcaagctttgcttggtgttgggtgcttgtcttttaagactcacctcaaagtca
ttggcagccagtgtttggtagtaagcgcagcacatttgccttggtccctaacagcagctt
ccatcaagccatttctcactttgacctc--------------------------------
--gggattgccctagtaacggcgagtgaagcggcaacagctcaaatttgaaatctggctc
tttcagggtccgagttgtaatttgcagagggcgctttggcgttggcagcggtccaagttc
tttggaacaggacgtcacagagggtgagaatcccgtacgtggtcgctagccttcgccgtg
taaagccccttcgacgagtcgagttgtttgggaatgcagctctaaatgggaggtaaattt
cttctaaagctaaatactggccagagaccgatagcgcacaagtagagtgatcgaaagatg
aaaagcactttggaaagagagtcaaatagcacgtgaaattgttgaaagggaagcgcttgc
agccagacttgcctgtagttgcttatctggacttttgtccggtgcactcttctgcgggca
ggccagcatcagtttgggcggttggataaaggtctctgtcatgtacctcctttcggggag
gccttataggggagacgacatgcaaccagcctggactgaggtccgcgcatctgctaggat
gctggcgtaatggctgtaagcggcccgtcttgaaacacggaccaaggagtctaacatcta
tgcgagtgtttgggtgtcaagcccagacgcgtaatgaaagtgaacggaggtgggaaccct
tt-gggtgcaccatcgaccgatcctgatgtcttcggatggatttgagtaagagcatggct
gttgggacccgaaagatggtgaactatgcttgaatagggtgaagccagaggaaactctgg
tggaggctcgcagcggttctgacgtgcaaatcgatcgtcaaatttgggcataggggcg--
------------------------------------------------------------
------------------------------------------------------------
------------------------------------------------------------
------------------------------------------------------------
------------------------------------------------------------
------------------------------------------------------------
------------------------------------------------------------
------------------------------------------------------------
------------------------------------------cgtttatttgatagtacc
ttactacttggataaccgtggtaattctagagctaatacatgctgaaaaccccaacttcg
ggaggggtgtatatattagataaaaaaccaacgcccttcggggcttcttggtgattcatg
atatctttacggatcgcatggccttgcgccggcgacggttcattcaaatttctgccctat
caactttcgatggtaaggtattggcttaccatggtttcaacgggtaacggggaattaggg
ttcgattccggagagggagcctgagaaacggctaccacatccaaggaaggcagcaggcgc
gcaaattacccaatcccgacacggggaggtagtgacaataaatactgatacagggctctt
ttgggtcttgtaattggaatgagtacaatttaaacctcttaacgaggaacaattggaggg
caagtctggtgccagcagccgcggtaattccagctccaatagcgtatattaaagttgttg
cagttaaaaagctcgtagttgaaccttgggtctggctggcaggtccgcctcaccgcgtgt
acttgtccggccgggcc-ttccttctggagaacctcatgcccttcactgggcgtgttggg
g-accaggacttttactttgaaaaaattagagtgttcaaagcaggcctttgctcgaatac
gttagcatggaataatagaataggacgtgcggtcctattttgttggtttctaggaccgcc
gtaatgattaatagggacagtcgggggcatcagtattcaattgtcagaggtgaaattctt
ggatttattgaagactaactactgcgaaagcatttgccaaggatgttttcattaatcagt
gaacgaaagttaggggatcgaagacgatcagataccgtcgtagtcttaaccgtaaactat
gccgactagggatcgggcgatgttctttttctgactcgctcggcaccttacgagaaatca
aagtttttgggttctggggggagtatggtcgcaaggctgaaacttaaagaaa-tgacgga
a-------------ggtactggtgaattcgaggctggtatctccaaggatggtcagaccc
gtgagcacgcccttcttgcctacaccctcggtgtcaagcagctcatcgttgccatcaaca
agatggacaccaccaagtggtctgaggcccgttaccaggaaattatcaaggagacttcca
acttcatcaagaaggtcggctacaaccccaagcacgttcccttcgtccccatctccggtt
tcaacggtgacaacatgattgaggcctccaccaactgcccctggtacaagggatgggaga
aggagaccaagtctaaggccactggtaagaccctcctcgaggccatcgatgccattgacc
ctccttcccgtcccaccgacaagcccctccgcctgcccctccaggacgtgtacaagattg
gcggtattggcacggttcccgtcggtcgtgtcgagaccggtgtcatcaaggccggtatgg
tcgtcaccttcgcccccgctggtgtcaccactgaagtcaagtccgtcgagatgcaccacg
agcaacttactgagggtgttcccggtgacaacgtcggcttcaacgtcaagaacgtctccg
tcaaggagatccgtcgtggtaacgttgctggtgactccaagaatgaccctcccaagggcg
ccgagtccttcaacgcccaggtcatcgtcctcaaccaccctggtcaggtcggtgccggtt
acgcaccagtccttgattgccacactgcccacattgcttgcaagttctccgagctcctcg
agaagatcgaccgccgtaccggcaagtcagttgaaaactcccccaagttcatcaagtctg
gtgacgccgccatcgtcaagatggttccctccaagcccatgtgcgttgagg
>Phaeosphaeria_musaeT_MFLUCC_11_0133
gaaggatcattacattcatagcccagcta-cttgtttacacccttgctttttgcgttatc
gtttcctcggcgggcttgcctgccggttggacaacttataacc-tttttatcttcaatcg
cgtctgaaaatatacaaaaattacaactttcaacaacggatctcttggttctggcatcga
tgaagaacgcagcgaaatgcgataagtagtgtgaattgcagaattcagtgaatcatcgaa
tctttgaacgcacattgcgccccttggtattccatggggcatgcctgttcgagcgtcatt
tgtaccttcaagctttgcttggtgttgggtgcttgtcttttaagactcacctcaaagtca
ttggcagccagtgtttggtagtaagcgcagcacatttgccttggtccctaacagcagcat
ccatcaagccattctcacttttgacctc--------------------------------
--------------------------------------------atttgaaatctggctc
tttcagggtccgagttgtaatttgcagagggcgctttggcgttggcagcggtccaagttc
tttggaacaggacgtcacagagggtgagaatcccgtacgtggtcgctagccttcgccgtg
taaagccccttcgacgagtcgagttgtttgggaatgcagctctaaatgggaggtaaattt
cttctaaagctaaatactggccagagaccgatagcgcacaagtagagtgatcgaaagatg
aaaagcactttggaaagagagtcaaatagcacgtgaaattgttgaaagggaagcgcttgc
agccagacttgcctgtagttgcttatctggacttttgtccggtgcactcttctgcgggca
ggccagcatcagtttgggcggttggataaaggtctctgtcatgtacctcctttcggggag
gccttataggggagacgacatgcaaccagcctggactgaggtccgcgcatctgctaggat
gctggcgtaatggctgtaagcggcccgtcttgaaacacggaccaaggagtctaacatcta
tgcgagtgtttgggtgtcaagcccagacgcgtaatgaaagtgaacggaggtgggaaccct
tt-gggtgcaccatcgaccgatcctgatgtcttcggatggatttgagtaagagcatggct
gttgggacccgaaagatggtgaactatgcttgaatagggtgaagccagaggaaactctgg
tggaggctcgcagcggttctgacgtgcaaatcgatcgtcaaa------------------
------------------------------------------------------------
------------------------------------------------------------
------------------------------------------------------------
------------------------------------------------------------
------------------------------------------------------------
------------------------------------------------------------
------------------------------------------------------------
-----------------------------------------------------------g
cattataccgtgaaactgcgaatggctcattaaatcagttatcgtttatttgatagtacc
ttactacttggataaccgtggtaattctagagctaatacatgctgaaaaccccaacttcg
ggaggggtgtatatattagataaaaaaccaacgcccttcggggcttcttggtgattcatg
atatctttacggatcgcatggccttgcgccggcgacggttcattcaaatttctgccctat
caactttcgatggtaaggtattggcttaccatggtttcaacgggtaacggggaattaggg
ttcgattccggagagggagcctgagaaacggctaccacatccaaggaaggcagcaggcgc
gcaaattacccaatcccgacacggggaggtagtgacaataaatactgatacagggctctt
ttgggtcttgtaattggaatgagtacaatttaaacctcttaacgaggaacaattggaggg
caagtctggtgccagcagccgcggtaattccagctccaatagcgtatattaaagttgttg
cagttaaaaagctcgtagttgaaccttgggtctggctggcaggtccgcctcaccgcgtgt
acttgtccggccgggcc-ttccttctggagaacctcatgcccttcactgggcgtgttggg
g-accaggacttttactttgaaaaaattagagtgttcaaagcaggcctttgctcgaatac
gttagcatggaataatagaataggacgtgcggtcctattttgttggtttctaggaccgcc
gtaatgattaatagggacagtcgggggcatcagtattcaattgtcagaggtgaaattctt
ggatttattgaagactaactactgcgaaagcatttgccaaggatgttttcattaatcagt
gaacga------------------------------------------------------
------------------------------------------------------------
------------------------------------------------------------
--------------ggtactggtgagttcgaggctggtatctccaaggatggtcagaccc
gtgagcacgccctgcttgcctacaccctcggtgtcaagcagctcatcgtcgccatcaaca
agatggacaccaccaagtggtctgaggaccgttaccaggagatcatcaaggagacctcca
acttcatcaagaaggtcggctacaaccccaagcacgttcccttcgtccccatctccggtt
tcaacggcgacaacatgatcgacgcctccaccaactgcccctggtacaagggatgggaga
aggagaccaagtctaaggccactggcaagaccctcctcgaggccatcgatgccattgacc
ctccttcccgtcccaccgacaagcccctccgcctgcccctccaggatgtctacaagattg
gcggtattggcacggttcccgtcggtcgtgtcgagaccggtgtcatcaaggccggtatgg
tcgtcaccttcgcccccgctggtgtcaccactgaagtcaagtccgtcgagatgcaccacg
agcagcttaccgagggtgttcccggtgacaacgtcggcttcaacgtcaagaacgtctccg
tcaaggagatccgtcgtggcaacgttgccggtgactccaagaacgacccccccaagggtg
ccgagtccttcaacgcccaggtcatcgtcctcaaccaccctggtcaggtcggtgccggtt
acgcaccagtcctcgactgccacactgcccacattgcttgcaagttctccgagctcctcg
agaagatcgaccgccgtaccggcaagtcggttgagaactcccccaagttcatcaagtctg
gtgatgccgccatcgtcaagatggttccctccaagcccatgtgcgttgagg
>Phaeosphaeria_thysanolaenicolaT_MFLUCC_10_0563
gaaggatcattacattcatagcccagcta-cttgtttacacccttgttttttgcgttatc
gtttcctcggcgggcttgcctgccggttggacaacttataaccttttttatcttcaatcg
cgtctgaaaatatacaataattacaactttcaacaacggatctcttggttctggcatcga
tgaagaacgcagcgaaatgcgataagtagtgtgaattgcagaattcagtgaatcatcgaa
tctttgaacgcacattgcgccccttggtattccatggggcatgcctgttcgagcgtcatt
tgtaccttcaagctttgcttggtgttgggtgcttgtcttttaagactcacctcaaagtca
ttggcagccagtgtttggtagtaagcgcagcacatttgccttggtccctaacagcagctt
ccatcaagccatttctcactttgacctc--------------------------------
-----------------------------gcggcaacagctcaaatttgaaatctggctc
tttcagggtccgagttgtaatttgcagagggcgctttggcgttggcagcggtccaagttc
tttggaacaggacgtcacagagggtgagaatcccgtacgtggtcgctagccttcgccgtg
taaagccccttcgacgagtcgagttgtttgggaatgcagctctaaatgggaggtaaattt
cttctaaagctaaatactggccagagaccgatagcgcacaagtagagtgatcgaaagatg
aaaagcactttggaaagagagtcaaatagcacgtgaaattgttgaaagggaagcgcttgc
agccagacttgcctgtagttgcttatctggacttttgtccggtgcactcttctgcgggca
ggccagcatcagtttgggcggttggataaaggtctctgtcatgtacctcctttcggggag
gccttataggggagacgacatgcaaccagcctggactgaggtccgcgcatctgctaggat
gctggcgtaatggctgtaagcggcccgtcttgaaacacggaccaaggagtctaacatcta
tgcgagtgtttgggtgtcaagcccagacgcgtaatgaaagtgaacggaggtgggaaccct
tt-gggtgcaccatcgaccgatcctgatgtcttcggatggatttgagtaagagcatggct
gttgggacccgaaagatggtgaactatgcttgaatagggtgaagccagaggaaactctgg
tggaggctcgcagcggttctgacgtgcaaatcgatcgtcaaa------------------
------------------------------------------------------------
------------------------------------------------------------
------------------------------------------------------------
------------------------------------------------------------
------------------------------------------------------------
------------------------------------------------------------
------------------------------------------------------------
------------------------------------------------------------
------------------------gctca-taaatcag-tatcgtt--attgatagtacc
ctactacttggataaccgtggtaaatctagagctaatacatgctgaaaaccccaacttcg
ggaggggtgtatatattagataaaaaaccaacgcccttcggggcttcttggtgattcatg
atatctttacggatcgcatggccttgcgccggcgacggttcattcaaatttctgccctat
caactttcgatggtaaggtattggcttaccatggtttcaacgggtaacggggaattaggg
ttcgattccggagagggagcctgagaaacggctaccacatccaaggaaggcagcaggcgc
gcaaattacccaatcccgacacggggaggtagtgacaataaatactgatacagggctctt
ttgggtcttgtaattggaatgagtacaatttaaacctcttaacgaggaacaattggaggg
caagtctggtgccagcagccgcggtaattccagctccaatagcgtatattaaagttgttg
cagttaaaaagctcgtagttgaaccttgggtctggctggcaggtccgcctcaccgcgtgt
acttgtccggccgggcc-ttccttctggagaacctcatgcccttcactgggcgtgttggg
g-accaggacttttactttgaaaaaattagagtgttcaaagcaggcctttgctcgaatac
gttagcatggaataatagaataggacgtgcggtcctattttgttggtttctaggaccgcc
gtaatgattaatagggacagtcgggggcatcagtattcaattgtcagaggtgaaattctt
ggatttattgaagactaactactgcgaaagcatttgccaaggatgttttcattaatcagt
gaacgaaagttaggggatcgaagacgatcagataccgtcgtagtcttaaccgtaaactat
gccgactagggatcgggcgatgttctttttctgactcgctcggcaccttacgagaaatca
aagttt--------------------ggtc------------------------------
--------------ggtactggtgagttcgaggctggtatctccaaggatggtcagaccc
gtgagcacgccctgcttgcctacaccctcggtgtcaagcagctcatcgtcgccatcaaca
agatggacaccaccaagtggtctgaggaccgttaccaggagatcatcaaggagacctcca
acttcatcaagaaggtcggctataaccccaagcacgttcccttcgtccccatctccggtt
tcaacggcgacaacatgatcgacgcctccaccaactgcccctggtacaagggatgggaga
aggagaccaagtctaaggccactggcaagaccctcctcgaggccatcgatgccattgacc
ctccttcccgtcccaccgacaagcccctccgcctgcccctccaggatgtctacaagattg
gcggtattggcacggttcccgtcggtcgtgtcgagaccggtgtcatcaaggccggtatgg
tcgtcaccttcgcccccgctggtgtcaccactgaagtcaagtccgtcgagatgcaccacg
agcagcttaccgagggtgttcccggtgacaacgtcggcttcaacgtcaagaacgtctccg
tcaaggagatccgtcgtggcaacgttgccggtgactccaagaatgacccccccaagggtg
ccgagtccttcaacgcccaggtcatcgtcctcaaccaccctggtcaggtcggtgccggtt
acgcaccagtcctcgactgccacactgcccacattgcttgcaagttctccgagctcctcg
agaagattgaccgccgtaccggcaagtcggttgagaactcccccaagttcatcaagtctg
gtgatgccgccatcgtcaagatggttccctccaagcccatgtgcgttgagg
>Parafenestella_rosacearum_FM1
gaaggatcattaccatataaaactgtctgccctgtctggacccttgttttttgcgtattt
gtttccttggtgggcttgcctgccaaaaggacactatataaccctttgtaattgcaatcg
cgtcagaaa-aacataatagttacaactttcaacaacggatctcttggttctggcatcga
tgaagaacgcagcgaaatgcgaaaagtagtgtgaattgcagaattcagtgaatcatcgaa
tctttgaacgcacattgcgccccttggtattccatggggcatgcctgttcgagcgtcatt
tgtaccttcaagccctgcttggtgttgggtgtttgtccccgtggactcgccttaaagtga
ttggcagccggcgtatgccttggagcgcagcacatttgcccctcggcctaacgttggcat
ccagtaagcctcttttgctcttgacctcagcatatcaataagcggaggaaaagaaaccaa
cagggattgccctagtaacggcgagtgaagcggcatcagctcaaatttgaaatctggctc
ttttagggtccgagttgtaatttgcagagggcgctttggcgttggcagcggtccaagttc
cttggaacaggacgtcacagagggtgagaatcccgtacgtggtcgctggccttcgccgtg
taaagccccttcgacgagtcgagttgtttgggaatgcagctctaaatgggaggtaaattt
cttctaaagctaaatactggccagagaccgatagcgcacaagtagagtgatcgaaagatg
aaaagcactttggaaagagagtcaaatagcacgtgaaattgttgaaagggaagcgcttgc
agccagacttgcctgtagttgctcatccgggcttttgcccggtgcactcttctgcgggca
ggccagcatcagtctaggcggttggataaaggcctctgtcacgtacctcctttcggggag
gccttataggggaggcgtaatgcaaccagcctggactgaggtccgcgcatctgctaggat
gctggcgtaatggctgtaagcggcccgtcttgaaacacggaccaaggagtctaacatcta
tgcgagtgtttgggtgtcaagcccgaacgcgtaatgaaagtgaacggaggtgggatccct
ttagggtgcaccatcgaccgatcctgatgtcttcggatggatttgagtaagagcatggct
gttgggacccgaaagatggtgaactatgcttgaatagggtgaagccagaggaaactctgg
tggaggctcgcagcggttctgacgtgcaaatcgatcgtcaaatttgggcataggggcgaa
agactaatcgaac-----------------------------------------------
------------------------------------------------------------
------------------------------------------------------------
------------------------------------------------------------
------------------------------------------------------------
------------------------------------------------------------
------------------------------------------------------------
----------------------------------------------gtctaagtataagc
aattataccgtgaaactgcgaatggctcattaaatcagttatcgtttatttgatagtacc
ttactacttggataaccgtggtaattctagagctaatacatgctgaaaaccccaacttcg
ggaggggtgtatttattagataaaaaaccaacgcccttcggggcttcttggtgattcatg
ataactttacggatcgcatggccttgcgccggcgacggttcattcaaatttctgccctat
caactttcgatggtaaggtattggcttaccatggtttcaacgggtaacggggaattaggg
ttcgattccggagagcgagcctgagagacggctagcacatccaaggaaggcagcaggcgc
gcaaattacccaatcccgacacggggaggtagtgacaataaatactgatacagggctctt
ttgggtcttgtaattggaatgagtacaatttaaacctcttaacgaggaacaattggaggg
caagtctggtgccagcagccgcggtaattccagctccaatagcgtatattaaagttgttg
cagttaaaaagctcgtagttgaaacttgggtctggctggcaggtccgcctcaccgcgtgt
acttgtccggccgggcc-ttccttctggagaacctcatgcccttcactgggcgtgttggg
g-accaggacttttactttgaaaaaattagagtgttcaaagcaggcctttgctcgaatac
gttagcatggaataatagaataggacgtgcggttctattttgttggtttctaggaccgcc
gtaatgattaatagggacagtcgggggcatcagtattcaattgtcagaggtgaaattctt
ggatttattgaagactaactactgcgaaagcatttgccaaggatgttttcattaatcagt
gaacgaaagttaggggatcgaagacgatcagataccgtcgtagtcttaaccgtaaactat
gccgactagggatcgggcgatgttctttttttgactcgctcggcaccttacgagaaatca
aagttttgg---tctgggg-----------------------------------------
--atcatcgctgccggtactggtgagttcgaggctggtatctccaaggatggccagaccc
gtgagcacgccctgcttgcctacaccctcggtgtcaagcagctcatcgtcgccatcaaca
agatggacaccaccaagtggtctgaggaccgttaccaggagatcatcaaggagacctcca
acttcatcaagaaggtcggctacaaccccaagcacgtccccttcgtccccatctccggct
tcaacggtgacaacatgatcgacgcttcccccaactgcccctggtacaagggctgggaga
aggagaccaagaccaagtccaccggtaagactctcctcgaggctatcgatgccatcgacc
ctccttcgcgtcctaccgacaagcccctccgtcttcccctccaggacgtgtacaagattg
gcggcattggcacggttcccgtcggtcgtgtcgagaccggtatcatcaaggccggtatgg
tcgtcaccttcgcccccgctggtgtcaccactgaagtcaagtccgtcgagatgcaccacg
agcagcttgtcgagggtgtccccggtgacaacgtcggcttcaacgtcaagaacgtctccg
tcaaggagatccgtcgtggcaacgttgccggtgactccaagaacgacccccccaagggtg
ccgagtccttcaacgcccaggtcattgtcctcaaccaccctggtcaggtcggtgccggtt
acgca-------------------------------------------------------
------------------------------------------------------------
---------------------------------------------------
>Fenestella_mediaT_CBS_144860
gaaggatcattaccattaaaaattggctatcctgtctgaacccttg-cttttgtgtattt
gtttccttggcgggcttgcccgtcagctggacactataaacctcttgtaatttgcaatcg
cgtcagaaa-aacataatagttacaactttcaacaacggatctcttggttctggcatcga
tgaagaacgcagcgaaatgcgaaaagtagtgtgaattgcagaattcagtgaatcatcgaa
tctttgaacgcacattgcgccctttggtattccaaagggcatgcctgttcgagcgtcatt
tgtaccttcaagcactgcttggtgttgggtgtttgtccccatggactcgcctcaaagcta
ttggcagccggcaaacgccttggagcgcagcacaagtgcccctttgctgaatgttggcgt
ccatcaagcctcttttgctcttgacctcagcatatcaataagcggaggaaaagaaaccaa
cagggattgccctagtaacggcgagtgaagcggcatcagctcaaatttgaaatctggctc
tttcagggtccgagttgtaatttgcagagggcgctttggcgttggcagcggtccaagttc
cttggaacaggacgtcacagagggtgagaatcccgtacgtggtcgctggccttcgccgtg
taaagccccttcgacgagtcgagttgtttgggaatgcagctctaaatgggaggtaaattt
cttctaaagctaaatactggccagagaccgatagcgcacaagtagagtgatcgaaagatg
aaaagcactttggaaagagagtcaaacagcacgtgaaattgttgaaagggaagcgcttgc
agccagacttgcccgtagttgctcacctaaacagttgtttagtgaactcttctgcgggca
ggccagcatcagtttgggcggttggataagggactctttcatgtacctcctttcggggag
gccttatagaggagtcgaagtacaaccagcctggactgaggtccgcgcatctgctaggat
gctggcgtaatggctgtaagcggcccgtcttgaaacacggaccaaggagtctaacatcta
tgcgagtgtttgggtgtcaagcccgaacgcgtaatgaaagtgaacggaggtgggatccct
ttagggtgcaccatcgaccgatcctgatgtcttcggatggatttgagtaagagcatggct
gttgggacccgaaagatggtgaactatgcttgaatagggtgaagccagaggaaactctgg
tggaggctcgcagcggttctgacgtgcaaatcgatcgtcaaatttgggcataggggcgaa
agactaatcgaac-----------------------------------------------
------------------------------------------------------------
------------------------------------------------------------
------------------------------------------------------------
------------------------------------------------------------
------------------------------------------------------------
------------------------------------------------------------
----------------------------------------------gtctaagtataagc
aattataccgtgaaactgcgaatggctcattaaatcagttatcgtttatttgatagtacc
ttactacttggataaccgtggtaattctagagctaatacatgcttaaaaccccaacttcg
ggaggggtgtatttattagataaaaaaccaacgcccttcggggcttcttggtgattcatg
ataactttacggatcgcatggccttgcgccggcgacggttcattcaaatttctgccctat
caactttcgatggtaaggtattggcttaccatggtttcaacgggtaacggggaattaggg
ttcgattccggagagcgagcctgagagacggctagcacatccaaggaaggcagcaggcgc
gcaaattacccaatcccgacacggggaggtagtgacaataaatactgatacagggctctt
ttgggtcttgtaattggaatgagtacaatttaaacctcttaacgaggaacaattggaggg
caagtctggtgccagcagccgcggtaattccagctccaatagcgtatattaaagttgttg
cagttaaaaagctcgtagttgaaacttgggtctggctggcaggtccgcctcaccgcgtgt
acttgtccggccgggcc-ttccttctggagaacctcatgcccttcactgggcgtgttggg
g-accaggacttttactttgaaaaaattagagtgttcaaagcaggcctttgctcgaatac
gttagcatggaataatagaataggacgtacggttctattttgttggtttctaggaccgtc
gtaatgattaatagggacagtcgggggcatcagtattcaattgtcagaggtgaaattctt
ggatttattgaagactaactactgcgaaagcatttgccaaggatgttttcattaatcagt
gaacgaaagttaggggatcgaagacgatcagataccgtcgtagtcttaaccgtaaactat
gccgactagggatcgggcgatgttctttttttgactcgctcggcaccttacgagaaatca
aagttttgg---tctgggg-----------------------------------------
--atcatcgctgccggtactggtgagttcgaggctggtatctccaaggatggccagaccc
gtgagcacgctctgcttgcctacaccctcggtgtcaagcagctcatcgtcgccatcaaca
agatggacaccaccaagtggtccgaggaccgttaccaggagatcatcaaggagacctcca
acttcatcaagaaggtcggctacaaccccaagcacgtccccttcgtgcccatctccggct
tcaacggtgacaacatgatcgacgcctcccccaactgcccctggtacaagggctgggaga
aggagaccaagaccaagtccactggtaagacccttctcgaggccatcgatgccatcgacc
ctcccagccgtcccaccgacaagcccctccgtcttcccctccaggatgtctacaagatcg
gtggcattggcacggttcccgtcggtcgtgtcgagaccggtatcatcaaggccggtatgg
tcgtcacctttgcccccgctggtgtgaccactgaggtcaagtccgtcgagatgcaccacg
agcagcttgtcgagggtgtccccggtgacaatgtcggcttcaacgtcaagaacgtctccg
tcaaggagatccgtcgtggcaacgttgccggtgactccaagaacgacccccccaagggtg
ccgagtccttcaacgcccaggtcattgtcctcaaccaccctggtcaggtcggtgctggtt
acgca-------------------------------------------------------
------------------------------------------------------------
---------------------------------------------------
>Cucitella_opaliT_CBS_142405
gaaggatcattacc----------atttctcctgtctgaacccttgtcttttgcgtattt
gtttccttggtgggcttgcctgcctgtaggacactaaacaaccttttgtaattgcagtcg
cgtcagaaacaacataatagttacaactttcaacaacggatctcttggttctggcatcga
tgaagaacgcagcgaaatgcgaaaagtagtgtgaattgcagaattcagtgaatcatcgaa
tctttgaacgcacattgcgccccttggtattccatggggcatgcctgttcgagcgtcatt
tgtaccttcaagctctgcttggtgttgggtgtttgtccccgtggactcgccttaaagcaa
ttggcagccggcgtacgcctgggagcgcagcacatttgcctctcggctgagcgcttgcgt
ccatcaaggcttttttgctcttgacctcagcatatcaataagcggaggaaaagaaaccaa
cagggattgccctagtaacggcgagtgaagcggcatcagctcaaatttgaaatctggctc
tttcagggtccgagttgtaatttgcagagggcgctttggcgttggcagcggtccaagttc
cttggaacaggacgtcacagagggtgagaatcccgtacgtggtcgctggccttcgccgtg
taaagccccttcgacgagtcgagttgtttgggaatgcagctctaaatgggaggtaaattt
cttctaaagctaaatactggccagagaccgatagcgcacaagtagagtgatcgaaagatg
aaaagcactttggaaagagagtcaaatagcacgtgaaattgttgaaagggaagcgcttgc
agccagacttgcctgtagttgctcatccgggcttttgcccggtgcactcttctgcgggca
ggccagcatcagtctgggcggttggataaaggcctctgtcatgtacctcctttcggggag
gccttataggggaggcgccatgcagccagcctggactgaggtccgcgcatctgctaggat
gctggcgtaatggctgtaagcggcccgtcttgaaacacggaccaaggagtctaacatcta
tgcgagtgtttgggtgtcaagcccgaacgcgtaatgaaagtgaacggaggtgggatccct
ttagggtgcaccatcgaccgatcctgatgtcttcggatggatttgagtaagagcatggct
gttgggacccgaaagatggtgaactatgcttgaatagggtgaagccagaggaaactctgg
tggaggctcgcagcggttctgacgtgcaaatcgatcgtcaaatttgggcataggggcgaa
agactaatcga-------------------------------------------------
------------------------------------------------------------
------------------------------------------------------------
------------------------------------------------------------
------------------------------------------------------------
------------------------------------------------------------
------------------------------------------------------------
----------------------------------------------gtctaagtataagc
aattataccgtgaaactgcgaatggctcattaaatcagttatcgtttatttgatagtacc
ttactacttggataaccgtggtaattctagagctaatacatgctgaaaaccccaacttcg
ggaggggtgtatttattagataaaaaaccaacgcccttcggggcttcttggtgattcatg
ataactttacggatcgcatggccttgcgccggcgacggttcattcaaatttctgccctat
caactttcgatggtaaggtattggcttaccatggtttcaacgggtaacggggaattaggg
ttcgattccggagagggagcctgagaaacggctaccacatccaaggaaggcagcaggcgc
gcaaattacccaatcccgacacggggaggtagtgacaataaatactgatacagggctctt
ttgggtcttgtaattggaatgagtacaatttaaacctcttaacgaggaacaattggaggg
caagtctggtgccagcagccgcggtaattccagctccaatagcgtatattaaagttgttg
cagttaaaaagctcgtagttgaaacttgggcctggctggcaggtccgcctcaccgcgtgt
acttgtccggccgggcc-ttccttctggagaacctcatgcccttcactgggcgtgttggg
g-accaggacttttactttgaaaaaattagagtgttcaaagcaggcctttgctcgaatac
gttagcatggaataatagaataggacgtgcggttctattttgttggtttctaggaccgcc
gtaatgattaatagggacagtcgggggcatcagtattcaattgtcagaggtgaaattctt
ggatttattgaagactaactactgcgaaagcatttgccaaggatgttttcattaatcagt
gaacgaaagttaggggatcgaagacgatcagataccgtcgtagtcttaaccgtaaactat
gccgactagggatcgggcgatgttctttttttgactcgctcggcaccttacgagaaatca
aagttttgg---tctggg------------------------------------------
--atcatcgccgccggtactggtgagttcgaggctggtatctccaaggatggtcagaccc
gtgagcacgctctgcttgcctacaccctcggtgtcaagcagctcatcgtcgccatcaaca
agatggacaccaccaagtggtccgaggaccgttaccaggagatcatcaaggagacctcca
acttcatcaagaaggtcggctacaaccccaagcacgttcccttcgtccccatctccggct
tcaacggtgacaacatgattgacgcctcccccaactgcccctggtacaagggttgggaga
aggagaccaagaccaagtccactggtaagactctcctcgaggccatcgatgctatcgacc
ctcccagccgtcctaccgacaagcccctccgtctgcccctccaggacgtgtacaagattg
gtggtattggcacggttcccgtcggtcgtgtcgagactggtatcatcaaggccggtatgg
tcgtcaccttcgcccccgctggtgtcaccactgaggtcaagtccgtcgagatgcaccacg
agcagcttgtcgagggtgtccccggtgacaacgtcggcttcaacgtcaagaacgtctccg
tcaaggagatccgtcgtggtaacgttgccggtgactccaagaacgacccccccaagggtg
ccgagtccttcaacgcccaggtcatcgtcctcaaccaccctggtcaggtcggtgccg---
------------------------------------------------------------
------------------------------------------------------------
---------------------------------------------------
>Aigialus_parvus_NFCCI_395
tccggcgcctcaggcctgaatgcgcggcagccgcaatccgccctctgttcacgagaccgc
gtttcctcggcgggctcgctcgtcggaggacccctcgagaaaccgacttttatgtagtcc
agtctgtcgaatcaaaaacatcaaaactttcaacaacggatctcttggctctggcatcga
tgaagaacgcagcgaaatgcgataagtagtgtgaattgcagagctcagtgaatcatcgaa
tctttgaacgcatattgcgcccattggcactcctttgggcatgcctgttcgagcgtcgtg
tcgaccttcaagtgtagcttggtgttgggcgcattgtcttgtagactcgcctggaaatga
ttggcggcggac-cgcggcctggagcgcagtagatgcgtctcgaggctggagagtcccgc
gagccaggagcgcccacggtttgacctc--------------------------------
---------cctcagtaacggcgagtgaagcggcaacagctcaaatttgaaatctggctc
cctcggggtccgagttgtactttgtagagggtgctttggcgttggtagcggtctaagttc
tttgggacaagacgtcacggagggtgagaatcccgtatgtggccgcgtaacctcgccatg
taaagccccttcgacgagtcgagttgtttgggaatgcagctctaaatgggaggtaaattt
cttctaaagctaaatactggccagagaccgatagcgcacaagtagagtgatcgaaagatg
aaaagcactttggaaagagagtcaaaaagcacgtgaaattgttgaaagggaagcgctcac
agccagacgtgctcgtggctgctcatccggacacgtgtccggtgcactctcccacgagca
ggccagcatcggtttgggcggttggacaaaggcgccgggaatgtagctccctccggggag
cgttatagcccggcgcgcaatgcagccagcccagatcgaggcccgcgcgcatgctaggat
gctggcgtaatggctgtgagcggcccgtcttgaaacacggaccaaggagtctaacatcca
tgcgagtgtttgggtgtcaaacccaggcgcgcaatgaaagtgaacggaggtgggaaccct
ctagggcgcaccatcgaccgatcctgatgtcttcggatggatttgagtaagagcatggct
gttgggacccgaaagatggtgaactatgcctgaatagggcgaagccagaggaaactctgg
tggaggctcgcagcggttctgacgtgcaaatcgatcgtcga-------------------
------------------------------------------------------------
------------------------------------------------------------
------------------------------------------------------------
------------------------------------------------------------
------------------------------------------------------------
------------------------------------------------------------
------------------------------------------------------------
------------------------------------------------------------
---------------ctgcgaatggctcattaaatcagttatcgtttatttgatagtacc
ttactacttggataaccgtggtaattctagagctaatacatgccaaaaacctcgacttcg
ggaggggtgtatttattagataaaaagccaatgcccttt-gggctctttggtgattcatg
ataacttaacggatcgcatggccttgcgccggcgacggttcattcaaatttctgccctat
caactttcgatggtaaggtattggcttaccatggtctcaacgggtaacgggggattaggg
ttcgactccggagagggagcctgagaaacggctaccacatccaaggaaggcagcaggcgc
gcaaattacccaatcccgacacggggaggtagtgacaataaatactgatacagggctctt
ttgggtcttgtaatcggaatgagtacaatttaaatcccttaacgaggaacaattggaggg
caagtctggtgccagcagccgcggtaattccagctccaatagcgtatattaaagttgttg
cagttaaaaagctcgtagttgaaccttgggcctggctggccggtccgcctcaccgcgtgc
actggcacggccgggcctttcctcttggagagccccatgcccttcactgggcgtgtgggg
gaaccaggacttttactttgaaaaaattagagtgttcaaagcaggcctttgctcgaatac
attagcatggaataatgaaataggacgtgcggtcctattttgttggtttctaggaccgcc
gtaatgattaatagggacagtcgggggcatccgtattcaattgtcagaggtgaaattctt
ggatttattgaagacgaactactgcgaaagcatttgccagggatgttttcattaatcagt
gaacgaaagttaggggatcgaagacgatcagataccgtcgtagtcttaaccgtaaactat
gccgactagggatcgggcgatgttattatcttgactcgctcggcaccttacgagaaatca
a-----------------------------------------------------------
--atcattgctgctggtactggtgaattcgaagccggtatctcgaaggatggccagactc
gtgagcatgctctcctcgcctacacccttggtgtcaagcaactcatcgttgccatcaaca
agatggacaccaccaagtggtctgaggagcgttacaacgagatcatcaaggagacttcca
acttcattaagaaggttggctacaaccccaagaccgtccccttcgtcccaatctccggct
tcaacggtgataacatgattgagccctccaccaactgcccatggtacaagggttgggaga
aggagacgaagcagaaggcttctggaaagaccctccttgaggccatcgacaacattgacc
ccccgcaacgtccatccgacaagcctctccgtctccctctccaggatgtgtacaagattg
gcggtattggcactgtccccgtcggtcgtgttgagactggtaccatcaaggccggtatgg
ttgtcactttcgctcctgctggtgtgaccactgaagtcaagtctgtcgagatgcaccacg
agcagctctctgagggtgttcctggcgacaatgttggctttaatgtcaagaacgtctccg
tcaaggaaatccgtcgtggtaacgtcgctggtgactccaagaacgacccaccaaagggct
gcgagtctttcaacgcccaggtcatcgtccttaaccaccctggtcaagtcggtgctggtt
acgctccagtcttggattgccacactgcccacattgcctgcaagttctccgagctcttgg
agaagatcgaccgacgaactggcaagtctg------------------------------
---------------------------------------------------
>Alfoldia_vorosiiT_REF116
gaaggatcattatcgtaggctttttcctgtcgagatagcgtccttgtttttggagttttc
gtttcctcagcaggcctgcctgctactggggaccctttaaactctttgtaaatacagcac
tgtctgaaaacaaacaaaaatcaaaactttcaacaatggatctcttggttctggcatcga
tgaagaacgcagcaaaatgcgataagtagtgtgaattgcagaattcagtgaatcatcgaa
tctttgaacgcacattgcgccctttggtattccttagggcatgcctgttcgagcgtcatt
ttcaccttcaagcgcagcttggtgttgggcgtctgtcctcacggactcgcctcaaaatga
ttggcagccacttcagggctttgagcgcagcagaattgcctctggcggcaaaggtggcat
ccataagcacactttttattttgacctcagcatatcaataagcggaggaaaagaaaccaa
cagggattgccctagtaacggcgagtgaagcggcaacagctcaaatttgaaatctggccc
ttttggggtccgagttgtaatttgcagagggtgctttggcgttggctgtggtctaagttc
cttggaacaggacgtcgcagagggtgagaatcccgtatgtggccgccagtcttcgccgtg
taaagccccttcgacgagtcgagttgtttgggaatgcagctctaaatgggaggtaaattt
cttctaaagctaaatattggccagagaccgatagcgcacaagtagagtgatcgaaagatg
aaaagcactttggaaagagagtcaaaaagcacgtgaaattgttgaaagggaagcgcttgc
agccagacttgcttgcagttgcttagccaggcttttgcctggtgtactcttctgcatgca
ggccagcatcagtccgggcggttggataaaggcctattaaacgtacctctcttcggggag
gacttatagggtaggtgccatgcaaccagcctggattgaggtccgcgcatctgctaggat
gctggcgtaatggctgtaagcggcccgtcttgaaacacggaccaaggagtctaacatcta
tgcgagtgtttgggtgtcaagcccgagcgcgtaatgaaagtgaacggaggtgggaacctt
tcggggtgcaccatcgaccgatcctgatgtcttcggatggatttgagtaagagcatagct
gttgggacccgaaagatggtgaactatgcctgaatagggtgaagccagaggaaactctgg
tggaggctcgcagcggttctgacgtgcaaatcgatcgtcaaatttgggcataggggcgaa
agactaatcgaactatctagtagctggttcctgcg-------------------------
------------------------------------------------------------
------------------------------------------------------------
------------------------------------------------------------
------------------------------------------------------------
------------------------------------------------------------
------------------------------------------------------------
----------------------------------------------gtctaagtataagc
aattataccgtgaaactgcgaatggctcattaaatcagttatcgtttatttgatagtacc
ttactacttggataaccgtggtaattctagagctaatacatgctgaaaaccccgacttcg
gaaggggtgtatttattagataaaaaaccaatgcccttcggggctctttggtgattcatg
ataacttaacggatcgcatggccttgcgccggcgacggttcattcaaatttctgccctat
caactttcgatggtaaggtattggcttaccatggtttcaacgggtaacggggaattaggg
ttcggttccggagagggagcctgagaaacggctaccacatccaaggaaggcagcaggcgc
gcaaattacccaatcccgacacggggaggtagtgacaataaatactgatacagggctctt
ttgggtcttgtaattggaatgagtacaatttaaaccccttaacgaggaacaattggaggg
caagtctg----------------------------------------------------
------------------------------------------------------------
------------------------------------------------------------
------------------------------------------------------------
------------------------------------------------------------
------------------------------------------------------------
------------------------------------------------------------
------------------------------------------------------------
------------------------------------------------------------
------------------------------------------------------------
--atcattgccgctggtactggtgagttcgaggccggtatctccaaggacggccagactc
gcgagcacgctctccttgcctacaccctcggtgtcaagcagctcatcgtcgccatcaaca
agatggacaccaccaagtggtccgaggagcgcttcaacgagatcatcaaggagacgtcca
acttcatcaagaaggtcggatacaaccccaagcacgtccccttcgttcccatctccggct
tcaacggcgacaacatgatcgaggtctccaccaactgcccgtggtacaagggctgggaga
aggagaccaagtccaaggcttccggcaagaccctcctcgaggccattgacgccatcgacc
ccccgtcccgtccctccgacaagcccctccgtctccctctccaggatgtgtacaagatcg
gcggtattggcacggttcccgtcggtcgtgtcgagaccggtgttatcaaggccggtatgg
tcgtcaccttcgcccccgctggtgtcaccactgaagtcaagtccgtcgagatgcaccacg
agcagctcgccgagggtgtccccggtgacaacgtcggcttcaacgtcaagaacgtctccg
tcaaggagatccgtcgtggcaacgtcgccggtgactccaagaacgaccctcccaagggtg
ccgagtccttcaacgcccaggtcatcgtcctcaaccaccccggccaggtcggtgctggtt
acgcccctgtcttggattgccacactgcccacatcgcctgcaagttctccgagctcttgg
agaagatcgatcgccgaactggcaagtctgttgagaactcccccaagttcatcaagtctg
gtgatgccgctatcgtcaagatgttgccgtccaagcccatgtgcgtcgagg
>Amorocoelophoma_camelliaeT_NTUCC_18_097_2
cggaggacattatcgtaggcctctccctgtcgagatagcgtccttgtttttggagcctcc
gtttcctcagcaggtccgcctgctaccggggacacacaaaactctttgcaa--tcagcac
cgtctgaaaactacaaaaaatcaaaactttcaacaatggatctcttggttctggcatcga
tgaagaacgcagcaaaatgcgataagtagtgtgaattgcagaattcagtgaatcatcgaa
tctttgaacgcacattgcgccctttggtattccttagggcatgcctgttcgagcgtcatt
acaaccatcaagcgcggcttgttgttgggcgcctgtccccgcggactcgcctcgaatcga
ttggcggcccctccggggctcggagcgcagcagaattgcctctacccgcgggggcggcac
ccagaagccttccttcataatcgacctc-----------------------------caa
cagggattgccctagtaacggcgagtgaagcggcaacagctcaaatttgaaatctggcct
cttcggggtccgagttgtaatttgcagagagagctttggcgttggttgtggtctaagttc
cttggaacaggacgtcgcagagggtgagaatcccgtatgtggccgccagccttcgccgtg
taaagccttctcgacgagtcgagttgtttgggaatgcagctctaaatgggaggtaaattt
cttctaaagctaaatattggccagagaccgatagcgcacaagtagagtgatcgaaagatg
aaaagcactttggaaagagagtcaaaaagcacgtgaaattgttgaaagggaagcgcttgc
agccagacttgcttgcggttgttcagccgggctcctgcccggtgtactcttccgcacgca
ggccagcatcagtccgggcggtcggataaaggcccattaaacgtacctcccctcggggag
gacttatagggtgggtgccatgcgaccagcctggattgaggtccgcgcatctgctaggat
gctggcgtaatggctgtaagcggcccgtcttgaaacacggaccaaggagtctaacatcta
tgcgagtgtttgggtgtcaagcccgagcgcgtaatgaaagtgaacggaggtgggaacctt
tcggggtgcaccatcgaccgatcctgatgtcttcggatggatttgagtaagagcatagct
gttgggacccgaaagatggtgaactatgcctgaatagggtgaagccagaggaaactctgg
tggaggctcgcagcggttctgacgtgcaaatcgatcgtcaaatttgggcataggggcgaa
agact-------------------------------------------------------
------------------------------------------------------------
------------------------------------------------------------
------------------------------------------------------------
------------------------------------------------------------
------------------------------------------------------------
------------------------------------------------------------
------------------------------------------------------------
-----------------------------------------------------------c
ctactacttggataaccgtggtaattctagagctaatacatgctgaaaaccccgacttcg
ggaggggtgtatttattagataaaaaaccaatgcccttcggggctctttggtgattcatg
ataacttaacggatcgcatggccttgcgccggcgacggttcattcaaatttctgccctat
caactttcgatggtaaggtattggcttaccatggtttcaacgggtaacggggaattaggg
ttcggttccggagagggagcctgagaaacggctaccacatccaaggaaggcagcaggcgc
gcaaattacccaatcccgacacggggaggtagtgacaataaatactgatacagggctctt
ttgggtcttgtaattggaatgagtacaatttaaaccccttaacgaggaacaattggaggg
caagtctggtgccagcagccgcggtaattccagctccaatagcgtatattaaagttgttg
cagttaaaaagctcgtagttgaatcttgggtctggctggccggtccgcctcaccgcgtgt
actggtccggccgggcctttccttctggagagccccatgcccttcactgggtgtgcgggg
gaaccaggacttttactttgaaaaaattagagtgttcaaagcaggcctttgctcgaatac
gttagcatggaataatagaataggacgtgcggttctattttgttggtttctagaaccgcc
gtaatgattaatagggatagtcgggggcatcagtattcaattgtcagaggtgaaattctt
agatttattgaagactaactactgcgaaagcatttgccaaggatgttttcattaatcagt
gaacgaaagttaggggatcgaagacgatcagataccgtcgtagtcttaaccgtaaactat
gccgactagggatcgggcggtgtttctatcttgacccgctcggcacc-------------
------------------------------------------------------------
------------------------------------------------------------
------------------------------------------------------------
------------------------------------------------------------
------------------------------------------------------------
------------------------------------------------------------
------------------------------------------------------------
------------------------------------------------------------
------------------------------------------------------------
------------------------------------------------------------
------------------------------------------------------------
------------------------------------------------------------
------------------------------------------------------------
------------------------------------------------------------
------------------------------------------------------------
---------------------------------------------------
>Amorocoelophoma_camelliae_NTUCC_18_097_1_
cggaggacattatcgtaggcctctccctgtcgagatagcgtccttgtttttggagcctcc
gtttcctcagcaggtccgcctgctaccggggacacacaaaactctttgcaa--tcagcac
cgtctgaaaactacaaaaaatcaaaactttcaacaatggatctcttggttctggcatcga
tgaagaacgcagcaaaatgcgataagtagtgtgaattgcagaattcagtgaatcatcgaa
tctttgaacgcacattgcgccctttggtattccttagggcatgcctgttcgagcgtcatt
acaaccatcaagcgcggcttgttgttgggcgcctgtccccgcggactcgcctcgaatcga
ttggcggcccctccggggctcggagcgcagcagaattgcctctacccgcgggggcggcac
ccagaagccttccttcataatcgacctc----------------------------ccaa
cagggattgccctagtaacggcgagtgaagcggcaacagctcaaatttgaaatctggcct
cttcggggtccgagttgtaatttgcagagagagctttggcgttggttgtggtctaagttc
cttggaacaggacgtcgcagagggtgagaatcccgtatgtggccgccagccttcgccgtg
taaagccttctcgacgagtcgagttgtttgggaatgcagctctaaatgggaggtaaattt
cttctaaagctaaatattggccagagaccgatagcgcacaagtagagtgatcgaaagatg
aaaagcactttggaaagagagtcaaaaagcacgtgaaattgttgaaagggaagcgcttgc
agccagacttgcttgcggttgttcagccgggctcctgcccggtgtactcttccgcacgca
ggccagcatcagtccgggcggtcggataaaggcccattaaacgtacctcccctcggggag
gacttatagggtgggtgccatgcgaccagcctggattgaggtccgcgcatctgctaggat
gctggcgtaatggctgtaagcggcccgtcttgaaacacggaccaaggagtctaacatcta
tgcgagtgtttgggtgtcaagcccgagcgcgtaatgaaagtgaacggaggtgggaacctt
tcggggtgcaccatcgaccgatcctgatgtcttcggatggatttgagtaagagcatagct
gttgggacccgaaagatggtgaactatgcctgaatagggtgaagccagaggaaactctgg
tggaggctcgcagcggttctgacgtgcaaatcgatcgtcaaatttgggcataggggcgaa
agact-------------------------------------------------------
------------------------------------------------------------
------------------------------------------------------------
------------------------------------------------------------
------------------------------------------------------------
------------------------------------------------------------
------------------------------------------------------------
------------------------------------------------------------
-----------------------------------------------------------c
ctactacttggataaccgtggtaattctagagctaatacatgctgaaaaccccgacttcg
ggaggggtgtatttattagataaaaaaccaatgcccttcggggctctttggtgattcatg
ataacttaacggatcgcatggccttgcgccggcgacggttcattcaaatttctgccctat
caactttcgatggtaaggtattggcttaccatggtttcaacgggtaacggggaattaggg
ttcggttccggagagggagcctgagaaacggctaccacatccaaggaaggcagcaggcgc
gcaaattacccaatcccgacacggggaggtagtgacaataaatactgatacagggctctt
ttgggtcttgtaattggaatgagtacaatttaaaccccttaacgaggaacaattggaggg
caagtctggtgccagcagccgcggtaattccagctccaatagcgtatattaaagttgttg
cagttaaaaagctcgtagttgaatcttgggtctggctggccggtccgcctcaccgcgtgt
actggtccggccgggcctttccttctggagagccccatgcccttcactgggtgtgcgggg
gaaccaggacttttactttgaaaaaattagagtgttcaaagcaggcctttgctcgaatac
gttagcatggaataatagaataggacgtgcggttctattttgttggtttctagaaccgcc
gtaatgattaatagggatagtcgggggcatcagtattcaattgtcagaggtgaaattctt
agatttattgaagactaactactgcgaaagcatttgccaaggatgttttcattaatcagt
gaacgaaagttaggggatcgaagacgatcagataccgtcgtagtcttaaccgtaaactat
gccgactagggatcgggcggtgtttctatcttgacccgctcggcacc-------------
------------------------------------------------------------
------------------------------------------------------------
------------------------------------------------------------
------------------------------------------------------------
------------------------------------------------------------
------------------------------------------------------------
------------------------------------------------------------
------------------------------------------------------------
------------------------------------------------------------
------------------------------------------------------------
------------------------------------------------------------
------------------------------------------------------------
------------------------------------------------------------
------------------------------------------------------------
------------------------------------------------------------
---------------------------------------------------
>Amorocoelophoma_cassiaeT_MFLUCC_17_2283
-----atcattatcgtaggcttcgtcctgtcgagatagcgtccttgtttttggagttttc
gtttcctcagcaggcttgcctgctactggggaccctttaaactctttgtaaatacagcac
tgtctgaaaacaaacaaaaatcaaaactttcaacaatggatctcttggttctggcatcga
tgaagaacgcagcaaaatgcgataagtagtgtgaattgcagaattcagtgaatcatcgaa
tctttgaacgcacattgcgccctttggtattccttagggcatgcctgttcgagcgtcatt
tacaccttcaagcacagcttggtgttgggcgtctgtcctcagggactcgcctcaaaagga
ttggcagccactccagggctttgagcgcagcagatttgcctctagcagtggagatggcat
ccataagcttactttttattttgacctcagcatatcaataagcggaggaaaagaaaccaa
cagggattgccctagtaacggcgagtgaagcggcaacagctcaaatttgaaatctggctc
ttttagggtccgagttgtaatttgtagagggtgctttggcgttggctgtggtctaagttc
cttggaacaggacgtcgcagagggtgagaatcccgtatgtggccgccagtcttcgccgtg
taaagccccttcgacgagtcgagttgtttgggaatgcagctctaaatgggaggtaaattt
cttctaaagctaaatattggccagagaccgatagcgcacaagtagagtgatcgaaagatg
aaaagcactttggaaagagagtcaaaaagcacgtgaaattgttgaaagggaagcgcttgc
agccagacttgcttgtagttgtttagctaggcttttgcctggtgtacttttctgcatgca
ggccagcatcagtccgggcggttggataaaggcctattaaacgtacctctcctcggggag
gacttatagggtaggtgccatgcaaccagcctggattgaggtccgcgcatctgctaggat
gctggcgtaatggctgtaagcggcccgtcttgaaacacggaccaaggagtctaacatcta
tgcgagtgtttgggtgtcaagcccgaacgcgtaatgaaagtgaacggaggtgggaacctt
tcggggtgcaccatcgaccgatcctgatgtcttcggatggatttgagtaagagcatagct
gttgggacccgaaagatggtgaactatgcctgaatagggtgaagccagaggaaactctgg
tggaggctcgcagcggttctgacgtgcaaatcgatcgtcaaatttgggcataggggcgaa
agactaatcgaactatctagtagctggttcctgccaagtctc------------------
------------------------------------------------------------
------------------------------------------------------------
------------------------------------------------------------
------------------------------------------------------------
------------------------------------------------------------
------------------------------------------------------------
----------------------------------------------gtctaggtataagc
aattataccgtgaaactgcgaatggctcattaaatcagttatcgtttatttgatagtacc
ttactacttggataaccgtggtaattctagagctaatacatgctgaaaaccccgacttcg
gaaggggtgtatttattagataaaaaaccaatgcccttcggggctctttggtgattcatg
ataacttaacggatcgcatggccttgcgccggcgacggttcattcaaatttctgccctat
caactttcgatggtaaggtattggcttaccatggtttcaacgggtaacggggaattaggg
ttcggttccggagagggagcctgagaaacggctaccacatccaaggaaggcagcaggcgc
gcaaattacccaatcccgacacggggaggtagtgacaataaatactgatacagggctctt
ttgggtcttgtaattggaatgagtacaatttaaaccccttaacgaggaacaattggaggg
caagtctggtgccagcagccgcggtaattccagctccaatagcgtatattaaagttgttg
cagttaaaaagctcgtagttgaatcttgggtctggctggccggtccgcctcaccgcgtgt
actggtccggccgggcctttccttctggagagccccatgcccttcactgggtgtgcgggg
gaaccaggacttttactttgaaaaaattagagtgttcaaagcaggcctttgctcgaatac
gttagcatggaataatagaataggacgtgcggttctattttgttggtttctagaaccgcc
gtaatgattaatagggatagtcgggggcatcagtattcaattgtcagaggtgaaattctt
agatttattgaagactaactactgcgaaagcatttgccaaggatgttttcattaatcagt
gaacgaaagttaggggatcgaagacgatcagataccgtcgtagtcttaaccgtaaactat
gccgactagggatcgggcggtgtttctatcttgacccgctcggcaccttacgagaaatca
agtttttgggttctgggggggagtatggtccgcaaggctgaactcagagatatatgaagc
agatcattgccgccggtactggtgagttcgaggctggtatctccaaggatggccagactc
gtgagcacgctctcctcgcctacaccctcggtgtcaagcagctcatcgttgccatcaaca
agatggacaccaccaagtggtctgaggatcgtttcaacgagatcatcaaggagacttcca
acttcatcaagaaggtcggatacaaccccaagcacgtccccttcgtccccatctccggtt
tcaacggcgacaacatgatcgaggtctccaccaactgcccatggtacaagggctgggaga
aggagaccaagtccaaggccaccggcaagaccctcctcgaggccatcgatgccatcgacc
ccccatcccgtccctccgacaagcccctccgtcttccccttcaggatgtgtacaagattg
gtggtattggcacggttcccgtcggtcgtgtcgagaccggtgtcattaaggccggtatgg
tcgtcaccttcgcccccgctggtgtcaccactgaagtcaagtccgtcgagatgcaccacg
agcagcttgctgagggtgttcccggtgacaacgtcggcttcaacgtcaagaacgtctccg
tcaaggagatccgtcgtggcaacgttgccggtgactccaagaacgacccccccaagggtg
ccgagtccttcaacgcccaggtcatcgtccttaaccaccccggccaggtcggtgctggtt
acgcacctgtcttggattgccacactgcccacattgcctgcaagttctctgagctcttgg
agaagatcgatcgccgaactggcaagtctgttgagaactcccccaagttcatcaagtctg
gtgatgctgccatcgtaaagatgttgccatccaagcccatgtgcgttgagg
>Amorocoelophoma_neoregeliaeT_CBS_146820
gaaggatcattatcgtaggctttttcctgtcgagatagcgtccttgtttttggagttttc
gtttcctcagcaggcttgcctgctactggggaccccttaaactctttgtaaatgcagcat
cgtctgaaaacaaacaaaaatcaaaactttcaacaatggatctcttggttctggcatcga
tgaagaacgcagcaaaatgcgataagtagtgtgaattgcagaattcagtgaatcatcgaa
tctttgaacgcacattgcgccctttggtattccttagggcatgcctgttcgagcgtcatt
ttcaccttcaagctcagcttggtgatgggcgtctgtcctcacggactcgcctcaaaacga
ttggca------------------------------------------------------
-----------------------------------------------------aaaccaa
cagggattgccctagtaacggcgagtgaagcggcaacagctcaaatttgaaatctggctc
tcttagggtccgagttgtaatttgtagagggtgctttggcgttggctgtggtctaagttc
cttggaacaggacgtcgcagagggtgagaatcccgtatgtggccgccagtcttcgccgtg
taaagccccttcgacgagtcgagttgtttgggaatgcagctctaaatgggaggtaaattt
cttctaaagctaaatattggccagagaccgatagcgcacaagtagagtgatcgaaagatg
aaaagcactttggaaagagagtcaaaaagcacgtgaaattgttgaaagggaagcgcttgc
agccagacttgcttgtagttgcttagctaggcttttgcctggtgtactcttctgcacgca
ggccagcatcagtccgggcggttggataaaggcctattaaacgtacctctcctcggggag
gacttatagggtaggtgccatgcaaccagcctggattgaggtccgcgcatctgctaggat
gctggcgtaatggctgtaagcggcccgtcttgaaacacggaccaaggagtctaacatcta
tgcgagtgtttgggtgtcaagcccgagcgcgtaatgaaagtgaacggaggtgggaacctt
tcggggtgcaccatcgaccgatcctgatgtcttcggatggatttgagtaagagcatagct
gttgggacccgaaagatggtgaactatgcctgaatagggtgaagccagaggaaactctgg
tggaggctcgcagcggttctgacgtgcaaatcgatcgtcaaatttgggcataggggcgaa
agactaatcgaactatctagtagctggtt-------------------------------
------------------------------------------------------------
------------------------------------------------------------
------------------------------------------------------------
------------------------------------------------------------
------------------------------------------------------------
------------------------------------------------------------
----------------------------------------------??????????????
????????????????????????????????????????????????????????????
????????????????????????????????????????????????????????????
????????????????????????????????????????????????????????????
????????????????????????????????????????????????????????????
????????????????????????????????????????????????????????????
????????????????????????????????????????????????????????????
????????????????????????????????????????????????????????????
????????????????????????????????????????????????????????????
????????????????????????????????????????????????????????????
????????????????????????????????????????????????????????????
????????????????????????????????????????????????????????????
????????????????????????????????????????????????????????????
????????????????????????????????????????????????????????????
????????????????????????????????????????????????????????????
????????????????????????????????????????????????????????????
????????????????????????????????????????????????????????????
????????????????????????????????????????????????????????????
????????????????????????????????????????????????????????????
??atcattgccgccggtactggtgagttcgaggccggtatctccaaggacggtcagaccc
gcgagcacgctctccttgcctacaccctcggtgtcaagcagctcatcgtcgccatcaaca
agatggacaccaccaagtggtccgaggagcgcttcaatgagatcatcaaggagacctcca
acttcatcaagaaggtcggatacaaccccaagcacgtccccttcgtccccatctccggct
tcaacggcgacaacatgatcgacgtctccaccaactgcccctggtacaagggctgggaga
aggagaccaagaccaagtccaccggcaagaccctcctcgaggccattgacgctatcgaca
ccccgtcccgtccctccgacaagcccctccgtctgcccctccaggatgtgtacaagatcg
gtggtattggcacggttcccgtcggtcgtgtcgagaccggtgtcatcaaggccggtatgg
tcgtcaccttcgcccccgctggtgtcaccactgaagtcaagtccgtcgagatgcaccacg
agcagctcgtcgagggtgttcccggtgacaacgtcggcttcaacgtcaagaacgtctccg
tcaaggagatccgtcgtggtaacgttgccggtgactccaagaacgacccccccaagggtg
ccgagtccttcaacgcccaggtcatcgtcctcaaccaccccggccaggtcggtgctggtt
acgcacctgtcttggattgccacactgcccacattgcctgcaagttctctgagctcttgg
agaagatcgatcgccgaactggcaagtctgtcgagaactctcccaagttcatcaagtctg
gtgatgccgctatcgtcaagatgattccctccaagcccatgtgcgttgagg
>Angustimassarina_acerinaT_MFLUCC_14_0505
gaaggatcattatcgtaggctttttcctgtcgagatagcgtccttgtttttggagcgttc
gtttcctcagcaggcttgcctgctactggggacccctcaaactctttgtaaatacagtat
cgtctgaaacaaacaaaaaatcaaaactttcaacaatggatctcttggttctggcatcga
tgaagaacgcagcaaaatgcgataagtagtgtgaattgcagaattcagtgaatcatcgaa
tctttgaacgcacattgcgccctttggtattccttagggcatgcctgttcgagcgtcatt
tacaccctcaagcacagcttggtgttgggcgtctgtccccgcggactcgcctcaaaacga
ttggcagccacttcagggctttgagcgcagcagaattgcctctcgtcgcgcgggtggcat
ccagtaagcaaatttatatc-tgacctc--------------------------------
------------------------------------------------------------
---------------------------------------------ctgtggtctaagttc
cttggaacaggacgtcgcagagggtgagaatcccgtatgtggccgccagtcttcgccgtg
taaagccccttcgacgagtcgagttgtttgggaatgcagctctaaatgggaggtaaattt
cttctaaagctaaatattggccagagaccgatagcgcacaagtagagtgatcgaaagatg
aaaagcactttggaaagagagtcaaaaagcacgtgaaattgttgaaagggaagcgcttgc
agccagacttgcttgcagttgttcagccgggctcttgcccggtctactcttctgctcgca
ggccagcatcagtccgggcggttggataaaggcctattaaacgtacctcccctcggggag
gacttatagggtaggtgacatgcaaccagcccggattgaggtccgcgcatctgctaggat
gctggcgtaatggctgtaagcggcccgtcttgaaacacggaccaaggagtctaacatcta
tgcgagtgtttgggtgtcaagcccgagcgcgtaatgaaagtgaacggaggtgggaacctt
tcggggtgcaccatcgaccgatcctgatgtcttcggatggatttgagtaagagcatagct
gttgggacccgaaagatggtgaactatgcctgaatagggtgaagccagaggaaactctgg
tggaggctcgcagcggttctgacgtgcaaatcgatcgtcaaatttgggcataggggcgaa
agactaatcga-------------------------------------------------
------------------------------------------------------------
------------------------------------------------------------
------------------------------------------------------------
------------------------------------------------------------
------------------------------------------------------------
------------------------------------------------------------
------------------------------------------------------------
------------------------------------------------------------
------------------------------------------------------------
------------------------------------------------------------
------------------------------------------------------------
------------------------------------------------------------
----------------------gagaaacggctaccacatccaaggaaggcagcaggcgc
gcaaattacccaatcccgacacggggaggtagtgacaataaatactgatacagggctctt
ttgggtcttgtaattggaatgagtacaatttaaatcccttaacgaggaacaattggaggg
caagtctggtgccagcagccgcggtaattccagctccaatagcgtatattaaagttgttg
cagttaaaaagctcgtagttgaaccttgggcctggctggccggtccgcctcaccgcgtgt
actggtccggccgggcctttccttctggagagccccatgcccttcactgggtgtgcgggg
gaaccaggacttttactttgaaaaaattagagtgttcaaagcaggcctttgctcgaatac
gttagcatggaataatagaataggacgtgtggttctattttgttggtttctagaaccgcc
gtaatgattaatagggatagtcgggggcatcagtattcaattgtcagaggtgaaattctt
agatttattgaagactaactactgcgaaagcatttgccaaggatgttttcattaatcagt
gaacgaaagtcaggggatcgaagacgatcagataccgtcgtagtcttgaccgtaaactat
gccgactagggatcgggcggtgtttctatcttgacccgctcggcaccttacgagaaatca
aag---------------------------------------------------------
------------------------------------------------------------
------------------------------------------------------------
------------------------------------------------------------
---------------------------ccaagcacgtccccttcgtccccatctccggct
tcaacggcgacaacatgatcgacgtctccagcaactgcccctggtacaagggctgggaga
aggagaccaagaccaagtccaccggcaagaccctcctcgaggccattgacgccatcgatc
ccccgtcccgtccctctgacaagcccctccgtcttcctctccaggatgtgtacaaaattg
gtggtattggcacggttcccgtcggtcgtgtcgagaccggtatcatcaaggccggtatgg
tcgtgaccttcgcccccgctggtgtcaccactgaagtcaagtccgtcgagatgcaccacg
aacagctcgccgatggtggccctggtgacaacgtcggcttcaacgtcaagaacgtctccg
ttaaggagatccgtcgtggcaacgtcgccggtgactccaagaacgacccccccaagggtg
ccgagtccttcaacgcccaggtcatcgtcctcaaccaccccggccaggtcggtgctggtt
acgcacctgtcttggattgtcacactgcccacattgcctgcaagttctccgagctcctcg
agaagatcgatcgccgaactggcaagtctgttgagaactctcccaagttcatcaagtctg
gtgatgccgctatcgtcaagatgttgccgtctaagcccatgtgcgttgagg
>Angustimassarina_alniT_MFLUCC_15_0184
------------------------gtctgtcgagatagcgtccttgtttttggagcgttc
gtttcctcagcaggcttgcctgctactggggacccctcaaactctttgtaaatacagtat
cgtctgaaacaaacaaaaaatcaaaactttcaacaatggatctcttggttctggcatcga
tgaagaacgcagcaaaatgcgataagtagtgtgaattgcagaattcagtgaatcatcgaa
tctttgaacgcacattgcgccctttggtattccttagggcatgcctgttcgagcgtcatt
tacaccctcaagcacagcttggtgttgggcgtctgtccccgcggactcgcctcaaaacga
ttggcagccacttcagggctttgagcgcagcagaattgcctctcgtcgcgcgggtggcat
ccagtaagcaaatttatatcttgacctcaataattc-aatagcggaggaaaagaaaccaa
cagggattgccctagtaacggcgagtgaagcggcaacagctcaaatttgaaatctggcct
ctttggggtccgagttgtaatttgcagagggtgctttggcgttggctgtggtctaagttc
cttggaacaggacgtcgcagagggtgagaatcccgtatgtggccgccagtcttcgccgtg
taaagccccttcgacgagtcgagttgtttgggaatgcagctctaaatgggaggtaaattt
cttctaaagctaaatattggccagagaccgatagcgcacaagtagagtgatcgaaagatg
aaaagcactttggaaagagagtcaaaaagcacgtgaaattgttgaaagggaagcgcttgc
agccagacttgcttgcagttgttcagccgggctcttgcccggtctactcttctgctcgca
ggccagcatcagtccgggcggttggataaaggcctattaaacgtacctcccctcggggag
gacttatagggtaggcgacatgcaaccagcccggattgaggtccgcgcatctgctaggat
gctggcgtaatggctgtaagcggcccgtcttgaaacacggaccaaggagtctaacatcta
tgcgagtgtttgggtgtcaagcccgagcgcgtaatgaaagtgaacggaggtgggaacctt
tcggggtgcaccatcgaccgatcctgatgtcttcggatggatttgagtaagagcatagct
gttgggacccgaaagatggtgaactatgcctgaatagggtgaagccagaggaaactctgg
tggaggctcgcagcggttctgacgtgcaaatcgatcgtcaaatttgggcataggggcgaa
agacaatcaac-------------------------------------------------
------------------------------------------------------------
------------------------------------------------------------
------------------------------------------------------------
------------------------------------------------------------
------------------------------------------------------------
------------------------------------------------------------
----------------------------------------------aactattagttaac
aa-tttcccgtggaactgcgaatggctccataaatcagttatcgtttattggatagtccc
ttactacttgggataccgtggtaattctagagttaatacatgctgaaaaccccgacttcg
gaaggggtgtatttattagataaaaaaccaatgcccttcggggctacttggtgattcata
ataacttaacggatcgcatggccttgcgccggcgacggttcattcaaatttctgccctat
caactttcgatggtaaggtattggcttaccatggtttcaacgggtaacggggaataaggg
ttctattccggagagggagcctgagaaacggctaccacatccaaggaaggcagcaggcgc
gcaaattacccaatcccgacacggggaggtagtgacaataaatactgatacagggctctt
ttgggtcttgtaattggaatgagtacaatttaaatcccttaacgaggaacaattggaggg
caagtctggtgccagcagccgcggtaattccagctccaatagcgtatattaaagttgttg
cagttaaaaagctcgtagttgaaccttgggcctggctggccggtccgcctcaccgcgtgt
actggtccggccgggcctttccttctggagagccccatgcccttcactgggtgtgcgggg
gaaccaggacttttactttgaaaaaattagagtgttcaaagcaggcctttgctcgaatac
gttagcatggaataatagaataggacgtgtggttctattttgttggtttctagaaccgcc
gtaatgattaatagggatagtcgggggcatcagtattcaattgtcagaggtgaaattctt
agatttattgaagactaactactgcgaaagcatttgccaaggatgttttcattaatcagt
gaacgaaagtcaggggatcgaagacgatcagataccgtcgtagtcttgaccg-aaactat
gccga-------------------------------------------------------
------------------------------------------------------------
--??????????????????????????????????????????????????????????
????????????????????????????????????????????????????????????
????????????????????????????????????????????????????????????
????????????????????????????????????????????????????????????
????????????????????????????????????????????????????????????
????????????????????????????????????????????????????????????
????????????????????????????????????????????????????????????
????????????????????????????????????????????????????????????
????????????????????????????????????????????????????????????
????????????????????????????????????????????????????????????
????????????????????????????????????????????????????????????
????????????????????????????????????????????????????????????
????????????????????????????????????????????????????????????
????????????????????????????????????????????????????????????
???????????????????????????????????????????????????
>Angustimassarina_arezzoensisT_MFLUCC_13_0578
gaaggatcattatcgtaggctttttcctgtcgagatagcgtccttgtttttggagcgttc
gtttcctcagcaggcttgcctgctactggggacccctcaaactctttgtaaatacagtat
cgtctgaaacaaacaaaaaatcaaaactttcaacaatggatctcttggttctggcatcga
tgaagaacgcagcaaaatgcgataagtagtgtgaattgcagaattcagtgaatcatcgaa
tctttgaacgcacattgcgccctttggtattccttagggcatgcctgttcgagcgtcatt
tacaccctcaagcacagcttggtgttgggcgtctgtccccgcggactcgcctcaaaacga
ttggcagccacttcagggctttgagcgcagcagaattgcctctcgtcgcgcgggtggcat
ccagtaagcaaatttatatcttgacctc--catatc-ataagcggaggaaaagaaaccaa
cagggattgccctagtaacggcgagtgaagcggcaacagctcaaatttgaaatctggcct
ctttggggtccgagttgtaatttgcagagggtgctttggcgttggctgtggtctaagttc
cttggaacaggacgtcgcagagggtgagaatcccgtatgtggccgccagtcttcgccgtg
taaagccccttcgacgagtcgagttgtttgggaatgcagctctaaatgggaggtaaattt
cttctaaagctaaatattggccagagaccgatagcgcacaagtagagtgatcgaaagatg
aaaagcactttggaaagagagtcaaaaagcacgtgaaattgttgaaagggaagcgcttgc
agccagacttgcttgcagttgttcagccgggctcttgcccggtctactcttctgctcgca
ggccagcatcagtccgggcggttggataaaggcctattaaacgtacctcccctcggggag
gacttatagggtaggcgacatgcaaccagcccggattgaggtccgcgcatctgctaggat
gctggcgtaatggctgtaagcggcccgtcttgaaacacggaccaaggagtctaacatcta
tgcgagtgtttgggtgtcaagcccgagcgcgtaatgaaagtgaacggaggtgggaacctt
tcggggtgcaccatcgaccgatcctgatgtcttcggatggatttgagtaagagcatagct
gttgggacccgaaagatggtgaactatgcctgaatagggtgaagccagaggaaactctgg
tggaggctcgcagcggttctgacgtgcaaatcgatcgtcaaatttgggcataggggcgaa
agactaatcgaactatctagtagctggttcctgccga-----------------------
------------------------------------------------------------
------------------------------------------------------------
------------------------------------------------------------
------------------------------------------------------------
------------------------------------------------------------
------------------------------------------------------------
------------------------------------------------------------
----ataccgtgaaactgcgaatggctcattaaatcagttatcgtttatttgatagtacc
ttactacttggatacccgtggtaattctagagctaatacatgctgaaaaccccgacttcg
gaaggggtgtatttattagataaaaaaccaatgcccttcggggctacttggtgattcata
ataacttaacggatcgcatggccttgcgccggcgacggttcattcaaatttctgccctat
caactttcgatggtaaggtattggcttaccatggtttcaacgggtaacggggaataaggg
ttctattccggagagggagcctgagaaacggctaccacatccaaggaaggcagcaggcgc
gcaaattacccaatcccgacacggggaggtagtgacaataaatactgatacagggctctt
ttgggtcttgtaattggaatgagtacaatttaaatcccttaacgaggaacaattggaggg
caagtctggtgccagcagccgcggtaattccagctccaatagcgtatattaaagttgttg
cagttaaaaagctcgtagttgaaccttgggcctggctggccggtccgcctcaccgcgtgt
actggtccggccgggcctttccttctggagagccccatgcccttcactgggtgtgcgggg
gaaccaggacttttactttgaaaaaattagagtgttcaaagcaggcctttgctcgaatac
gttagcatggaataatagaataggacgtgtggttctattttgttggtttctagaaccgcc
gtaatgattaatagggatagtcgggggcatcagtattcaattgtcagaggtgaaattctt
agatttattgaagactaactactgcgaaagcatttgccaaggatgttttcattaatcagt
gaacgaaagtcaggggatcgaagacgatcagataccgtcgtagtcttgaccgtaaactat
gccgactagggatcgggcggtgtttctatcttgacccgctcggcacctta----------
------------------------------------------------------------
--atcatcgccgctggtactggtgagttcgaggctggtatctccaaggacggtcagactc
gcgagcacgctctcctcgcctacactctcggtgtcaagcagctcatcgttgccatcaaca
agatggacaccaccaagtggtctgaggagcgattcaacgagatcatcaaggagacctcca
acttcatcaagaaggttggctacaaccccaagcacgtccccttcgtccccatctccggct
tcaacggcgacaacatgatcgacgtctccagcaactgcccctggtacaagggctgggaga
aggagaccaagaccaagtccaccggcaagaccctcctcgaggccattgacgccatcgacc
ccccgtcccgtccctccgacaagcccctccgtcttcctctccaggatgtgtacaagattg
gcggtattggcacggttcccgtcggtcgtgtcgagaccggtatcatcaaggccggtatgg
tcgtgaccttcgcccccgctggtgttaccactgaagtcaagtccgtcgagatgcaccacg
agcagctcgctgagggtggccccggtgacaacgtcggattcaacgtcaagaacgtctccg
tcaaggaaatccgtcgtggcaacgtcgccggtgactccaagaacgaccctcccaagggtg
ccgagtccttcaacgcccaggtcattgtcctcaaccaccccggccaggtcggtgctggtt
acgctcctgtcttggattgccacactgcccacattgcctgcaagttctccgagctcctcg
agaagatcgatcgccgaactggcaagtctgttgagaactctcccaagttcatcaagtccg
gtgatgccgctatcgtcaagatgttgccatccaagcccatgtgcgttgagg
>Angustimassarina_camporesiiT_MFLU_18_0057
gaaggatcattatcgtaggctttttcctgtcgagatagcgtccttgtttttggagcgttc
gtttcctcagcaggcttgcctgctactggggacccctcaaacgctttgtaaatacagtat
cgtctgaaacaaacaaaaaatcaaaactttcaacaatggatctcttggttctggcatcga
tgaagaacgcagcaaaatgcgataagtagtgtgaattgcagaattcagtgaatcatcgaa
tctttgaacgcacattgcgccctttggtattccttagggcatgcctgttcgagcgtcatt
tacaccctcaagcacagcttggtgttgggcgtctgtccccgcggactcgcctcaaaacga
ttggcagccacttcagggctttgagcgcagcagaattgcctctcttcgcgcggatggca-
------------------------------------------------------------
-----------------acggcgagtgaagcggcaacagctcaaatttgaaatctggcct
ctttggggtccgagttgtaatttgcagagggtgctttggcgttggctgtggtctaagttc
cttggaacaggacgtcgcagagggtgagaatcccgtatgtggccgccagtcttcgccgtg
taaagccccttcgacgagtcgagttgtttgggaatgcagctctaaatgggaggtaaattt
cttctaaagctaaatattggccagagaccgatagcgcacaagtagagtgatcgaaagatg
aaaagcactttggaaagagagtcaaaaagcacgtgaaattgttgaaagggaagcgcttgc
agccagacttgcttgcagttgttcagccgggctcttgcccggtctactcttctgctcgca
ggccagcatcagtccgggcggttggataaaggcctattaaacgtacctcccctcggggag
gacttatagggtaggcgacatgcaaccagcccggaatgaggtccgcgcatctgctaggat
gctggcgtaatggctgtaagcggcccgtcttgaaacacggaccaaggagtctaacatcta
tgcgagtgtttgggtgtcaagcccgagcgcgtaatgaaagtgaacggaggtgggaacctt
tcggggtgcaccatcgaccgatcctgatgtcttcggatggatttgagtaagagcatagct
gttgggacccgaaagatggtgaactat---------------------------------
------------------------------------------------------------
------------------------------------------------------------
------------------------------------------------------------
------------------------------------------------------------
------------------------------------------------------------
------------------------------------------------------------
------------------------------------------------------------
------------------------------------------------------------
------------------------------------------------------------
---------------------atggctcattaaatcagttatcgtttatttgatagtacc
ttactacttggatacccgtggtaattctagagctaatacatgctgaaaaccccgacttcg
gaaggggtgtatttattagataaaaaaccaatgcccttcggggctacttggtgattcata
ataacttaacggatcgcatggccttgcgccggcgacggttcattcaaatttctgccctat
caactttcgatggtaaggtattggcttaccatggtttcaacgggtaacggggaataaggg
ttctattccggagagggagcctgagaaacggctaccacatccaaggaaggcagcaggcgc
gcaaattacccaatcccgacacggggaggtagtgacaataaatactgatacagggctctt
ttgggtcttgtaattggaatgagtacaatttaaatcccttaacgaggaacaattggaggg
caagtctggtgccagcagccgcggtaattccagctccaatagcgtatattaaagttgttg
cagttaaaaagctcgtagttgaaccttgggcctggctggccggtccgcctcaccgcgtgt
actggtccggccgggcctttccttctggagagccccatgcccttcactgggtgtgcgggg
gaaccaggacttttactttgaaaaaattagagtgttcaaagcaggcctttgctcgaatac
gttagcatggaataatagaataggacgtgtggttctattttgttggtttctagaaccgcc
gtaatgattaatagggatagtcgggggcatcagtattcaattgtcaga-gtgaaattctt
aga---------------------------------------------------------
------------------------------------------------------------
------------------------------------------------------------
------------------------------------------------------------
--??????????????????????????????????????????????????????????
????????????????????????????????????????????????????????????
????????????????????????????????????????????????????????????
????????????????????????????????????????????????????????????
????????????????????????????????????????????????????????????
????????????????????????????????????????????????????????????
????????????????????????????????????????????????????????????
????????????????????????????????????????????????????????????
????????????????????????????????????????????????????????????
????????????????????????????????????????????????????????????
????????????????????????????????????????????????????????????
????????????????????????????????????????????????????????????
????????????????????????????????????????????????????????????
????????????????????????????????????????????????????????????
???????????????????????????????????????????????????
>Angustimassarina_coryliT_MFLUCC_14_0981
gaaggatcattatcgtaggctttttcctgtcgagatagcgtccttgtttttggagcgttc
gtttcctcagcaggcttgcctgctactggggacccctcaaactctttgtaaatacagtat
cgtctgaaacaaacaaaaaatcaaaactttcaacaatggatctcttggttctggcatcga
tgaagaacgcagcaaaatgcgataagtagtgtgaattgcagaattcagtgaatcatcgaa
tctttgaacgcacattgcgccctttggtattccttagggcatgcctgttcgagcgtcatt
tacaccctcaagcacagcttggtgttgggcgtctgtccccgcggactcgcctcaaaacga
ttggcagccacttcagggctttgagcgcagcagaattgcctctcgtcgcgcgggtggcat
ccagtaagcaaatttatatc-tgacctc--catatcaataagcggaggaaaagaaaccaa
cagggattgccctagtaacggcgagtgaagcggcaacagctcaaatttgaaatctggcct
ctttggggtccgagttgtaatttgcagagggtgctttggcgttggctgtggtctaagttc
cttggaacaggacgtcgcagagggtgagaatcccgtatgtggccgccagtcttcgccgtg
taaagccccttcgacgagtcgagttgtttgggaatgcagctctaaatgggaggtaaattt
cttctaaagctaaatattggccagagaccgatagcgcacaagtagagtgatcgaaagatg
aaaagcactttggaaagagagtcaaaaagcacgtgaaattgttgaaagggaagcgcttgc
agccagacttgcttgcagttgttcagccgggctcttgcccggtctactcttctgctcgca
ggccagcatcagtccgggcggttggataaaggcctattaaacgtacctcccctcggggag
gacttatagggtaggtgacatgcaaccagcccggattgaggtccgcgcatctgctaggat
gctggcgtaatggctgtaagcggcccgtcttgaaacacggaccaaggagtctaacatcta
tgcgagtgtttgggtgtcaagcccgagcgcgtaatgaaagtgaacggaggtgggaacctt
tcggggtgcaccatcgaccgatcctgatgtcttcggatggatttgagtaagagcatagct
gttgggacccgaaagatggtgaactatgcctgaatagggtgaagccagaggaaactctgg
tggaggctcgcagcggttctgacgtgcaaatcgatcgtcaaatttgggcataggggcgaa
agactaatcgaac-atctag----------------------------------------
------------------------------------------------------------
------------------------------------------------------------
------------------------------------------------------------
------------------------------------------------------------
------------------------------------------------------------
------------------------------------------------------------
----------------------------------------------??????????????
????????????????????????????????????????????????????????????
????????????????????????????????????????????????????????????
????????????????????????????????????????????????????????????
????????????????????????????????????????????????????????????
????????????????????????????????????????????????????????????
????????????????????????????????????????????????????????????
????????????????????????????????????????????????????????????
????????????????????????????????????????????????????????????
????????????????????????????????????????????????????????????
????????????????????????????????????????????????????????????
????????????????????????????????????????????????????????????
????????????????????????????????????????????????????????????
????????????????????????????????????????????????????????????
????????????????????????????????????????????????????????????
????????????????????????????????????????????????????????????
????????????????????????????????????????????????????????????
????????????????????????????????????????????????????????????
????????????????????????????????????????????????????????????
??atcatcgccgctggtactggtgagttcgaggctggtatctccaaggacggtcagactc
gcgagcacgctctcctcgcctacactctcggtgtcaagcagctcatcgttgccatcaaca
agatggacaccaccaagtggtctgaggagcgattcaacgagatcatcaaggagacctcca
acttcatcaagaaggttggctacaaccccaagcacgtccccttcgtccccatctccggct
tcaacggcgacaacatgatcgacgtctccagcaactgcccctggtacaagggctgggaga
aggagaccaagaccaagtccaccggcaagaccctcctcgaggccattgacgccatcgatc
ccccgtcccgtccctctgacaagcccctccgtcttcctctccaggatgtgtacaaaattg
gtggtattggcacggttcccgtcggtcgtgtcgagaccggtatcatcaaggccggtatgg
tcgtgaccttcgcccccgctggtgtcaccactgaagtcaagtccgtcgagatgcaccacg
aacagctcgccgatggtggccctggtgacaacgtcggcttcaacgtcaagaacgtctccg
ttaaggagatccgtcgtggcaacgtcgccggtgactccaagaacgaccccccaaagggtg
ccgagtccttcaacgcccaggtcatcgtcctcaaccaccccggccaggtcggtgctggtt
acgcacctgtcttggattgtcacactgcccacattgcctgcaagttctccgagctcctcg
agaagatcgatcgccgaactggcaagtctgttgagaactctcccaagttcatcaagtctg
gtgatgccgctatcgtcaagatgttgccgtctaagcccatgtgcgttgagg
>Aquasubmersa_japonicaT_KT2862
gaaggatcattactgaggggttcgctccgtcaagataccaccccttgcctttgagtttct
gtttcctcggcgggttcgcccgccaatggggacaaccaacaccttttgtagatgcagtaa
cgtcttag--taaattaaaatcaaaactttcaacaacggatctcttggttctggcatcga
tgaagaacgcagcgaaatgcgataagtagtgtgaattgcagaattcagtgaatcatcgaa
tctttgaacgcacattgcgccctttggtattccttagggcatgcctgttcgagcgtcatc
taaaccttcaagcactgcttggtgttgggcgtttgtccctgtggactcgcctcaaataca
ttggcggcccgtgtatggcttcgagcgcagcagattcgcctcggatccccttcgggtatt
ccattaagaatcatcaaagtttgacctc---------------------aaagaaaccaa
cagggattgccctagtaacggcgagtgaagcggcaagagctcaaatttgaaatctggctc
ttttagagtccgagttgtaatttgtagagggcgctttggtgttggccacggcctaagttc
cttggaacaggacgtcacagagggtgagaaccccgtacgtggctgctggccttcaccgtg
taaagccccttcgacgagtcgagttgtttgggaatgcagctctaaatgggaggtaaattt
cttctaaagctaaatactggccagagaccgatagcgcacaagtagagtgatcgaaagatg
aaaagcactttggaaagagagtcaaaaagcacgtgaaattgttgaaagggaagcgcttgc
agccagacttgcctgtagttgctcatccgagctcttgctcggtgtactcttctgcgggca
ggccagcatcagtccaggcggtcggataaaggccttggaaatgtagctctcttcggggag
tgttatagtccagggtgccatgcgaccagcttggactgaggtccgcgcatctgctaggat
gctggcgtaatggctgtaagcggcccgtcttgaaacacggaccaaggagtctaacatcta
tgcgagtgtttgggtgtcaagcccgggcgcgcaatgaaagtgaacggaggtgggaaccct
tcggggcgcaccatcgaccgatcctgatgtcttcggatggatttgagtaagagcatagct
gttgggacccgaaagatggtgaactatgcctgaatagggtgaagccagaggaaactctgg
tggaggctcgcagcggttctgacgtgcaaatcgatcgtcaaatttgggcataggggcgaa
agactaatcgaactatctagtagctggttcctgccgaagtttccctcaggatagcagtaa
cgttttcagttttatgaggtaaagcgaatgattagaggcatgggggttgaaacaaccttc
acctattctcaaactttaaatatgtaagaagtccttgttacttaattgaacgtggacatt
tgaatgtaccgttactagtgggccatttttggtaagcagaactggcgatgcgggatgaac
cgaacgcggggttaaggtgccagaatgtacgctcatcagacaccacaaaaggtgttagtt
catctagacagcaggacggtggccatggaagtcggaatccgctaaggagtgtgtaacaac
tcacctgccgaatgaactagccctgaaaatggatggcgctcaagcgtgctacccataccc
cgccgccggggcagaatttatgccccggcgagtaggcaggcgtgga--------------
-------------------------ctcattaaatcagttatcgtttatttgatagtacc
ttactacttggataaccgtggtaattctagagctaatacatgctaaaaaccccgacttcg
ggaggggtgtatttattagataaaaaaccaatgcccttcggggctctttggtgattcatg
ataacttaacggatcgcatggccttgcgccggcgacggttcattcaaatttctgccctat
caactttcgatggtaaggtattggcttaccatggtttcaacgggtaacggggaattaggg
ttcgattccggagagggagcctgagaaacggctaccacatccaaggaaggcagcaggcgc
gcaaattacccaatcccgactcggggaggtagtgacaataaatactgatacagggctctt
ttgggtcttgtaatcggaatgagtacaatttaaaccccttaacgaggaacaattggaggg
caagtctggtgccagcagccgcggtaattccagctccaatagcgtatattaaagttgttg
cagttaaaaagctcgtagttgaaccttgggcctggctggccggtccgcctcaccgcgtgt
actggtccggccgggcctttccttctggagagccgcatgcccttcactgggtgtgtcggg
gaaccaggacttttactttgaaaaaattagagtgttcaaagcaggcctttgctcgaatac
gttagcatggaataatagaataggatgtgcggtcctattttgttggtttctaggaccgcc
gtaatgattaatagggatagtcgggggcatcagtattcaattgtcagaggtgaaattctt
ggatttattgaagactaactactgcgaaagcatttgccaaggatgttttcattaatcagt
gaacgaaagttaggggatcgaagacgatcagataccgtcgtagtcttaaccgtaaactat
gccgactagggatcgggcgatgtttctatcttgactcgctcgg-----------------
------------------------------------------------------------
--attatcgccgctggtactggtgaattcgaggctggtatctccaaggatggccagactc
gtgagcacgctctgctcgcctacaccctcggtgtcaagcagctcatcgtcgctatcaaca
agatggacacgaccaagtggagcgaggaccgtttcaacgaaatcatcaaggagacctcca
acttcatcaagaaggtcggctacaaccctaagactgttcccttcgtcccaatctccggct
tcaacggtgacaacatgatcgacgcctctcccaactgcccctggtacaagggctgggaga
aggagaccaagaccaagtctactggtaagaccctccttgaggctattgatgccatcgacc
ctccttcccgtccttccgacaagcctctccgtctccctctccaggatgtgtacaagattg
gtggtattggcacggtccctgtcggtcgtgtcgagaccggtgtcatcaaggccggtatgg
tcgtcaccttcgctccttccaacgtcaccactgaagtcaagtccgtcgaaatgcaccacg
aacagctcactgagggtgttcctggagacaacgtcggcttcaacgtcaagaacgtttccg
tgaaagaaatccgtcgtggtaacgtcgctggtgactccaagaacgacccacccaagggag
ccgagtcattcaacgcccaggttatcgtccttaaccaccctggtcaggtcggtgctggtt
acgccccagtgttggactgccacactgcccacattgcctgcaagttctctgagctcctcg
agaagatcgatcgccgaactggcaagtccgttgaatcctcccccaagttcatcaagtccg
gtgacgctgccatcgtcaagatgattccgtccaagcccatgtgcgttgagg
>Aquasubmersa_japonica_KT2863
gaaggatcattactgaggggttcgctccgtcaagataccaccccttgcctttgagtttct
gtttcctcggcgggttcgcccgccaatggggacaaccaacaccttttgtagatgcagtaa
cgtcttag--taaattaaaatcaaaactttcaacaacggatctcttggttctggcatcga
tgaagaacgcagcgaaatgcgataagtagtgtgaattgcagaattcagtgaatcatcgaa
tctttgaacgcacattgcgccctttggtattccttagggcatgcctgttcgagcgtcatc
taaaccttcaagcactgcttggtgttgggcgtttgtccctgtggactcgcctcaaataca
ttggcggcccgtgtatggcttcgagcgcagcagattcgcctcggatccccttcgggtatt
ccattaagaatcatcaaagtttgacctc---------------------aaagaaaccaa
cagggattgccctagtaacggcgagtgaagcggcaagagctcaaatttgaaatctggctc
ttttagagtccgagttgtaatttgtagagggcgctttggtgttggccacggcctaagttc
cttggaacaggacgtcacagagggtgagaaccccgtacgtggctgctggccttcaccgtg
taaagccccttcgacgagtcgagttgtttgggaatgcagctctaaatgggaggtaaattt
cttctaaagctaaatactggccagagaccgatagcgcacaagtagagtgatcgaaagatg
aaaagcactttggaaagagagtcaaaaagcacgtgaaattgttgaaagggaagcgcttgc
agccagacttgcctgtagttgctcatccgagctcttgctcggtgtactcttctgcgggca
ggccagcatcagtccaggcggtcggataaaggccttggaaatgtagctctcttcggggag
tgttatagtccagggtgccatgcgaccagcttggactgaggtccgcgcatctgctaggat
gctggcgtaatggctgtaagcggcccgtcttgaaacacggaccaaggagtctaacatcta
tgcgagtgtttgggtgtcaagcccgggcgcgcaatgaaagtgaacggaggtgggaaccct
tcggggcgcaccatcgaccgatcctgatgtcttcggatggatttgagtaagagcatagct
gttgggacccgaaagatggtgaactatgcctgaatagggtgaagccagaggaaactctgg
tggaggctcgcagcggttctgacgtgcaaatcgatcgtcaaatttgggcataggggcgaa
agactaatcgaactatctagtagctggttcctgccgaagtttccctcaggatagcagtaa
cgttttcagttttatgaggtaaagcgaatgattagaggcatgggggttgaaacaaccttc
acctattctcaaactttaaatatgtaagaagtccttgttacttaattgaacgtggacatt
tgaatgtaccgttactagtgggccatttttggtaagcagaactggcgatgcgggatgaac
cgaacgcggggttaaggtgccagaatgtacgctcatcagacaccacaaaaggtgttagtt
catctagacagcaggacggtggccatggaagtcggaatccgctaaggagtgtgtaacaac
tcacctgccgaatgaactagccctgaaaatggatggcgctcaagcgtgctacccataccc
cgccgccggggcagaatttatgccccggcgagtaggcaggcgtgga--------------
-------------------------ctcattaaatcagttatcgtttatttgatagtacc
ttactacttggataaccgtggtaattctagagctaatacatgctaaaaaccccgacttcg
ggaggggtgtatttattagataaaaaaccaatgcccttcggggctctttggtgattcatg
ataacttaacggatcgcatggccttgcgccggcgacggttcattcaaatttctgccctat
caactttcgatggtaaggtattggcttaccatggtttcaacgggtaacggggaattaggg
ttcgattccggagagggagcctgagaaacggctaccacatccaaggaaggcagcaggcgc
gcaaattacccaatcccgactcggggaggtagtgacaataaatactgatacagggctctt
ttgggtcttgtaatcggaatgagtacaatttaaaccccttaacgaggaacaattggaggg
caagtctggtgccagcagccgcggtaattccagctccaatagcgtatattaaagttgttg
cagttaaaaagctcgtagttgaaccttgggcctggctggccggtccgcctcaccgcgtgt
actggtccggccgggcctttccttctggagagccgcatgcccttcactgggtgtgtcggg
gaaccaggacttttactttgaaaaaattagagtgttcaaagcaggcctttgctcgaatac
gttagcatggaataatagaataggatgtgcggtcctattttgttggtttctaggaccgcc
gtaatgattaatagggatagtcgggggcatcagtattcaattgtcagaggtgaaattctt
ggatttattgaagactaactactgcgaaagcatttgccaaggatgttttcattaatcagt
gaacgaaagttaggggatcgaagacgatcagataccgtcgtagtcttaaccgtaaactat
gccgactagggatcgggcgatgtttctatcttgactcgctcgg-----------------
------------------------------------------------------------
--attatcgccgctggtactggtgaattcgaggctggtatctccaaggatggccagactc
gtgagcacgctctgctcgcctacaccctcggtgtcaagcagctcatcgtcgctatcaaca
agatggacacgaccaagtggagcgaggaccgtttcaacgaaatcatcaaggagacctcca
acttcatcaagaaggtcggctacaaccctaagactgttcccttcgtcccaatctccggct
tcaacggtgacaacatgatcgacgcctctcccaactgcccctggtacaagggctgggaga
aggagaccaagaccaagtctactggtaagaccctccttgaggctattgatgccatcgacc
ctccttcccgtccttccgacaagcctctccgtctccctctccaggatgtgtacaagattg
gtggtattggcacggtccctgtcggtcgtgtcgagaccggtgtcatcaaggccggtatgg
tcgtcaccttcgctccttccaacgtcaccactgaagtcaagtccgtcgaaatgcaccacg
aacagctcactgagggtgttcctggagacaacgtcggcttcaacgtcaagaacgtttccg
tgaaagaaatccgtcgtggtaacgtcgctggtgactccaagaacgacccacccaagggag
ccgagtcattcaacgcccaggttatcgtccttaaccaccctggtcaggtcggtgctggtt
acgccccagtgttggactgccacactgcccacattgcctgcaagttctctgagctcctcg
agaagatcgatcgccgaactggcaagtccgttgaatcctcccccaagttcatcaagtccg
gtgacgctgccatcgtcaagatgattccgtccaagcccatgtgcgttgagg
>Amorosia_littoralis_NN_6654
-----atcattaccgaacgggctc-----tctgccttacgttcttgatttttgtgtgttt
gtttcctcagcaggcccgcctgcttctggggaccccctcaaccttttgcaaacactgtat
tgtctga-aaacaaagcaaattaaaactttcaacaatggatctcttggctctggcatcga
tgaagaacgcagcaaaatgcgataagtagtgtgaattgcagaattccgtgaatcatcgaa
tctttgaacgcacattgcgccctttggtattccttagggcatgcctgttcgagcgtcata
aacaccctcaagctcagcttggtgatgggcgtctgtcctcgcggactcgcctcaaatcta
ttggcggcccctccccagcccaaagcgcagcagacttgccgtgggccgtcccggggtcaa
ccaacaagaaaaaacgcattttgacctc--------------------------------
---ggattgccctagtaacggcgagtgaagcggcaacagctcaaatttgaaatctggctc
ctccggggtccgagttgtaatttgtagagggtgctttggcattggctgtggtctaagttc
cttggaacaggacgtcgcagagggtgagaatcccgtatgtggccgccagtctttgccgtg
taaagccccttcgacgagtcgagttgtttgggaatgcagctctaaatgggaggtaaattt
cttctaaagctaaatacttgccagagaccgatagcgcacaagtagagtgatcgaaagatg
aaaagcactttggaaagagagtcaaaaagcacgtgaaattgttgaaagggaagcgcttgc
agccagacttgtccacag-----------------------------tcctctgtgggca
ggccagcatcagttcgggcggttggacaaaggacctttaaatgtgcctccccccggggag
aacttatagggaggttgtcatacaaccagcccggactgaggaccgcgcatctgctaggat
gctggcgtaatggctttaagcggcccgtcttgaaacacggaccaa---------------
------------------------------------------------------------
------------------------------------------------------------
------------------------------------------------------------
------------------------------------------------------------
------------------------------------------------------------
------------------------------------------------------------
------------------------------------------------------------
------------------------------------------------------------
------------------------------------------------------------
------------------------------------------------------------
------------------------------------------------------------
----------------------------------------------gtctaagtataagc
aattataccgtgaaactgcgaatggctcattaaatcagttatcgtttatttgatagtacc
ttactacttggataaccgtggtaattctagagctaatacatgctgaaaaccccgacttcg
ggaggggcgtatttattagataaaaaaccaatgcccttcggggctttttggtgattcatg
ataacttaacggatcgcatggccttgcgccggcgacggttcattcaaatttctgccctat
caactttcgatggtaaggtattggcttaccatggtttcaacgggtaacggggaattaggg
ttcgattccggagagggagcctgagaaacggctaccacatccaaggaaggcagcaggcgc
gcaaattacccaatcccgacacggggaggtagtgacaataaatactgatacagggctctt
ttgggtcttgtaattggaatgagtacaatttaaatcccttaacgaggaacaattggaggg
caagtctggtgccagcagccgcggtaattccagctccaatagcgtatattaaagttgttg
cagttaaaaagctcgtagttgaatcttgggcctggctggccggtccgcctcaccgcgtgc
actggtccggccgggtcttttcttctggagagccccatgcccttcactgggtgtgcgggg
gaaccaggacttttactttgaaaaaattagagtgttcaaagcaggcctttgctcgaatac
gttagcatggaataatagaataggacgtgtggttctattttgttggtttctagaaccgcc
gtaatgattaatagggatagtcgggggcatcagtattcaattgtcagaggtgaaattctt
agatcaattgaagactaactactgcgaaagcatttgccaaggatgttttcattaatcagt
gaacgaaagttaggggatcgaagacgatcagataccgtcgtagtcttaaccgtaaactat
gccgactagggatcgggcggca-cacaattttggtccgcccggcaccttacgagaaatca
aagtttttgggttctggggggagtatggtcgcaaggctgaaacttaaagaaattgacgga
ag??????????????????????????????????????????????????????????
????????????????????????????????????????????????????????????
????????????????????????????????????????????????????????????
????????????????????????????????????????????????????????????
????????????????????????????????????????????????????????????
????????????????????????????????????????????????????????????
????????????????????????????????????????????????????????????
????????????????????????????????????????????????????????????
????????????????????????????????????????????????????????????
????????????????????????????????????????????????????????????
????????????????????????????????????????????????????????????
????????????????????????????????????????????????????????????
????????????????????????????????????????????????????????????
????????????????????????????????????????????????????????????
???????????????????????????????????????????????????
>Botryosphaeria_dothideaT_CBS_115476
gaaggatcattaccgattgggctccggcccgatcctcccaccctttgtgtacctacctct
gttgctttggcgggctcctccgcggccagaggaccatcaaactccagtcagtaaacgatc
agtctgaaacatttaataaactaaaactttcaacaacggatctcttggttctggcatcga
tgaagaacgcagcgaaatgcgataagtaatgtgaattgcagaattcagtgaatcatcgaa
tctttgaacgcacattgcgccctttggtattccgaagggcatgcctgttcgagcgtcatt
acaaccctcaagctctgcttggtattgggcaccgtcctttgcgggcgcgcctcaaagacc
tcggcggtggcgtctt-gcctcaagcgtagtagaacaacctcgcttcggcgcggcgtcgc
ccgccggacgattctcaaggttgacctcagcatatcaataagcggaggaaaagaaaccaa
cagggattgccttagtaacggcgagtgaagcggcaacagctcaaatttgaaagctggctc
ctttggagtccgcgttgtaatttgtagaggatgattcggcaagggctcccgcctaagtct
cctggaacggagcgtcatagagggtgagaatcccgtatgcggtgggctgcctaagccatg
tgaatctccttcgacgagtcgagttgtttgggaatgcagctctaaatgggaggtaaattt
cttctaaagctaaataccggccagagaccgatagcgcacaagtagagtgatcgaaagatg
aaaagcactttggaaagagagttaaaaagtacgtgaaattgttgaaagggaagcgcttgc
agccagacttgtccgcagttgctcagccggtctcctgaccggtgtactcttctgcggcca
ggccagcatcagttcgggcggtcggataaagacctcgggaatgtagctcctctcggggag
tgttatagcccggggtggaatgcggccagcctggactgaggatctcgcttcggctaggat
gctggcgtaatggctgtaagcggcccgtcttgaaacacggaccaaggagtctaacatcta
tgcgagtgtttgggtgtcaaacccatgcgcgtaatgaaagtgaacggaggtgggaaccct
cacgggtgcaccatcgaccgatcctgatgtcttcggatggatttgagtaagagcatagct
gttgggacccgaaagatggtgaactatgcctgaatagggtgaagccagaggaaactctgg
tggaggctcgcagcggttctgacgtgcaaatcgatcgtcaaatttgggtataggggcgaa
agactaatcgaaccatctagtagctggttcctgccgaagtttccctcaggatagcagtaa
cgtattcagttttatgaggtaaagcgaatgattagaggccttggggttgaaacaacctta
acctattctcaaactttaaatatgtaagaagtccttgttacttagttgaacgtggacact
tgaatgtaccgttactagtgggccatttttggtaagcagaactggcgatgcgggatgaac
cgaacgcgatgttaaggtgccggaatgcacgctcatcagacaccacaaaaggtgttagtt
catctagacagcaggacggtggccatggaagtcggaatccgctaaggagtgtgtaacaac
tcacctgccgaatgaactagccctgaaaatggatggcgctcaagcgtgctacccatacat
cgccgccagggtagatacgatgccctggcgagtaggcaggcgtggagtctaagtataagc
aattatactgtgaaactgcgaatggctcattaaatcagttatcgtttatttgatagtacc
ttactacttggataaccgtggtaattctagagctaatacatgctaaaaaccccgacttcg
ggaggggtgtatttattagataaaaaaccaatgcccttcggggctctttggtgattcatg
ataacttaacgaatcgcatggccttgcgccggcgatggttcattcaaatttctgccctat
taactttcgatggtaggatagaggcctaccatggtatcaatgggtaacggggaattaggg
ttctattccggagagggagcctgagaaacggctaccacatccaaggaaggcagcaggcgc
gcaaattacccaatcccgacacggggaggtagtgacaataaatactgatacagggctctt
ttgggtcttgtaattggaatgagtacaatttaaataccttaacgaggaacaattggaggg
caagtctggtgccagcagccgcggtaattccagctccaatagcgtatattaaagttgttg
cagttaaaaagctcgtagttgaaccttgggcctggctggccggtccgcctcaccgcgtgt
actggtccggccgggcctttccttctggggatccgcatggccttcactggctgtgtcggg
gaaccaggacttttactttgaaaaaattagagtgttcaaagcaggcctttgctcgaatac
attagcatggaataatagaataggacgtgcggtcctattttgttggtttctaggaccgcc
gtaatgattaatagggatagtcgggggcatcagtattcaattgtcagaggtgaaattctt
ggatttattgaagactaactactgcgaaagcatttgccaaggatgttttcattaatcagt
gaacgaaagttaggggatcgaagacgatcagataccgtcgtagtcttaaccgtaaactat
gccgactagggatcgggcgatgttattcttttgactcgctcggcaccttacgagaaatca
aagtctttgggttctggggggagtatggtcgcaaggctgaaacttaaaggaattgacgga
ag??????????????????????????????????????????????????????????
????????????????????????????????????????????????????????????
????????????????????????????????????????????????????????????
????????????????????????????????????????????????????????????
????????????????????????????????????????????????????????????
????????????????????????????????????????????????????????????
????????????????????????????????????????????????????????????
????????????????????????????????????????????????????????????
????????????????????????????????????????????????????????????
????????????????????????????????????????????????????????????
????????????????????????????????????????????????????????????
????????????????????????????????????????????????????????????
????????????????????????????????????????????????????????????
????????????????????????????????????????????????????????????
???????????????????????????????????????????????????
>Botryosphaeria_dothidea_MFLUCC_16_0936
gcggagacattaccgattgggctccggcccgatcctcccaccctttgtgtacctacctct
gttgctttggcgggctcctccgcggccagaggaccatcaaactccagtcagtaaacgatc
agtctgaaacatttaataaactaaaactttcaacaacggatctcttggttctggcatcga
tgaagaacgcagcgaaatgcgataagtaatgtgaattgcagaattcagtgaatcatcgaa
tctttgaacgcacattgcgccctttggtattccgaagggcatgcctgttcgagcgtcatt
acaaccctcaagctctgcttggtattgggcaccgtcctttgcgggcgcgcctcaaagacc
tcggcggtggcgtctt-gcctcaagcgtagtagaacaacctcgcttcggcgcggcgtcgc
ccgccggacgattctcaaggttgacctctacaatacaataagcggaggaaaagaaaccaa
cagggattcccttagtaacggcgagtgaagcggcaacagctcaaatttgaaagctggctc
ctttggagtccgcgttgtaatttgtagaggatgattcggcaagggctcccgcctaagtct
cctggaacggagcgtcatagagggtgagaatcccgtatgcggtgggctgcctaagccatg
tgaatctccttcgacgagtcgagttgtttgggaatgcagctctaaatgggaggtaaattt
cttctaaagctaaataccggccagagaccgatagcgcacaagtagagtgatcgaaagatg
aaaagcactttggaaagagagttaaaaagtacgtgaaattgttgaaagggaagcgcttgc
agccagacttgtccgcagttgctcagccggtctcctgaccggtgtactcttctgcggcca
ggccagcatcagttcgggcggtcggataaagacctcgggaatgtagctcctctcggggag
tgttatagcccggggtggaatgcggccagcctggactgaggatctcgcttcggctaggat
gctggcgtaatggctgtaagcggcccgtcttgaaacacggaccaaggagtctaacatcta
tgcgagtgtttgggtgtcaaacccatgcgcgtaatgaaagtgaacggaggtgggaaccct
cacgggtgcaccatcgaccgatcctgatgtcttcggatggatttgagtaagagcatagct
gttgggacccgaaagatggtgaactatgcctgaatagggtgaagccagaggaaactctgg
tggaggctcgcagcggttctgacgtgcaaatcgatcgtcaaatttgggtataggggcgaa
agactaatcgaccat---------------------------------------------
------------------------------------------------------------
------------------------------------------------------------
------------------------------------------------------------
------------------------------------------------------------
------------------------------------------------------------
------------------------------------------------------------
------------------------------------------------------------
---------gggaagctgcgaatggctca-taaatcagt--atcgttatttgatagtacc
ttactacttggataaccgtggtagtctagccgctcatacatgctagaaaccccgacttcg
ggaggggtgta-ttattagataaaaaaccaatgccctccggggctctttggtgattcatg
ataacttaacgaatcgcatggccttgcgccggcgatggttcattcaaatttctgccctat
taactttcgatggtaggatagaggcctaccatggtatcaatgggtaacggggaattaggg
ttctattccggagagggagcctgagaaacggctaccacatccaaggaaggcagcaggcgc
gcaaattacccaatcccgacacggggaggtagtgacaataaatactgatacagggctctt
ttgggtcttgtaattggaatgagtacaatttaaataccttaacgaggaacaattggaggg
caagtctggtgccagcagccgcggtaattccagctccaatagcgtatattaaagttgttg
cagttaaaaagctcgtagttgaaccttgggcctggctggccggtccgcctcaccgcgtgt
actggtccggccgggcctttccttctggggatccgcatggccttcactggctgtgtcggg
gaaccaggacttttactttgaaaaaattagagtgttcaaagcaggcctttgctcgaatac
attagcatggaataatagaataggacgtgcggtcctattttgttggtttctaggaccgcc
gtaatgattaatagggatagtcgggggcatcagtattcaattgtcagaggtgaaattctt
ggatttattgaagactaactactgcgaaagcatttgccaaggatgttttcattaatcagt
gaacgaaagttaggggatcgaagacgatcagataccgtcgtagtcttaaccgtaaactat
gccgactagggatcgggcgatgttattcttttgactcgctcggcaccttacgagaaatca
aagtctttgggt------------------------------------------------
--??????????????????????????????????????????????????????????
????????????????????????????????????????????????????????????
????????????????????????????????????????????????????????????
????????????????????????????????????????????????????????????
????????????????????????????????????????????????????????????
????????????????????????????????????????????????????????????
????????????????????????????????????????????????????????????
????????????????????????????????????????????????????????????
????????????????????????????????????????????????????????????
????????????????????????????????????????????????????????????
????????????????????????????????????????????????????????????
????????????????????????????????????????????????????????????
????????????????????????????????????????????????????????????
????????????????????????????????????????????????????????????
???????????????????????????????????????????????????
>Diplodia_seriataT_CBS_112555
gaaggatcattaccttctgggcttcggctcgaatctcccaccctttgtgaacatacctct
gttgctttggcggcttttgccgcggccagaggaccttcaaactccagtcagtaaacgtca
cgtctgatacagttaataaactaaaactttcaacaacggatctcttggttctggcatcga
tgaagaacgcagcgaaatgcgataagtaatgtgaattgcagaattcagtgaatcatcgaa
tctttgaacgcacattgcgccccctggcattccggggggcatgcctgttcgagcgtcatt
acaaccctcaagctctgcttggtattgggcgccgtcctctgcggacgcgccttaaagacc
tcggcggtggctgttcgccctcaagcgtagtagaataacctcgctttggcggggcgtcgc
ccgccggacgattctcaaggttgacctcagcatatcaataagcggaggaaaagaaaccaa
cagggattgccttagtaacggcgagtgaagcggcaacagctcaaatttgaaagctggccc
tttcagggtccgcattgtaatttgtagaggatgattcggcgagggctcccgcctaagtcc
cctggaacggggcgtcatagagggtgagaatcccgtatgcggtgggctgccttagccatg
tgaatctccttcgacgagtcgagttgtttgggaatgcagctctaaatgggaggtaaattt
cttctaaagctaaataccggccagagaccgatagcgcacaagtagagtgatcgaaagatg
aaaagcactttggaaagagagttaaaaagtacgtgaaattgttgaaagggaagcgcttgc
aaccagacttgtccgcagttgctcagccggtctcctgaccggcgtactcttctgcggcca
ggccagcatcagttcgggcggtcggataaagacctcgggaatgtagctcctctcggggag
tgttatagcccggggtggaatgcggccagcctggactgaggatctcgcttcggcaaggat
gctggcgtaatggttgtaagcggcccgtcttgaaacacggaccaaggagtctaacatcta
tgcgagtgtttgggtgtcaaacccatacgcgtaatgaaagtgaacggaggtgggaacccg
caagggtgcaccatcggccgatcctgatgtcttcggatggatttgagcaagagcatagct
gttgggacccgaaagatggtgaactatgcctgaatagggtgaagccagaggaaactctgg
tggaggctcgcagcggttctgacgtgcaaatcgatcgtcaaatttgggtataggggcgaa
agactaatcgaaccatc-------------------------------------------
------------------------------------------------------------
------------------------------------------------------------
------------------------------------------------------------
------------------------------------------------------------
------------------------------------------------------------
------------------------------------------------------------
----------------------------------------------gtctaagtataagc
aattatactgtgaaactgcgaatggctcattaaatcagttatcgtttatttgatagtacc
ttactacttggataaccgtggtaattctagagctaatacatgctaaaaaccccgacttcg
gaaggggtgtatttattagataaaaaaccaatgcccttcggggctccttggtgaatcatg
ataacttaacgaatcgcatggccttgcgccggcgatggttcattcaaatttctgccctat
caactttcgatggtaggatagtggcctaccatggtatcaacgggtaacggggaattaggg
ttctattccggagagggagcctgagaaacggctaccacatccaaggaaggcagcaggcgc
gcaaattacccaatcccgacacggggaggtagtgacaataaatactgatacagggctctt
ttgggtcttgtaattggaatgagtacaatttaaataccttaacgaggaacaattggaggg
caagtctggtgccagcagccgcggtaattccagctccaatagcgtatattaaagttgttg
cagttaaaaagctcgtagttgaaccttgggcctggctggccggtctgcctcaccgcatgt
actggttcggccgggcctttcctcctggggatccgcatgcccttcactgggtgtgttggg
gaaccaggacttttactttgaaaaaattagagtgttcaaagcaggcctttgctcgaatac
attagcatggaataatagaataggacgtgcggtcctattttgttggtttctaggaccgcc
gtaatgattaatagggatagtcgggggcatcagtattcagttgtcagaggtgaaattctt
ggatttactgaagactaactactgcgaaagcatttgccaaggatgttttcattaatcagt
gaacgaaagttaggggatcgaagacgatcagataccgtcgtagtcttaaccgtaaactat
gccgactagggatcgggcgatgttattcttttgactcgctcggcaccttacgagaaatca
aagtctttgggttctggggggagtatggtcgcaaggctgaaacttaaaggaattgacgga
ag??????????????????????????????????????????????????????????
????????????????????????????????????????????????????????????
????????????????????????????????????????????????????????????
????????????????????????????????????????????????????????????
????????????????????????????????????????????????????????????
????????????????????????????????????????????????????????????
????????????????????????????????????????????????????????????
????????????????????????????????????????????????????????????
????????????????????????????????????????????????????????????
????????????????????????????????????????????????????????????
????????????????????????????????????????????????????????????
????????????????????????????????????????????????????????????
????????????????????????????????????????????????????????????
????????????????????????????????????????????????????????????
???????????????????????????????????????????????????
>Diplodia_seriata_CBS_119049
gaaggatcattaccttctgggcttcggctcgaatctcccaccctttgtgaacatacctct
gttgctttggcggcttttgccgcggccagaggaccttcaaactccagtcagtaaacgtca
cgtctgatacagttaataaactaaaactttcaacaacggatctcttggttctggcatcga
tgaagaacgcagcgaaatgcgataagtaatgtgaattgcagaattcagtgaatcatcgaa
tctttgaacgcacattgcgccccctggcattccggggggcatgcctgttcgagcgtcatt
acaaccctcaagctctgcttggtattgggcgccgtcctctgcggacgcgccttaaagacc
tcggcggtggctgttcgccctcaagcgtagtagaataacctcgctttggcggggcgtcgc
ccgccggacgattctcaaggttgacctc-gcatatcaataagcggaggaaaagaaaccaa
cagggattgccttagtaacggcgagtgaagcggcaacagctcaaatttgaaagctggccc
tttcagggtccgcattgtaatttgtagaggatgattcggcgagggctcccgcctaagtcc
cctggaacggggcgtcatagagggtgagaatcccgtatgcggtgggctgccttagccatg
tgaatctccttcgacgagtcgagttgtttgggaatgcagctctaaatgggaggtaaattt
cttctaaagctaaataccggccagagaccgatagcgcacaagtagagtgatcgaaagatg
aaaagcactttggaaagagagttaaaaagtacgtgaaattgttgaaagggaagcgcttgc
aaccagacttgtccgcagttgctcagccggtctcctgaccggcgtactcttctgcggcca
ggccagcatcagttcgggcggtcggataaagacctcgggaatgtagctcctctcggggag
tgttatagcccggggtggaatgcggccagcctggactgaggatctcgcttcggcaaggat
gctggcgtaatggttgtaagcggcccgtcttgaaacacggacc-----------------
------------------------------------------------------------
------------------------------------------------------------
------------------------------------------------------------
------------------------------------------------------------
------------------------------------------------------------
------------------------------------------------------------
------------------------------------------------------------
------------------------------------------------------------
------------------------------------------------------------
------------------------------------------------------------
------------------------------------------------------------
----------------------------------------------gtctaagtataagc
aattatactgtgaaactgcgaatggctcattaaatcagttatcgtttatttgatagtacc
ttactacttggataaccgtggtaattctagagctaatacatgctaaaaaccccgacttcg
gaaggggtgtatttattagataaaaaaccaatgcccttcggggctccttggtgaatcatg
ataacttaacgaatcgcatggccttgcgccggcgatggttcattcaaatttctgccctat
caactttcgatggtaggatagtggcctaccatggtatcaacgggtaacggggaattaggg
ttctattccggagagggagcctgagaaacggctaccacatccaaggaaggcagcaggcgc
gcaaattacccaatcccgacacggggaggtagtgacaataaatactgatacagggctctt
ttgggtcttgtaattggaatgagtacaatttaaataccttaacgaggaacaattggaggg
caagtctggtgccagcagccgcggtaattccagctccaatagcgtatattaaagttgttg
cagttaaaaagctcgtagttgaaccttgggcctggctggccggtctgcctcaccgcatgt
actggttcggccgggcctttcctcctggggatccgcatgcccttcactgggtgtgttggg
gaaccaggacttttactttgaaaaaattagagtgttcaaagcaggcctttgctcgaatac
attagcatggaataatagaataggacgtgcggtcctattttgttggtttctaggaccgcc
gtaatgattaatagggatagtcgggggcatcagtattcagttgtcagaggtgaaattctt
ggatttactgaagactaactactgcgaaagcatttgccaaggatgttttcattaatcagt
gaacgaaagttaggggatcgaagacgatcagataccgtcgtagtcttaaccgtaaactat
gccgactagggatcgggcgatgttattcttttgactcgctcggcaccttacgagaaatca
aagtctttgggttctggggggagtatggtcgcaaggctgaaacttaaaggaattgacgga
ag??????????????????????????????????????????????????????????
????????????????????????????????????????????????????????????
????????????????????????????????????????????????????????????
????????????????????????????????????????????????????????????
????????????????????????????????????????????????????????????
????????????????????????????????????????????????????????????
????????????????????????????????????????????????????????????
????????????????????????????????????????????????????????????
????????????????????????????????????????????????????????????
????????????????????????????????????????????????????????????
????????????????????????????????????????????????????????????
????????????????????????????????????????????????????????????
????????????????????????????????????????????????????????????
????????????????????????????????????????????????????????????
???????????????????????????????????????????????????
>Diplodia_mutila_AFTOL_ID_1572
gaaggatcattaccttctgagcttcggctcgaatctcccaccctttgtgaacatacctct
gttgctttggcggctcttgccgcggccagaggaccttcaaactccagtcagtaaacgtca
cgtctgaaacagttaataaactaaaactttcaacaacggatctcttggttctggcatcga
tgaagaacgcagcgaaatgcgataagtaatgtgaattgcagaattcagtgaatcatcgaa
tctttgaacgcacattgcgccccttggcattccgaggggcatgcctgttcgagcgtcatt
acaaccctcaagctctgcttggtattgggcgacgtcctctgcggacgcgcctcaaagacc
tcggcggtggctgttcgccctcaagcgtaatagaataacctcgctttggcggggcgtcgc
ccgccggacgattctcaaggttgacctcagcatatcaataagcggaggaaaagaaaccaa
cagggattgccttagtaacggcgagtgaagcggcaacagctcaaatttgaaagctggccc
ttttagggtccgcgttgtaatttgtagaggatgattcggcgagggctcccgcctaagtcc
cctggaacggggcgtcatagagggtgagaatcccgtatgcggtgggctgccttagccatg
tgaatctccttcgacgagtcgagttgtttgggaatgcagctctaaatgggaggtaaattt
cttctaaagctaaataccggccagagaccgatagcgcacaagtagagtgatcgaaagatg
aaaagcactttggaaagagagttaaaaagtacgtgaaattgttgaaagggaagcgcttgc
aaccagacttgtccgcagttgctcagccggtctcctgaccggcgtactcttctgcggcca
ggccagcatcagttcgggcggtcggataaagacctcgggaatgtagctcctctcggggag
tgttatagcccggggtggaatgcggccagcctggactgaggatctcgcttcggcaaggat
gctggcgtaatggttgtaagcggcccgtcttgaaacacggaccaaggagtctaacatcta
tgcgagtgtttgggtgtcaaacccatacgcgtaatgaaagtgaacggaggtgggaacccg
caagggcgcaccatcggccgatcctgatgtcttcggatggatttgagcaagagcatagct
gttgggacccgaaagatggtgaactatgcctgaatagggtgaagccagaggaaactctgg
tggaggctcgcagcggttctgacgtgcaaatcgatcgtcaaatttgggtataggggcgaa
agactaatcgaaccatctagtagctggttcctgccgaagtttccc---------------
------------------------------------------------------------
------------------------------------------------------------
------------------------------------------------------------
------------------------------------------------------------
------------------------------------------------------------
------------------------------------------------------------
------------------------------------------------------------
--------------------------------------------------tgatagtacc
ttactacttggataaccgtggtaattctagagctaatacatgctaaaaaccccgacttcg
gaaggggtgtatttattagataaaaaaccaatgcccttcggggctccttggtgaatcatg
ataacttaacgaatcgcatggccttgcgccggcgatggttcattcaaatttctgccctat
caactttcgatggtaggatagtggcctaccatggtatcaacgggtaacggggaattaggg
ttctattccggagagggagcctgagaaacggctaccacatccaaggaaggcagcaggcgc
gcaaattacccaatcccgacacggggaggtagtgacaataaatactgatacagggctctt
ttgggtcttgtaattggaatgagtacaatttaaataccttaacgaggaacaattggaggg
caagtctggtgccagcagccgcggtaattccagctccaatagcgtatattaaagttgttg
cagttaaaaagctcgtagttgaaccttgggcctggctggccggtctgcctcaccgcatgt
actggttcggccgggcctttcctcctggggatccgcatgcccttcactgggtgtgttggg
gaaccaggacttttactttgaaaaaattagagtgttcaaagcaggcctttgctcgaatac
attagcatggaataatagaataggacgtgcggtcctattttgttggtttctaggaccgcc
gtaatgattaatagggatagtcgggggcatcagtattcagttgtcagaggtgaaattctt
ggatttactgaagactaactactgcgaaagcatttgccaaggatgttttcattaatcagt
gaacgaaagttaggggatcgaagacgatcagataccgtcgtagtcttaaccgtaaactat
gccgactagggatcgggcgatgttattcttttgactcgctcggcaccttacgagaaatca
aagtctttgggttctggggggagtatggtcgcaaggctgaaacttaaagaaattgacgga
agatcattgccgccggtactggtgagttcgaggctggtatctccaaggatggccagacac
gtgagcacgctctgctcgcctacaccctcggtgtcaagcagctcatcgtcgccatcaaca
agatggacaccaccaagtggtctgaggagcgttaccaggagatcatcaaggagacctcca
acttcatcaagaaggtcggctacaaccccaagaccgtccccttcgtccccatctccggct
tcaacggtgacaacatgatcgaggcctccaccaactgcccctggtacaagggctgggaga
aggagaccaagaccaagtccaccggcaagaccctcctcgaggccatcgacagcatcgata
cccccgtccgtccctcggacaagcccctccgtctgcccctccaggacgtctacaagatcg
gtggtattggcacggtccccgtcggtcgtgtcgagaccggtgtcatcaaggccggtatgg
tcgtcaccttcgcccccgctggtgtcaccaccgaggtcaagtccgtcgagatgcaccacg
agcagctcgtcgagggtgttcccggtgacaacgtcggcttcaacgtcaagaacgtctccg
tcaaggagatccgtcgtggcaacgtcgccggtgactccaagaccgacccccccaagggct
gcgactccttcaacgcccaggtcatcgtcctcaaccaccccggtcaggtcggtgctggct
acgctcctgtcctggactgccacactgcccacattgcctgcaagttctctgagctgctcg
agaagatcgaccgccgtaccggcaagtctattgagaacagccccaagttcatcaagtccg
gtgacgccgccatcgtcaagatgattccctccaagcccatgtgcgttgagg
>Diplodia_mutila_GMBCC1173
gaaggatcattaccttctgggcttcggcccgaatctcccaccctttgtgaacatacctct
gttgctttggcggctcttgccgcggccagaggaccttcaaactccagtcagtaaacgtca
cgtctgaaacagttaataaactaaaactttcaacaacggatctcttggttctggcatcga
tgaagaacgcagcgaaatgcgataagtaatgtgaattgcagaattcagtgaatcatcgaa
tctttgaacgcacattgcgccccttggcattccgaggggcatgcctgttcgagcgtcatt
acaaccctcaagctctgcttggtattgggcgccgtcctctgcggacgcgcctcaaagacc
tcggcggtggctgttcgccctcaagcgtagtagaataacctcgctttggtggggcgtcgc
ccgccggacgattctcaaggt-gacct---------------------------------
-------tgccttagtaacggcgagtgaagcggcaacagctcaaatttgaaagctggccc
ttttagggtccgcgttgtaatttgtagaggatgattcggcgagggctcccgcctaagtcc
cctggaacggggcgtcatagagggtgagaatcccgtatgtggtgggctgccttagccatg
tgaatctccttcgacgagtcgagttgtttgggaatgcagctctaaatgggaggtaaattt
cttctaaagctaaataccggccagagaccgatagcgcacaagtagagtgatcgaaagatg
aaaagcactttggaaagagagttaaaaagtacgtgaaattgttgaaagggaagcgcttgc
aaccagacttgtccgcagttgctcagccggtctcctgaccggcgtactcttctgcggcca
ggccagcatcagttcgggcggtcggataaagacctcgggaatgtagctcctctcggggag
tgttatagcccggggtggaatgcggccagcctggactgaggatctcgcttcggcaaggat
gctggcgtaatggttgtaagcggcccgtcttgaaacacggaccaaggagtctaacatcta
tgcgagtgtttgggtgtcaaacccatacgcgtaatgaaagtgaacggaggtgggaacccg
caagggtgcaccatcggccgatcctgatgtcttcggatggatttgagcaagagcatagct
gttgggacccgaaagatggtgaactatgcctgaatagggtgaagccagaggaaactctgg
tggaggctcgcagcggttctgacgtgcaaatcgatcgtcaaatttgggtataggggcgaa
agactaatcg--------------------------------------------------
------------------------------------------------------------
------------------------------------------------------------
------------------------------------------------------------
------------------------------------------------------------
------------------------------------------------------------
------------------------------------------------------------
------------------------------------------------------------
--------------------aatggctcattaaatcagttatcgtttatttgatagtacc
ttactacttggataaccgtggtaattctagagctaatacatgctaaaaaccccgacttcg
gaaggggtgtatttattagataaaaaaccaatgcccttcggggctccttggtgaatcatg
ataacttaacgaatcgcatggccttgcgccggcgatggttcattcaaatttctgccctat
caactttcgatggtaggatagtggcctaccatggtatcaacgggtaacggggaattaggg
ttctattccggagagggagcctgagaaacggctaccacatccaaggaaggcagcaggcgc
gcaaattacccaatcccgacacggggaggtagtgacaataaatactgatacagggctctt
ttgggtcttgtaattggaatgagtacaatttaaataccttaacgaggaacaattggaggg
caagtctggtgccagcagccgcggtaattccagctccaatagcgtatattaaagttgttg
cagttaaaaagctcgtagttgaaccttgggcctggctggccggtctgcctcaccgcatgt
actggttcggccgggcctttcctcctggggatccgcatgcccttcactgggtgtgttggg
gaaccaggacttttactttgaaaaaattagagtgttcaaagcaggcctttgctcgaatac
attagcatggaataatagaataggacgtgcggtcctattttgttggtttctaggaccgcc
gtaatgattaatagggatagtcgggggcatcagtattcagttgtcagaggtgaaattctt
ggatttactgaagactaactactgcgaaagcatttgccaaggatgttttcattaatcagt
gaacgaaagttaggggatcgaagacg----------------------------------
------------------------------------------------------------
------------------------------------------------------------
--atcattgccgccggtactggtgagttcgaggctggtatctccaaggatggccagaccc
gtgagcacgctctgctcgcctacaccctcggtgtcaagcagctcatcgtcgccatcaaca
agatggacaccaccaagtggtctgaggagcgttaccaggagatcatcaaggagacttcca
acttcatcaagaaggtcggctacaaccccaagaccgttcccttcgtccccatctccggct
tcaacggtgacaacatgatcgaggcctccaccaactgcccctggtacaagggctgggaga
aggagaccaagaccaagtccaccggcaagaccctcctcgaggccatcgacagcatcgaca
cccccgtccgtccctcggacaagcccctccgtctgcccctccaggacgtctacaagatcg
gtggtattggcacggtccccgtcggtcgtgtcgagaccggtgtcatcaaggccggcatgg
tcgtcaccttcgcccccgctggtgtcaccaccgaggtcaagtccgtcgagatgcaccacg
agcagctcgtcgagggtgtccccggtgacaacgtcggcttcaacgtcaagaacgtctccg
tcaaggagatccgccgtggcaacgtcgccggtgactccaagaccgacccccccaagggct
gcgactcgttcaacgcccaggtcatcgtcctcaaccaccccggtcaggtcggtgctggct
acgctcccgtcctggactgccacactgcccacattgcttgcaagttctctgagctgctcg
agaagatcgaccgccgtaccggcaagtctattgagaacagccccaagttcatcaagtccg
gtgacgccgccatcgtcaagatgattccctccaagcccatgtgcgttgagg
>Graphostroma_platystoma_out_CBS_270_87
ggcggctgttacccagaagagcta-----ccctgtagctaccctatgctggtgagc----
----cctcgtaagctctgcctaaagccggcggacccctaaactctgaatttactgtatcc
tgagtgtaaacaaaaataagttaaaactttcaacaacggatctcttggttctggcatcga
tgaagaacgcagcgaaatgcgataagtaatgtgaattgcagaattcagtgaatcatcgaa
tctttgaacgcacattgcgcctaatagtattctgttaggcatgcctgttcgagcgtcatt
tcgaccattaagccctgcttagcgttgggaacttacgcctgccgtaattccttaaattca
gtggcggagctaggtctgctctaagcgtagtaattattc---------------------
-----------cttctgtagctggccta-----------aagcggaggaaaagaaaccaa
cagggattgccctagtaacggcgagtgaagcggcaacagctcaaatttgaaatctggctc
ta---gggtccgaattgtaattcgtagaggatgcttttgg-cgcggtcacttccgagttc
cctggaacgggacgccttagagggtgagagccccgtac--ggttggatancaagcctctg
taaagctccttcgacgagtcgagtagttcgggaatgctgctctaaatgggaggtaanttt
cttctnaagctaaatnccggccagagaccgatagcgcacaagtagagtgatcgaaagatg
aaaagcactttgaaaagagggttaaatagcacgtgaaattgntgaaagggaagcgtttgc
ggccagaccttttcccagcggntcatncagtgttctcactggtgcactctgctgggttta
gnccagcatcggcttctgtagggggataaaagcctcgggaaagtagctccctcgggagtg
t-ttatagccctaggcgtaatgc-gctagcgggggccgaggatcgcgc-tctgcaaggat
gctggcgtaatggtcgtcagcgacccgtcttgaaacacggaccanggagtcgaacatttg
tgcgagtgtttggntgttaaaccctcacgcgtaatgaaagtgaacggaggtgagagccct
ttggggtgcatcatcgaccgatcctgatgtcttnggatggatttgagtaggagcattaat
gttcggacccgaaagatggtganctatgcgtggatagggtgaagccagaggaaactctgg
tggaggctcgcagcggntctgacgtgcaaatcgatcgtcaaatcngcgcatgggggcgaa
agacttatcgaaccatctagtagctggttaccgccgaagtttccctcaggatagcagtgt
tgtcttcagttttatgaggtaaagcgaatgattagggactcgggggcgctattagccttc
atccattctcaaactttaaatatgtaagaagcccttgttgcttagttgaacgtgggcatt
cgaatgtaccaacactagtgggccatttttggtaagcagaactgncgatgcgggatgaac
cgaacgcggggttaaggtgccggagtggacgctcatcagacaccacaaaaggtgttaata
catccagacagccggacggtggccatggaagtcggaatccgctaaggactgtgtaacaac
tcaccggccgaatgtattagccctgaaaatggatgnngctcaagcgtcccacccatacct
cgncctcagggnagaaacgatgccctgaggagtaggcggccgtggagtctaagtataagc
aattataccgcgaaactgcgaatggctcattaaatcagttatcgtttatttgatagtacc
ttactacttggataaccgtggtaattctagagctaatacatgctaaaaatcccaacttac
ggagggatgtatttattagattaaaaaccaatgcccttcggggcttcttggtgattcata
ataacttgtcgaatcgcatggccttgcgccggcgatggttcattcaaatttctgccctat
caactttcgatggcagggtattggcctgccatggttacaacgggtaacggagggttaggg
ctcgaccccggagaaggagcctgagaaacggctactacatccaaggaaggcagcaggcgc
gcaaattacccaatcccgacacggggaggtagtgacaataaatactgatacagggctctt
tggggtcttgtaatcggaatgagtacaatttaaatcccttaacgaggaacaattggaggg
caagtctggtgccagcagccgcggtaattccagctccaatagcgtatattaaagttgttg
cagttaaaaagctcgtagttgaaccttgggcctggctggccggtccgcctcaccgcgtgc
actggttcggccgggcctttccctctggggaaccccatgcccttcactgggtgtggcggg
gaaccaggacttttactgtgaaaaaattagagtgttcaaagcaggcatatgctcgaatac
attagcatggaataatagaataggacgtgtggttctattttgttggtttctaggaccgcc
gtaatgattaatagggacagtcgggggcatcagtattcaattgtcagaggtgaaattctt
ggatttattgaagactaactactgcgaaagcatttgccaaggatgttttcattaatcag-
gaacgaaagttaggggatcgaaaacgatcagataccgttgtagtcttaaccataaactat
gccgactagggatcggatgatgtta-ttttttgactcattcggcaccttacgagaaatca
aagtctttgggttctggggggagtatggtcgcaaggctgaaacttaaaggaattgacgga
agatcattgctgccggtactggtgagttcgaggctggtatctccaaggatggccagactc
gtgagcacgccctgcttgcttacaccctcggtgtcaagcagctcatcgtcgccatcaaca
agatggacaccaccaagtggtccgaggaccgattcaacgaaatcatcaaggagacctcca
gcttcatcaagaaggtcggctacaaccccaagaccgttgcattcgtcccaatctctggtt
tccacggcgacaacatgttggctgcctccaccaactgcccctggtacaagggttgggaga
aggagaacaagggcaaggttactggcaagactctgcttgaggccatcgactcgattgagc
cccccaagcgacctaccgacaagcccctccgcctgccccttcaggatgtctacaagatcg
gtggtattggcactgtgcccgtcggccgtatcgagactggtatcctcaagcccggcatgg
tcgtcaccttcgctcccgctggcatcactactgaagtcaagtccgttgagatgcaccacg
agcagcttactgagggtctccctggtgacaacgttggtttcaacgtgaagaacgtctccg
tcaaggatatccgacgtggtaacgttgctggtgagcagaagaacgaccccccgttcgcct
gcgagtccttcaacgctcaggtcatcgtcctcaaccaccctggtcaggtcggtgccggtt
atgctcccgtccttgattgccacaccgcccatattgcctgcaagttcgccgagcttctgg
agaagattgaccgacgaactggcaagtctgtcgagaacgcccccaagttcatcaagtctg
gtgatgccgctatcgtcaagatgattccctctaagcccatgtgcgttgagg
>Sordaria_fimicola_out_AFTOL_ID_216
gagggatcattactttttgtactctacaagtgtgaacatacccttc--ttctataagaac
gctgctttggtggtttttcctgttcactaaaactctttattttttttactgatttcattc
tgagtggcaactataaaaagttaaaactttcaacaacggatctcttggctctagcatcga
tgaagaacgcagcgaaatgcgataagtaatgtgaattgcagaattcagtgaatcatcgaa
tctttgaacgcacattgcgcctggcagtattctgccaggcatgcctgtccgagcgtcatt
tcaccactcaagaaattcttggtgttggaggtcctgttctgagcaggccgccgaaatgta
tcggctgttatattgccccctgtgtagtactaaaattatttcacactttaagcgttaaac
cctcaatatcctttacaaggttgacctc--------------------------------
-----attgccctagtaacggcgagtgaagcggcaacagctcaaatttgaaatctggctt
c-----ggcccgagttgtaatttgtagaggaaacttttgg-tgaggcaccttctgagtcc
cttggaacagggcgccatagagggtgagagccccgtat--agtcggatgccgatccaatg
taaagttccttcgacgagtcgagtagtttgggaatgctgctcaaaatgggaggtaaattt
cttctaaagctaaatataggccagagaccgatagcgcacaagtagagtgatcgaaagatg
aaaagcactttgaaaagagggttaaatagcacgtgaaattgttgaaagggaagcgtttgt
gaccagacttgcgccgttccgatcatccggtgttctcaccggtgcactcggggcggctca
ggccagcatcggttttggtggggggataaaggtccagggaacgtagctcctccg--ggag
tgttatagccctgggcgtaatgc-cctcgctgggaccgaggttcgcgcatctgcaaggat
gctggcgtaatggtcatcaacgacccgtcttgaaacacggaccaaggagtcaaggttttg
cgcgagtgtttgggtgtaaaacccgcacgcgtaatgaaagtgaacgtaggtgagagcttc
----ggcgcatcatcgaccgatcctgatgtattcggatggatttgagtaagagcgttaag
ccttggacccgaaagatggtgaactatgcttggatagggtgaagccagaggaaactctgg
tggaggctcgcagcggttctgacgtgcaaatcgatcgtcaaatctgagcatgggggcgaa
agacta------------------------------------------------------
------------------------------------------------------------
------------------------------------------------------------
------------------------------------------------------------
------------------------------------------------------------
------------------------------------------------------------
------------------------------------------------------------
------------------------------------------------------------
------------------------------------------------------------
------------------------------------------------------------
------------------------------------------------------------
------------------------------------------------------------
------------------------------------------------------------
-----------------------------ggctactacatccaaggaaggcagcaggcgc
gcaaattacccaatcccgacacggggaggtagtgacaataaatactgatacagggctctt
ttgggtcttgtaattggaatgagtacaatttaaatcccttaacgaggaacaattggaggg
caagtctggtgccagcagccgcggtaattccagctccaatagcgtatattaaagttgttg
cagttaaaaagctcgtagttgaaccttgggcccagccggccggtccgcctcaccgcgtgc
actggataggttgggcctttccttctggagaaccgcatgcccttcactgggtgtgtcggg
gaaccaggacttttactctgaacaaattagatcgcttaaagaaggcctatgctcgaatac
attagcatggaataatagaataggacgtgtggttctattttgttggtttctaggaccgcc
gtaatgattaatagggacagtcgggggcatcagtnnnnnnnnnnnnnnnnnnnnnnnnnn
nnnnnnnnnnnnnnnnnnnnnnnnnnnnnnnnnnnnnnnnnnnnnnnnnnnnnnnnnnn-
nnnnnnnnnnnnnnntattgctcttcaacgaggaatccc----tagtaagcgcaagtcat
gcttgcgttgattacgtccctgccc-tttgtacacaccgcccgtcgctactaccgattga
atggctcagtgaggcttccggactggcccagggaggtcggcaacgacacccagggagggc
ggatcattgccgctggtactggtgagttcgaggctggtatctccaaggatggccagactc
gtgagcacgctcttctcgcctacaccctcggtgtcaagcagctcatcgttgccatcaaca
agatggacaccacccagtggtcccaggctcgtttcgaggagatcatcaaggagaccaaga
acttcatcaagaaggtcggctacaaccccgccaccgtcgctttcgtccccatctccggct
tcaacggcgacaacatgcttgaggcctccaccaactgcccctggtacaagggttgggaga
aggagaccaagggcaagtccactggcaagaccctcctcgaggccatcgacgccattgagc
agcccaagcgcccgaccgacaagcccctccgtcttccccttcaggatgtctacaagatcg
gcggtatcggcacagtgcccgtcggccgtatcgagactggtatcctcaagcccggtatgg
tcgttaccttcgctccttccaacgtcaccactgaagtcaagtccgtcgagatgcaccacg
agcagcttgctcagggtgttcccggtgacaacgtcggcttcaacgtgaagaacgtttccg
tcaaggatatccgtcgtggtaacgttgccggtgactccaagaacgacccccctgtcggcg
ctgcctctttcaccgcccaggttatcgtccttaaccaccccggtcaggtcggtgccggct
acgctcccgtcctcgattgccacactgcccacattgcctgcaagttcgccgagctcctcg
agaagatcgatcgccgtactggtaaggctgttgagacttctcccaagttcatcaagtctg
gtgatgctgccatcgtcaagatgattccctccaagcccatgtgcgttgagg
>Thyrostroma_tiliaeT_MFLUCC_16_1178
????????????????????????????????????????????????????????????
????????????????????????????????????????????????????????????
????????????????????????????????????????????????????????????
????????????????????????????????????????????????????????????
????????????????????????????????????????????????????????????
????????????????????????????????????????????????????????????
????????????????????????????????????????????????????????????
????????????????????????????--------------------------------
-------------------ggcgagtgaagcggcaacagctcaaatttgaaatctggctc
ttttggggtccgagttgtaatttgcagagggcgctttggcgttggcagcggtccaagttc
cttggaacaggacgtcacagagggtgagaatcccgtacgtggtcgctggccttcgccgtg
taaagccccttcgacgagtcgagttgtttgggaatgcagctctaaatgggaggtaaattt
cttctaaagctaaatactggccagagaccgatagcgcacaagtagagtgatcgaaagatg
aaaagcactttggaaagagagtcaaacagcacgtgaaattgttgaaagggaagcgcttgc
agccagacttgcctgtagttgctcatccgggcttttgcccggtgcactcttctataggca
ggccagcatcagtttgagcggttagataaaggtctctgtcatgtacctctcttcggggag
aacttataggggagacgacatgtaaccagcccagattgaggtccgcgcatttgctaggat
gctggcgtaatggctgtaagcggcccgtcttgaaacacggaccaaggagtctaacatcta
tgcgagtgtttgggtgtcaagcccgagcgcgcaatgaaagtgaacggaggtgggaacccc
tcggggtgcaccatcgaccgatcctgatgtcttcggatggatttgagtaagagcatagct
gttgggacccgaaagatggtgaactatgcttgaatagggtgaagccagaggaaactctgg
tggaggctcgcagcggttctgacgtgcaaatcgatcgtcaaa------------------
------------------------------------------------------------
------------------------------------------------------------
------------------------------------------------------------
------------------------------------------------------------
------------------------------------------------------------
------------------------------------------------------------
------------------------------------------------------------
------------------------------------------------------------
------------------------------------------------------------
-------ttggataaccgtggtaattctagagctaatacatgctaaaaaccccaacttcg
gaaggggtgtatttattagataaaaaaccaacgcccttcggggcttcttggtgattcatg
ataacttcacggatcgcatggccttgcgccggcgacggttcattcaaatttctgccctat
caactttcgatggtaaggtattggcttaccatggtttcaacgggtaacggggaattaggg
ttcgattccggagagggagcctgagaaacggctaccacatccaaggaaggcagcaggcgc
gcaaattacccaatcccgacacggggaggtagtgacaataaatactgatacagggctctt
ttgggtcttgtaattggaatgagtacaatttaaacctcttaacgaggaacaattggaggg
caagtctggtgccagcagccgcggtaattccagctccaatagcgtatattaaagttgttg
cagttaaaaagctcgtagttgaaacttgggtctggctggcaggtccgcctcaccgcgtgt
acttgtccggccgggcctttccttctggagaacctcatgcccttcactgggcgtgttggg
gaaccaggacttttactttgaaaaaattagagtgttcaaagcaggcctttgctcgaatac
gttagcatggaataatagaataggacgtgcggtcctattttgttggtttctaggaccgcc
gtaatgattaatagggacagtcgggggcatcagtattcaattgtcagaggtgaaattctt
ggatttattgaagactaactactgcgaaagcatttgccaaggatgttttcattaatcagt
gaacgaaagttaggggatcgaagacgatcagataccgtcgtagtcttaaccgtaaactat
gccgactagggatcgggcgatgttcttttt------------------------------
------------------------------------------------------------
------------------------------------------------------------
-----------------------------------------aacaaggtttccgtaggtg
aacctgg----------------------------------------------------a
tcattactgagagtactgggctctgcctagctacttttacctttttacgtacccaaagtt
tcctcggcg---------------------------------------------------
-----------gcttaggctgccggctggacaacc-------------------------
------------------------------------------------------------
---------ataaaccctttgcagttgcagtcagcgtctgataaaacaaaataattacaa
ctttcaacaacggatctcttggttctggcatcgatgaagaacgcagcgaaatgcgataag
tagtgtgaattgcagaattc----gaatcatcgaatctttgaacgcacattgcacctctt
tccgggaggtatgccgttcgagcgtcatttgtaccctcaagctctgcttggtgttgggtg
tttgttcctcctttgcgtgtgaactcgccttaaaacaatt------------ggcagccg
gcgtacttgtttcggagcgcagcacattttgcgccccagatcagcgtacgttggcaccca
agaagccttatttt---------------------aacgctcttgacctcatcaggtagg
----------------------gatacccgctgaacttaagcatatcaata
>Tzeanania_taiwanensisT_NTUCC_17_005
????????????????????????????????????????????????????????????
????????????????????????????????????????????????????????????
????????????????????????????????????????????????????????????
????????????????????????????????????????????????????????????
????????????????????????????????????????????????????????????
????????????????????????????????????????????????????????????
????????????????????????????????????????????????????????????
????????????????????????????--------------------------------
--gggattgccctagtaacggcgagtgaagcggcaacagctcaaatttgaaatctggctc
tttcagagtccgagttgtaatttgcagagggcgctttggcgtcggcagcggtccaagttc
cttggaacaggacgtcacagagggtgagaatcccgtacgtggtcgctagccttcaccgtg
taaagccccttcgacgagtcgagttgtttgggaatgcagctctaaatgggaggtaaattt
cttctaaagctaaatactggccagagaccgatagcgcacaagtagagtgatcgaaagatg
aaaagcactttggaaagagagtcaaacagcacgtgaaattgttgaaagggaagcgcttgc
agccagacttgcctgtagttgcttatctggacttttgtccagtgcactcttctataggca
ggccagcatcagtttgggcggttggataaaggtctctgtcatgtacctctcttcggggag
gccttataggggagacgacatgcaaccagcctggactgaggtccgcgcatctgctaggat
gctggcgtaatggctgtaagcggcccgtcttgaaacacggaccaaggagtctaacatcta
tgcgagtgtttgggtgtcaagcccatacgcgtaatgaaagtgaacggaggtgggaacctt
--agggtgcaccatcgaccgatcctgatgtcttcggatggatttgagtaagagcatagct
gttgggacccgaaagatggtgaactatgcttgaatagggtgaagccagaggaaactctgg
tggaggctcgcagcggttctgacgtgcaaatcgatcgtcaaatttgggcataggggcgaa
agactaatcgaactatctagtagctggttcctgccgaattccccccc-------------
------------------------------------------------------------
------------------------------------------------------------
------------------------------------------------------------
------------------------------------------------------------
------------------------------------------------------------
------------------------------------------------------------
----------------------------------------------ttctaggtata--g
cattataccgtgaaactgcgaatggctcattaaatcagttatcgtttatttgatagtacc
ttactacttggataaccgtggtaattctagagctaatacatgctaaaaaccccgacttct
gaaggggtgtatttattagataaaaaaccaacgcccttcggggcttcttggtgattcatg
ataactttacggatcgcatggccttgc-ccggcgacggttcattcaaatttctgccctat
caactttcgatggtaaggtattggcttaccatggtttcaacgggtaacggggaattaggg
ttcgattccggagagggagcctgagaaacggctaccacatccaaggaaggcagcaggcgc
gcaaattacccaatcccaatacggggaggtagtgacaataaatactgatacagggctctt
ttgggtcttgtaattggaatgagtacaatttaaacctcttaacgaggaacaattggaggg
caagtctggtgccagcagccgcggtaattccagctccaatagcgtatattaaagttgttg
cagttaaaaagctcgtagttgaaacttgggtctggctggcaggtccgcctcaccgcgtgt
acttgtccggccgggcc-ttccttctggagaacctcatgcccttcactgggcgtgttggg
g-accaggacttttactttgaaaaaattagagtgttcaaagcaggcctttgctcgaatac
gttagcatggaataatagaataggacgtgcggtcctattttgttggtttctaggaccgcc
gtaatgattaatagggacagtcgggggcatcagtattcaattgtcagaggtgaaattctt
ggatttattgaagactaactactgcgaaagcatttgccaaggatgttttcattaatcagt
gaacgaaagttaggggatcgaagacgatcagataccgtcgtagtcttaaccgtaaactat
gccgactagggatcgggcgatgttctttttctgactcgctcggcaccttacgagaaatca
aagtttttgggtcctggggg----------------------------------------
------------------------------------------------------------
---------------------------tttttggcaagtmaaacaaggtttccgtaggtg
aacctgacattacc----------------------------------------tttctg
cccttcggggcacagttgggggctactcagcccccctctgccttttgcgtactacatgtt
tcctcggcg---------------------------------------------------
-----------ggcttgctcgccggttggaccatt-------------------------
------------------------------------------------------------
---------ataaactctttgtaattgcaatcagcgtctgaataaatttaatatttacaa
ctttcaacaacggatctcttggttctggcatcgatgaagaacgcagcgaaatgcgataag
tagtgtgaattgcagaattc----gaatcatcgaatctttgaacgcacattgcgcccctt
tccatggggcatgccgttcgagcgtcatttgtaccttcaagctttgcttggtgttgggtg
tttgtccagtac-------tggactcgccttaaagcaatt------------ggcagccg
gcata-ttgtctaggagcgcagcacattttgcgtcttctgtcagtttatgttggcgtcca
ttaagcctttct-------------------------cacttttgacctcatcaggtagg
----------------------gatacccgctgaacttaagcatatcaaaa
>Tzeanania_taiwanensis_NTUCC_17_006
????????????????????????????????????????????????????????????
????????????????????????????????????????????????????????????
????????????????????????????????????????????????????????????
????????????????????????????????????????????????????????????
????????????????????????????????????????????????????????????
????????????????????????????????????????????????????????????
????????????????????????????????????????????????????????????
????????????????????????????--------------------------------
--gggattgccctagtaacggcgagtgaagcggcaacagctcaaatttgaaatctggctc
tttcagagtccgagttgtaatttgcagagggcgctttggcgtcggcagcggtccaagttc
cttggaacaggacgtcacagagggtgagaatcccgtacgtggtcgctagccttcaccgtg
taaagccccttcgacgagtcgagttgtttgggaatgcagctctaaatgggaggtaaattt
cttctaaagctaaatactggccagagaccgatagcgcacaagtagagtgatcgaaagatg
aaaagcactttggaaagagagtcaaacagcacgtgaaattgttgaaagggaagcgcttgc
agccagacttgcctgtagttgcttatctggacttttgtccagtgcactcttctataggca
ggccagcatcagtttgggcggttggataaaggtctctgtcatgtacctctcttcggggag
gccttataggggagacgacatgcaaccagcctggactgaggtccgcgcatctgctaggat
gctggcgtaatggctgtaagcggcccgtcttgaaacacggaccaaggagtctaacatcta
tgcgagtgtttgggtgtcaagcccatacgcgtaatgaaagtgaacggaggtgggaacctt
--agggtgcaccatcgaccgatcctgatgtcttcggatggatttgagtaagagcatagct
gttgggacccgaaagatggtgaactatgcttgaatagggtgaagccagaggaaactctgg
tggaggctcgcagcggttctgacgtgcaaatcgatcgtcaaatttgggcataggggcgaa
agactaatcgaactatctagtagctggttcctgccgaattccccccc-------------
------------------------------------------------------------
------------------------------------------------------------
------------------------------------------------------------
------------------------------------------------------------
------------------------------------------------------------
------------------------------------------------------------
----------------------------------------------ttctaggtata--g
cattataccgtgaaactgcgaatggctcattaaatcagttatcgtttatttgatagtacc
ttactacttggataaccgtggtaattctagagctaatacatgctaaaaaccccgacttct
gaaggggtgtatttattagataaaaaaccaacgcccttcggggcttcttggtgattcatg
ataactttacggatcgcatggccttgc-ccggcgacggttcattcaaatttctgccctat
caactttcgatggtaaggtattggcttaccatggtttcaacgggtaacggggaattaggg
ttcgattccggagagggagcctgagaaacggctaccacatccaaggaaggcagcaggcgc
gcaaattacccaatcccaatacggggaggtagtgacaataaatactgatacagggctctt
ttgggtcttgtaattggaatgagtacaatttaaacctcttaacgaggaacaattggaggg
caagtctggtgccagcagccgcggtaattccagctccaatagcgtatattaaagttgttg
cagttaaaaagctcgtagttgaaacttgggtctggctggcaggtccgcctcaccgcgtgt
acttgtccggccgggcc-ttccttctggagaacctcatgcccttcactgggcgtgttggg
g-accaggacttttactttgaaaaaattagagtgttcaaagcaggcctttgctcgaatac
gttagcatggaataatagaataggacgtgcggtcctattttgttggtttctaggaccgcc
gtaatgattaatagggacagtcgggggcatcagtattcaattgtcagaggtgaaattctt
ggatttattgaagactaactactgcgaaagcatttgccaaggatgttttcattaatcagt
gaacgaaagttaggggatcgaagacgatcagataccgtcgtagtcttaaccgtaaactat
gccgactagggatcgggcgatgttctttttctgactcgctcggcaccttacgagaaatca
aagtttttgggtcctggggg----------------------------------------
------------------------------------------------------------
---------------------------tttttggcaagtmaaacaaggtttccgtaggtg
aacctgacattacc----------------------------------------tttctg
cccttcggggcacagttgggggctactcagcccccctctgccttttgcgtactacatgtt
tcctcggcg---------------------------------------------------
-----------ggcttgctcgccggttggaccatt-------------------------
------------------------------------------------------------
---------ataaactctttgtaattgcaatcagcgtctgaataaatttaatatttacaa
ctttcaacaacggatctcttggttctggcatcgatgaagaacgcagcgaaatgcgataag
tagtgtgaattgcagaattc----gaatcatcgaatctttgaacgcacattgcgcccctt
tccatggggcatgccgttcgagcgtcatttgtaccttcaagctttgcttggtgttgggtg
tttgtccagtac-------tggactcgccttaaagcaatt------------ggcagccg
gcata-ttgtctaggagcgcagcacattttgcgtcttctgtcagtttatgttggcgtcca
ttaagcctttct-------------------------cacttttgacctcatcaggtagg
----------------------gatacccgctgaacttaagcatatcaaaa
>Aigialus_grandis_BCC_20000
????????????????????????????????????????????????????????????
????????????????????????????????????????????????????????????
????????????????????????????????????????????????????????????
????????????????????????????????????????????????????????????
????????????????????????????????????????????????????????????
????????????????????????????????????????????????????????????
????????????????????????????????????????????????????????????
????????????????????????????--------------------------------
--gggattgccttagt-acggcgagtgaagcggcaacagctcaaatttgaaatctggccc
cttcggggtccgagttgtactttgtagagggtgctctggcgctggcagtggcccaagttc
cttggaacaggacgtcatggagggtgagaatcccgtacatggccgcgcagcctcgccatg
taaagccccttcgacgagtcgagttgtttgggaatgcagctctaaatgggaggtaaattt
cttctaaagctaaatactagccagagaccgatagcgcacaagtagagtgatcgaaagatg
aaaagcactttggaaagagagtcaaaaagcacgtgaaattgttgaaagggaagcgctcac
agctagatgtgcccgtggcgtctcatctggacatttgtccagtgtactctcccacgggca
ggccagcatcggtctgggcggttggataaaggcattgggaatgtagctccccctggggag
cgttatagcccggtgtgcaatgcagccagctcggaccgaggcctgcgcgcatgctaggat
gctggcgtaatggctgtgagcggcccgtcttgaaacacggaccaaggagtctaacatcca
tgcgagtgtttgggtgtcaatcccaggtgcacaatgaaagtgaatggaggtgggaaccct
ctagggcgcaccatcgaccgatcctgatgtcttcggatggatttgagtaggagcatggct
gttaggacccgaaagatggtgaactatgcctgaatagggtgaagccagaggaaactctgg
tggaggctcgcagcggttctgacgtgcaaatcgatcgtcgaatttgggcataggggcgaa
agactaatcgaaccatctagtagctggttcctgccgaagtttccctcaggatagcagtaa
cgtgttcagttttatgaggtaaagcgaatgattagaggcctgggggttgaaacaaccttc
acctattctcaaactttaaatatgtaagaagtccttgttgcttgattgaacgtggacact
cgaatgtaccgttactagtgggccatttttggtaagcagaactggcgatgcgggatgaac
cgaacgcggggttaaggtgccggaatgcacgctcatcagacaccacaaaaggtgttagtt
catctagacagcaggacggtggccatggaagtcggaatccgctaaggagtgtgtaacaac
tcacctgccgaatgaactagccctgaaaatggatggcgctcaagcgtgctacctataccc
cgccgccagggcagagattatgccctggcgagtaggcaggcgtgga--------------
---------------ctgcgaatggctcattaaatcagttatcgtttatttgatagtacc
ttactacttggataaccgtggtaattctagagctaatacatgccaaaaaccccgacttcg
ggaggggtgtatttattagataaaaaaccaatgccctct-gggctctttggtgattcatg
ataacttcgcggatcgcatggccttgcgccggcgacggttcattcaaatttctgccctat
caactttcgatggtaaggtattggcttaccatggtctcaacgggtaacgggggattaggg
ttcgactccggagagggagcctgagaaacggctaccacatccaaggaaggcagcaggcgc
gcaaattacccaatcccgacacggggaggtagtgacaataaatactgatacagggctctt
ttgggtcttgtaatcggaatgagtacaatttaaatcccttaacgaggaacaattggaggg
caagtctggtgccagcagccgcggtaattccagctccaatagcgtatattaaagttgttg
cagttaaaaagctcgtagttgaaccttgggcctggctggctggtccgcctcaccgcgtgc
actggcatggccgggcctttcctcctggagagccccatgcccttcactgggcgtgtgggg
gaaccaggacttttactttgaaaaaattagagtgttcaaagcaggcctttgctcgaatac
attagcatggaataatgaaataggacgtgcggtcctattttgttggtttctaggaccgcc
gtaatgattaatagggacagtcgggggcatccgtattcaattgtcagaggtgaaattctt
ggatttattgaagacgaactactgcgaaagcatttgccaaggatgttttcattaatcagt
gaacgaaagttaggggatcgaagacgatcagataccgtcgtagtcttaaccgtaaactat
gccgactagggatcgggcgatgttattatcttgactcgctcggcaccttacgagaaatca
aagtttttgggttctggggggagtatggtcgcaaggctgaaacttaaagaaattgacgga
agatcattgctgctggtactggtgaattcgaggccggtatctcaaaggatggccagactc
gtgaacacgctctcctcgcctataccctaggtgtcaagcaactcatcgttgccatcaaca
agatggacaccaccaagtggtctgaggagcgttacaacgagatcatcaaggagacttcca
acttcattaagaaggtcggctacaaccccaagaccgtccccttcgtccctatctccggtt
tcaacggtgacaacatgatcgagccctcaaccaactgcccgtggtacaagggctgggaga
aggagacgaagcagaaggcttctggtaagaccctccttgaggccatcgacaacattgacc
ccccgcaacgtccatctgacaagcctttccgtctccctctccaggatgtgtacaagatnn
nnnnnnnnnnnnnnnnnnnnnnnnnnnnnnnnnnnnnnnnnnnnnnnnnnnnnnnnnnnn
nnnnnnnnnnnnnnnnnnnnnnnnnnnnnnnnnnnnnnnnnnnnnnnnnnnnnnnnnnnn
nnnnnnnnnnnnnnnnnnnnnnnnnnnnnnnnnnnggcttcaacgtgaagaacgtctctg
tcaaggagatccgtcgtggcaacgtcgctggtgattctaagaacgacccacccaagggtg
ccgagtctttcaatgctcaagtcatcgtcctcaatcaccccggtcaagtcggtgctggtt
acgctcccgtcctcgactgccacactgcccatattgcctgcaagttctccgagctcttgg
agaagattgaccgacgaactggcaagtctgttgagaacagccccaagtttatcaagagtg
gcgacgcggccatcgacaagatgatcccgtccaagcccatgtgtgtcgagg
>Aigialus_mangrovis_BCC_33563
????????????????????????????????????????????????????????????
????????????????????????????????????????????????????????????
????????????????????????????????????????????????????????????
????????????????????????????????????????????????????????????
????????????????????????????????????????????????????????????
????????????????????????????????????????????????????????????
????????????????????????????????????????????????????????????
????????????????????????????--------------------------------
------ttgccctagtaacggcgagtgaagcggcagtagctcaaatttgaaatctggccc
tc---gggtccgagttgtactttgcagagggcgccttggcgttggcagcagcccaagttc
cttggaacaggacgtcacggagggtgagaatcccgtacgtggttgtgtagcctcgctatg
taaggccccttcgacgagtcgagttgtttgggaatgcagctctaaatgggaggtaaattt
cttctaaagctaaatactggccagagaccgatagcgcacaagtagagtgatcgaaagatg
aaaagcactttgaaaagagagtcaaaaagcacgtgaaattgttgaaagggaagcgctcgc
agccagacgtgcccgtggctgctcatccaggcacgtgtctggtatcctctcccgcggcca
gcccaacatcggtttggggggttggacaaaggcgccgggaatgtggctcctctaggggag
cgttatagcccggtgcgcaatgcagccagcccggaccgaggcctgcgcgcatgctaggat
gctggcgtaatggctgcgagcggcccgtcttgaaacacggaccaaggagtctaacatcta
tgcgagtgtttgggtgtcaatcccgggcgcgcaatgaaagtgaacggaggtgggaaccct
ttggggtgcaccatcgaccgatcctgatgtcttcggatggatttgagtaagagcatggct
gttgggacccgaaagatggtgaactatgcctgaatagggtgaagccagaggaaactctgg
tggaggctcgcagcggttctgacgtgcaaatcgatcgtcgaatttgggcataggggcgaa
agactaatcgaaccatctagtagctggttcctgccgaagtttccctcaggatagcagtaa
cgcgttcagttttatgaggtaaagcgaatgattagaggcctgggggttgaaacaaccttc
acctattctcaaactttaaatatgtaagaagtccttgttgcttgattgaacgtggacact
cgaatgcaccgttactagtgggccatttttggtaagcagaactggcgatgcgggatgaac
cgaacgcggggttaaggtgccagaatgcacgctcatcagacaccacaaaaggtgttagtt
catctagacagcaggacggtggccatggaagtcggaatccgctaaggagtgtgtaacaac
tcacctgccgaatgaactagccctgaaaatggatggcgctcaagcgtgctacccataccc
cgccgccggggcagagattacgccccggcgagtaggcaggcgtgga--------------
---------------ctgcgaatggctcagtaaatcagttatcgtttatttgatagtacc
ttactacttggataaccgtggtaattctagagctaatacatgccaaaaaccccgacttcg
ggaggggtgtatttattagataaaaagccaatgccctct-gggctctttggtgattcatg
ataactcagcggatcgcatggccttgcgccggcgacggttcattcaaatttctgccctat
caactttcgatggtaaggtattggcttaccatggtctcaacgggtaacgggggattaggg
ttcgactccggagagggagcctgagaaacggctaccacatccaaggaaggcagcaggcgc
gcaaattacccaatcccgacacggggaggtagtgacaataaatactgatacagggctctt
ttgggtcttgtaatcggaatgagtacaatttaaatcccttaacgaggaacaattggaggg
caagtctggtgccagcagccgcggtaattccagctccaatagcgtatattaaagttgttg
cagttaaaaagctcgtagttgaaccttgggcctggctggccggtccgcctcaccgcgtgc
actggcacggccgggcctttcctcctggagagccccatgcccttcgctgggcgtgcgggg
gaaccaggacttttactttgaaaaaattagagtgttcaaagcaggcctttgctcgaatac
attagcatggaataatgaaataggacgcgcggtcctattttgttggtttctaggatcgcc
gtaatgattaatagggacagtcgggggcatccgtattcaattgtcagaggtgaaattctt
ggatttattgaagacgaactactgcgaaagcatttgccaaggatgttttcattaatcagt
gaacgaaagttaggggatcgaagacgatcagataccgtcgtagtcttaaccgtaaactat
gccgactagggatcgggcgatgttattatcttgactcgctcggcaccttacgagaaatca
aagtttttgggttctggggggagtatggtcgcaaggctgaaacttaaagaaattgacgga
agatcattgccgctggtactggtgagtttgaggccggtatctccaaggatggccagaccc
gtgagcacgctctcctcgcctacaccctaggtgtcaagcaactcattgttgccatcaaca
agatggacaccaccaagtggtccgaggagggttacaatgagatcatcaaggaaacttcca
acttcatcaagaaggtcggctataacccgaagacagtccccttcgttccaatctccggtt
tcaacggtgacaacatgatcgagccctccagcaattgcccgtggtacaagggctgggaga
aggagacgaagcagaaggcttctggcaagaccctccttgaggccatcgacaacatcgacc
ccccacagcgcccgtctgacaagcctctccgtctccctctccaggacgtgtacaagattg
gcgggattggcactgttcccgtcggtcgtgtcgagactggtaccatcaaggccggtatgg
tcgttaccttcgctcctgctggtgtgactactgaagttaagtctgtcgaaatgcaccacg
aacagctcgctgagggtgttcctggagacaacgttggcttcaacgtcaagaacgtttctg
tcaaggagatccgtcgtggcaacgtcgctggtgactccaagaacgacccacccaagggtg
ccgaatctttcaatgctcaagttattgtcctcaaccatcccggtcaagtcggtgctggct
acgctcctgtcctcgactgccacaccgcccacattgcctgcaagttctctgagctcttgg
agaagattgaccgacgaactggcaagtctgttgagaacagccccaagtttatcaagagtg
gcgacgcggccatcgtcaagatgatcccgtcgaagcccatgtgtgtcgagg
>Aigialus_rhizophorae_BCC_33572
????????????????????????????????????????????????????????????
????????????????????????????????????????????????????????????
????????????????????????????????????????????????????????????
????????????????????????????????????????????????????????????
????????????????????????????????????????????????????????????
????????????????????????????????????????????????????????????
????????????????????????????????????????????????????????????
????????????????????????????--------------------------------
---------------taacggcgagtgaagcggcaacagctcaaatttgaaatctggccc
tcctagggcccgagttgtactttgtagagggtgctttggcgctggcagcggctcaagttc
cttggaacaggacgtcacggagggtgagaatcccgtatgcagccgtgtggcctcgccatg
taaagccccttcgacgagtcgagttgtttgggaatgcagctctaaatgggaggtaaattt
cttctaaagctaaatactggccagagaccgatagcgcacaagtagagtgatcgaaagatg
aaaagcactttggaaagagagtcaaaaagcacgtgaaattgttgaaagggaagcgctcgc
agctagacgtgcccgtggctgctcatccggacggatgtccggttcactctcccacgggca
ggccagcatcggtttgggcggttggacaaaggcgtcgggaatgtggctccccccggggag
cgttatagcccggcgcgcaatgcagccagctcggaccgaggcccgcgcgcatgctaggat
gctgccgtaatggctgtgagcgccctgtcttgaaacacggaccaaggagtctaacatcta
tgcgagtgttggggtgtcaatcccgggcgcgcaatgaaagtgaacggaggtgggaacccc
ccggggcgcaccatcgaccgatcctgatgtcttcggatggatttgagtaagagcatggct
gttgggacccgaaagatggtgaactatgcctgaatagggcgaagccagaggaaactctgg
tggaggctcgcagcggttctgacgtgcaaatcgatcgtcgaatttgggcataggggcgaa
agactaatcgaaccatctagtagctggttcctgccgaagtttccctcaggatagcagtaa
cgcgctcagttttatgaggtaaagcgaatgattagaggcctgggggttgaaacaaccttc
acctattctcaaactttaaatatgtaagaagtccttgttgctcgattgaacgtggacact
cgaatgcaccgttactagtgggccatttttggtaagcagaactggcgatgcgggatgaac
cgaacgcggggttaaggtgccggaatgcacgctcatcagacaccacaaaaggtgttagtt
catctagacagcaggacggtggccatggaagtcggaacccgctaaggagtgtgtaacaac
tcacctgccgaatgaactagccctgaaaatggatggcgctcaagcgtgctacccataccc
cgccgccagggcagagattacgccctggcgagtaggcaggcgtgga--------------
---------------ctgcgaatggctcattaaatcagttatcgtctatttgatagtacc
ttactacttggataaccgtggtaattctagagctaatacatgccgaaaaccccgacttcg
ggaggggtgtatttattagataaaaaaccaatgccctct-gggctctttggtgattcatg
ataactcaacggatcgcatggccttgcgccggcgacggttcattcaaatttctgccctat
caactttcgatggtaaggtattggcttaccatggtctcaacgggtaacgggggattaggg
ttcgactccggagagggagcctgagaaacggctaccacatccaaggaaggcagcaggcgc
gcaaattacccaatcccgacacggggaggtagtgacaataaatactgatacagggctctt
ttgggtcttgtaatcggaatgagtacaatttaaatcccttaacgaggaacaattggaggg
caagtctggtgccagcagccgcggtaattccagctccaatagcgtatattaaagttgttg
cagttaaaaagctcgtagttgaaccttgggcctggctggccggtccgcctcaccgcgtgc
actggcatggccgggcctttcctcctggagagccccatgcccttcactgggcgtgtgggg
gaaccaggacttttactttgaaaaaattagagtgttcaaagcaggcctttgctcgaatac
attagcatggaataatgaaataggacgcgtggtcctattttgttggtttctaggaccgcc
gtaatgattaatagggacagtcgggggcatccgtattcaattgtcagaggtgaaattctt
ggatttattgaagacgaactactgcgaaagcatttgccaaggatgttttcattaatcagt
gaacgaaagttaggggatcgaagacgatcagataccgtcgtagtcttaaccgtaaactat
gccgactagggatcgggcgatgttattatcttgactcgctcggcaccttacgagaaatca
aagtttttgggttctggggggagtatggtcgcaaggctgaaacttaaagaaattgacgga
agatcattgctgctggtactggtgaattcgaggccggtatctccaaggatggccagactc
gtgagcacgctctcctcgcctacaccctaggtgtcaagcaactcatcgttgccatcaaca
agatggacaccaccaagtggtctgaggagcgttacaacgagatcatcaaggagacttcca
acttcatcaagaaggtcggatacaaccccaagaccgtccccttcgtcccaatctccggtt
tcaacggtgacaacatgattgagccctccagcaactgcccgtggtacaagggctgggaga
aggagacgaagcagaaggcttctggcaagaccctccttgaggccatcgacaacatcgacc
ctccgcaacgtccgtccgacaagcctctccgtctccctctccaggatgtgtacaaaattg
gcggtatcggcactgtccccgttggtcgtgtcgagactggtaccattaaggctggtatgg
tcgtcaccttcgctcctgctggtgtgaccaccgaagtcaagtccgtcgagatgcaccacg
aacagctctctgagggtgtccctggcgacaatgtcggcttcaacgtgaagaacgtctccg
tcaaagagatccgtcgtggcaatgtcgctggtgactccaagaacgacccacccaaaggtg
ccgaatctttcaatgcccaagttatcgtcctcaaccaccccggtcaagttggtgctggtt
acgctcctgtcctcgactgccacaccgcccacattgcctgcaagttttccgagctcttgg
agaagatcgaccgacgaactggcaagtctgttgagaacagccctaagtttatcaagagtg
gcgacgcggccatcgtcaagatgatcccgtccaagcccatgtgtgtcgagg
>Salsuginea_ramicola_KT_2597_1
????????????????????????????????????????????????????????????
????????????????????????????????????????????????????????????
????????????????????????????????????????????????????????????
????????????????????????????????????????????????????????????
????????????????????????????????????????????????????????????
????????????????????????????????????????????????????????????
????????????????????????????????????????????????????????????
????????????????????????????--------------------------------
--gggattgcctcagtaacggcgagtgaagcggcaacagctcaaatttaaaatctggcct
tcccgaggcccgagttgtaatttgtagagggtgctttggcattggccccagtctaagttc
cttggaacaggacgtcatggagggtgagaatcccgtatgtggctggtggcctttgccctg
taaagtcccttcaacgagtcgagttgtttgggaatgcagctctaaatgggaggtaaattt
cttctaaagctaaatattggccagagaccgatagtgcacaagtagagtgatcgaaagatg
aaaagcactttggaaagagagtgagacagcacgtgaaattgttgaaagggaagcgcttgc
agccagacttgcccgctgttgccccgcctggcttctgcaaggcggactctccagcgggca
ggccagcatcagtctgggcggtcggacaaaggccctgggaatgtggctcccttcggggag
tgttatagcctggggcgccacgcgaccagccgggactgaggcctgcgcatctgctaggat
gctggcgtaatggctgcaagcggcccgtcttgaaacacggaccaaggagtctaacatcta
tgcgagtgtttgggtgtgaagccctggcgcgcaatgaaagtgaatggaggtgggaaccct
actgggtgcaccatcgaccgatcctgatgttttcggatggatttgagtaagagcatagct
gttgggacccgaaagatggtgaactatgcctgaatagggtgaagccagaggaaactctgg
tggaggctcgcagcggttctgacgtgcaaatcgatcgtcgaatttgggcataggggcgaa
agactaatcgaaccatctagtagctggttcctgccgaagtttccctcaggatagcagtaa
cgtatttagttttatgaggtaaagcgaatgattagaggcctgggggttgaaacaaccttc
acctattctcaaactttaaatatgtaagaagtccttgttacttgattgaacgtggacatt
tgaatataccgttactagtgggccatttttggtaagcagaactggcgatgcgggatgaac
cgaacgcagggttaaggtgccagaatgcacgctcatcagacaccacaaaaggtgttagtt
catctagacagcaggacggtggccatggaagtcggaatccgctaaggagtgtgtaacaac
tcacctgccgaatgaactagccctgaaaatggatggcgctcaagcgtgctacctataccc
tgccgccagggcggactttatgccctggcgagtaggcaggcgtggg-----------agc
aa--atatacgtgaactgcgaatggctcattaaatcagttatcgtttatttgatagtacc
ttactacttggataaccgtggtaattctagagctaatacatgctgaaaaccccaacttcg
ggaggggtgtatttattagataaaaaaccaatgccctccggggctctttggtgattcata
ataactcaacggatcgcatggccttgcgccggcgacggttcattcaaatttctgccctat
caactttcgatggtaaggtaccggcttaccatggtttcaacgggtgacggggaattaggg
tttgactccggagagggagcctgagaaacggctaccacatccaaggaaggcagcaggcgc
gcaaattacccaatcccgacacggggaggtagtgacaataaatactgatacagggctctt
ttgggtcttgtaattggaatgagtacaatttaaacctcttaacgaggaacaattggaggg
caagtctggtgccagcagccgcggtaattccagctccaatagcgtatattaaagttgttg
cagttaaaaagctcgtagttgaaccttgggcctggctggccggtccgcctcaccgcgtgt
actggtctggccgggcctttccttctggagagcctcatgcccttcactgggtgtgctggg
gaaccaggacttttactttgaaaaaattagagtgttcaaagcaggcctttgctcgaatac
attagcatggaataatagaataggacgtgctgtcctattttgttggtttctaggacagcc
gtaatgattaatagggacagtcgggggcatcagtattcaattgtcagaggtgaaattctt
ggatttattgaagactaactactgcgaaagcatttgccaaggatgttttcattaatcagt
gaacgaaagtcaggggatcgaagacgatcagataccgtcgtagtcttgaccgtaaactat
gccgactagggattgggcggtgttactcttttgactcgctcagcact-------------
------------------------------------------------------------
--atcatcgccgccggtactggtgaattcgaggctggtatctccaaggatggccagactc
gtgagcacgctctcctcgcctacaccctcggtgttaagcagctcatcgctgctatcaaca
agatggacacagcaaagtggagtgaggaccgttacaacgagatcatcaaggagacgtcga
acttcatcaagaaagtcggctacaaccccaagaccgtccccttcgtccccatctccggct
tcaacggtgacaacatgattgagccctccaccaactgcccctggtacaagggctgggaaa
aggagaccaagactaagtcctctggcaagaccctccttgaggccatcgacgctatcgacc
cccctacccgtccctccgacaaacctctccgtcttcccctccaggatgtgtacaagattg
gcggtattggcactgtcccggtcggtcgtgtcgagactggtatcatcaagtccggcatgg
ttgtcaccttcgctcccgccaacgtgaccaccgaagtcaaatctgtcgaaatgcatcacg
agcagctttctgagggtgtccccggcgacaacgtcggcttcaacgtcaagaacgtttccg
tcaaggaaatccgtcgtggtaacgtcgccggtgactccaagaacgacccaccgaaaggtg
ctgagtctttcaacgcccaggtcatcgtgcttaaccaccccggccaggttggtgctggtt
acgcccctgtcttggattgccacaccgcccacattgcttgcaagttctccgagctcctcg
agaagatcgaccgacgaactggcaagtccgttgaggccaatcccaagttcatcaagagcg
gtgatgccaccatcgttaggaagattccctgcaagcccatgcgt-------
>Salsuginea_ramicola_KT_2597_2
????????????????????????????????????????????????????????????
????????????????????????????????????????????????????????????
????????????????????????????????????????????????????????????
????????????????????????????????????????????????????????????
????????????????????????????????????????????????????????????
????????????????????????????????????????????????????????????
????????????????????????????????????????????????????????????
????????????????????????????--------------------------------
--gggattgcctcagtaacggcgagtgaagcggcaacagctcaaatttaaaatctggcct
tcccgaggcccgagttgtaatttgtagagggtgctttggcattggccccagtctaagttc
cttggaacaggacgtcatggagggtgagaatcccgtatgtggctggtggcctttgccctg
taaagtcccttcaacgagtcgagttgtttgggaatgcagctctaaatgggaggtaaattt
cttctaaagctaaatattggccagagaccgatagtgcacaagtagagtgatcgaaagatg
aaaagcactttggaaagagagtgagacagcacgtgaaattgttgaaagggaagcgcttgc
agccagacttgcccgctgttgccccgcctggcttctgcaaggcggactctccagcgggca
ggccagcatcagtctgggcggtcggacaaaggccctgggaatgtggctcccttcggggag
tgttatagcctggggcgccacgcgaccagccgggactgaggcctgcgcatctgctaggat
gctggcgtaatggctgcaagcggcccgtcttgaaacacggaccaaggagtctaacatcta
tgcgagtgtttgggtgtgaagccctggcgcgcaatgaaagtgaatggaggtgggaaccct
actgggtgcaccatcgaccgatcctgatgttttcggatggatttgagtaagagcatagct
gttgggacccgaaagatggtgaactatgcctgaatagggtgaagccagaggaaactctgg
tggaggctcgcagcggttctgacgtgcaaatcgatcgtcgaatttgggcataggggcgaa
agactaatcgaaccatctagtagctggttcctgccgaagtttccctcaggatagcagtaa
cgtatttagttttatgaggtaaagcgaatgattagaggcctgggggttgaaacaaccttc
acctattctcaaactttaaatatgtaagaagtccttgttacttgattgaacgtggacatt
tgaatataccgttactagtgggccatttttggtaagcagaactggcgatgcgggatgaac
cgaacgcagggttaaggtgccagaatgcacgctcatcagacaccacaaaaggtgttagtt
catctagacagcaggacggtggccatggaagtcggaatccgctaaggagtgtgtaacaac
tcacctgccgaatgaactagccctgaaaatggatggcgctcaagcgtgctacctataccc
tgccgccagggcggactttatgccctggcgagtaggcaggcgtggg-----------agc
aa--atatacgtgaactgcgaatggctcattaaatcagttatcgtttatttgatagtacc
ttactacttggataaccgtggtaattctagagctaatacatgctgaaaaccccaacttcg
ggaggggtgtatttattagataaaaaaccaatgccctccggggctctttggtgattcata
ataactcaacggatcgcatggccttgcgccggcgacggttcattcaaatttctgccctat
caactttcgatggtaaggtaccggcttaccatggtttcaacgggtgacggggaattaggg
tttgactccggagagggagcctgagaaacggctaccacatccaaggaaggcagcaggcgc
gcaaattacccaatcccgacacggggaggtagtgacaataaatactgatacagggctctt
ttgggtcttgtaattggaatgagtacaatttaaacctcttaacgaggaacaattggaggg
caagtctggtgccagcagccgcggtaattccagctccaatagcgtatattaaagttgttg
cagttaaaaagctcgtagttgaaccttgggcctggctggccggtccgcctcaccgcgtgt
actggtctggccgggcctttccttctggagagcctcatgcccttcactgggtgtgctggg
gaaccaggacttttactttgaaaaaattagagtgttcaaagcaggcctttgctcgaatac
attagcatggaataatagaataggacgtgctgtcctattttgttggtttctaggacagcc
gtaatgattaatagggacagtcgggggcatcagtattcaattgtcagaggtgaaattctt
ggatttattgaagactaactactgcgaaagcatttgccaaggatgttttcattaatcagt
gaacgaaagtcaggggatcgaagacgatcagataccgtcgtagtcttgaccgtaaactat
gccgactagggattgggcggtgttactgttttgactcgctcagcact-------------
------------------------------------------------------------
--atcatcgccgccggtactggtgaattcgaggctggtatctccaaggatggccagactc
gtgagcacgctctcctcgcctacaccctcggtgttaagcagctcatcgctgctatcaaca
agatggacacagcaaagtggagtgaggaccgttacaacgagatcatcaaggagacgtcga
acttcatcaagaaagtcggctacaaccccaagaccgtccccttcgtccccatctccggct
tcaacggtgacaacatgattgagccctccaccaactgcccctggtacaagggctgggaaa
aggagaccaagactaagtcctctggcaagaccctccttgaggccatcgacgctatcgacc
cccctacccgtccctccgacaaacctctccgtcttcccctccaggatgtgtacaagattg
gcggtattggcactgtcccggtcggtcgtgtcgagactggtatcatcaagtccggcatgg
ttgtcaccttcgctcccgccaacgtgaccaccgaagtcaaatctgtcgaaatgcatcacg
agcagctttctgagggtgtccccggcgacaacgtcggcttcaacgtcaagaacgtttccg
tcaaggaaatccgtcgtggtaacgtcgccggtgactccaagaacgacccaccgaaaggtg
ctgagtctttcaacgcccaggtcatcgtgcttaaccaccccggccaggttggtgctggtt
acgcccctgtcttggattgccacaccgcccacattgcttgcaagttctccgagctcctcg
agaagatcgaccgacgaactggcaagtccgttgaggccaatcccaagttcatcaagagcg
gtgatgccaccatcgttaggaagattccctgcaagcccatgcgt-------
>Diatrype_disciformis_out_AFTOL_ID_927
????????????????????????????????????????????????????????????
????????????????????????????????????????????????????????????
????????????????????????????????????????????????????????????
????????????????????????????????????????????????????????????
????????????????????????????????????????????????????????????
????????????????????????????????????????????????????????????
????????????????????????????????????????????????????????????
????????????????????????????agcatatcaataagcggaggaaaagaaaccaa
cagggattgccctagtaacggcgagtgaagcggcaacagctcaaatttgaaatctggcct
tc---gggtccgagttgtaatttgtagaggatgcttttgg-tgaggtgccttccgagttc
cttggaacaggacgccttagagggtgagagccccgtac--ggttggacaccaagcctttg
taaagctccttcgacgagtcgagtagtttgggaatgctgctctaaatgggaggtaaattt
cttctaaagctaaataccggccagagaccgatagcgcacaagtagagtgatcgaaagatg
aaaagtactttgaaaagagggttaaatagcacgtgaaattgttgaaagggaagcgtttat
gaccagacctttgtcaggcggatcatccggtgtcttcaccggtgcacttcgcctggctca
ggccagcatcgatttctgtagagggataaagaccatgggaacgtagctctcttcggggag
tgttatagccctaggtgtaatac-ctttacggggatcgaggttcgcgcttctgcaaggat
gctggcgtaatggtcatcaatgacccgtcttgaaacacggaccaaggagtcgaacattta
tgcaagtgtttgggtgttaaaccctcacgcgtaatgaaagtgaacggaggtgagagcctt
gttaggtgcatcatcgaccgatcctgatgtattcggaaggatttgagtaagagcataact
gttcggacccgaaagatggtgaactatgcgtggatagggtgaagccagaggaaactctgg
tggaggctcgcagcggttctgacgtgcaaatcgatcgtcaaatctgcgcatgggggcgaa
agacttatcgaaccatctagtagctggttaccgccgaagtttccctcaggatagcagtgt
tgtattcagttttatgaggtaaagcgaatgattagggactcgggggctaatattgccttc
atccattctcaaactttaaatatgtaagaagcccttgttacttaattgaacgtgggcatt
cgaatgtatcaacactagtgggccatttttggtaagcagaactggcgatgcgggatgaac
cgaacgcgaggttaaggtgccagagtagacgctcatcagacaccacaaaaggtgttagta
catcttgacagcaggacggtggccatggaagtcggaatccgctaaggactgtgtaacaac
tcacctgccgaatgtactagccctgaaaatggatggcgctcaagcgtctcacccatacct
cgcccttagggtagaaacgatgccctaaggagtaggcggccgtgga--------------
------------------------------------------------------------
------------------------------------------------------------
------------------gattaaaaaccaatgcccttcggggctccttggtgattcata
ataacttctcgaatcgcatggccttgtgccggcgatggttcattcaaatttctgccctat
caactttcgatggcagggtcttggcctgccatggttacaacgggtaacggagggttaggg
ctcgaccccggagaaggagcctgagaaacggctactacatccaaggaaggcagcaggcgc
gcaaattatccaatcccgattcggggagatagtgacgataaatactgatacagggctctt
tcgggtcttgtaattggaatgagtacaatttaaatcccttaacgaggaacaattggaggg
caagtctggtgccagcagccgcggtaattccagctccaatagcgtatattaaagttgttg
cagttaaaaagctcgtagttgaaccttgggcctggctggccggtccgcctcaccgcgtgc
actggttcggccgggcctttccctctggggatccccatgcccttcactgggtgtggtggg
gaaccaggacttttactgtgaaaaaattagagtgttcaaagcaggcatatgctcgaatac
attagcatggaataataaaataggacgtgcggttctattttgttggtttctaggaccgcc
gtaatgattaatagggacagtcgggggcatcagtattcaattgtcagaggtgaaattctt
ggatttattgaagactaactactgcgaaagcatttgccaaggatgttttcattaatcag-
gaacgaaagttaggggatcgaagacgatcagataccgtcgtagtcttaaccataaactat
gccgactagggatcggacgatgtta-ttttttgactcgttcggcaccttacgagaaatca
aagtctttgggttctggggggagtatggtcgcaaggctgaaacttaaagaaattgacgga
agatcattgccgctggtactggtgagttcgaggctggtatctccaaggatggccagaccc
gtgagcacgctctgctcgcttacaccctgggtgtcaagcagctgatcgtcgccatcaaca
agatggacactgccaactgggccgaggctcgttacaacgagatcatcaaggagacctcgt
ctttcatcaagaaggtcggctacaaccccaagaccgttgccttcgtccccatctcgggtt
tcaacggcgacaacatgctggctgcctccgccaactgcccctggtacaagggctgggaga
aggagggtaaggccaaggtcactggcaagaccctcctcgaggccatcgatgccatctcgg
cccccgtccgtcccaccgacaagcccctccgtctccccctccaggatgtctacaagatcg
gtggtattggaactgttccggtcggccgtatcgagacgggtgttatcaagcccggcatgg
tcgttaccttcgcccccgctggtgtcaccaccgaggtcaagtcggttgagatgcaccacg
agcagctcaccgagggtcaccccggtgacaacgttggcttcaacgtgaagaacgtctccg
tcaaggagatccgtcgtggcaacgtcgctggtgactcgaagaacgaccctcccttcggct
gcgagtctttcaccgcccaggtcattgtcctcaaccaccccggccaggtcggtgctggtt
acgcccccgtcctcgattgccacactgcccacatcgcctgcaagttcgctgagctgctcg
agaagattgaccgacgtaccggtaaggctactgagactggccccaagttcatcaagtccg
gtgatgccgccatcgtcaagatgattccctccaagcctatgtgcgtggagg
