# Supplementary material for: ﻿Unveiling fungal diversity associated with coffee trees in China using a polyphasic approach and a global review of coffee saprobic fungi
Source: IMA Fungus. 2025 Mar 10;16:e144874. doi: 10.3897/imafungus.16.144874 (PMC11915015; doi:10.3897/imafungus.16.144874)
Supplement: Supplementary material 2 — Tree alignment [file imafungus-16-e144874-s002.zip › Tree alignment/Montagnula.fas]

>Bimuria_novae_zelandiae_CBS_107_79
----CTAGGGACTCGGTGGTTAG--------GGCTCTGGGGGCAC-CTTTAACGCGCACGCGGCTACATCCTTATATTACGAGCACCTGA-CGTTCTCCTTCGGCGGGGGTCTCCCCGCCGTCGGAACC-CCCATACACCTTTTTGCATCTAGCA--TTACCTGTTCCGATACAA--ACAATCGTTACAACTTTCAACAATGGATCTCTTGGCTCTGGCATCGATGAAGAACGCAGCGAAATGCGATAAGTAGTGTGAATTGCAGAATTCAGTGAATCATCGAATCTTTGAACGCACATTGCGCCCCTCGGTATTCCGTGGGGCATGCCTGTTCGAGCGTCATCTACACCCTCAAGCTCTGCTTGGTGATGG-GCGTCTGTCCCGCCTCGGCGC-GCGGACTCGCCCCAAACGCATTGGCAGCGGTCCTCGCCCCCTCTCGCGCAGCACATTGCGCTTCTCGAGGGCCCGG-CGGCCC-GCGTCCAGCAAGCTACCACACCGTCTTTGACC------AATAAGCGGAGGAAAAGAAACAAACATGGATAGCCCTAGTAACGGCGAGTGAAGCGGCTACAGCTCAAATTTGAAATCTGGCCTCCTCTGGGGGTCCGAGTTGTAATTTGCAGAGGATGCTTTGGCGTTGGCGGCGGTCTAAGTTCCCTGGAACAGGACATCGCAGAGGGTGAGAATCCCGTACGTGGGCGCCTGCCTTCGCCGTGTAAAGCTCCTTCGACGAGTCGAGTTGTTTGGGAATGCAGCTCTAATTGGGAGGTAAATTTCTTCTAAAGCTAAATACCGGCCAGAGACCGATAGCGCACAAGTAGAGTGATCGAAAGATGAAAAGTACTTTGGAAAGAGAGTCAAATAGCACGTGAAATTGTTGAAAGGGAAGCGCTTGCAGCCAGACGTGCCCGCAGTTGCTCACCCAGGCTCCGGCCTGGGGCACTCTTCTGCGGGCAGGCCAGCATCGGTTCGGGCGGTCGGATAAAGGTCTCTGTCACGTACCTCCCTTCGGGGTGGCCTTATAGGGGAGACGCAATGCGACCAGCCCGGACCGAGGTCCGCGCATCTGCCAGGATGCTGGCGTAATGGCTGTAAGCGGCCCGTCTTGAAACACGGACCAAGGAGTCTAACATCTATGCGAGTGTTTGGGTGTCAAGCCCGGGCGCGCAATGAAAGTGAACGGAGGTGGGAACCCCTCGGGGCGCACCATCGACCGATCCTGATGTCTTCGGATGGATTTGAGTAAGAGCATAGCTGTTGGGACCCGAAAGATGGTGAACTATGCTTGAATAGGGTGAAGCCAGAGGAAACTCTGGTGGAGGCTCGCAGCGGTTCTGACGTGCAAATCGATCGTCAAATTTGGGCATAGGGGCGAAAGACTAATCGAACCATCTAGTAGCTGGTTCCTGCCGA??????????????????????????????????????????????????????????????????????????????????????????????????????????????????????????????????????????????????????????????????????????????????????????????????????????????????????????????????????????????????????????????????????????????????????????????????????????????????????????????????????????????????????????????????????????????????????????????????????????????????????????????????????????????????????????????????????????????????????????????????????????????????????????????????????????????????????????????????????????????????????????????????????????????????????????????????????????????????????????????????????????????????????????????????????????????????????????????????????????????????????????????????????????????????????????????????????????????????????????????????????????????????????????????????????????????????????????????????????????????????????????????????????????????????????????????????????????????????????????????????????????????????????????????????????????????TGCGCTATCCTCATCATTGCCGCCGGTACTGGTGAGTTCGAGGCTGGTATCTCCAAGGATGGCCAGACTCGTGAGCACGCCCTGCTTGCCTACACTTTGGGTGTCAAGCAGCTCATCGTTGCTATCAACAAGATGGACACCACCAAGTGGTCCGAGGAGCGTTTCCAGGAGATCATCAAGGAGACCTCTTCCTTCATCAAGAAGGTCGGCTACAACCCCAAGCACGTTCCCTTCGTGCCCATCTCCGGCTTTAACGGCGACAACATGATTGAGTCCTCCCCCAACTGCCCCTGGTACAAGGGCTGGGAGAAGGAGACCAAGACCAAGGCTACTGGCAAGACCCTCCTTGAGGCCATCGACGCCATCGACACCCCGGTCCGTCCCTCCGACAAACCCCTCCGTCTTCCCCTCCAGGATGTGTACAAGATCGGTGGTATTGGCACGGTTCCCGTCGGCCGTGTCGAGACCGGTGTCATCAAGCCCGGTATGGTCGTCACCTTCGCCCCTGCTGGTGTGACTACTGAGGTCAAGTCCGTCGAGATGCACCACGAGCAGCTCACCGAGGGTCTCCCGGGTGACAACGTCGGCTTCAACGTCAAGAACGTCTCCGTCAAGGAGATTCGTCGTGGCAACGTTGCCGGTGACTCCAAGAACGACCCCCCGAAGGGTGCTGAGTCCTTCAACGCCCAGGTCATCGTTCTCAACCACCCTGGTCAGGTCGGTGCTGGTTACGCTCCCGTCCTCGACTGCCACACTGCCCACATTGCCTGCAAGTTCGCCGAGCTCCTCGAGAAGATCGACCGCCGTACCGGCAAGTCTGTTGAATCTTCTCCCAAGTTCGTCAAGTCTGGTGATGCCGCTATCGTCAAGATGATTCCCTCCAAGCCCATGTGCGTTGAGGCTTTCACTGAGTA
>Bimuria_omanensis_SQUCC_15280
GGCGGCCCGCCCCCGCGGGTTAG--------GGGCGGGGCGCACACCTTTAACGCGCGCATGTCCGAACCCTCATATTACGAGCACCTAC-CGTTCTCCTTCGGCGGGGGGTCCCCCGCCGTCGGAACC-CACAAAACTTTTTCCGCATCCAGCA--TTACCCGTTCCGACACAAAACAAATCGTTACAACTTTCAACAATGGATCTCTTGGCTCTGGCATCGATGAAGAACGCAGCGAAATGCGATAAGTAGTGTGAATTGCAGAATTCAGTGAATCATCGAATCTTTGAACGCACATTGCGCCCCTCGGTATTCCGTGGGGCATGCCTGTTCGAGCGTCATCTACACCCTCAAGCTCTGCTTGGTGTTGG-GCGTCTGTCCCCCCCACGTGG-AGGGACTCGCCCCAAACGCATTGGCAGCGGTTTTCCCCCCCTCTCGCGCAGCACATTGCGCTCCTCGAGGTGACGGGGGGACC-GCGTCCAGCAAGC-------------------------AATAAGCGGAGGAAAAGAAACAAACATGGATAGCCCCAGTAACGGCGAGTGAAGCGGCTACAGCTCAAATTTGAAATCTGGCCT-TTTCGGGGGTCCGAGTTGTAATTTGCAGAGGATGCTTTGGCGTTGGCGGCGGTCTAAGTTCCTTGGAACAGGACATCGCAGAGGGTGAGAATCCCGTACGTGGGCGCCTGCCTTCGCCGTGTAAAGCTCCTTCGACGAGTCGAGTTGTTTGGGAATGCAGCTCTAAATGGGAGGTAAATTTCTTCTAAAGCTAAATACCGGCCAGAGACCGATAGCGCACAAGTAGAGTGATCGAAAGATGAAAAGTACTTTGGAAAGAGAGTCAAACAGCACGTGAAATTGTTGAAAGGGAAGCGCTTGCAGCCAGACTTGCCCGCAGTTGCTCACCCGGGCTCCGGCCTGGGGCACTCTTCTGCGGGCAGGCCAGCATCGGTTCGGGCGGTCGGATAAAGGTCTCTGTCAAGTACCACCCTCCGGGGTGGCCTTATAGGGGAGGCGCAATGCGACCAGCCCGGACCGAGGTCCGCGCATCTGCCAGGATGCTGGCGTAATGGCTGTAAGCGGCCCGTCTTGAAACACGGACCAAGGAGTCTAACATCTATGCGAGTGTTTGGGTGTCAAGCCCGGGCGCGCAATGAAAGTGAACGGAGGTGGGAACCCCTCGGGGCGCACCATCGACCGATCCTGATGTCTTCGGATGGATTTGAGTAAGAGCATAGCTGTTGGGACCCGAAAGATGGTGAACTATGCTTGAATAGGGTGAAGCCAGAGGAAACTCTGGTGGAGGCTCGCAGCGGTTCTGACGTGCAAATCGATCGTCAAATTTGGGCATAGGGGCGAAAGACTAATCGAA-------------------------??????????????????????????????????????????????????????????????????????????????????????????????????????????????????????????????????????????????????????????????????????????????????????????????????????????????????????????????????????????????????????????????????????????????????????????????????????????????????????????????????????????????????????????????????????????????????????????????????????????????????????????????????????????????????????????????????????????????????????????????????????????????????????????????????????????????????????????????????????????????????????????????????????????????????????????????????????????????????????????????????????????????????????????????????????????????????????????????????????????????????????????????????????????????????????????????????????????????????????????????????????????????????????????????????????????????????????????????????????????????????????????????????????????????????????????????????????????????????????????????????????????????????????????????????????????????--------------------------------------------------------------CCAGACTCGTGAGCACGCCCTGCTTGCCTACACTTTGGGTGTCAAGCAGCTCATCGTTGCTATCAACAAGATGGACACCACCAAGTGGTCCGAGGAGCGTTTCCAGGAGATCATCAAGGAGACCTCTTCCTTCATCAAGAAGGTCGGCTACAACCCCAAGCACGTTCCCTTCGTGCCCATCTCCGGCTTCAACGGTGACAACATGATTGAGCCCTCTCCCAACTGCCCCTGGTACAAGGGCTGGGAGAAGGAGATCAAGACCAAGGCCACGGGCAAGACCCTCCTTGAGGCCATCGACGCCATCGACACCCCGGTCCGTCCCTCCGACAAGCCCCTCCGTCTTCCCCTCCAGGATGTGTACAAGATTGGTGGTATTGGCACGGTCCCCGTCGGTCGTGTTGAGACCGGTGTCATCAAGCCTGGCATGGTCGTCACCTTCGCCCCTGCTGGTGTGACCACTGAGGTCAAGTCCGTCGAGATGCACCACGAGCAGCTCACCGAGGGTGTCCCGGGTGACAACGTCGGCTTCAACGTCAAGAACGTCTCCCTCAAGGAGATCCGTCGTGGCAACGTTGCCGGTGACTCCCAGAACGACCCCCCCAAGGGTGCCGAGTCCTTCAACGCCCAGGTCATCGTTCTCAACCACCCTGGCAAGGTCGGTGCCGGTTACGCTCCCGTCCTTGACTGCCACACTGCCCACATTGCCTGCAAGTTCGCCGAGCTCCTCGAGAAGATCGAACGCCGTACCGGCAAGTCTGTCGAGTCCTTTCCCAAGTTCGTCAAGTCTGGTGATGCCGCTATCGTCAAGATGATTCCCTCCAAGCCCATGTGCGTTGAGGCTTTCACCGAGT-
>Deniquelata_barringtoniae_MFLUCC_11_0422
GGGAACCAGCTCCGGGAGGTGTA--------GGGCTCGTGGAGCC-CTTTCACGCGCACATGACTGAATCCTTACTCTACTCGTACCTCT-CGTTCTCCCTCGGCGGGGCGA--CCTGCCGTGGGAACC-GCAAAACCCTTCTTTGCATCTAGCA--TTACCTGTTCCGATACCC--ACAATCGTTACAACTTTCAACAATGGATCTCTTGGCTCTGGCATCGATGAAGAACGCAGCGAAATGCGATAAGTAGTGTGAATTGCAGAATTCAGTGAATCATCGAATCTTTGAACGCACATTGCGCCCCTCGGTATTCCGTGGGGCATGCCTGTTCGAGCGTCATCTACACCCTCAAGCTCTGCTTGGTGTTGG-GCGTCTGTCCCGCCTTCGCGC-GCGGACTCGCCCCAAATCCATTGGCGGCGGCCCTTGCCCCCTCTCGCGCAGCACATTGCGCTTCTCGAGGCGCGGC--GGACC-GCGTCCAGCAAGCACCGTCACCGTCTTGACCTCTGGAT-------------------------------------------GGCGAGTGAAGCGGCTACAGCTCAAATTTGAAATCTGGCCCTCCTCAGGGGTCCGAGTTGTAATTTGCAGAGGATGCTTTGGCGTTGGCGGCGTTCCAAGTTCCCTGGAACAGGACATCGCAGAGGGTGAGAATCCCGTACGCGGGCGCCTGCCTCCGCCGTGTAAAGCTCCTTCGACGAGTCGAGTTGTTTGGGAATGCAGCTCTAAATGGGAGGTAAATTTCTCCTAAAGCTAAATACCGGCCAGAGACCGATAGCGCACAAGTAGAGTGATCGAAAGATGAAAAGTACTTTGGAAAGAGAGTCAAACAGCACGTGAAATTGTTGAAAGGGAAGCGCTTGCCGCCAGACGTGCCCGCGGTTGCTCACCCAGGCTTTTGCCTGGGGCACTCTTCCGCGGGCAGGCCAGCATCGGTTCGGGCGGTCGGACAAAGGCCTCTGTCAAGTACCACCCTTCGGGGTGGCCTTATAGGGGAGGCGCAATGCGATCAGCCCGGACCGAGGTCCGCGCATCTGCTAGGATGCTGGCGTAATGGCTGCAAGCGGCCCGTCTTGAAACACGGATCGAGGAGTCTAACATCTACGCGAGTGTTTGGGTGTCAAGCCCGGGCGCGCAATGAAAGTGAACGGAGGTGGGAGCCTCTCGGGGCGCACCATCGACCGATCCTGAAGTCTTCGGA------------------------------------------------------------------------------------------------------------------------------------------------------------------------------------GCGAATGGCTCATTAAATCAGTTATCGTTTATTTGATAGTACCTTACTACTTGGATAACCGTGGTAATTCTAGAGCTAATACATGCTAAAAACCTCGACTTCGGGAGAGGTGTGTTTATTAGATAAAAAACCAATGCCCTCCGGGGCTCCTTGGTGATTCATGATAACTTCTCAGATCGCATGGCTACACGCCGGCGACGGTTCATTCAAATTTCTGCCCTATCAACTTTCGATGGTAAGGTAGTGGCTTACCATGGTTTCAACGGGTAACGGGGAATTAGGGTTCGATTCCGGAGAGGGAGCCGGAGGAACGGCTACCACATCCAAGGAAGGCAGCAGGCGCGCAAATTACCCAATGCCAAATCGGCGAGGTAGCGACAAGAAATACTGATACAGGGCTCTTTTGGGTCTTGTAATTGGAATGAGTACAATTTAAACCTCTTAACGAGGAACAATTGGAGGGCAAGTCTGGTGCCAGCAGCCGCGGTAATTCCAGCTCCAATAGCGTATATTAAAGTTGTTGCAGTTAAAAAGCTCGTAGTTGAACCTTTGGCCTGGCTGGCAGGTCCGCCTCACCGCGTGCACTTGCCCGGCCGGGCCTTTTCTTCTGGAGAACCGCATGCCCTTCACTGGGTGTGTTGGGGACCAGGACTTTTACTTTGAAAAAATTAGAGTG------------------------------------------------------------------------------------------------------------------------------------------------------------------------------------------------------------------------------------------------------------------------------------------------------------------------------------------??????????????????????????????????????????????????????????????????????????????????????????????????????????????????????????????????????????????????????????????????????????????????????????????????????????????????????????????????????????????????????????????????????????????????????????????????????????????????????????????????????????????????????????????????????????????????????????????????????????????????????????????????????????????????????????????????????????????????????????????????????????????????????????????????????????????????????????????????????????????????????????????????????????????????????????????????????????????????????????????????????????????????????????????????????????????????????????????????????????????????????????????????????????????????????????????????????????????????????????????????????????????????????????????????????????????????????????????????????????????????????????????????????????????????
>Deniquelata_quercina_ABRIICC_10068
GGGAACCAGCTCCGGGAGGTGTA--------GGGCTCGTAGAGCC-CTTTCACGCGCACACGACTGAATCCTTACTCTACTCGTACCTCT-CGTTCTCCCTCGGCGGGGCGA--CCTGCCGCGGGAACC-GCAAAACCCTTTTTTGCATCTAGCA--TTACCTGTTCCGATACCC--ACAATCGTTACAACTTTCAACAATGGATCTCTTGGCTCTGGCATCGATGAAGAACGCAGCGAAATGCGATAAGTAGTGTGAATTGCAGAATTCAGTGAATCATCGAATCTTTGAACGCACATTGCGCCCCACGGCACTCCGTGGGGCATACCTGTTCGAGCGTCATCTACACCCTCAAGCTCTGCTTGGTGTTGG-GCGTCTGTCCCGCCTCCGCGC-GCGGACTCGCCCCAAATCCATTGGCGGCGGACCTTGCCCCCTCTCGCGCAGCACATTGCGCTTCTCGAGGCGCGGC--GGCCC-GCGTCCAGCAAGCACCGTCACCGTCTTTGACCTCGGAT------CGGAGGAAAAGAAAGCAACAGCGATAGCCCCAGTAACGGCGAGTGAAGCGGCTACAGCTCAAATTTGAAATCTGGCCCTCTTCGAGGGTCCGAGTTGTAATTTGCAGAGGATGCTTTGGCGTTGGCGGCGTTCCAAGTTCCCTGGAACAGGACATCGTAGAGGGTGAGAATCCCGTCCACGGGCGCCTGCCTCCGCCGTGTAAAGCTCCTTCGACGAGTCGAGTTGTTTGGGAATGCAGCTCTAAATGGGAGGTAAATTTCTCCTAAAGCTAAATACCGGCCAGAGACCGATAGCGCACAAGTAGAGTGATCGAAAGATGAAAAGTACTTTGGAAAGAGAGTCAAACAGCACGTGAAATTGTTGAAAGGGAAGCGCTTGCCGCCAGACGTGCCCGCGGTTGCTCACCCAGGCTTTTGCCTGGGGCACTCTTCCGCGGGCAGGCCAGCATCGGTTCGGGCGGTCGGACAAAGGCCTCTGTCAAGTACTACCCTTCGGGGTAGCCTTATAGGGGAGGCGCAATGCGATCAGCCCGGACCGAGGACCGCGCATCTGCTAGGATGCTGGCGTAATGGCTGCAAGCGGCCCGTCTTGAAACACGGATCGAGGAGTCTAACATCTACGCGAGTGTTTGGGTGTCAAGCCCGGACGCGCAATGAAAGTGAACGGAGGTGGGAGCCTCTCGGGGCGCACCATCGACCGATCCTGAAGTCTTCGGATGGATTTGAGTATGAGCGTACATGTTGGGACCCGAAAGATGGTGAACTATGCTTGAATAGGGTGAAGCCAGAGGAAACTCTGGTGGAGGCTCGCAGCGGTTCTGACGTGCAAATCGATCGTCAAATTTGGGCATAGGGGCGAAAGACTAATCGAACCATCTAGTAC--------------GCGAATGGCTCATTAAATCAGTTATCGTTTATTTGATAGTACCTTACTACTTGGATAACCGTGGTAATTCTAGAGCTAATACATGCTAAAAACCTCGACTTCGGGAGAGGTGTGTTTATTAGATAAAAAACCAATGCCCTCCGGGGCTCCTTGGTGATTCATGATAACTTCTCAGATCGCATGGCTACACGCCGGCGACGGTTCATTCAAATTTCTGCCCTATCAACTTTCGATGGTAAGGTAGTGGCTTACCATGGTTTCAACGGGTAACGGGGAATTAGGGTTCGATTCCGGAGAGGGAGCCGGAGGAACGGCTACCACATCCAAGGAAGGCAGCAGGCGCGCAAATTACCCAATGCCAAATCGGCGAGGTAGCGACAAGAAATACTGATACAGGGCTCTTTTGGGTCTTGTAATTGGAATGAGTACAATTTAAACCTCTTAACGAGGAACAATTGGAGGGCAAGTCTGGTGCCAGCAGCCGCGGTAATTCCAGCTCCAATAGCGTATA-TAAAGTTGTTGCAGTTAAAAAGCTCGTAGTTGAACCTTTGGCCTGGCTGGCAGGTCCGCCTCACCGCGTGCACTTGCCCGGCCGGGCCTTTTCTTCTGGAGAACCGCAGGCCCTTCACTGGGTGTGTTGGGGACCAGGACTTTTACTTTGAAAAAATTAGAGTGTTCAAAGCAGGCCTTTGCTCGAATACGTTAGCATGGAATAATAGAATAGGACGT-GCGGTCCTATTTTGTTGGTTTCTAGGACCGCCGTAATGATTAATAGGGACAGTCGTGGGCATCAGTATTCAATTGTCAGAGGTGAAATTCTTGGATTTATTGAAGACTAACTACTGCGAAAGCATTTGCCAAGGATGTTTTCATTAATCAGTGAACGAAAGTTAGGGGATCGAAGACGATCAGATACCGTCGTAGTCTTAACCATAAACTATGCCGACTAGGGATCGGGCGGTGTTTCTATTGTGACCCGCTCGGCACCTTACGAGAAATCAAA-??????????????????????????????????????????????????????????????????????????????????????????????????????????????????????????????????????????????????????????????????????????????????????????????????????????????????????????????????????????????????????????????????????????????????????????????????????????????????????????????????????????????????????????????????????????????????????????????????????????????????????????????????????????????????????????????????????????????????????????????????????????????????????????????????????????????????????????????????????????????????????????????????????????????????????????????????????????????????????????????????????????????????????????????????????????????????????????????????????????????????????????????????????????????????????????????????????????????????????????????????????????????????????????????????????????????????????????????????????????????????????????????????????????????????
>Didymocrea_leucaenae_MFLUCC_17_0896
GGGAACAAGCTCCGGGAGGTGTA--------GGGTTGTGGGGGCC-CTTTCACGCGCACATGACTGAATCCTTACTTTACTCGTACCTCT-CGTTCTCCTTCGGCGGGGCAG--CCTGCCGTTGGAACA-GCCAAAATTTTTTTTGCATCCAGCA--TTACCTGTTCTGATACAA--ACAATCGTTACAACTTTCAACAATGGATCTCTTGGCTCTGGCATCGATGAAGAACGCAGCGAAATGCGATAAGTAGTGTGAATTGCAGAATTCAGTGAATCATCGAATCTTTGAACGCACATTGCGCCCCTTGGTATTCCATGGGGCATGCCTGTTCGAGCGTCATCTACACCCTCAAGCTCTGCTTGGTGTTGG-GCGTCTGTCCCGCCTCCGCGC-GCGGACTCGCCCCAAATTCATTGGCAGCGGTCCTTGCCTCCTCTCGCGCAGCACATTGCGCTTCTCGAGGTGTTGC--GGCCC-GCGTCCAGAAAGCATCGTTACCGTCTTTGACCTCGGAT-----------------------------ATAGCCTCAGTAACGGCGAGTGAAGCGGCTACAGCTCAAATTTGAAATCTGGCCCTCTTTGGGGGTCCGAGTTGTAATTTGCAGAGGATGCTTTGGCATCGGCGGCGGTCTAAGTTCCTTGGAACAGGACATCGCAGAGGGTGAGAATCCCGTACGTGGGCGCCTGCCTTTGCCGTGTAAAGCTCCTTCGACGAGTCGAGTTGTTTGGGAATGCAGCTCTAAATGGGAGGTAAATTTCTCCTAAAGCTAAATACCGGCCAGAGACCGATAGCGCACAAGTAGAGTGATCGAAAGATGAAAAGTACTTTGGAAAGAGAGTCAAATAGCACGTGAAATTGTTGAAAGGGAAGCGCTTGCAGCCAGACTTGCCCGCAGTTGCTCACCCAGGCTCTTGCCTGGGGCACTCTTCTGCGGGCAGGCCAGCATCAGTTTGGGCGGTCGGACAAAGGCCTCTGTCACGTACCACCCCTCGGGGTGGCCTTATAGGGGAGGCGTAATGCGACCAGCCCGGACTGAGGTCCGCGCATCTGCTAGGATGCTGGCGTAATGGCTGTAAGCGGCCCGTCTTGAAACACGGACCAAGGAGTCTAACATCTATGCGAGTGTTTGGGTGTCAAGCCCGGGCGCGCAATGAAAGTGAACGGAGGTGGGAACCCTTCGGGGTGCACCATCGACCGATCCTGATGTCTTCGGATGGATTTGAGTAAGAGCATAGCTGTTGGGACCCGAAAGATGGTGAACTATGCTTGAATAGGGTGAAGCCAGAGGAAACTCTGGTGGAGGCTCGCAGCGKTTCTGACGTGCAAATCGATCGTCAAATTTGGGCATAGGGGCGAAAGACTAATCGAAACCA-----------------------------------------------------TGGATAGTACCTTACTTCCTGGGAACCCGTGGTAATTCTAGAGCTAATACATGCTAAAAACCCCGACTTCGGGAGGGGTGTATTTATTAGATAAAAAACCAATGCCCTTCGGGGCTCCTTGGTGATTCATGATAACTTCTCAGATCGCATGGCTTTACGCCGGCGACGGTTCATTCAAATTTCTGCCCTATCAACTTTCGATGGTAAGGTAGTGGCTTACCATGGTTTCAACGGGTAACGGGGAATTAGGGTTCGATTCCGGAGAGGGAGCCGGAGGAACGGCTACCACATCCAAGGAAGGCAGCAGGCGCGCAAATTACCCAATTCCGATACGGAGAGGTAGTGACAATAAATACTGATACAGGGCTCTTTTGGGTCTTGTAATTGGAATGAGTACAATTTAAACCTCTTAACGAGGAACAATTGGAGGGCAAGTCTGGTGCCAGCAGCCGCGGTAATTCCAGCTCCAATAGCGTATATTAAAGTTGTTGCAGTTAAAAAGCTCGTAGTTGAACCTTTGGCCTGGCTGGCAGGTCCGCCTCACCGCGTGCACTTGTCCGGCCGGGCCTTTTCTTCTGGAGAACCGCATGCCCTTCACTGGGTGTGTTGGGGACCAGGACTTTTACTTTGAAAAAATTAGAGTGTTCAAAGCAGGCCTTTGCTCGAATACGTTAGCATGGAATAATAGAATAGGACGT-GCGGTCCTATTTTGTTGGTTTCTAGGACCGCCGTAATGATTAATAGGGACAGTCGGGGGCATCAGTATTCAATTGTCAGAGGTGAAATTCTTGGATTTATTGAAGACTAACTACTGCGAAAGCATTTGCCAAGGATGTTTTCATTAATCAGTGAACGAAAGTTAGGGGATCGAAGACGATCAGATACCGTCGTAGTCTTAACCATAAACTATGCCGACTAGGGATCGG-----------------------------------------------TGCGCTATTCTCATCATTGCCGCTGGTACTGGTGAATTCGAGGCTGGTATCTCCAAGGATGGCCAGACCCGTGAGCACGCCCTTCTTGCCTACACCCTTGGTGTCAAGCAGCTCATCGTCGCCATCAACAAGATGGACACTACTAAGTGGTCTGAGGATCGTTTCCAGGAAATCATCAAGGAGACCTCTTCCTTCATCAAGAAGGTCGGCTACAACCCCAAGCACGTTCCCTTCGTGCCTATCTCCGGCTTCAACGGTGACAACATGATTGAGCCCTCCACCAACTGCCCCTGGTATAAGGGTTGGGAGAAGGAGACCAAGGCCAAGGCTACTGGCAAGACCCTTCTCGAGGCCATCGACGCCATCGACCCCCCGGTCCGCCCCTCTGACAAGCCCCTCCGCCTTCCCCTCCAGGATGTGTACAAGATTGGTGGTATTGGTACGGTTCCTGTCGGTCGTGTCGAGACTGGTGTCATCAAGCCTGGTATGGTCGTCACCTTCGCCCCTGCTGGTGTGACCACTGAGGTCAAGTCCGTCGAGATGCACCACGAGCAGCTGCCCGAGGGTGTCCCAGGTGACAACGTCGGCTTCAACGTCAAGAACGTCTCCGTCAAGGAGATCCGTCGTGGTAACGTCGCTGGTGACTCCAAGAACGACCCCCCGAAGGGTGCTGAGTCCTTCAACGCCCAGGTCATCGTTCTTAACCACCCCGGCCAAGTCGGTGCTGGTTACGCTCCCGTCCTTGACTGCCACACTGCCCACATTGCCTGCAAGTTCGCCGAGCTCCTCGAGAAGATCGACCGCCGTACCGGCAAGTCTGTTGAATCATCTCCCAAGTTCGTCAAGTCTGGTGATGCCGCTATCGTCAAGATGATTCCCTCCAAGCCCATGTGCGTTGAGGCTTTCACCGAGTA
>Didymocrea_sadasivanii_CBS_438_65
GGGAACAAGCTCTGGGAGGTGTA--------GGGTTCGTAGGGCC-CTTTCACGCGCACATGTCCGAATCCTTTTTTTACGAGTACCTCT-TGTTCTCCTTCGGTGGGGCAA--CCTGCCGTAGGAACC-GTCAAAACTCTTTTTGCATCTAGCA--TTACCTGTTCTGATACAA--ACAATCGTTACAACTTTCAACAATGGATCTCTTGGCTCTGGCATCGATGAAGAACGCAGCGAAATGCGATAAGTAGTGTGAATTGCAGAATTCAGTGAATCATCGAATCTTTGAACGCACATTGCGCCCCTTGGTATTCCATGGGGCATGCCTGTTCGAGCGTCATCTACACCCTCAAGCTCTGCTTGGTGTTGG-GCGTCTGTCCCGCCTCCGCGC-GTGGACTCGCCCCAAATTCATTGGCAGCGGTCCTTGCCTCCTCTCGCGCAGCACATTGCGCTTCTCGAGGTGTTGC-GGGCCC-GCGTCCACGAAGCATCATTACCGTCTTTGACCTCGGAT----------------------------------------AACGGCGAGTGAAGCGGCTACAGCTCAAATTTGAAATCTGGCCCTCTTTGGGGGTCCGAGTTGTAATTTGTAGAGGATGCTTTGGCATTGGCGGCGGTCTAAGTTCCTTGGAACAGGACATCGCAGAGGGTGAGAATCCCGTACGTGGGCGCCTGCCTTTGCCGTGTAAAGCTCCTTCGACGAGTCGAGTTGTTTGGGAATGCAGCTCTAAATGGGAGGTAAATTTCTCCTAAAGCTAAATACCGGCCAGAGACCGATAGCGCACAAGTAGAGTGATCGAAAGATGAAAAGTACTTTGGAAAGAGAGTCAAATAGCACGTGAAATTGTTGAAAGGGAAGCGCTTGCAGCCAGACTTGCCCGCAGTTGCTCACCCAGGCTCTTGCCTGGGGCACTCTTCTGCGGGCAGGCCAGCATCAGTTTGGGCGGTCGGATAAAGGCCTCTGTCATGTACCACCCTTCGGGGTGGCCTTATAGGGGAGGCGTAATGCGACCAGCCCGGACTGAGGTCCGCGCATCTGCTAGGATGCTGGCGTAATGGCTGTAAGCGGCCCGTCTTGAAACACGGACCAAGGAGTCTAACATCTATGCGAGTGTTTGGGTGTCAAGCCCGGGCGCGCAATGAAAGTGAACGGAGGTGGGAACCCTTCGGGGTGCACCATCGACCGATCCTGATGTCTTCGGATGGATTTGAGTAAGAGCATAGCTGTTGGGACCCGAAAGATGGTGAACTATGCTTGAATAGGGTGAAGCCAGAGGAAACTCTGGTGGAGGCTCGCAGCGGTTCTGACGTGCAAATCGATCGTCAAATTTGGGCATAGGGGCGAAAGACTAATCGAACCATCTAGTAGCTGGTTCCTGCCGAGCGAATGGCTCATTAAATCAGTTATCGTTTATTTGATAGTACCTTACTACTTGGATAACCGTGGTAATTCTAGAGCTAATACATGCTAAAAACCCCGACTTCGGGAGGGGTGTATTTATTAGATAAAAAACCAATGCCCTTCGGGGCTCCTTGGTGATTCATGATAACTTCTCAGATCGCATGGCTCTACGCCGGCGACGGTTCATTCAAATTTCTGCCCTATCAACTTTCGATGGTAAGGTAGTGGCTTACCATGGTTTCAACGGGTAACGGGGAATTAGGGTTCGATTCCGGAGAGGGAGCCTGAGAAACGGCTACCACATCCAAGGAAGGCAGCAGGCGCGCAAATTACCCAATTCCGACACGGAGAGGTAGTGACAATAAATACTGATACAGGGCTCTTTTGGGTCTTGTAATTGGAATGAGTACAATTTAAACCTCTTAACGAGGAACAATTGGAGGGCAAGTCTGGTGCCAGCAGCCGCGGTAATTCCAGCTCCAATAGCGTATATTAAAGTTGTTGCAGTTAAAAAGCTCGTAGTTGAACCTTTGGCCTGGCTGGCAGGTCCGCCTCACCGCGTGCACTTGTCCGGCCGGGCCTTTTCTTCTGGAGAACCGCATGCCCTTCACTGGGTGTGTTGGGGACCAGGACTTTTACTTTGAAAAAATTAGAGTGTTCAAAGCAGGCCTTTGCTCGAATACGTTAGCATGGAATAATAGAATAGGACGT-GCGGTCCTATTTTGTTGGTTTCTAGGACCGCCGTAATGATTAATAGGGACAGTCGGGGGCATCAGTATTCAATTGTCAGAGGTGAAATTCTTGGATTTATTGAAGACTAACTACTGCGAAAGCATTTGCCAAGGATGTTTTCATTAATCAGTGAACGAAAGTTAGGGGATCGAAGACGATCAGATACCGTCGTAGTCTTAACCATAAACTATGCCGACTAGGGATCGGGCGGTGTTTCTATTGTGACCCGCTCGGCACCTTACGAGAAATCAAAG??????????????????????????????????????????????????????????????????????????????????????????????????????????????????????????????????????????????????????????????????????????????????????????????????????????????????????????????????????????????????????????????????????????????????????????????????????????????????????????????????????????????????????????????????????????????????????????????????????????????????????????????????????????????????????????????????????????????????????????????????????????????????????????????????????????????????????????????????????????????????????????????????????????????????????????????????????????????????????????????????????????????????????????????????????????????????????????????????????????????????????????????????????????????????????????????????????????????????????????????????????????????????????????????????????????????????????????????????????????????????????????????????????????????????
>Fuscostagonospora_cytisi_MFLUCC_16_0622
?????????????????????????????????????????????????????????????????????????????????????????????????????????????????????????????????????????????????????????????????????????????????????????????????????????????????????????????????????????????????????????????????????????????????????????????????????????????????????????????????????????????????????????????????????????????????????????????????????????????????????????????????????????????????????????????????????????????????????????????????????????????????????????????????????-----------------------------ATTGCCCTAGTAACGGCGAGTGAAGCGGCAACAGCTCAAATTTGAAATCTGGCTCCCTTTGGGAGTCCGAGTTGTAATTTGCAGAGGGTGCTTTGGCGTTGGTGGCGGTCTAAGTTCCTTGGAACAGGACATCGCAGAGGGTGAGAATCCCGTATGTGGTCGCCTGCCTTCGCCGTGTAAAGCCCCTTCGACGAGTCGAGTTGTTTGGGAATGCAGCTCTAAATGGGAGGTAAATTTCTTCTAAAGCTAAATACCGGCCAGAGACCGATAGCGCACAAGTAGAGTGATCGAAAGATGAAAAGCACTTTGGAAAGAGAGTCAAACAGCACGTGAAATTGTTGAAAGGGAAGCGCTTGCAGCCAGACTTGCCCGTAGTTGCTCACCTGGATTTCTATCCGGGGCATTCTTCTGCGGGCAGGCCAGCATCAGTTTGGGCGGTCGGATAAAGGCCTCTGTCATGTATCTTCCTTCGGGATGACCTTATAGGGGAGGTGTAATGCGACCAGCCCGGACTGAGGTCCGCGCTTCGGCTAGGATGCTGGCGTAATGGCTGTAAGCGGCCCGTCTTGAAACACGGACCAAGGAGTCTAACATCTATGCGAGTGTTTGGGTGTCAAGCCCGAGCGCGTAATGAAAGTGAACGGAGGTGGGAACCCCTCGGGGTGCACCATCGACCGATCCTGATGTCTTCGGATGGATTTGAGTAAGAGCATAGCTGTTGGGACCCGAAAGATGGTGAACTATGCTTGAATAGGGTGAAGCCAGAGGAAACTCTGGTGGAGGCTCGCAGCGGTTCTGACGTGCAAATCGATCGTCAAATTTGGGCATAGGGGCGAAAGACTAAA-----------------------------GCGAATGGCTCATTAAATCAGTTATCGTTTATTTGATAGTACCTTACTACTTGGATAACCGTGGTAATTCTAGAGCTAATACATGCTAAAAACCCCAACTTCGGGAGGGGTGTATTTATTAGATAAAAAACCAATGCCCTTCGGGGCTCTCTGGTGATTCATGATAACTTCTCAGATCGCATGGCCTTGCGCCGGCGACGGTTCATTCAAATTTCTGCCCTATCAACTTTCGATGGTAAGGTATTGGCTTACCATGGTTTCAACGGGTAACGGGGAATTAGGGTTCGATTCCGGAGAGGGAGCCTGAGAAACGGCTACCACATCCAAGGAAGGCAGCAGGCGCGCAAATTACCCAATCCCGACACGGGGAGGTAGTGACAATAAATACTGATACAGGGCTCTTTTGGGTCTTGTAATTGGAATGAGTACAATTTAAACCTCTTAACGAGGAACAATTGGAGGGCAAGTCTGGTGCCAGCAGCCGCGGTAATTCCAGCTCCAATAGCGTATATTAAAGTTGTTGCAGTTAAAAAGCTCGTAGTTGAACCTTTGGCCTGGCTGGCAGGTCCGCCTCACCGCGTGCACTTGTCTGGCCGGGCCTTTTCTTCTGGAGAACCGCATGCCCTTCACTGGGTGTGTTGGGGACCAGGACTTTTACTTTGAAAAAATTAGAGTGTTCAAAGCAGGCCTTTGCTCGAATACGTTAGCATGGAATAATAGAATAGGACGT-GCGGTCCTATTTTGTTGGTTTCTAGGACCGCCGTAATGATTAATAGGGACAGTCGGGGGCATCAGTATTCAATTGTCAGAGGTGAAATTCTTGGATTTATTGAAGACTAACTACTGCGAAAGCATTTGCCAAGGATGTTTCC-TTAATCAGTGAACGAAAGTTAGGGGATCCAAGACGATCAGATACCGTCGTAGTCTTAACCATAAACTATGCCGACTAGGGATCGGGCGGTGTTTCTTTTTTGACCCGCTCGGCACCTTACGAGAAATCAAAGTGCGCTATCCTCATCATCGCTGCCGGCACTGGTGAGTTCGAGGCTGGTATCTCCAAAGATGGTCAGACTCGTGAGCACGCCCTGCTCGCCTACACCCTAGGTGTTAAGCAGCTCATTGTCGCCATCAACAAGATGGACACCACCAAATGGTCCGAGGCCCGTTTCCAGGAGATCATCAAGGAGACTTCCAACTTCATCAAGAAGGTCGGATTCAACCCCAAGCACGTTCCCTTCGTCCCCATCTCCGGTTTCAACGGCGACAACATGATCGACGTTTCTACCAACTGCCCGTGGTACAAGGGCTGGGAGAAGGAGACCAAGGCCAAGGTCACCGGCAAGACCCTCCTCGACGCCATCGATGCCATCGACCCGCCATCCCGTCCTACTGACAAGCCCCTCCGTCTGCCCCTTCAGGATGTGTACAAGATCGGCGGCATTGGCACGGTTCCTGTCGGTCGTGTTGAGACTGGTATCATCAAGGCTGGTATGGTCGTCACCTTCGCCCCGGCCGGTGTGACCACTGAAGTCAAGTCCGTCGAGATGCACCACGAGCAGCTTGTCGATGGTGGTCCCGGTGACAACGTCGGCTTCAACGTCAAGAACGTCTCCGTCAAGGAGATCCGTCGTGGCAACGTTGCCGGTGACTCCAAGAACGATCCCCCCAAGGGTGCCGAGTCCTTCAACGCTCAGGTCATTGTCCTGAACCACCCCGGTCAGGTCGGTGCTGGTTACGCCCCCGTTCTTGACTGCCACACTGCCCACATTGCCTGCAAGTTCTCCGAGATTCTCGAGAAGATCGACCGCCGAACTGGCAAGTCCACCGAGTCCAACCCCAAGTTCATCAAGTCTGGTGACGCTGCCATCGTTAAGATGGTTCCGTCCAAGCCTATGTGCGTTGAGG-------------
>Fuscostagonospora_sasae_HHUF_29106
GTCACGACAGTCCGGCAAGTCAT-------------CAGAGCGCC-TTCGGGCGGCAGCGCGTCTATACCCTTTGTTTACCTGTACCTCT-TGTATTTCCTCGGTGGGGCAA--CCCACCGCCAGGAAC-TCCATAT-ACCTTTTGCAT-AAGCA--TCAATTCTTCTGATAAAAACTTAATATTTACAACTTTTAACAATGGATCTCTTGGTTCTGGCATCGATGAAGAACGCAGCGAAATGCGATAAGTAGTGTGAATTGCAGAATTCAGTGAATCATCGAATCTTTGAACGCACATTGCGCCCCTCGGTATTCCGTGGGGCATGCCTGTTCGAGCGTCATTTACACCCTCAAGCTCTGCTTGGTGTTGG-GCGTCTGTCCCG-CTTCGTGC-GCGGACTCGCCTCAAAGTCATTGGCAGCGGTCTTGTCAGCTTCTTGCGCAGCACATTGCGTGTTAGGCTCTGG----CGGATCGGCGTCCATCAAG-CTATTT-ATGACTTTGACCTCGAAT-----------------------------ATTGCCCTACTAACGGCGAGTGAAGCGGCAACAGCTCAAATTTGAAATCTGGCTCCCTTTGGGGGTCCGAGTTGTAATTTGCAGAGGGTGCTTTGGCGTTGGTGGCGGTCTAAGTTCCTTGGAACAGGACATCGCAGAGGGTGAGAATCCCGTATGTGGTCGCCTGCCTTCGCCGTGTAAAGCCCCTTCGACGAGTCGAGTTGTTTGGGAATGCAGCTCTAAATGGGAGGTAAATTTCTTCTAAAGCTAAATACCGGCCAGAGACCGATAGCGCACAAGTAGAGTGATCGAAAGATGAAAAGCACTTTGGAAAGAGAGTCAAACAGCACGTGAAATTGTTAAAAGGGAAGCGCTTGCAGCCAGACTTGCCCGCAGTTGCTCACCTGGGTTTCTACCCGGGGCACTCTTCTGCGGGCAGGCCAGCATCAGTTTGGGCGGTCGGACAAAGGCCTCTATCATGTATCTTCCTTCGGGATGACCTTATAGGGGAGGTGTAATGCGATCAGCCCGGACTGAGGTCCGCGCTTCGGCTAGGATGCTGGCGTAATGGCTGTAAGCGGCCCGTCTTGAAACACGGACCAAGGAGTCTAACATCTATGCGAGTGTTTGGGTGTCAAGCCCGAGCGCGTAATGAAAGTGAACGGAGGTGGGAACCCTTGGGGGTGCACCATCGACCGATCCTGATGTCTTCGGATGGATTTGAGTAAGAGCATAGCTGTTGGGACCCGAAAGATGGTGAACTATGCTTGAATAGGGTGAAGCCAGAGGAAACTCTGGTGGAGGCTCGCAGCGGTTCTGACGTGCAAATCGATCGTCAAATTTGGGCATAGGGGCGAAAGACTAATCGAACTATCTAGTAGCTGGTTCCTGCCGAGCGAATGGCTCATTAAATCAGTTATCGTTTATTTGATAGTACCTTACTACTTGGATAACCGTGGTAATTCTAGAGCTAATACATGCTAAAAACCCCAACTTCGGGAGGGGTGTGTTTATTAGATAAAAAACCAATGCCCTTCGGGGCTCTCTGGTGATTCATGATAACTTCTCAGATCGCATGGCCTTGCGCCGGCGACGGTTCATTCAAATTTCTGCCCTATCAACTTTCGATGGTAAGGTATTGGCTTACCATGGTTTCAACGGGTAACGGGGAATTAGGGTTCGATTCCGGAGAGGGAGCCTGAGAAACGGCTACCACATCCAAGGAAGGCAGCAGGCGCGCAAATTACCCAATCCCGACACGGGGAGGTAGTGACAATAAATACTGATATAGGGCTCTTTTGGGTCTTGTAATTGGAATGAGTACAATTTAAACCTCTTAACGAGGAACAATTGGAGGGCAAGTCTGGTGCCAGCAGCCGCGGTAATTCCAGCTCCAATAGCGTATATTAAAGTTGTTGCAGTTAAAAAGCTCGTAGTTGAACCTTTGGCCTGGCTGGCAGGTCCGCCTCACCGCGTGCACTTGTCCGGCCGGGCCTTTTCTTCTGGAGAACCGCATGCCCTTCACTGGGTGTGTTGGGGACCAGGACTTTTACTTTGAAAAAATTAGAGTGTTCAAAGCAGGCCTTTGCTCGAATACGTTAGCATGGAATAATAGAATAGGACGT-GCGGTCCTATTTTGTTGGTTTCTAGGACCGCCGTAATGATTAATAGGGACAGTCGGGGGCATCAGTATTCAATTGTCAGAGGTGAAATTCTTGGATTTATTGAAGACTAACTACTGCGAAAGCATTTGCCAAGGATGTTTTCATTAATCAGTGAACGAAAGTTAGGGGATCGAAGACGATCAGATACCGTCGTAGTCTTAACCATAAACTATGCCGACTAGGGATCGGGCGGTGTTTCTTTTTTGACCCGCTCGGCACCTTACGAGAAATCAAAGTGCGCTATCCTCATTATCGCTGCCGGTACTGGTGAGTTCGAGGCTGGTATCTCCAAGGATGGCCAGACTCGTGAGCACGCTCTGCTTGCCTACACCCTCGGTGTGAAGCAGCTCATCGTCGCCATCAACAAGATGGACACCACCAAGTGGTCCGAGGCCCGTTTCACTGAGATCATCAAAGAGACCTCCAACTTCATCAAGAAGGTCGGCTTCAACCCCAAGCACGTTCCCTTCGTCCCCATCTCCGGCTTCAACGGCGACAACATGATCGACTCCTCCCCCAACTGCCCCTGGTACAAGGGATGGGAGAAGGAGACCAAGACCAAGGCCACCGGCAAGACCCTCCTCGAGGCCATAGATGCCATTGACCCGCCGTCGCGTCCTTCCGACAAGCCCCTCCGTCTGCCCCTCCAGGATGTGTACAAGATTGGTGGCATTGGCACGGTTCCCGTCGGTCGTGTCGAGACTGGTGTCATCAAGGCCGGTATGGTCGTCACCTTCGCCCCGGCCGGTGTGACCACTGAAGTCAAGTCCGTCGAGATGCACCACGAGCAGCTTGTCGACGGTGGCCCCGGTGACAACGTCGGCTTCAACGTCAAGAACGTCTCCGTCAAGGAGATCCGTCGTGGCAACGTTGCCGGTGACTCCAAGACCGATCCCCCCAAGGGTGCCGAGTCCTTCAACGCCCAGGTCATCGTCCTCAACCACCCCGGTCAGGTCGGTGCTGGTTACGCTCCCGTCCTTGATTGCCACACTGCCCACATTGCCTGCAAGTTCTCCGAGCTCCTCGAGAAGATCGATCGCCGTACCGGCAAGTCGACCGAGTCCAGCCCCAAGTTCATCAAGTCTGGTGACGCTGCCATCGTCAAGATGGTCCCGTCCAAGCCCATGTGC--------------------
>LC1_C5a
GTAACAAGGTTTCCGTAGGTGAACCTGCGGAAGGATCATTAAACATTTTTGGCCGTAACAAGCCTTAAACCTT-ATCTATACGTACCTTCACATTTTCCTTTGGCGGGGTAACACCCGCCGTTGGAACAA--CAAAACCCTCTTTGCATCTAGTATTCTACCAGTTCTGATAAAAAATTAATCGTTACAACTTTCAACAATGGATCTCTTGGCTCTGGCATCGATGAAGAACGCAGCGAAATGCGATAAGTAGTGTGAATTGCAGAATTCAGTGAATCATCGAATCTTTGAACGCACATTGCGCCCCTTGGTATTCCATGGGGCATGCCTGTTCGAGCGTCATCTACACCCTCAAGCTCTGCTTGGTGTTGGAGCGTCTGTCCCGCCTTCGCGCTGTGGACTCGCCTTAAACGCATTGGCAGCGGTCCTTGCCCCCTCTCGCGCAGCACATTGCGCTTCTCGAGGGCGGCTCCGGGCCTGCGACCCATGAAGATGACCACCGTC-TTGACCTCGGATAATAAGCGGAGGAAAAGAAACCAACAGGGATTGCCTCAGTAACGGCGAGTGAAGCGGCAACAGCTCAAATTTGAAATCTGGCCTCCTTTGGGGGTCCGAGTTGTAATTTGCAGAGGGTGCTTTGGCATGGGCGGCGGTCTAAGTTCCTTGGAACAGGACATCGCAGAGGGTGAGAATCCCGTATGTGGGCGCCTGCCTTTGCCGTGTAAAGCCCCTTCGACGAGTCGAGTTGTTTGGGAATGCAGCTCTAAATGGGAGGTAAATTTCTTCTAAAGCTAAATACCGGCCAGAGACCGATAGCGCACAAGTAGAGTGATCGAAAGATGAAAAGTACTTTGGAAAGAGAGTCAAATAGCACGTGAAATTGTTGAAAGGGAAGCGCTTGCAGCCAGACGTGCCCGCAGTTGCTCACCCCGGCTTTTGCCTGGGGCACTCTTCTGCGGGCAGGCCAGCATCAGTTTGGGCGGTCGGATAAAGGCCTCTGTCAAGTATCTTCCTTCGGGATGACCTTATAGGGGAGGCGTAATGCGGCCAGCCTGGACTGAGGTCCGCGCTTTTGCTAGGATGCTGGCGTAATGGCTGTAAGCGGCCCGTCTTGAAACACGGACCAAGGAGTCTAACATCTATGCGAGTGTTTGGGTGTCAAGCCCGGGCGCGTAATGAAAGTGAACGGAGGTGGGATCCCCTCGGGGTGCACCATCGACCGATCCTGATGTCTTCGGATGGATTTGAGTAAGAGCATAGCTGTTGGGACCCGAAAGATGGTGAACTATGCTTGAATAGGGTGAAGCCAGAGGAAACTCTGGTGGAGGCTCGCAGCGGTTCTGACGTGCAAATCGATCGTCAAATTTGGGCATAGGGGCGAAAGACTAATCGAACCATCTAGTAGCTGGTTCCTGCCGAGCGAATGGCTCATTAAATCAGTTATCGTTTATTTGATAGTACCTTACTACTTGGATAACCGTGGTAATTCTAGAGCTAATACATGCTAAAAACCCCAACTTCGGGAGGGGTGTATTTATTAGATAAAAAACCAATGCCCTTCGGGGCTCCTTGGTGATTCATGATAACTTCTCAGATCGCATAGCCTTGAGCTGGCGACGGTTCATTCAAATTTCTGCCCTATCAACTTTCGATGGTAAGGTAGTGGCTTACCATGGTTTCAACGGGTAACGGGGAATTAGGGTTCGATTCCGGAGAGGGAGCCTGAGAAACGGCTACCACATCCAAGGAAGGCAGCAGGCGCGCAAATTACCCAATTCCGATACGGAGAGGTAGTGACAATAAATACTGATACAGGGCTCTTTTGGGTCTTGTAATTGGAATGAGTACAATTTAAACCTCTTAACGAGGAACAATTGGAGGGCAAGTCTGGTGCCAGCAGCCGCGGTAATTCCAGCTCCAATAGCGTATATTAAAGTTGTTGCAGTTAAAAAGCTCGTAGTTGAACCTTTGGCCTGGCTGGCAGGTCCGCCTCACCGCGTGCACTTGACCGGCCGGGCCTTTCTTTCTGGAGAACCGCATGCCCTTCACTGGGTGTGTTGGGGACCAGGACTTTTACTTTGAAAAAATTAGAGTGTTCAAAGCAGGCCTTTGCTCGAATACGTTAGCATGGAATAATAGAATAGGACGTCGCGGTCCTATTTTGTTGGTTTCTAGGACCGCCGTAATGATTAATAGGGACAGTCGGGGGCATCAGTATTCAATTGTCAGAGGTGAAATTCTTGGATTTATTGAAGACTAACTACTGCGAAAGCATTTGCCAAGGATGTTTTCATTAATCAGTGAACGAAAGTTAGGGGATCGAAGACGATCAGATACCGTCGTAGTCTTAACCATAAACTATGCCGACTAGGGATCGGGCGGTGTTTCTAATGTGACCCGCTCGGCACCTTACGAGAAATCAAAGTGCGCCATTCTCATCATTGCCGCCGGTACTGGTGAGTTCGAGGCTGGTATCTCCAAGGATGGCCAGACCCGTGAGCACGCCCTTCTCGCCTACACCCTTGGTGTGAAGCAGCTCATCGTCGCCATCAACAAGATGGACACCACCAAGTGGTCCGAGGAGCGTTTCCAGGAGATCATCAAGGAGACCTCTTCCTTCATCAAGAAGGTCGGCTACAACCCCAAGCACGTTCCCTTCGTCCCCATCTCCGGCTTCAACGGCGACAACATGATTGAGGCCTCTCCCAACTGCCCCTGGTACAAGGGCTGGGAGAAGGAGACCAAGGCCAAGGCCACTGGCAAGACCCTCCTTGAGGCCATCGACGCCATTGACACCCCCGTCCGTCCCTCCGACAAGCCCCTCCGTCTTCCCCTCCAGGATGTGTACAAGATCGGTGGTATTGGCACGGTTCCCGTCGGTCGTGTCGAGACCGGTGTCATCAAGCCCGGTATGGTCGTCACCTTCGCTCCCGCTGGTGTGACCACTGAGGTCAAGTCCGTCGAGATGCACCACGAGCAGCTCACCGAGGGTGTCCCGGGTGACAACGTCGGCTTCAACGTCAAGAACGTCTCCGTCAAGGAGATCCGTCGTGGCAACGTTGCCGGTGACTCCAAGAACGACCCCCCCAAGGGTGCCGAGTCCTTCAACGCCCAGGTCATCGTCCTCAACCACCCCGGTCAGGTCGGTGCTGGTTACGCTCCCGTTCTTGACTGCCACACTGCCCACATTGCCTGCAAGTTCGCCGAGCTCCTCGAGAAGATCGACCGCCGTACCGGCAAGTCTGTTGAGAGCAGCCCCAAGTTCGTCAAGTCTGGTGATGCCGCTATCGTCAAGATGAT---------------------------------------
>LC1_C5b
GTAACAAGGTTTCCGTAGGTGAACCTGCGGAAGGATCATTAAACATTTTTGGCCGTAACAAGCCTTAAACCTT-ATCTATACGTACCTTCACATTCTCCTTCGGCGGGGTAACACCCGCCGTCGGAACAA--CAAAACCCTCTTTGCATCTAGTATTCTACCAGTTCTGATAAAAAATTAATCGTTACAACTTTCAACAATGGATCTCTTGGCTCTGGCATCGATGAAGAACGCAGCGAAATGCGATAAGTAGTGTGAATTGCAGAATTCAGTGAATCATCGAATCTTTGAACGCACATTGCGCCCCTTGGTATTCCATGGGGCATGCCTGTTCGAGCGTCATCTACACCCTCAAGCTCTGCTTGGTGTTGGAGCGTCTGTCCCGCCTTCGCGCTGTGGACTCGCCTTAAACGCATTGGCAGCGGTCCTTGCCCCCTCTCGCGCAGCACATTGCGCTTCTCGAGGGCGGCTCCGGGCCTGCGACCCATGAAGATGACCACCGTC-TTGACCTCGGATAATAAGCGGAGGAAAAGAAACCAACAGGGATTGCCTCAGTAACGGCGAGTGAAGCGGCAACAGCTCAAATTTGAAATCTGGCCTCCTTTGGGGGTCCGAGTTGTAATTTGCAGAGGGTGCTTTGGCATGGGCGGCGGTCTAAGTTCCTTGGAACAGGACATCGCAGAGGGTGAGAATCCCGTATGTGGGCGCCTGCCTTTGCCGTGTAAAGCCCCTTCGACGAGTCGAGTTGTTTGGGAATGCAGCTCTAAATGGGAGGTAAATTTCTTCTAAAGCTAAATACCGGCCAGAGACCGATAGCGCACAAGTAGAGTGATCGAAAGATGAAAAGTACTTTGGAAAGAGAGTCAAATAGCACGTGAAATTGTTGAAAGGGAAGCGCTTGCAGCCAGACGTGCCCGCAGTTGCTCACCCCGGCTTTTGCCTGGGGCACTCTTCTGCGGGCAGGCCAGCATCAGTTTGGGCGGTCGGATAAAGGCCTCTGTCAAGTATCTTCCTTCGGGATGACCTTATAGGGGAGGCGTAATGCGGCCAGCCTGGACTGAGGTCCGCGCTTTTGCTAGGATGCTGGCGTAATGGCTGTAAGCGGCCCGTCTTGAAACACGGACCAAGGAGTCTAACATCTATGCGAGTGTTTGGGTGTCAAGCCCGGGCGCGTAATGAAAGTGAACGGAGGTGGGATCCCCTCGGGGTGCACCATCGACCGATCCTGATGTCTTCGGATGGATTTGAGTAAGAGCATAGCTGTTGGGACCCGAAAGATGGTGAACTATGCTTGAATAGGGTGAAGCCAGAGGAAACTCTGGTGGAGGCTCGCAGCGGTTCTGACGTGCAAATCGATCGTCAAATTTGGGCATAGGGGCGAAAGACTAATCGAACCATCTAGTAGCTGGTTCCTGCCGA------GGCTCATTAAATCAGTTATCGTTTATTTGATAGTACCTTACTACTTGGATAACCGTGGTAATTCTAGAGCTAATACATGCTAAAAACCCCAACTTCGGGAGGGGTGTATTTATTAGATAAAAAACCAATGCCCTTCGGGGCTCCTTGGTGATTCATGATAACTTCTCAGATCGCATAGCCTTGAGCTGGCGACGGTTCATTCAAATTTCTGCCCTATCAACTTTCGATGGTAAGGTAGTGGCTTACCATGGTTTCAACGGGTAACGGGGAATTAGGGTTCGATTCCGGAGAGGGAGCCTGAGAAACGGCTACCACATCCAAGGAAGGCAGCAGGCGCGCAAATTACCCAATTCCGATACGGAGAGGTAGTGACAATAAATACTGATACAGGGCTCTTTTGGGTCTTGTAATTGGAATGAGTACAATTTAAACCTCTTAACGAGGAACAATTGGAGGGCAAGTCTGGTGCCAGCAGCCGCGGTAATTCCAGCTCCAATAGCGTATATTAAAGTTGTTGCAGTTAAAAAGCTCGTAGTTGAACCTTTGGCCTGGCTGGCAGGTCCGCCTCACCGCGTGCACTTGACCGGCCGGGCCTTTCTTTCTGGAGAACCGCATGCCCTTCACTGGGTGTGTTGGGGACCAGGACTTTTACTTTGAAAAAATTAGAGTGTTCAAAGCAGGCCTTTGCTCGAATACGTTAGCATGGAATAATAGAATAGGACGTCGCGGTCCTATTTTGTTGGTTTCTAGGACCGCCGTAATGATTAATAGGGACAGTCGGGGGCATCAGTATTCAATTGTCAGAGGTGAAATTCTTGGATTTATTGAAGACTAACTACTGCGAAAGCATTTGCCAAGGATGTTTTCATTAATCAGTGAACGAAAGTTAGGGGATCGAAGACGATCAGATACCGTCGTAGTCTTAACCATAAACTATGCCGACTAGGGATCGGGCGGTGTTTCTAATGTGACCCGCTCGGCACCTTACGAGAAATCAAAG---------CTCATCATTGCCGCCGGTACTGGTGAGTTCAAGGCTGGTATCTCCAAGGATGGCCAGACCCGTGAGCACGCCCTTCTCGCCTACACCCTTGGTGTGAAGCAGCTCATCGTCGCCATCAACAAGATGGACACCACCAAGTGGTCCGAGGAGCGTTTCCAGGAGATCATCAGGGAGACCTCTTCCTTCATCAAGAAGGTCGGCTACAACCCCAAGCACGTTCCCTTCGTCCCCATCTCCGGCTTCAACGGCGACAACATGATTGAGGCCTCTCCCAACTGCCCCTGGTACAAGGGCTGGGAGAAGGAAACCAAGGCCAAGGCCACTGGCAAGACCCTCCTTGAGGCCATCGACGCCATTGACACCCCCGTCCGTCCCTCCGACAAGCCCCTCCGTCTTCCCCTCCAGGATGTGTACAAAATCGGTGGTATTGGCACGGTTCCCGTCGGTCGTGTCAAGACCGGTGTCATCAAGCCCGGTATGGTCGTCACCTTCGCTCCCGCTGGTGTGACCACTGAGGTCAAGTCCGTCGAGATGCACCACGAGCAGCTCACCGAGGGTGTCCCGGGTGACAACGTCGGCTTCAACGTCAAGAACGTCTCCGTCAAGGAGATCCGTCGTGGCAACGTTGCCGGTGACTCCAAAAACGACCCCCCCAAGGGTGCCGAGTCCTTCAACGCCCAGGTCATCGTCCTCAACCACCCCGGTCAGGTCGGTGCTGGTTACGCTCCCGTTCTTGACTGCCACACTGCCCACATTGCCTG-AAGTTCGCCGAGCTCCTCGAGAAGATCGACCGCCGTACCGGCAAGTCTGTTGAGAGCAGCCCCAAGTTCGTCAAGTCTGGTGATGCCGCTATCGTCAAGATGATTCCCTCCAAGCCCATGTGCGTTGAGGCTTTCACCGAGTA
>Letendraea_cordylinicola_MFLUCC_11_0148
GGCTTCCTGTTTTCAGGAA---G--------TAATCTCTAGAATG-GACTCACGCGGGGTCGTCTGAATCCTTACTTTACGAGAACTCCC-CATACTCCTTCGGTGGGGTGA--CCTGCCGTTGGAACC-AACAAAACTTTTTTTGCATCTAGCA--TTACCTGTTCTGATACAA--ACAATCGTTACAACTTTCAACAATGGATCTCTTGGCTCTGGCATCGATGAAGAACGCAGCGAAATGCGATAAGTAGTGTGAATTGCAGAATTCAGTGAATCATCGAATCTTTGAACGCACATTGCGCCCCTTGGTATTCCATGGGGCATGCCTGTTCGAGCGTCATCTACACCCTCAAGCTCTGCTTGGTGTTGG-GCGTCTGTCCCGCCTCCGCGC-GTGGACTCGCCCCAAATTCATTGGCAGCGGTCCTTGCCCCCTCTCGCGCAGCACATTGCGTTTCTCGAGGG--TGG-CGGGCC-GCGTCCACGAAGCAACATTACCGTCTTTGACCTCGGAT------------------------------------------CGGCGAGTGAAGCGGCAACAGCTCAAATTTGAAATCTGGCCTCCTTTGGGGGTCCGAGTTGTAATTTGCAGAGGGTGCTTTGGCATTGGCGGCGGTCTAAGTTCCTTGGAACAGGACATCGCAGAGGGTGAGAATCCCGTACGTGGGCGCCTGCCTTTGCCGTGTAAAGCCCCTTCGACGAGTCGAGTTGTTTGGGAATGCAGCTCTAAATGGGAGGTAAATTTCTTCTAAAGCTAAATACCGGCCAGAGACCGATAGCGCACAAGTAGAGTGATCGAAAGATGAAAAGTACTTTGGAAAGAGAGTCAAATAGCACGTGAAATTGTTGAAAGGGAAGCGCTTGCAGCCAGACTTGCCCGCAGTTGCTCACCTAGGCTTTTGCCTGGGGCACTCTTCTGCGGGCAGGCCAGCATCAGTTTGGGCGGTTGGATAAAGGCCTCTGTCACGTATCTCCCTTCGGGGTGACCTTATAGGGGAGGCGCAATGCAACCAGCCCGGACTGAGGTCCGCGCATCTGCTAGGATGCTGGCGTAATGGCTGTAAGCGGCCCGTCTTGAAACACGGACCAAGGAGTCTAACATCTATGCGAGTGTTTGGGTGTCAAGCCCGGGCGCGCAATGAAAGTGAACGGAGGTGGGAA--CCGCAAGGTGCACCATCGACCGATCCTGAAGTCTTCGGATGGATTTGAGTAAGAGCATAGCTGTTGGGACCCGAAAGATGGTGAACTATGCTTGAATAGGGTGAAGCCAGAGGAAACTCTGGTGGAGGCTCGCAGCGGTTCTGACGTGCAAATCGATCGTCAAATTTGGGCATAG----------------------------------------------------------------GTTATTGAT---------ATACCTTACTACT--GGATACCGTGGTAA-TCTAGAGCTAATACATGCT-AAAACCCCAACTTCGGGA-GGGTGTATTTATTAGAT-AAAAACCAATGCCCTTCGGGGCTCCTTGGTGATTCATAATAACTTCTCAGATCGCACGGCCTTGCGCCGGCGACGGTTCATTCAAATTTCTGCCCTATCAACTTTCGATGGTAAGGTATTGGCTTACCATGGTTTCAACGGGTAACGGGGAATTAGGGTTCGATTCCGGAGAGGGAGCCTGAGAAACGGCTACCACATCCAAGGAAGGCAGCAGGCGCGCAAATTACCCAATTCCGACTTGGAGAGGTAGTGACAATAAATACTGATACAGGGCTCTTTTGGGTCTTGTAATTGGAATGAGTACAATTTAAACCTCTTAACGAGGAACAATTGGAGGGCAAGTCTGGTGCCAGCAGCCGCGGTAATTCCAGCTCCAATAGCGTATATTAAAGTTGTTGCAGTTAAAAAGCTCGTAGTTGAACCTTTGGCCTGGCTGGCAGGTCCGCCTCACCGCGTGCACTTGTCCGGCCGGGCCTTTTCTTCTGGAGAACCGCATGCCCTTCACTGGGTGTGTTGGGGACCAGGACTTTTACTTTGAAAAAATTAGAGTGTTCAAAGCAGGCCTTTGCTCGAATACGTTAGCATGGAATAATAGAATAGGACGT-GCGGTCCTATTTTGTTGGTTTCTAGGACCGCCGTAATGATTAATAGGGACAGTCGGGGGCATCAGTATTCAATTGTCAGAGGTGAAATTCTTGGATTTATTGAAGACTAACTACTGCGAAAGCATTTGCCAAGGATGTTTTCATTAATCAGTGAACGAAAGTTAGGGGATCGAAGACGATCAGATACCGTCGTAGTCTTAACCATAAACTATGCCGACTAGGGATCGGGCGGTGTTTCTATTGTGA-----------------------------??????????????????????????????????????????????????????????????????????????????????????????????????????????????????????????????????????????????????????????????????????????????????????????????????????????????????????????????????????????????????????????????????????????????????????????????????????????????????????????????????????????????????????????????????????????????????????????????????????????????????????????????????????????????????????????????????????????????????????????????????????????????????????????????????????????????????????????????????????????????????????????????????????????????????????????????????????????????????????????????????????????????????????????????????????????????????????????????????????????????????????????????????????????????????????????????????????????????????????????????????????????????????????????????????????????????????????????????????????????????????????????????????????????????????
>Letendraea_helminthicola_CBS_884_85
---------------------------------------------------------------------------------------------------------------------GCCGTTGGAACC-AACAAAACTTTTTTTGCATCTAGTA--TTACCTGTTCTGATACAA--ACAATCGTTACAACTTTCAACAATGGATCTCTTGGCTCTGGCATCGATGAAGAACGCAGCGAAATGCGATAAGTAGTGTGAATTGCAGAATTCAGTGAATCATCGAATCTTTGAACGCACATTGCGCCCCTTGGTATTCCATGGGGCATGCCTGTTCGAGCGTCATCTACACCCTCAAGCTCTGCTTGGTGTTGG-GCGTCTGTCCCGCCTCCGCGC-GTGGACTCGCCCCAAATTCATTGGCAGCGGTCCTTGCCCCCTCTCGCGCAGCACATTGCGCTTCTCGAGG----------------------------------------------------AATAAGCGGAGGAAAAGAAACCAACAGGGATTGCCCTAGTAACGGCGAGTGAAGCGGCAACAGCTCAAATTTGAAATCTGGCCTCCTTTGGGGGTCCGAGTTGTAATTTGCAGAGGGTGCTTTGGCATTGGCGGCGGTCTAAGTTCCTTGGAACAGGACATCGCAGAGGGTGAGAATCCCGTACGTGGGCGCCTGCCTTTGCCGTGTAAAGCCCCTTCGACGAGTCGAGTTGTTTGGGAATGCAGCTCTAAATGGGAGGTAAATTTCTTCTAAAGCTAAATACCGGCCAGAGACCGATAGCGCACAAGTAGAGTGATCGAAAGATGAAAAGTACTTTGGAAAGAGAGTCAAATAGCACGTGAAATTGTTGAAAGGGAAGCGCTTGCAGCCAGACTTGCCCGCAGTTGCTCACCTAGGCTTTCGCCTGGGGCACTCTTCTGCGGGCAGGCCAGCATCAGTTTGGGCGGTTGGATAAAGGCCTCTGTCACGTATCTCCCTTCGGGGTGACCTTATAGGGGAGGCGCAATGCAACCAGCCCGGACTGAGGTCCGCGCATCTGCTAGGATGCTGGCGTAATGGCTGTAAGCGGCCCGTCTTGAAACACGGACCAAGGAGTCTAACATCTATGCGAGTGTTTGGGTGTCAAGCCCGGGCGCGCAATGAAAGTGAACGGAGGTGGGAA--CCGCAAGGTGCACCATCGACCGATCCTGAAGTCTTCGGATGGATTTGAGTAAGAGCATAGCTGTTGGGACCCGAAAGATGGTGAACTATGCTTGAATAGGGTGAAGCCAGAGGAAACTCTGGTGGAGGCTCGCAGCGGTTCTGACGTGCAAATCGATCGTCAAATTTGGGCATAGGGGCGAAAGACTAATCGAACCATCTAGTAGCTGGTTCCTGCCGAGCGAATGGCTCATTAAATCAGTTATCGTTTATTTGATAATACCTTACTACTTGGATAACCGTGGTAATTCTAGAGCTAATACATGCTAAAAACCCCAACTTCGGGAGGGGTGTATTTATTAGATAAAAAACCAATGCCCTTCGGGGCTCCTTGGTGATTCATAATAACTTCTCAGATCGCACGGCCTTGCGCCGGCGACGGTTCATTCAAATTTCTGCCCTATCAACTTTCGATGGTAAGGTATTGGCTTACCATGGTTTCAACGGGTAACGGGGAATTAGGGTTCGATTCCGGAGAGGGAGCCTGAGAAACGGCTACCACATCCAAGGAAGGCAGCAGGCGCGCAAATTACCCAATTCCGACTTGGAGAGGTAGTGACAATAAATACTGATACAGGGCTCTTTTGGGTCTTGTAATTGGAATGAGTACAATTTAAACCTCTTAACGAGGAACAATTGGAGGGCAAGTCTGGTGCCAGCAGCCGCGGTAATTCCAGCTCCAATAGCGTATATTAAAGTTGTTGCAGTTAAAAAGCTCGTAGTTGAACCTTTGGCCTGGCTGGCAGGTCCGCCTCACCGCGTGCACTTGTCCGGCCGGGCCTTTTCTTCTGGAGAACCGCATGCCCTTCACTGGGTGTGTTGGGGACCAGGACTTTTACTTTGAAAAAATTAGAGTGTTCAAAGCAGGCCTTTGCTCGAATACGTTAGCATGGAATAATAGAATAGGACGT-GCGGTCCTATTTTGTTGGTTTCTAGGACCGCCGTAATGATTAATAGGGACAGTCGGGGGCATCAGTATTCAATTGTCAGAGGTGAAATTCTTGGATTTATTGAAGACTAACTACTGCGAAAGCATTTGCCAAGGATGTTTTCATTAATCAGTGAACGAAAGTTAGGGGATCGAAGACGATCAGATACCGTCGTAGTCTTAACCATAAACTATGCCGACTAGGGATCGGGCGGTGTTTCTATTGTGACCCGCTCGGCACCTTACGAGAAATCAAAG------------------GCCGCCGGTACTGGTGAGTTCGAGGCTGGTATCTCCAAGGATGGCCAGACTCGTGAGCACGCCCTCCTTGCCTACACCCTCGGTGTCAAGCAGCTCATCGTCGCCATCAACAAGATGGACACCACCAAGTGGTCCGAGGAGCGTTTCCAGGAAATTATCAAGGAGACCTCTTCCTTCATCAAGAAGGTCGGCTACAACCCCAAGCACGTTCCCTTCGTGCCCATCTCCGGCTTCAACGGTGACAACATGATTGAGCCCTCCACCAACTGCCCCTGGTACAAGGGCTGGGAGAAGGAGACCAAGGCCAAGGCTACTGGCAAGACCCTCCTCGAGGCCATTGACGCCATCGACACCCCCGTTCGTCCCTCCGACAAGCCCCTTCGTCTTCCCCTCCAGGATGTCTACAAGATCGGTGGTATTGGCACGGTCCCTGTCGGTCGTGTCGAGACTGGTGTTATCAAGCCCGGTATGGTCGTCACCTTCGCCCCTGCTGGTGTGACCACTGAGGTCAAGTCCGTCGAGATGCACCACGAGCAGCTCCAGGAGGGTGTCCCGGGTGACAACGTTGGCTTCAACGTCAAGAACGTCTCCGTCAAGGAGATCCGTCGTGGCAACGTTGCCGGTGACTCCAAGAACGACCCCCCGAAGGGTGCCGAGTCCTTCAACGCCCAGGTCATCGTCCTCAACCACCCCGGTCAGGTCGGTGCTGGTTACGCTCCCGTCCTTGACTGCCACACTGCCCACATTGCTTGCAAGTTCGCTGAGCTCCTCGAGAAGATCGACCGTCGTACCGGCAAGTCGGTTGAGTCCAGCCCCAAGTTCGTCAAGTCTGGTGACGCCGCCATCGTCAAGATGATTCCCTCCAAGCCCATGTGCGTTGAG--------------
>Montagnula_acaciae_MFLUCC_18_1636
----------TTCCGTAGGTGAACCTGCGGAAGGATCATTAAACA-TTTTGGCCGTAACAAGCCTTGAACCCTTCTCTACGCGCACCTTTACCTTCTCCTTCGGCGGGGCAGCGCCCGCCGTCGGAACC-AACAAACCCCTCTTTGCATCTAGCATACCACCCGTTCCGATAAAAACACAATCGTTACAACTTTCAACAATGGATCTCTTGGCTCTGGCATCGATGAAGAACGCAGCGAAATGCGATAAGTAGTGTGAATTGCAGAATTCAGTGAATCATCGAATCTTTGAACGCACATTGCGCCCCTTGGTATTCCATGGGGCATGCCTGTTCGAGCGTCATCTACACCCTCAAGCTCTGCTTGGTGTTGG-GCGTCTGTCCCGCCCCCGCGC-GCGGACTCGCCCCAAATCCATTGGCAGCGTCCCTTCCCCCCTCTCGCGCAGCACAATGCGCATGACGAGGGAGCGGCGGGATC-GCGACCCACCAAGATGACCACCGTCTTTGACCTCGGAT---------------------CAACAGGGATTGCCCTAGTAACGGCGAGTGAAGCGGCAACAGCTCAAATTTGAAATCTGGCCTCCCTCGGGGGTCCGAGTTGTAATTTGCAGAGGGTGCTTTGGCATGGGCGGCGGTCTAAGTTCCTTGGAACAGGACATCGCAGAGGGTGAGAATCCCGTATGTGGGCGCCTGCCTTTGCCGTGTAAAGCCCCTTCGACGAGTCGAGTTGTTTGGGAATGCAGCTCTAAATGGGAGGTAAATTTCTTCTAAAGCTAAATACCGGCCAGAGACCGATAGCGCACAAGTAGAGTGATCGAAAGATGAAAAGTACTTTGGAAAGAGAGTCAAATAGCACGTGAAATTGTTGAAAGGGAAGCGCTTGCAGCCAGACGTGCCCGCAGTTGCTCACCCCGGCTCTTGCCTGGGGCACTCTTCCGCGCGCAGGCCAGCATCAGTTTGGGCGGTCGGATAAAGGCCTCTGTCAAGTACCTTCCCCCGGGAAGGCCTTATAGGGGAGGCGTAATGCGACCAGCCCGGACTGAGGTCCGCGCATCTGCTAGGATGCTGGCGTAATGGCTGTAAGCGGCCCGTCTTGAAACACGGACCAAGGAGTCTAACATCTATGCGAGTGTTTGGGTGTCAAGCCCGGGCGCGCAATGAAAGTGAACGGAGGTGGGATCCCCTCGGGGTGCACCATCGACCGATCCTGATGTCTTCGGATGGATTTGAGTAAGAGCATAGCTGTTGGGACCCGAAAGATGGTGAACTATGCTTGAATAGGGTGAAGCCAGAGGAAACTCTGGTGGAGGCTCGCAGCGGTTCTGACGTGCAAATCGATCGTCAAATTTGGGCATAGGGGCGAAAGACTAATCGAACCATCTAGTAGCTGGTTCCTGCCGAGCGAATGGCTCATTAAATCAGTTATCGTTTATTTGATAGTACCTTACTACTTGGATAACCGTGGTAATTCTAGAGCTAATACATGCTAAAAACCCCAACTTCGGGAGGGGTGTATTTATTAGATAAAAAACCAATGCCCTTCGGGGCTCCTTGGTGATTCATGATAACTTCTCAGATCGCATAGCCTTGAGCTGGCGACGGTTCATTCAAATTTCTGCCCTATCAACTTTCGATGGTAAGGTAGTGGCTTACCATGGTTGCAACGGGTAACGGGGAATTAGGGTTCGATTCCGGAGAGGGAGCCTGAGAAACGGCTACCACATCCAAGGAAGGCAGCAGGCGCGCAAATTACCCAATTCCGATACGGAGAGGTAGTGACAATAAATACTGATACAGGGCTCTTTTGGGTCTTGTAATTGGAATGAGTACAATTTAAACCTCTTAACGAGGAACAATTGGAGGGCAAGTCTGGTGCCAGCAGCCGCGGTAATTCCAGCTCCAATAGCGTATATTAAAGTTGTTGCAGTTAAAAAGCTCGTAGTTGAACCTTTGGCCTGGCTGGCAGGTCCGCCTCACCGCGTGCACTTGTCCGGCCGGGCCTTTTCTTCTGGAGAACCGCATGCCCTTCACTGGGTGTGTTGGGGACCAGGACTTTTACTTTGAAAAAATTAGAGTGTTCAAAGCAGGCCTTTGCTCGAATACGTTAGCATGGAATAATAGAATAGGACGT-GCGGTCCTATTTTGTTGGTTTCTAGGACCGCCGTAATGATTAATAGGGACAGTCGGGGGCATCAGTATTCAATTGTCAGAGGTGAAATT----------------------------------------------------------------------------------------------------------------------------------------------------------------------------------------------------TCATCATTGCCGCCGGTACTGGTGATTTCGAGGCTGGTATCTCCAAGGATGGTCAGACCCGTGAGCACGCCCTTCTCGCCTACACCCTCGGTGTGAAGCAGCTCATCGTTGCCATCAACAAGATGGACACCACCAAGTGGTCCGAGGATCGTTTCCAGGAAATCATCAAGGAGACCTCCTCCTTCATCAAGAAGGTCGGCTACAACCCCAAGCACGTTCCCTTCGTGCCCATTTCCGGCTTCAACGGCGACAACATGATTGAGCCCTCCACCAACTGCCCCTGGTACAAGGGCTGGGAGAAGGAGACCAAGGCCAAGGCCACTGGCAAGACCCTCCTTGAGGCCATTGACGCCATCGACACCCCCGTCCGTCCCTCCGACAAGCCCCTTCGTCTTCCCCTCCAGGATGTGTACAAGATCGGTGGTATTGGCACGGTCCCCGTCGGTCGTGTCGAGACTGGTGTCATCAAGCCCGGTATGGTCGTCACCTTCGCTCCCGCTGGTGTGACCACTGAGGTCAAGTCCGTCGAGATGCACCACGAGCAGCTTACCGAGGGTGTCCCGGGTGACAACGTCGGCTTCAACGTCAAGAACGTCTCCGTCAAGGAGATCCGCCGTGGCAACGTTGCTGGTGACTCCAAGAACGACCCCCCTAAGGGTGCCGAGTCCTTCAACGCCCAGGTCATCGTCCTTAACCACCCCGGTCAGGTCGGTGCTGGTTACGCTCCCGTCCTTGACTGCCACACTGCCCACATTGCTTGCAAGTTCGCCGAGCTTCTCGAGAAGATTGACCGCCGTACCGGCAAGTCTGTTGAGAGCAGCCCCAAGTTCGTCAAGTCTGGTGACGCCGCTATCGTCAAGATGATTCCCTCCAAGCCCATGTGCGTTGAGGCTTTCACCGAGTA
>Montagnula_acaciae_NCYUCC_19_0087
----------TTCCGTAGGTGAACCTGCGGAAGGATCATTAAACA-TTTTGGCCGTAACAAGCCTTGAACCCTTCTCTACGCGCACCTTTACCTTCTCCTTCGGCGGGGCAGCGCCCGCCGTCGGAACC-AACAAACCCCTCTTTGCATCTAGCATACCACCCGTTCCGATAAAAACACAATCGTTACAACTTTCAACAATGGATCTCTTGGCTCTGGCATCGATGAAGAACGCAGCGAAATGCGATAAGTAGTGTGAATTGCAGAATTCAGTGAATCATCGAATCTTTGAACGCACATTGCGCCCCTTGGTATTCCATGGGGCATGCCTGTTCGAGCGTCATCTACACCCTCAAGCTCTGCTTGGTGTTGG-GCGTCTGTCCCGCCCCCGCGC-GCGGACTCGCCCCAAATCCATTGGCAGCGTCCCTTCCCCCCTCTCGCGCAGCACAATGCGCATGACGAGGGAGCGGCGGGATC-GCGACCCACCAAGATGACCACCGTCTTTGACCTCGGAT---------------------CAACAGGGATTGCCCTAGTAACGGCGAGTGAAGCGGCAACAGCTCAAATTTGAAATCTGGCCTCCCTCGGGGGTCCGAGTTGTAATTTGCAGAGGGTGCTTTGGCATGGGCGGCGGTCTAAGTTCCTTGGAACAGGACATCGCAGAGGGTGAGAATCCCGTATGTGGGCGCCTGCCTTTGCCGTGTAAAGCCCCTTCGACGAGTCGAGTTGTTTGGGAATGCAGCTCTAAATGGGAGGTAAATTTCTTCTAAAGCTAAATACCGGCCAGAGACCGATAGCGCACAAGTAGAGTGATCGAAAGATGAAAAGTACTTTGGAAAGAGAGTCAAATAGCACGTGAAATTGTTGAAAGGGAAGCGCTTGCAGCCAGACGTGCCCGCAGTTGCTCACCCCGGCTCTTGCCTGGGGCACTCTTCCGCGCGCAGGCCAGCATCAGTTTGGGCGGTCGGATAAAGGCCTCTGTCAAGTACCTTCCCCCGGGAAGGCCTTATAGGGGAGGCGTAATGCGACCAGCCCGGACTGAGGTCCGCGCATCTGCTAGGATGCTGGCGTAATGGCTGTAAGCGGCCCGTCTTGAAACACGGACCAAGGAGTCTAACATCTATGCGAGTGTTTGGGTGTCAAGCCCGGGCGCGCAATGAAAGTGAACGGAGGTGGGATCCCCTCGGGGTGCACCATCGACCGATCCTGATGTCTTCGGATGGATTTGAGTAAGAGCATAGCTGTTGGGACCCGAAAGATGGTGAACTATGCTTGAATAGGGTGAAGCCAGAGGAAACTCTGGTGGAGGCTCGCAGCGGTTCTGACGTGCAAATCGATCGTCAAATTTGGGCATAGGGGCGAAAGACTAATCGAACCATCTAGTAGCTGGTTCCTGCCGAGCGAATGGCTCATTAAATCAGTTATCGTTTATTTGATAGTACCTTACTACTTGGATAACCGTGGTAATTCTAGAGCTAATACATGCTAAAAACCCCAACTTCGGGAGGGGTGTATTTATTAGATAAAAAACCAATGCCCTTCGGGGCTCCTTGGTGATTCATGATAACTTCTCAGATCGCATAGCCTTGAGCTGGCGACGGTTCATTCAAATTTCTGCCCTATCAACTTTCGATGGTAAGGTAGTGGCTTACCATGGTTGCAACGGGTAACGGGGAATTAGGGTTCGATTCCGGAGAGGGAGCCTGAGAAACGGCTACCACATCCAAGGAAGGCAGCAGGCGCGCAAATTACCCAATTCCGATACGGAGAGGTAGTGACAATAAATACTGATACAGGGCTCTTTTGGGTCTTGTAATTGGAATGAGTACAATTTAAACCTCTTAACGAGGAACAATTGGAGGGCAAGTCTGGTGCCAGCAGCCGCGGTAATTCCAGCTCCAATAGCGTATATTAAAGTTGTTGCAGTTAAAAAGCTCGTAGTTGAACCTTTGGCCTGGCTGGCAGGTCCGCCTCACCGCGTGCACTTGTCCGGCCGGGCCTTTTCTTCTGGAGAACCGCATGCCCTTCACTGGGTGTGTTGGGGACCAGGACTTTTACTTTGAAAAAATTAGAGTGTTCAAAGCAGGCCTTTGCTCGAATACGTTAGCATGGAATAATAGAATAGGACGT-GCGGTCCTATTTTGTTGGTTTCTAGGACCGCCGTAATGATTAATAGGGACAGTCGGGGGCATCAGTATTCAATTGTCAGAGGTGAAATT----------------------------------------------------------------------------------------------------------------------------------------------------------------------------------------------------TCATCATTGCCGCCGGTACTGGTGATTTCGAGGCTGGTATCTCCAAGGATGGTCAGACCCGTGAGCACGCCCTTCTCGCCTACACCCTCGGTGTGAAGCAGCTCATCGTTGCCATCAACAAGATGGACACCACCAAGTGGTCCGAGGATCGTTTCCAGGAAATCATCAAGGAGACCTCCTCCTTCATCAAGAAGGTCGGCTACAACCCCAAGCACGTTCCCTTCGTGCCCATTTCCGGCTTCAACGGCGACAACATGATTGAGCCCTCCACCAACTGCCCCTGGTACAAGGGCTGGGAGAAGGAGACCAAGGCCAAGGCCACTGGCAAGACCCTCCTTGAGGCCATTGACGCCATCGACACCCCCGTCCGTCCCTCCGACAAGCCCCTTCGTCTTCCCCTCCAGGATGTGTACAAGATCGGTGGTATTGGCACGGTCCCCGTCGGTCGTGTCGAGACTGGTGTCATCAAGCCCGGTATGGTCGTCACCTTCGCTCCCGCTGGTGTGACCACTGAGGTCAAGTCCGTCGAGATGCACCACGAGCAGCTTACCGAGGGTGTCCCGGGTGACAACGTCGGCTTCAACGTCAAGAACGTCTCCGTCAAGGAGATCCGCCGTGGCAACGTTGCTGGTGACTCCAAGAACGACCCCCCTAAGGGTGCCGAGTCCTTCAACGCCCAGGTCATCGTCCTTAACCACCCCGGTCAGGTCGGTGCTGGTTACGCTCCCGTCCTTGACTGCCACACTGCCCACATTGCTTGCAAGTTCGCCGAGCTTCTCGAGAAGATTGACCGCCGTACCGGCAAGTCTGTTGAGAGCAGCCCCAAGTTCGTCAAGTCTGGTGACGCCGCTATCGTCAAGATGATTCCCTCCAAGCCCATGTGCGTTGAGGCTTTCACCGAGTA
>Montagnula_aloes_CBS_132531
---------------------------CGGAAGGATCATTAAACA-TTTTGGCCGTAACAAGCCTTAAACCTC-ATGTATACGTACCTCTACATTCTCCTTCGGCGGGGTAACGCCCGCCGTCGGAACC-ACCAAAACCCTCTTTGCATCTAGCATTATACCAGTTCTGATAAAAATACAATCGTTACAACTTTCAACAATGGATCTCTTGGCTCTGGCATCGATGAAGAACGCAGCGAAATGCGATAAGTAGTGTGAATTGCAGAATTCAGTGAATCATCGAATCTTTGAACGCACATTGCGCCCCTTGGTATTCCATGGGGCATGCCTGTTCGAGCGTCATCTACACCCTCAAGCTCTGCTTGGTGTTGG-GCGTCTGTCCCGCCTCCGCGC-GCGGACTCGCCCCAAATCCATTGGCAGCGGTCCTTGCCCCCTCTCGCGCAGCACATTGCGCTTCTCGAGGGCGGCTCCGGGCT-GCGACCCACCAAGATGACCACCGTCTTTGACCTCGGAT-ATAAGCGGAGGAAAAGAAACCAACAGGGATTGCCTCAGTAACGGCGAGTGAAGCGGCAACAGCTCAAATTTGAAATCTGGCCCCCTCTGGGGGTCCGAGTTGTAATTTGCAGAGGGTGCTTTGGCATGGGCGGCGGTCTAAGTTCCTTGGAACAGGACATCGCAGAGGGTGAGAATCCCGTATGTGGGCGCCTGCCTTTGCCGTGTAAAGCCCCTTCGACGAGTCGAGTTGTTTGGGAATGCAGCTCTAAATGGGAGGTAAATTTCTTCTAAAGCTAAATACCGGCCAGAGACCGATAGCGCACAAGTAGAGTGATCGAAAGATGAAAAGTACTTTGGAAAGAGAGTCAAATAGCACGTGAAATTGTTGAAAGGGAAGCGCTTGCAGCCAGACGTGCCCGCAGTTGCTCACCCCGGCTCTTGCCTGGGGCACTCTTCTGCGGGCAGGCCAGCATCAGTTTGGGCGGTCGGATAAAGGCCTCTGTCAAGTATCTTCCTCCGGGATGACCTTATAGGGGAGGCGCAATGCGGCCAGCCCGGACTGAGGTCCGCGCATTTGCTAGGATGCTGGCGTAATGGCTGTAAGCGGCCCGTCTTGAAACACGGACCAAGGAGTCTAACATCTATGCGAGTGTTTGGGTGTCAAGCCCGGGCGCGTAATGAAAGTGAACGGAGGTGGGAACCCTTCGGGGTGCACCATCGACCGATCCTGATGTCTTCGGATGGATTTGAGTAAGAGCATAGCTGTTGGGACCCGAAAGATGGTGAACTATGCTTGAATAGGGTGAAGCCAGAGGAAACTCTGGTGGAGGCTCGCAGCGGTTCTGACGTGCAAATCGATCGTCAAATTTGGGCATAGGGGCGAAAGACTAATCGAACCATCTAGTAGCTGGTTCCTGCCGA????????????????????????????????????????????????????????????????????????????????????????????????????????????????????????????????????????????????????????????????????????????????????????????????????????????????????????????????????????????????????????????????????????????????????????????????????????????????????????????????????????????????????????????????????????????????????????????????????????????????????????????????????????????????????????????????????????????????????????????????????????????????????????????????????????????????????????????????????????????????????????????????????????????????????????????????????????????????????????????????????????????????????????????????????????????????????????????????????????????????????????????????????????????????????????????????????????????????????????????????????????????????????????????????????????????????????????????????????????????????????????????????????????????????????????????????????????????????????????????????????????????????????????????????????????????????????????????????????????????????????????????????????????????????????????????????????????????????????????????????????????????????????????????????????????????????????????????????????????????????????????????????????????????????????????????????????????????????????????????????????????????????????????????????????????????????????????????????????????????????????????????????????????????????????????????????????????????????????????????????????????????????????????????????????????????????????????????????????????????????????????????????????????????????????????????????????????????????????????????????????????????????????????????????????????????????????????????????????????????????????????????????????????????????????????????????????????????????????????????????????????????????????????????????????????????????????????????????????????????????????????????????????????????????????????????????????????????????????????????????
>Montagnula_appendiculata_CBS_109027
GGTCGAGACGTTCCGTAGGTGAACCTGCGGAAGGATCATTAAACG-TTTTGGCCGTAACAAGCCTTAAACCTT-ATCTATGCGTACCTTTACATTCTCCTTCGGCGGGGTAACGCCCGCCGTCGGAACA----ACAAACCCGTTTGCATCTAGTATTCTACCAGTTCTGATAAAAATTCAATCGTTACAACTTTCAACAATGGATCTCTTGGCTCTGGCATCGATGAAGAACGCAGCGAAATGCGATAAGTAGTGTGAATTGCAGAATTCAGTGAATCATCGAATCTTTGAACGCACATTGCGCCTCATGGTATTCCATGGGGCATGCCTGTTCGAGCGTCATCTACACCCTCAAGCTATGCTTGGTGTTGG-GCGTCTGTCCCGCCTCCGCGC-GCGGACTCGCCCCAAATCCATTGGCAGCGGCCCTTGCTCCCTCCCGCGCAGCACATTGCGCTTCTCGAGGGCGGCTCCGGGCCTGCGACCCACGAAGATAACC-CGTCTTTTGACCTCGGAT----------------------------------------AACGGCGAGTGAAGCGGCAACAGCTCAAATTTGAAATCTGGCCTCCTCTGGGGGTCCGAGTTGTAATTTGCAGAGGGTGCTTTGGCGTGGGCGGCGGTCTAAGTTCCTTGGAACAGGACATCGCAGAGGGTGAGAATCCCGTATSTGGGCGCCTGCCTTCGCCGTGTAAAGCCCCTTCGACGAGTCGAGTTGTTTGGGAATGCAGCTCTAAATGGGAGGTAAATTTCTTCTAAAGCTAAATACCGGCCAGAGACCGATAGCGCACAAGTAGAGTGATCGAAAGATGAAAAGTACTTTGGAAAGAGAGTCAAACAGCACGTGAAATTGTTGAAAGGGAAGCGCTTGCAGCCAGACGTGCCCGCAGTTGCTCACCCAGGCTCTCGCCTGGGGCACTCTTCTGCGGGCAGGCCAGCATCAGTTTGGGCGGTCGGATAAAGGCCTCTGTCAAGTATCTTCCTTCGGGATGACCTTATAGGGGAGGCGYAATGCGACCAGCCTGGACTGAGGTCCGCGCTTCTGCTAGGATGCTGGCGTAATGGCTGTAAGCGGCCCGTCTTGAAACACGGACCAAGGAGTCTAACATCTATGCGAGTGTTTGGGTGTCAAGCCCGGGCGCGCAATGAAAGTGAACGGAGGTKGGATCCCTTCGGGGTGCACMATCGACCGATCCTGATGTCTTCGGATGGATTTGAGTAAGAGCATAGCTGTTGGGACCCGAAAGATGGTGAACTATGCTTGAATAGGGTGAAGCCAGAGGAAACTCTGGTGGAGGCTCGCAGCGGTTCTGACGTGCAAATCGATCGTCAAATTTGGGCATAGGGGCGAAAGACTAA------------------------------????????????????????????????????????????????????????????????????????????????????????????????????????????????????????????????????????????????????????????????????????????????????????????????????????????????????????????????????????????????????????????????????????????????????????????????????????????????????????????????????????????????????????????????????????????????????????????????????????????????????????????????????????????????????????????????????????????????????????????????????????????????????????????????????????????????????????????????????????????????????????????????????????????????????????????????????????????????????????????????????????????????????????????????????????????????????????????????????????????????????????????????????????????????????????????????????????????????????????????????????????????????????????????????????????????????????????????????????????????????????????????????????????????????????????????????????????????????????????????????????????????????????????????????????????????????????????????????????????????????????????????????????????????????????????????????????????????????????????????????????????????????????????????????????????????????????????????????????????????????????????????????????????????????????????????????????????????????????????????????????????????????????????????????????????????????????????????????????????????????????????????????????????????????????????????????????????????????????????????????????????????????????????????????????????????????????????????????????????????????????????????????????????????????????????????????????????????????????????????????????????????????????????????????????????????????????????????????????????????????????????????????????????????????????????????????????????????????????????????????????????????????????????????????????????????????????????????????????????????????????????????????????????????????????????????????????????????????????????????????????
>Montagnula_aquatica_MFLU_22_0171
----------------------ACCTGCGGAAGGATCATTACACA-TTTTGGCCGTAACAAGCCTTAACCCTT-CTCTACGCGTACCTTTACATTCTCCTTCGGCGGGGTAACGCCCGCCGTTGGAACC-TTGCCAACCCTTTTTGCATCTAGCATCTTACC-GTTCCGATAAAAACACAATTGTTACAACTTTCAACAATGGATCTCTTGGCTCTGGCATCGATGAAGAACGCAGCGAAATGCGATAAGTAGTGTGAATTGCAGAATTCAGTGAATCATCGAATCTTTGAACGCACATTGCGCCCCTTGGTATTCCATGGGGCATGCCTGTTCGAGCGTCATCTACACCCTCAAGCTCTGCTTGGTGTTGG-GCGTCTGTCCCGCCTCCGCGC-GCGGACTCGCCCCAAATGCATTGGCAGCGTCCTTTGCCCCCTCTCGCGCAGCACATTGCGCTTCTCGAGGGCGGCTCCGGGGC-GCGACCCACCAAGATGACCACCGTCTTTGACCTCGGAT--------------------------------GCCCTAGTAACGGCGAGTGAAGCGGCAACAGCTCAAATTTGAAATCTGGCCTCCTTTGGGGGTCCGAGTTGTAATTTGCAGAGGGTGCTTTGGCATAGGCGGCGGTCTAAGTTCCTTGGAACAGGACATCGCAGAGGGTGAGAATCCCGTACGTGGGCGCCTGCCTTTGCCGTGTAAAGCCCCTTCGACGAGTCGAGTTGTTTGGGAATGCAGCTCTAAATGGGAGGTAAATTTCTTCTAAAGCTAAATACCGGCCAGAGACCGATAGCGCACAAGTAGAGTGATCGAAAGATGAAAAGTACTTTGGAAAGAGAGTCAAATAGCACGTGAAATTGTTGAAAGGGAAGCGCTTGCAGCCAGACGTGCCCGCGGTTGCTCACCCCGGCTTTTGCTTGGGGCACTCTTCCGCGGGCAGGCCAGCATCAGTTTGGGCGGTCGGATAAAGGCCTCTGTCAAGTATCTTCCTTCGGGATGACCTTATAGGGGAGGCGTAATGCGACCAGCCCGGACTGAGGTCCGCGCATCTGCTAGGATGCTGGCGTAATGGCTGTAAGCGGCCCGTCTTGAAACACGGACCAAGGAGTCTAACATCTATGCGAGTGTTTGGGTGTCAAGCCCGGGCGCGAAATGAAAGTGAACGGAGGTGGGATCCCTTCGGGGTGCACCATCGACCGATCCTGATGTCTTCGGATGGATTTGAGTAAGAGCATAGCTGTTGGGACCCGAAAGATGGTGAACTATGCTTGAATAGGGTGAAGCCAGAGGAAACTCTGGTGGAGGCTCGCAGCGGTTCTGACGTGCAAATCGATCGTC---------------------------------------------------------------TGGCTCATTAAATCAGTTATCGTTTATTTGATAGTACCTTACTACTTGGATAACCGTGGTAATTCTAGAGCTAATACATGCTAAAAACCCCAACTTCGGGAGGGGTGTATTTATTAGATAAAAAACCAATGCCCTCCGGGGCTCCTTGGTGATTCATAATAACTTCTCAGATCGCATAGCCTTGAGCTGGCGACGGTTCATTCAAATTTCTGCCCTATCAACTTTCGATGGTAAGGTAGTGGCTTACCATGGTTTCAACGGGTAACGGGGAATTAGGGTTCGATTCCGGAGAGGGAGCCTGAGAAACGGCTACCACATCCAAGGAAGGCAGCAGGCGCGCAAATTACACAATTCCGATGCGGAGATGTAGTGACAATAAATACTGATACAGGGCTCTTTTGGGTCTTGTAATTGGAATGAGTACAATTTAAACCTCTTAACGAGGAACAATTGGAGGGCAAGTCTGGTGCCAGCAGCCGCGGTAATTCCAGCTCCAATAGCGTATATTAAAGTTGTTGCAGTTAAAAAGCTCGTAGTTGAACCTTTGGCCTGGCTGGCAGGTCCGCCTCACCGCGTGCACTTGTCCGGCCGGGCCTTTTCTTCTGGAGAACCGCATGCCCTTCACTGGGTGTGTTGGGGACCAGGACTTTTACTTTGAAAAAATTAGAGTGTTCAAAGCAGGCCTTTGCTCGAATACGTTAGCATGGAATAATAGAATAGGACGTTGCGGTCCTATTTTGTTGGTTTCTAGGACCGCCGTAATGATTAATAGGGACAGTCGGGGGCATCAGTATTCAATTGTCAGAGGTGAAATTCTTGGATTTATTGAAGACTAACTACTGCGAAAGCATTTGCCAAGGATGTTTTCATTAATCAGTGAACGAAAGTTAGGGGATCGAAGACGATCAGATACCGTCGTAGTCTTAACCATAAACTATGCCGACTAGGGATCGGGCGGTGTTTCTAATGTGACCCGCT-----------------------??????????????????????????????????????????????????????????????????????????????????????????????????????????????????????????????????????????????????????????????????????????????????????????????????????????????????????????????????????????????????????????????????????????????????????????????????????????????????????????????????????????????????????????????????????????????????????????????????????????????????????????????????????????????????????????????????????????????????????????????????????????????????????????????????????????????????????????????????????????????????????????????????????????????????????????????????????????????????????????????????????????????????????????????????????????????????????????????????????????????????????????????????????????????????????????????????????????????????????????????????????????????????????????????????????????????????????????????????????????????????????????????????????????????????
>Montagnula_bellevaliae_MFLUCC_14_0924
GTAACAAGGTTTCCGTAGGTGAACCTGCGGAAGGATCATTACACA-TTTTGGCCGTAACAAGCCTTAACCCTT-CTCTATGCGTACCTTTACATTCTCCTTCGGCGGGGTAACGCCCGCCGTCGGAACC--TAACAACCCTCTTTGCATCTAGCATTATACCAGTTCTGATAAAAATACAATCGTTACAACTTTCAACAATGGATCTCTTGGCTCTGGCATCGATGAAGAACGCAGCGAAATGCGATAAGTAGTGTGAATTGCAGAATTCAGTGAATCATCGAATCTTTGAACGCACATTGCGCCCCTTGGTATTCCATGGGGCATGCCTGTTCGAGCGTCATCTACACCCTCAAGCACTGCTTGGTGTTGG-GCGTCTGTCCCGCCTCTGCGC-GTGGACTCGCCCCAAATCCATTGGCAGCGTCCCTTGCCCCCTCTCGCGCAGCACATCGCGCTTCTCGAGGGCGGCTCCGGGGC-GCGACCCATCAAGATAACCACCGTC-TTGACCTCGGATAATAAGCGGAGGAAAAGAAACCAACAGGGATTGCCCTAGTAACGGCGAGTGAAGCGGCAACAGCTCAAATTTGAAATCTGGCCTCCTTTGGGGGTCCGAGTTGTAATTTGCAGAGGGTGCTTTGGCATAGGCGGCGGTCTAAGTTCCTTGGAACAGGACATCGCAGAGGGTGAGAATCCCGTACGTGGGCGCCTGCCTTTGCCGTGTAAAGCCCCTTCGACGAGTCGAGTTGTTTGGGAATGCAGCTCTAAATGGGAGGTAAATTTCTTCTAAAGCTAAATACCGGCCAGAGACCGATAGCGCACAAGTAGAGTGATCGAAAGATGAAAAGTACTTTGGAAAGAGAGTCAAATAGCACGTGAAATTGTTGAAAGGGAAGCGCTTGCAGCCAGACGTGCCCGCAGTTGCTCACCCCGGCTTTTGCCTGGGGCACTCTTCTGCGGGCAGGCCAGCATCAGTTTGGGCGGTCGGATAAAGGCCTCTGTCAAGTATCTTCCTTCGGGATGACCTTATAGGGGAGGCGTAATGCGACCAGCCCGGACTGAGGTCCGCGCATCTGCTAGGATGCTGGCGTAATGGCTGTAAGCGGCCCGTCTTGAAACACGGACCAAGGAGTCTAACATCTATGCGAGTGTTTGGGTGTCAAGCCCGGGCGCGTAATGAAAGTGAACGGAGGTGGGATCCCTTCGGGGTGCACCATCGACCGATCCTGATGTCTTCGGATGGATTTGAGTAAGAGCATAGCTGTTGGGACCCGAAAGATGGTGAACTATGCTTGAATAGGGTGAAGCCAGAGGAAACTCTGGTGGAGGCTCGCAGCGGTTCTGACGTGCAAATCGATCGTCAAATTTGGGCATAGGGGCGAAAGACTAATCGAACCA----------------------GC-GATGGCTCATTAAATCAGTTATCGTTTATTTGATAGTACCTTACTACTTGGATAACCGTGGTAATTCTAGAGCTAATACATGCTAAAAACCCCAACTTCGGAAGGGGTGTATTTATTAGATAAAAAACCAATGCCCTTTGGGCTCCTTTGGTGATTCATGATAACTTAACGAATCGCATGGCCTTGCGCCGGCGATGGTTCATTCAAATTTCTGCCCTATCAACTTTCGATGGTAGGATAGTGGCCTACCATGGTATCAACGGGTAACGGGGAATTAGGGTTCTATTCCGGAGAGGGAGCCTGAGAAACGGCTACCACATCCAAGGAAGGCAGCAGGCGCGCAAATTACCCAATCCCGACACGGGGAGGTAGTGACAATAAATACTGATACAGGGCTCTTTTGGGTCTTGTAATTGGAATGAGTACAATTTAAATACCTTAACGAGGAACAATTGGAGGGCAAGTCTGGTGCCAGCAGCCGCGGTAATTCCAGCTCCAATAGCGTATATTAAAGTTGTTGCAGTTAAAAAGCTCGTAGTTGAACCTTGGGCCTGGCTGGCCGGTCCGCCTCACCGCGTGTACTGGTCCGGCCGGGCCTTTCCTTCTGGGGATCCGCATGCCCTTCACTGGGTGTGTCGGGGACCAGGACTTTTACTTTGAAAAAATTAGAGTGTTCAAAGCAGGCCTTTGCTCGAATACATTAGCATGGAATAATAGAATAGGACGT-GCGGTCCTATTTTGTTGGTTTCTAGGACCGCCGTAATGATTAATAGGGATAGTCGGGGGCATCAGTATTCAATTGTCAGAGGTGAAATTCTTGGATTTATTGAAGACTAACTACTGCGAAAGCATTTGCCAAGGATGTTTTCATTAATCAGTGAACGAAAGTTAGGGGATCGAAGACGATCAGATACCGTCGTAGTCTTAACCGTAAACTATGCCGACTAGGGATCGGGCGATGTTATTCTTTTGACGCGCTCGGCACCTTACGAGAAATCAAAG----------------TTGCCGCCGGTACTGGTGAGTTCGAGGCCGGTATCTCCAAGGATGGCCAGACCCGTGAGCACGCCCTTCTCGCCTACACCCTCGGTGTGAAGCAGCTCATCGTCGCTATCAACAAGATGGACACCACCAAGTGGTCCGAGGAGCGTTTCCAGGAGATCATCAAGGAGACCTCTTCCTTCATCAAGAAGGTCGGCTACAACCCCAAGCACGTTCCCTTCGTGCCCATCTCCGGCTTCAACGGCGACAACATGATCGAGCCCTCCCCCAACTGCCCCTGGTACAAGGGCTGGGAGAAGGAGACCAAGACCAAGGCTACTGGCAAGACCCTCCTCGAGGCCATCGACGCCATTGACAACCCTGTCCGTCCCTCCGACAAGCCCCTCCGTCTTCCCCTCCAGGATGTGTACAAGATTGGCGGTATTGGCACGGTCCCTGTCGGTCGTGTTGAGACCGGTGTCATCAAGCCCGGTATGGTCGTCACCTTCGCTCCCGCTGGTGTGACCACTGAAGTCAAGTCCGTCGAGATGCACCACGAGCAGCTCGTGGAGGGTGTCCCTGGTGACAACGTCGGCTTCAACGTCAAGAACGTCTCCGTCAAGGAGATCCGTCGTGGCAACGTTGCTGGTGACTCCAAGAACGACCCCCCCAAGGGTGCCGAGTCCTTCAACGCCCAGGTCATCGTCCTTAACCACCCCGGCCAGGTCGGTGCTGGTTACGCTCCCGTCCTTGACTGCCACACTGCCCACATTGCCTGCAAGTTCGCCGAGCTTCTCGAGAAGATTGACCGCCGTACCGGCAAGTCTGTTGAGAGCGGCCCCAAGTTCATCAAATCTGGTGATGCCGCCATCGTCAAGATGATTCCCTCAAAGCCCATGTGCGTTGAGGCTTTCACCGAGTA
>Montagnula_camporesii_MFLUCC_16_1369
---ACAAGGTTTCCGTAGGTGAACCTGCGGAAGGATCATTACACA-TTTTGGCCGTAACAAGCCTTAACCCTT-CTCTACGCGTACCTCCACATTCTCCTTCGGCGGGGTAACGCCCGCCGTCGGAACC-TCAACAACCCTCTTTGCATCTAGCATCATACCGGTTCTGATAAAAATACAATCGTTACAACTTTCAACAATGGATCTCTTGGCTCTGGCATCGATGAAGAACGCAGCGAAATGCGATAAGTAGTGTGAATTGCAGAATTCAGTGAATCATCGAATCTTTGAACGCACATTGCGCCCCTTGGTATTCCATGGGGCATGCCTGTTCGAGCGTCATCTACACCCTCAAGCTCTGCTTGGTGTTGG-GCGTCTGTCCCGCCTCCGCGC-GTGGACTCGCCCCAAATCCATTGGCAGCGTCCCTTGCCCCCTCTCGCGCAGCACATTGCGCTTCTCGAGGGCGGCTCCGGGGC-GCGACCCACCAAGATGACCACCGTCTTTGACCTCGGAT---------AGGAAAAGAAACCAACAGGGATTGCCCTAGTAACGGCGAGTGAAGCGGCAACAGCTCAAATTTGAAATCTGGCCTCCTCTGGGGGTCCGAGTTGTAATTTGCAGAGGGTGCTTTGGCATGGGCGGCGGTCTAAGTTCCTTGGAACAGGACATCGCAGAGGGTGAGAATCCCGTACGTGGGCGCCTGCCTTTGCCGTGTAAAGCCCCTTCGACGAGTCGAGTTGTTTGGGAATGCAGCTCTAAATGGGAGGTAAATTTCTTCTAAAGCTAAATACCGGCCAGAGACCGATAGCGCACAAGTAGAGTGATCGAAAGATGAAAAGTACTTTGGAAAGAGAGTCAAATAGCACGTGAAATTGTTGAAAGGGAAGCGCTTGCAGCCAGACGTGCCCGCAGTTGCTCACCCCGGCTTTTGCCTGGGGCACTCTTCTGCGGGCAGGCCAGCATCAGTTTGGGCGGTCGGATAAAGGCCTCTGTCAAGTATCTTCCTTCGGGATGACCTTATAGGGGAGGCGCAATGCGACCAGCCCGGACTGAGGTCCGCGCATCTGCTAGGATGCTGGCGTAATGGCTGTAAGCGGCCCGTCTTGAAACACGGACCAAGGAGTCTAACATCTATGCGAGTGTTTGGGTGTCAAGCCCGGGCGCGCAATGAAAGTGAACGGAGGTGGGATCCCTTCGGGGTGCACCATCGACCGATCCTGATGTCTTCGGATGGATTTGAGTAAGAGCATAGCTGTTGGGACCCGAAAGATGGTGAACTATGCTTGAATAGGGTGAAGCCAGAGGAAACTCTGGTGGAGGCTCGCAGCGGTTCTGACGTGCAAATCGATCGTCAAATTTGGGCATAGGGGCGAAAGACTAATCGA--------------------------GCGAATGGCTCATTAAATCAGTTATCGTTTATTTGATAGTACCTTACTACATGGATAACCGTGGTAATTCTAGAGCTAATACATGCTAAAAACCCCAACTTCGGGAGGGGTGTATTTATTAGATAAAAAACCAATGCCCTTCGGGGCTCCTTGGTGATTCATAATAACTTCTCAGATCGCATAGCCTTGAGCTGGCGACGGTTCATTCAAATTTCTGCCCTATCAACTTTCGATGGTAAGGTAGTGGCTTACCATGGTTTCAACGGGTAACGGGGAATTAGGGTTCGATTCCGGAGAGGGAGCCTGAGAAACGGCTACCACATCCAAGGAAGGCAGCAGGCGCGCAAATTACACAATTCCGATACGGAGATGTAGTGACAATAAATACTGATACAGGGCTCTTTTGGGTCTTGTAATTGGAATGAGTACAATTTAAACCTCTTAACGAGGAACAATTGGAGGGCAAGTCTGGTGCCAGCAGCCGCGGTAATTCCAGCTCCAATAGCGTATATTAAAGTTGTTGCAGTTAAAAAGCTCGTAGTTGAACCTTTGGCCTGGCTGGCAGGTCCGCCTCACCGCGTGCACTTGTCCGGCCGGGCCTTTTCTTCTGGAGAACCGCATGCCCTTCACTGGGTGTGTTGGGGACCAGGACTTTTACTTTGAAAAAATTAGAGTGTTCAAAGCAGGCCTTTGCTCGAATACGTTAGCATGGAATAATAGAATAGGACGTCGCGGTCCTATTTTGTTGGTTTCTAGGACCGCCGTAATGATTAATAGGGACAGTCGGGGGCATCAGTATTCAATTGTCAGAGGTGAAATTCTTGGATTTATTGAAGACTAACTACTGCGAAAGCATTTGCCAAGGATGTTTTCATTAATCAGTGAACGAAAGTTAGGGGATCGAAGACGATCAGATACCGTCGTAGTCTTAACCATAAACTATGCCGACTAGGGATCGGGCGGTGTTTCTAATGTGACCCGCTCGGCACCTTACGAGAAATCAAAGTGCGCTATCCTCATTATTGCCGCCGGTACCGGTGAGTTCGAGGCTGGTATCTCCAAGGATGGCCAGACCCGTGAGCACGCCCTTCTCGCCTACACCCTCGGTGTGAAGCAGCTCATCGTCGCCATCAACAAGATGGACACCACCAAGTGGTCCGAGGATCGTTTCCAGGAGATCATCAAGGAGACCTCTTCCTTCATCAAGAAGGTCGGCTACAACCCCAAGCACGTTCCCTTCGTGCCCATCTCCGGCTTCAACGGTGACAACATGATCGACGTCTCCGCCAACTGCCCCTGGTACAAGGGCTGGGAGAAGGAGACCAAGACCAAGTCTACTGGCAAGACCCTCCTCGAGGCCATTGACGCCATTGATAACCCCGTCCGTCCCTCCGACAAGCCCCTCCGCCTTCCCCTCCAGGATGTGTACAAGATTGGCGGTATTGGCACGGTCCCTGTCGGTCGTGTTGAGACTGGTGTCATCAAGCCCGGTATGGTCGTCACCTTCGCTCCCGCTGGTGTGACCACTGAAGTCAAGTCTGTCGAGATGCACCACGAGCAGCTCACGGAGGGTGTCCCGGGTGACAACGTTGGCTTCAACGTCAAGAACGTCTCCGTCAAGGAGATCCGTCGTGGCAACGTTGCTGGTGACTCCAAGAACGACCCCCCCAAGGGTGCTGAGTCCTTCAACGCCCAGGTCATCGTCCTCAACCACCCCGGCCAGGTCGGTGCTGGTTACGCTCCCGTCCTTGACTGCCATACTGCCCACATTGCCTGCAAGTTCGCCGAGCTTCTCGAGAAGATCGACCGCCGTACCGGCAAGTCTGTTGAGAGCGGCCCCAAGTTCATCAAGTCTGGTGATGCCGCCATCGTCAAGATGATTCCCTCCAAGCCCATGTGTGTTGAGGCTTTCACCGAGTA
>Montagnula_chiangraiensis_MFLUCC_17_1420
GGTCGAGACGTTCCGTAGGTGAACCTGCGGAAGGATCATTAAACA-TTTTGGCCGTAACAAGCCTTAAACCTT-ATCTATACGTACCTTCACATTCTCCTTCGGCGGGGTAACGCCCGCCGTCGGAACA----ACAAACCCATTTGCATCTAGTATTCTACCAGTTCTGATAAAAATTCAATCGTTACAACTTTCAACAATGGATCTCTTGGCTCTGGCATCGATGAAGAACGCAGCGAAATGCGATAAGTAGTGTGAATTGCAGAATTCAGTGAATCATCGAATCTTTGAACGCACATTGCGCCCCTTGGTATTCCATGGGGCATGCCTGTTCGAGCGTCATCTACACCCTCAAGCTCTGCTTGGTGTTGG-GCGTCTGTCCCGCCTCCGCGC-GCGGACTCGCCCCAAATCCATTGGCAGCGGCCCTTGCTCCCTCCCGCGCAGCACATTGCGCTTCTCGAGGGCGGCTCCGGGCCTGCGACCCACGAAGATGACC-CGTCTTTTGACCTCGGATAATAAGCGGAGGAAAAGAAACCAACAGGGATTGCCTCAGTAACGGCGAGTGAAGCGGCAACAGCTCAAATTTGAAATCTGGCTTCCTCTGGGGGTCCGAGTTGTAATTTGCAGAGGGTGCTTTGGCGTGGGCGGCGGTCTAAGTTCCTTGGAACAGGACATCGCAGAGGGTGAGAATCCCGTATCTGGGCGCCTGCCTTCGCCGTGTAAAGCCCCTTCGACGAGTCGAGTTGTTTGGGAATGCAGCTCTAAATGGGAGGTAAATTTCTTCTAAAGCTAAATACCGGCCAGAGACCGATAGCGCACAAGTAGAGTGATCGAAAGATGAAAAGTACTTTGGAAAGAGAGTCAAATAGCACGTGAAATTGTTGAAAGGGAAGCGCTTGCAGCCAGACGTGCCCGCAGTTGCTCACCCAGGCTCCCGCCTGGGGCACTCTTCTGCGGGCAGGCCAGCATCAGTTTGGGCGGTCGGATAAAGGCCTCTGTCAAGTATCTTCCTTCGGGATGACCTTATAGGGGAGGCGCAATGCGGCCAGCCTGGACTGAGGTCCGCGCTTCTGCTAGGATGCTGGCGTAATGGCTGTAAGCGGCCCGTCTTGAAACACGGACCAAGGAGTCTAACATCTATGCGAGTGTTTGGGTGTCAAGCCCGGGCGCGTAATGAAAGTGAACGGAGGTGGGATCCCTTCGGGGTGCACCATCGACCGATCCTGATGTCTTCGGATGGATTTGAGTAAGAGCATAGCTGTTGGGACCCGAAAGATGGTGAACTATGCTTGAATAGGGTGAAGCCAGAGGAAACTCTGGTGGAGGCTCGCAGCGGTTCTGACGTGCAAATCGATCGTCAAATTTGGGCATAGGGGCGAAAGACTAATCGAACCATCTAGTAGCTGGTTCCTGCCGAGCGAATGGCTCATTAAATCAGTTATCGTTTATTTGATAGTACCTTACTACTTGGATAACCGTGGTAATTCTAGAGCTAATACATGCTAAAAACCCCGACTTCGGGAGGGGTGTATTTATTAGATAAAAAACCAATGCCCTTCGGGGCTCCTTGGTGATTCATAATAACTTCTCAGATCGCATAGCCTTGAGCTGGCGACGGTTCATTCAAATTTCTGCCCTATCAACTTTCGATGGTAAGGTAGTGGCTTACCATGGTTTCAACGGGTAACGGGGAATTAGGGTTCGATTCCGGAGAGGGAGCCTGAGAAACGGCTACCGCATCCAAGGAAGACAGCAGGCGCGCAAATTACCCAATTCCGATACGGAGAGGTAGTGACAAAAAATACTGATACAGGGCTCTTTTGGGTCTTGTAATTGGAATGAGTACAATTTAAACCTCTTAACGAGGAACAATTGGAGGGCAAGTCTGGTGCCAGCAGCCGCGGTAATTCCAGCTCCAATAGCGTATATTAAAGTTGTTGCAGTTAAAAAGCTCGTAGTTGAACCTTTGGCCTGGCTGGCAGGTCCGCCTCACCGCGTGCACTTGACCGGCCGGGCCTTTCTTTCTGGGGAACCGCATGCCCTTCGCTGGGTGTGTTGGGGTCCAGGACTTTTACTTTGAAAAAATTAGAGTGTTCAAAGCAGGCCTTTGCTCGAATACGTTAGCATGGAATAATAGAATAGGACGTCGCGGTCCTATTTTGTTGGTTTCTAGGACCGCCGTAATGATTAATAGGGACAGTCGGGGGCATCAGTATTCAATAGTCAGAGGTGAAATTCTTGGATTTATTGAAGACTAACTACTGCGAAAGCATTTGCCAAGGATGTTTTCATTAATCAGTGAACGAAAGTTAGGGGATCGAAGACGATCAGATACCGTCGTAGTCTTAACCGTAAACTATGCCGACTAGGGATCGGGCGGTGTTTCTAATGTGACCCGCTCGGCACCTTACGAGAAATCAAAG??????????????????????????????????????????????????????????????????????????????????????????????????????????????????????????????????????????????????????????????????????????????????????????????????????????????????????????????????????????????????????????????????????????????????????????????????????????????????????????????????????????????????????????????????????????????????????????????????????????????????????????????????????????????????????????????????????????????????????????????????????????????????????????????????????????????????????????????????????????????????????????????????????????????????????????????????????????????????????????????????????????????????????????????????????????????????????????????????????????????????????????????????????????????????????????????????????????????????????????????????????????????????????????????????????????????????????????????????????????????????????????????????????????????????
>Montagnula_chromolaenae_MFLUCC_17_1435
GGTCGAGACGTTCCGTAGGTGAACCTGCGGAAGGATCATTAAACA-TTTTGGCCGTAACAAGCCTTAAACCTT-ATCTATGCGTACCTTCACATTCTCCTTCGGCGGGGTAACGCCCGCCGTCGGAACA----ACAAACCCATTTGCATCCAGTATTCTACCAGTTCTGATAAAAATTCAATCGTTACAACTTTCAACAATGGATCTCTTGGCTCTGGCATCGATGAAGAACGCAGCGAAATGCGATAAGTAGTGTGAATTGCAGAATTCAGTGAATCATCGAATCTTTGAACGCACATTGCGCCCCTTGGTATTCCATGGGGCATGCCTGTTCGAGCGTCATATACACCCTCAAGCTCTGCTTGGTGTTGG-GCGTCTGTCCCGCCTCCGCGC-GCGGACTCGCCCCAAATCCATTGGCAGCGGTCCTTGCCCCCTCTCGCGCAGCACATTGCGCTTCTCGAGGGCGGCTCCGGGCCTGCGACCCACGAAGATGAGC-CGTCTTTTGACCTCGGATAATAAGCGGAGGAAAAGAAACCAACAGGGATTGCCTCAGTAACGGCGAGTGAAGCGGCAACAGCTCAAATTTGAAATCTGGCCTCCTCTGGGGGTCCGAGTTGTAATTTGCAGAGGGTGCTTTGGCGTGGGCGGCGGTCTAAGTTCCTTGGAACAGGACATCGCAGAGGGTGAGAATCCCGTATGTGGGCGCCTGCCTTCGCCGTGTAAAGCCCCTTCGACGAGTCGAGTTGTTTGGGAATGCAGCTCTAAATGGGAGGTAAATTTCTTCTAAAGCTAAATACCGGCCAGAGACCGATAGCGCACAAGTAGAGTGATCGAAAGATGAAAAGTACTTTGGAAAGAGAGTCAAACAGCACGTGAAATTGTTGAAAGGGAAGCGCTTGCAGCCAGACGTGCCCGCAGTTGCTCACCCAGGCTCCCGCCTGGGGCACTCTTCTGCGGGCAGGCCAGCATCAGTTTGGGCGGTCGGATAAAGGCCTCTGTCAAGTATCTTCCTTCGGGATGACCTTATAGGGGAGGCGCAATGCGGCCAGCCTGGACTGAGGTCCGCGCTTCTGCTAGGATGCTGGCGTAATGGCTGTAAGCGGCCCGTCTTGAAACACGGACCAAGGAGTCTAACATCTATGCGAGTGTTTGGGTGTCAAGCCCGGGCGCGCAATGAAAGTGAACGGAGGTGGGATCCCTTCGGGGTGCACCATCGACCGATCCTGATGTCTTCGGATGGATTTGAGTAAGAGCATAGCTGTTGGGACCCGAAAGATGGTGAACTATGCTTGAATAGGGTGAAGCCAGAGGAAACTCTGGTGGAGGCTCGCAGCGGTTCTGACGTGCAAATCGATCGTCAAATTTGGGCATAGGGGCGAAAGACTAATCGAACCATCTAGTAGCTGGTTCCTGCCGAGCGAATGGCTCATTAAATCAGTTATCGTTTATTTGATAGTACCTTACTACTTGGATAACCGTGGTAATTCTAGAGCTAATACATGCTAAAAACCCCGACTTCGGGAGGGGTGTATTTATTAGATAAAAAACCAATGCCCTTCGGGGCTCCTTGGTGATTCATAATAACTTCTCAGATCGCATAGCCTTGAGCTGGCGACGGTTCATTCAAATTTCTGCCCTATCAACTTTCGATGGTAAGGTAGTGGCTTACCATGGTTTCAACGGGTAACGGGGAATTAGGGTTCGATTCCGGAGAGGGAGCCTGAGAAACGGCTACCGCATCCAAGGAAGACAGCAGGCGCGCAAATTACCCAATTCCGATACGGAGAGGTAGTGACAAAAAATACTGATACAGGGCTCTTTTGGGTCTTGTAATTGGAATGAGTACAATTTAAACCTCTTAACGAGGAACAATTGGAGGGCAAGTCTGGTGCCAGCAGCCGCGGTAATTCCAGCTCCAATAGCGTATATTAAAGTTGTTGCAGTTAAAAAGCTCGTAGTTGAACCTTTGGCCTGGCTGGCAGGTCCGCCTCACCGCGTGCACTTGACCGGCCGGGCCTTTCTTTCCGGGGAACCGCATGCCCTTCGCTGGGTGTGTTGGGGTCCGGGACTTTTACTTTGAAAAAATTAGAGTGTTCAAAGCAGGCCTTTGCTCGAATACGTTAGCATGGAATAATAGAATAGGACGTCGCGGTCCTATTTTGTTGGTTTCTAGGACCGCCGTAATGATTAATAGGGACAGTCGGGGGCATCAGTATTCGATAGTCAGAGGTGAAATTCTTGGATTTATCGAAGACTAACTACTGCGAAAGCATTTGCCAAGGATGTTTTCATTAATCAGGGAACGAAAGTTAGGGGATCGAAGACGATCAGATACCGTCGTAGTCTTAACCGTAAACTATGCCGACTAGGGATCGGGCGGTGTTTCTAATGTGACCCGCTCGGCACCTTACGAGAAATCAAAG??????????????????????????????????????????????????????????????????????????????????????????????????????????????????????????????????????????????????????????????????????????????????????????????????????????????????????????????????????????????????????????????????????????????????????????????????????????????????????????????????????????????????????????????????????????????????????????????????????????????????????????????????????????????????????????????????????????????????????????????????????????????????????????????????????????????????????????????????????????????????????????????????????????????????????????????????????????????????????????????????????????????????????????????????????????????????????????????????????????????????????????????????????????????????????????????????????????????????????????????????????????????????????????????????????????????????????????????????????????????????????????????????????????????????
>Montagnula_cirsii_MFLUCC_13_0680
GTAACAAGGTTTCCGTAGGTGAACCTGCGGAAGGATCATTACACA-TTTTGGCCGTAACAAGCCTTAACCCTT-CTCTACGCGTACCTCCACATTCTCCTTCGGCGGGGTAACGCCCGCCGTCGGAACC-TCAACAACCCTCTTTGCATCTAGCATCATACCGGTTCTGATAAAAATACAATCGTTACAACTTTCAACAATGGATCTCTTGGCTCTGGCATCGATGAAGAACGCAGCGAAATGCGATAAGTAGTGTGAATTGCAGAATTCAGTGAATCATCGAATCTTTGAACGCACATTGCGCCCCTTGGTATTCCATGGGGCATGCCTGTTCGAGCGTCATCTACACCCTCAAGCTCTGCTTGGTGTTGG-GCGTCTGTCCCGCCTCCGCGC-GTGGACTCGCCCCAAATCCATTGGCAGCGTCCCTTGCCCCCTCTCGCGCAGCACATTGCGCTTCTCGAGGGCGGCTCCGGGGC-GCGACCCACCAAGATGACCACCGTC-TTGACCTCGA-TAATAAGCGGAGGAAAAGAAACCAACAGGGATTGCCCTAGTAACGGCGAGTGAAGCGGCAACAGCTCAAATTTGAAATCTGGCCTCCTCTGGGGGTCCGAGTTGTAATTTGCAGAGGGTGCTTTGGCATGGGCGGCGGTCTAAGTTCCTTGGAACAGGACATCGCAGAGGGTGAGAATCCCGTACGTGGGCGCCTGCCTTTGCCGTGTAAAGCCCCTTCGACGAGTCGAGTTGTTTGGGAATGCAGCTCTAAATGGGAGGTAAATTTCTTCTAAAGCTAAATACCGGCCAGAGACCGATAGCGCACAAGTAGAGTGATCGAAAGATGAAAAGTACTTTGGAAAGAGAGTCAAATAGCACGTGAAATTGTTGAAAGGGAAGCGCTTGCAGCCAGACGTGCCCGCAGTTGCTCACCCCGGCTTTTGCCTGGGGCACTCTTCTGCGGGCAGGCCAGCATCAGTTTGGGCGGTCGGATAAAGGCCTCTGTCAAGTATCTTCCTTCGGGATGACCTTATAGGGGAGGCGCAATGCGACCAGCCCGGACTGAGGTCCGCGCATCTGCTAGGATGCTGGCGTAATGGCTGTAAGCGGCCCGTCTTGAAACACGGACCAAGGAGTCTAACATCTATGCGAGTGTTTGGGTGTCAAGCCCGGGCGCGCAATGAAAGTGAACGGAGGTGGGATCCCTTCGGGGTGCACCATCGACCGATCCTGATGTCTTCGGATGGATTTGAGTAAGAGCATAGCTGTTGGGACCCGAAAGATGGTGAACTATGCTTGAATAGGGTGAAGCCAGAGGAAACTCTGGTGGAGGCTCGCAGCGGTTCTGACGTGCAAATCGATCGTCAAATTTGGGCATAGGGGCGAAAGACTAATCGAACCATCT------------------------------------------------------------------------------------------------------------------------------------------------------------------------------------------------AGATCGCATAGCCTTGAGCTGGCGACGGTTCATTCAAATTTCTGCCCTATCAACTTTCGATGGTAAGGTAGTGGCTTACCATGGTTTCAACGGGTAACGGGGAATTAGGGTTCGATTCCGGAGAGGGAGCCTGAGAAACGGCTACCACATCCAAGGAAGGCAGCAGGCGCGCAAATTACACAATTCCGATACGGAGATGTAGTGACAATAAATACTGATACAGGGCTCTTTTGGGTCTTGTAATTGGAATGAGTACAATTTAAACCTCTTAACGAGGAACAATTGGAGGGCAAGTCTGGTGCCAGCAGCCGCGGTAATTCCAGCTCCAATAGCGTATATTAAAGTTGTTGCAGTTAAAAAGCTCGTAGTTGAACCTTTGGCCTGGCTGGCAGGTCCGCCTCACCGCGTGCACTTGTCCGGCCGGGCCTTTTCTTCTGGAGAACCGCATGCCCTTCACTGGGTGTGTTGGGGACCAGGACTTTTACTTTGAAAAAATTAGAGTGTTCAAAGCAGGCCTTTGCTCGAATACGTTAGCATGGAATAATAGAATAGGACGTCGCGGTCCTATTTTGTTGGTTTCTAGGACCGCCGTAATGATTAATAGGGACAGTCGGGGGCATCAGTATTCAATTGTCAGAGGTGAAATTCTTGGATTTATTGAAGACTAACTACTGCGAAAGCATTTGCCAAGGATGTTTTCATTAATCAGTGAACGAAAGTTAGGGGATCGAAGACGATCAGATACCGTCGTAGTCTTAACCATAAACTATGCCGACTAGGGATCGGGCGGTGTTTCTAATGTGACCCGCTCGGCACCTTACGAGAAATCAAAG----------------------------------------------------------------------GTGAGCACGCCCTTCTCGCCTACACCCTCGGTGTGAAGCAGCTCATCGTCGCCATCAACAAGATGGACACCACCAAGTGGTCCGAGGATCGTTTCCAGGAGATCATCAAGGAGACCTCTTCCTTCATCAAGAAGGTCGGCTACAACCCCAAGCACGTTCCCTTCGTGCCCATCTCCGGCTTCAACGGTGACAACATGATCGACGTCTCCGCCAACTGCCCCTGGTACAAGGGCTGGGAGAAGGAGACCAAGACCAAGTCTACTGGCAAGACCCTCCTCGAGGCCATTGACGCCATTGATAACCCCGTCCGTCCCTCCGACAAGCCCCTCCGCCTTCCCCTCCAGGATGTGTACAAGATTGGCGGTATTGGCACGGTCCCTGTCGGTCGTGTTGAGACTGGTGTCATCAAGCCCGGTATGGTCGTCACCTTCGCTCCCGCTGGTGTGACCACTGAAGTCAAGTCTGTCGAGATGCACCACGAGCAGCTCACGGAGGGTGTCCCGGGTGACAACGTTGGCTTCAACGTCAAGAACGTCTCCGTCAAGGAGATCCGTCGTGGCAACGTTGCTGGTGACTCCAAGAACGACCCCCCCAAGGGTGCTGAGTCCTTCAACGCCCAGGTCATCGTCCTCAACCACCCCGGCCAGGTCGGTGCTGGTTACGCTCCCGTCCTTGACTGCCATACTGCCCACATTGCCTGCAAGTTCGCCGAGCTTCTCGAGAAGATCGACCGCCGTACCGGCAAGTCTGTTGAGA----------------------------------------------------------------------------------------
>Montagnula_cylindrospora_UTHSC_DI16_208
GTAACAAGGTTTCCGTAGGTGAACCTGCGGAAGGATCATTACACA-TTTTGGCCGTAACAAGCCTTAACCCTT-CTCTACACGTACCTTCACATTCTCCTTCGGCGGGGTAACGCCCGCCGTCGGAACCACAAAAAACCCTTTTTGCATCTAGCATCCTACCCGTTCTGATAAAAATTCAATCGTTACAACTTTCAACAATGGATCTCTTGGCTCTGGCATCGATGAAGAACGCAGCGAAATGCGATAAGTAGTGTGAATTGCAGAATTCAGTGAATCATCGAATCTTTGAACGCACATTGCGCCCCTTGGTATTCCATGGGGCATGCCTGTTCGAGCGTCATCTACACCCTCAAGCTCTGCTTGGTGTTGG-GCGTCTGTCCCGCCCCCGCGC-GTGGACTCGCCCCAAATCCATTGGCAGCGTTCCTTGCCCCCTCTCGCGCAGCACATTGCGCTTCTCGAGGGCGGCTCCGGGAC-GCGATCCAGCAAGATGACCACCGTCTTTGACCTCGGAT-----GCGGAGGAAAAGAAACCAACAGGGATTGCCCTAGTAACGGCGAGTGAAGCGGCAACAGCTCAAATTTGAAATCTGGCCTCCTCTGGGGGTCCGAGTTGTAATTTGCAGAGGGTGCTTTGGCATGGGCGGCGGTCTAAGTTCCTTGGAACAGGACATCGCAGAGGGTGAGAATCCCGTATGTGGGCGCCTGCCTTTGCCGTGTAAAGCCCCTTCGACGAGTCGAGTTGTTTGGGAATGCAGCTCTAAATGGGAGGTAAATTTCTTCTAAAGCTAAATACCGGCCAGAGACCGATAGCGCACAAGTAGAGTGATCGAAAGATGAAAAGTACTTTGGAAAGAGAGTCAAATAGCACGTGAAATTGTTGAAAGGGAAGCGCTTGCAGCCAGACGTGCCCGCAGTTGCTCACCCCGGCTCTTGCCTGGGGCACTCTTCTGCGGGCAGGCCAGCATCAGTTTGGGCGGTCGGATAAAGGCCTCTGTCAAGTATCTTCCTTCGGGATGACCTTATAGGGGAGGCGTAATGCGACCAGCCCGGACTGAGGTCCGCGCATCTGCTAGGATGCTGGCGTAATGGCTGTAAGCGGCCCGTCTTGAAACACGGACCAAGGAGTCTAACATCTATGCGAGTGTTTGGGTGTCAAGCCCGGGCGCGCAATGAAAGTGAACGGAGGTGGGATCCCTTCGGGGTGCACCATCGACCGATCCTGATGTCTTCGGATGGATTTGAGTAAGAGCATAGCTGTTGGGACCCGAAAGATGGTGAACTATGCTTGAATAGGGTGAAGCCAGAGGAAACTCTGGTGGAGGCTCGCAGCGGTTCTGACGTGCAAATCGATCGTCAAATTTGGGCATAGGGGCGAAAGACTAATCGAACCATCTAGTAGCTGGTTCCTGCCG-??????????????????????????????????????????????????????????????????????????????????????????????????????????????????????????????????????????????????????????????????????????????????????????????????????????????????????????????????????????????????????????????????????????????????????????????????????????????????????????????????????????????????????????????????????????????????????????????????????????????????????????????????????????????????????????????????????????????????????????????????????????????????????????????????????????????????????????????????????????????????????????????????????????????????????????????????????????????????????????????????????????????????????????????????????????????????????????????????????????????????????????????????????????????????????????????????????????????????????????????????????????????????????????????????????????????????????????????????????????????????????????????????????????????????????????????????????????????????????????????????????????????????????????????????????????????-------------TCATTGCCGCTGGTACTGGTGAGTTCGAGGCTGGTATCTCCAAGGATGGCCAGACCCGTGAGCACGCCCTTCTCGCCTACACCCTCGGTGTGAAGCAGCTCATCGTTGCCATCAACAAGATGGACACCACCAAGTGGTCCGAGGAGCGTTTCCAGGAAATCATCAAGGAGACCTCTTCCTTCATCAAGAAGGTCGGCTACAACCCTAAGCACGTTCCCTTCGTGCCCATTTCCGGCTTCAACGGCGACAACATGATTGAGCCCTCCACCAACTGCCCCTGGTACAAGGGCTGGGAGAAGGAGACCAAGACCAAGGCCACTGGCAAGACCCTCCTTGAGGCCATTGACGCCATCGACACCCCCGTCCGTCCCTCCGACAAGCCCCTTCGTCTTCCCCTCCAGGATGTGTACAAGATCGGTGGTATTGGCACGGTCCCCGTCGGTCGTGTCGAGACCGGTGTCATCAAGCCCGGTATGGTCGTCACCTTCGCTCCCGCTGGTGTGACCACTGAGGTCAAGTCCGTTGAGATGCACCACGAGCAGCTCTCTGAGGGTGTCCCGGGTGACAATGTCGGCTTCAACGTCAAGAACGTCTCCGTCAAGGAGATCCGCCGTGGCAACGTTGCCGGTGACTCCAAGAACGACCCCCCCAAGGGTGCCGAGTCCTTCAACGCCCAGGTCATCGTCCTCAACCACCCCGGTCAGGTCGGTGCTGGTTACGCTCCTGTCCTTGACTGCCACACTGCCCACATTGCCTGCAAGTTCGCCGAGCTCCTCGAGAAGATTGACCGCCGTACCGGCAAGTCTGTTGAGAGCAGCCCCAAGTTCGTCAAGTCTGGTGATGCCGCTATCGTCAAGATGATTCCCTCCAAGCCCATGTGCGTTGAGGCTTTCACTGAGTA
>Montagnula_donacina_HFG07004
-------------------------------------------------------------GCCTTGAACCCTTCTCTACGCGCACCTTTACCTTCTCCTTCGGCGGGTCAGCGCCCGCCGTCGGAACC-AACAAACCCCCTTTTGCATCTAGCATACCACCCGTTCCGATCAAAACACAATCGTTACAACTTTCAACAATGGATCTCTTGGCTCTGGCATCGATGAAGAACGCAGCGAAATGCGATAAGTAGTGTGAATTGCAGAATTCAGTGAATCATCGAATCTTTGAACGCACATTGCGCCCCTTGGTATTCCATGGGGCATGCCTGTTCGAGCGTCATCTACACCCTCAAGCTCTGCTTGGTGTTGG-GCGTCTGTCCCGCCTCCGCGC-GCGGACTCGCCCCAAATCCATTGGCAGCGTCCCCTCCCCCCTCTCGCGCAGCACAATGCGCATGACGAGGGAGCGGCGGGATC-GCGACCCACCAAGATGACCACCGTCTTTGACCTCGGAT----------------------------------------------------------------------------------------------TCCGAGTTGTAATTTGCAGAGGGCGCTTTGGCATCGGCGGCGGTCTAAGTTCCTTGGAACAGGACATCGCAGAGGGTGAGAATCCCGTACGTGGGCGCCTGCCTTTGCCGTGTAAAGCCCCTTCGACGAGTCGAGTTGTTTGGGAATGCAGCTCTAAATGGGAGGTAAATTTCTTCTAAAGCTAAATACCGGCCAGAGACCGATAGCGCACAAGTAGAGTGATCGAAAGATGAAAAGTACTTTGGAAAGAGAGTCAAATAGCACGTGAAATTGTTGAAAGGGAAGCGCTTGCAGCCAGACGTGCGCGCGGTTGCTCACCCCGGCTCTCGCCTGGGGCACTCTTCCGCGCGCAGGCCAGCATCAGTTCGGGCGGTCGGATAAAGGCCTCTGTCAAGTACCTTCCCCCGGGAAGGCCTTATAGGGGAGGCGCAATGCGACCAGCCCGGACTGAGGTCCGCGCATCTGCTAGGATGCTGGCGTAATGGCTGTAAGCGGCCCGTCTTGAAACACGGACCAAGGAGTCTAACATCTATGCGAGTGTTTGGGTGTCAAGCCCGGGCGCGCAATGAAAGTGAACGGAGGTGGGATCCCCTCGGGGTGCACCATCGACCGATCCTGATGTCTTCGGATGGATTTGAGTAAGAGCATAGCTGTTGGGACCCGAAAGATGGTGAACTATGCTTGAATAGGGTGAAGCCAGAGGAAACTCTGGTGGAGGCTCGCAGCGGTTCTGACGTGCAAATCGATCGTCAAA-------------------------------------------------------????????????????????????????????????????????????????????????????????????????????????????????????????????????????????????????????????????????????????????????????????????????????????????????????????????????????????????????????????????????????????????????????????????????????????????????????????????????????????????????????????????????????????????????????????????????????????????????????????????????????????????????????????????????????????????????????????????????????????????????????????????????????????????????????????????????????????????????????????????????????????????????????????????????????????????????????????????????????????????????????????????????????????????????????????????????????????????????????????????????????????????????????????????????????????????????????????????????????????????????????????????????????????????????????????????????????????????????????????????????????????????????????????????????????????????????????????????????????????????????????????????????????????????????????????????????????????????????????????????????????????????????????????????????????????????????????????????????????????????????????????????????????????????????????????????????????????????????????????????????????????????????????????????????????????????????????????????????????????????????????????????????????????????????????????????????????????????????????????????????????????????????????????????????????????????????????????????????????????????????????????????????????????????????????????????????????????????????????????????????????????????????????????????????????????????????????????????????????????????????????????????????????????????????????????????????????????????????????????????????????????????????????????????????????????????????????????????????????????????????????????????????????????????????????????????????????????????????????????????????????????????????????????????????????????????????????????????????????????????????????
>Montagnula_donacina_HKAS_124552
GTAACAAGGTTTCCGTAGGTGAACCTGCGGAAGGATCATTAAACA-ACTAGGCCGTAACAAGCCTTGAACCCTTCTCTACGCGCACCTTTACCTTCTCCTTCGGCGGGTCAGCGCCCGCCGTCGGAACC-AACAAACCCCCTTTTGCATCTAGCATACCACCCGTTCCGATCAAAACACAATCGTTACAACTTTCAACAATGGATCTCTTGGCTCTGGCATCGATGAAGAACGCAGCGAAATGCGATAAGTAGTGTGAATTGCAGAATTCAGTGAATCATCGAATCTTTGAACGCACATTGCGCCCCTTGGTATTCCATGGGGCATGCCTGTTCGAGCGTCATCTACACCCTCAAGCTCTGCTTGGTGTTGG-GCGTCTGTCCCGCCTCCGCGC-GCGGACTCGCCCCAAATCCATTGGCAGCGTCCCCTCCCCCCTCTCGCGCAGCACAATGCGCATGACGAGGGAGCGGCGGGATC-GCGACCCACCAAGATG---------------------------------------------------------TCAGTAACGGCGAGTGAAGCGGCAACAGCTCAAATTTGAAATCTGGCCCCCCTCGGGGGTCCGAGTTGTAATTTGCAGAGGGCGCTTTGGCATCGGCGGCGGTCTAAGTTCCTTGGAACAGGACATCGCAGAGGGTGAGAATCCCGTACGTGGGCGCCTGCCTTTGCCGTGTAAAGCCCCTTCGACGAGTCGAGTTGTTTGGGAATGCAGCTCTAAATGGGAGGTAAATTTCTTCTAAAGCTAAATACCGGCCAGAGACCGATAGCGCACAAGTAGAGTGATCGAAAGATGAAAAGTACTTTGGAAAGAGAGTCAAATAGCACGTGAAATTGTTGAAAGGGAAGCGCTTGCAGCCAGACGTGCGCGCGGTTGCTCACCCCGGCTCTCGCCTGGGGCACTCTTCCGCGCGCAGGCCAGCATCAGTTCGGGCGGTCGGATAAAGGCCTCTGTCAAGTACCTTCCCCCGGGAAGGCCTTATAGGGGAGGCGCAATGCGACCAGCCCGGACTGAGGTCCGCGCATCTGCTAGGATGCTGGCGTAATGGCTGTAAGCGGCCCGTCTTGAAACACGGACCAAGGAGTCTAACATCTATGCGAGTGTTTGGGTGTCAAGCCCGGGCGCGCAATGAAAGTGAACGGAGGTGGGATCCCCTCGGGGTGCACCATCGACCGATCCTGATGTCTTCGGATGGATTTGAGTAAGAGCATAGCTGTTGGGACCCGAAAGATGGTGAACTATGCTTGAATAGGGTGAAGCCAGAGGAAACTCTGGTGGAGGCTCGCAGCGGTTCTGACGTGCAAATCGATCGTC----------------------------------------------------------????????????????????????????????????????????????????????????????????????????????????????????????????????????????????????????????????????????????????????????????????????????????????????????????????????????????????????????????????????????????????????????????????????????????????????????????????????????????????????????????????????????????????????????????????????????????????????????????????????????????????????????????????????????????????????????????????????????????????????????????????????????????????????????????????????????????????????????????????????????????????????????????????????????????????????????????????????????????????????????????????????????????????????????????????????????????????????????????????????????????????????????????????????????????????????????????????????????????????????????????????????????????????????????????????????????????????????????????????????????????????????????????????????????????????????????????????????????????????????????????????????????????????????????????????????????????????????????????????????????????????????????????????????????????????????????????????????????????????????????????????????????????????????????????????????????????????????????????????????????????????????????????????????????????????????????????????????????????????????????????????????????????????????????????????????????????????????????????????????????????????????????????????????????????????????????????????????????????????????????????????????????????????????????????????????????????????????????????????????????????????????????????????????????????????????????????????????????????????????????????????????????????????????????????????????????????????????????????????????????????????????????????????????????????????????????????????????????????????????????????????????????????????????????????????????????????????????????????????????????????????????????????????????????????????????????????????????????????????????????????
>Montagnula_donacina_HVVV01
------------------------------AAGGATCATTAAACA-ACTAGGCCGTAACAAGCCTTGAACCCTTCTCTACGCGCACCTTTACCTTCTCCTTCGGCGGGTCAGCGCCCGCCGTCGGAACC-AACAAACCCCCTTTTGCATCTAGCATACCACCCGTTCCGATCAAAACACAATCGTTACAACTTTCAACAATGGATCTCTTGGCTCTGGCATCGATGAAGAACGCAGCGAAATGCGATAAGTAGTGTGAATTGCAGAATTCAGTGAATCATCGAATCTTTGAACGCACATTGCGCCCCTTGGTATTCCATGGGGCATGCCTGTTCGAGCGTCATCTACACCCTCAAGCTCTGCTTGGTGTTGG-GCGTCTGTCCCGCCTCCGCGC-GCGGACTCGCCCCAAATCCATTGGCAGCGTCCCCTCCCCCCTCTCGCGCAGCACAATGCGCATGACGAGGGAGCGGCGGGATC-GCGACCCACCAAGATGACCACCGTCTTTGACCTCGGATA--TAGCGGAGGAAAAGAAACCAACAGGGAT----TCAGTAACGGCGAGTGAAGCGGCAACAGCTCAAATTTGAAATCTGGCCCCCCTCGGGGGTCCGAGTTGTAATTTGCAGAGGGCGCTTTGGCATCGGCGGCGGTCTAAGTTCCTTGGAACAGGACATCGCAGAGGGTGAGAATCCCGTACGTGGGCGCCTGCCTTTGCCGTGTAAAGCCCCTTCGACGAGTCGAGTTGTTTGGGAATGCAGCTCTAAATGGGAGGTAAATTTCTTCTAAAGCTAAATACCGGCCAGAGACCGATAGCGCACAAGTAGAGTGATCGAAAGATGAAAAGTACTTTGGAAAGAGAGTCAAATAGCACGTGAAATTGTTGAAAGGGAAGCGCTTGCAGCCAGACGTGCGCGCGGTTGCTCACCCCGGCTCTCGCCTGGGGCACTCTTCCGCGCGCAGGCCAGCATCAGTTCGGGCGGTCGGATAAAGGCCTCTGTCAAGTACCTTCCCCCGGGAAGGCCTTATAGGGGAGGCGCAATGCGACCAGCCCGGACTGAGGTCCGCGCATCTGCTAGGATGCTGGCGTAATGGCTGTAAGCGGCCCGTCTTGAAACACGGACCAAGGAGTCTAACATCTATGCGAGTGTTTGGGTGTCAAGCCCGGGCGCGCAATGAAAGTGAACGGAGGTGGGATCCCCTCGGGGTGCACCATCGACCGATCCTGATGTCTTCGGATGGATTTGAGTAAGAGCATAGCTGTTGGGACCCGAAAGATGGTGAACTATGCTTGAATAGGGTGAAGCCAGAGGAAACTCTGGTGGAGGCTCGCAGCGGTTCTGACGTGCAAATCGATCGTCAAATTTGGGCATAGGGGCGAAA-ACTAATCGAATC-TCTAGTAGCTGGTTCT------GCGAATGGCTCATTAAATCAGTTATCGTTTATTTGATAGTACCTTACTACTTGGATAACCGTGGTAATTCTAGAGCTAATACATGCTAAAAACCCCAACTTCGGGAGGGGTGTATTTATTAGATAAAAAACCAATGCCCTTCGGGGCTCCTTGGTGATTCATGATAACTTCTCAGATCGCATAGCCTTGAGCTGGCGACGGTTCATTCAAATTTCTGCCCTATCAACTTTCGATGGTAAGGTAGTGGCTTACCATGGTTGCAACGGGTAACGGGGAATTAGGGTTCGATTCCGGAGAGGGAGCCTGAGAAACGGCTACCACATCCAAGGAAGGCAGCAGGCGCGCAAATTACCCAATTCCGATACGGAGAGGTAGTGACAATAAATACTGATACAGGGCTCTTTTGGGTCTTGTAATTGGAATGAGTACAATTTAAACCTCTTAACGAGGAACAATTGGAGGGCAAGTCTGGTGCCAGCAGCCGCGGTAATTCCAGCTCCAATAGCGTATATTAAAGTTGTTGCAGTTAAAAAGCTCGTAGTTGAACCTTTGGCCTGGCTGGCAGGTCCGCCTCACCGCGTGCACTTGTCCGGCCGGGCCTTTTCTTCTGGAGAACCGCATGCCCTTCACTGGGTGTGTTGGGGACCAGGACTTTTACTTTGAAAAAATTAGAGTGTTCAAAGCAGGCCTTTGCTCGAATACGTTAGCATGGAATAATAGAATAGGACGT-GCGGTCCTATTTTGTTGGTTTCTAGGACCGCCGTAATGATTAATAGGGACAGTCGGGGGCATCAGTATTCATTTGTCAGAGGTGAAATTCTTGGATTTATTGAAGACTAACTACTGCGAAAGCATTTGCCAAGGATGTTTTCATTAATCAGTGAACGAAAGTTAGGGGATCGAAGACGATCAGATACCGTCGTAGTCT-----------------------------------------------------------------------------??????????????????????????????????????????????????????????????????????????????????????????????????????????????????????????????????????????????????????????????????????????????????????????????????????????????????????????????????????????????????????????????????????????????????????????????????????????????????????????????????????????????????????????????????????????????????????????????????????????????????????????????????????????????????????????????????????????????????????????????????????????????????????????????????????????????????????????????????????????????????????????????????????????????????????????????????????????????????????????????????????????????????????????????????????????????????????????????????????????????????????????????????????????????????????????????????????????????????????????????????????????????????????????????????????????????????????????????????????????????????????????????????????????????????
>Montagnula_donacina_KUMCC_21_0579
GTAACAAGGTTTCCGTAGGTGAACCTGCGGAAGGATCATTAAACA-ACTAGGCCGTAACAAGCCTTGAACCCTTCTCTACGCGCACCTTTACCTTCTCCTTCGGCGGGTCAGCGCCCGCCGTCGGAACC-AACAAACCCCCTTTTGCATCTAGCATACCACCCGTTCCGATCAAAACACAATCGTTACAACTTTCAACAATGGATCTCTTGGCTCTGGCATCGATGAAGAACGCAGCGAAATGCGATAAGTAGTGTGAATTGCAGAATTCAGTGAATCATCGAATCTTTGAACGCACATTGCGCCCCTTGGTATTCCATGGGGCATGCCTGTTCGAGCGTCATCTACACCCTCAAGCTCTGCTTGGTGTTGG-GCGTCTGTCCCGCCTCCGCGC-GCGGACTCGCCCCAAATCCATTGGCAGCGTCCCCTCCCCCCTCTCGCGCAGCACAATGCGCATGACGAGGGAGCGGCGGGATC-GCGACCCACCAAGATGACCACCGTCTTTGACCTCGGAT------CGGAGGAAAAGAAACCAACAGGGATTGCCTCAGTAACGGCGAGTGAAGCGGCAACAGCTCAAATTTGAAATCTGGCCCCCCTCGGGGGTCCGAGTTGTAATTTGCAGAGGGCGCTTTGGCATCGGCGGCGGTCTAAGTTCCTTGGAACAGGACATCGCAGAGGGTGAGAATCCCGTACGTGGGCGCCTGCCTTTGCCGTGTAAAGCCCCTTCGACGAGTCGAGTTGTTTGGGAATGCAGCTCTAAATGGGAGGTAAATTTCTTCTAAAGCTAAATACCGGCCAGAGACCGATAGCGCACAAGTAGAGTGATCGAAAGATGAAAAGTACTTTGGAAAGAGAGTCAAATAGCACGTGAAATTGTTGAAAGGGAAGCGCTTGCAGCCAGACGTGCGCGCGGTTGCTCACCCCGGCTCTCGCCTGGGGCACTCTTCCGCGCGCAGGCCAGCATCAGTTCGGGCGGTCGGATAAAGGCCTCTGTCAAGTACCTTCCCCCGGGAAGGCCTTATAGGGGAGGCGCAATGCGACCAGCCCGGACTGAGGTCCGCGCATCTGCTAGGATGCTGGCGTAATGGCTGTAAGCGGCCCGTCTTGAAACACGGACCAAGGAGTCTAACATCTATGCGAGTGTTTGGGTGTCAAGCCCGGGCGCGCAATGAAAGTGAACGGAGGTGGGATCCCCTCGGGGTGCACCATCGACCGATCCTGATGTCTTCGGATGGATTTGAGTAAGAGCATAGCTGTTGGGACCCGAAAGATGGTGAACTATGCTTGAATAGGGTGAAGCCAGAGGAAACTCTGGTGGAGGCTCGCAGCGGTTCTGACGTGCAAATCGATCGTCAAATTTGGGCATAGGGGCGAAAGACTAATCGAA-------------------------GCGAATGGCTCATTAAATCAGTTATCGTTTATTTGATAGTACCTTACTACTTGGATAACCGTGGTAATTCTAGAGCTAATACATGCTAAAAACCCCAACTTCGGGAGGGGTGTATTTATTAGATAAAAAACCAATGCCCTTCGGGGCTCCTTGGTGATTCATGATAACTTCTCAGATCGCATAGCCTTGAGCTGGCGACGGTTCATTCAAATTTCTGCCCTATCAACTTTCGATGGTAAGGTAGTGGCTTACCATGGTTGCAACGGGTAACGGGGAATTAGGGTTCGATTCCGGAGAGGGAGCCTGAGAAACGGCTACCACATCCAAGGAAGGCAGCAGGCGCGCAAATTACCCAATTCCGATACGGAGAGGTAGTGACAATAAATACTGATACAGGGCTCTTTTGGGTCTTGTAATTGGAATGAGTACAATTTAAACCTCTTAACGAGGAACAATTGGAGGGCAAGTCTGGTGCCAGCAGCCGCGGTAATTCCAGCTCCAATAGCGTATATTAAAGTTGTTGCAGTTAAAAAGCTCGTAGTTGAACCTTTGGCCTGGCTGGCAGGTCCGCCTCACCGCGTGCACTTGTCCGGCCGGGCCTTTTCTTCTGGAGAACCGCATGCCCTTCACTGGGTGTGTTGGGGACCAGGACTTTTACTTTGAAAAAATTAGAGTGTTCAAAGCAGGCCTTTGCTCGAATACGTTAGCATGGAATAATAGAATAGGACGT-GCGGTCCTATTTTGTTGGTTTCTAGGACCGCCGTAATGATTAATAGGGACAGTTGGGGGCATCAGTATTCAATTGTCAGAGGTGAAATTCTTGGATTTATTGAAGACTAACTACTGCGAAAGCATTTGCCAAAGATGTTTTCATTAATCAGTGAACGAAAGTTAGGGGATCGAAGACGATCAGATACCGTCGTAGTCTTAACCATAAACTATGCCGACTAGGGATCGGGCGGTGTTTCTAATGTGACCCGCTCGGCACCTTACGAGAAATCAAA--------------TCATTGCCGCCGGTACTGGTGAGTTCGAGGCTGGTATCTCCAAGGATGGCCAGACCCGTGAGCACGCCCTTCTCGCCTACACCCTTGGTGTGAAGCAGCTCATCGTCGCCATCAACAAGATGGACACCACCAAGTGGTCCGAGGAGCGTTACCAGGAGATCATCAAGGAGACCTCCTCCTTCATCAAGAAGGTCGGCTACAACCCCAAGCACGTTCCCTTCGTGCCCATCTCCGGCTTCAACGGTGACAACATGATTGAGCCCTCCACCAACTGCCCCTGGTACAAGGGCTGGGAGAAGGAGACCAAGGCCAAGGCTACTGGCAAGACCCTCCTTGAGGCCATCGACGCCATCGACACCCCCGTCCGTCCCTCCGACAAGCCCCTCCGTCTTCCCCTCCAGGATGTGTACAAGATCGGTGGTATTGGCACGGTCCCTGTCGGTCGTGTCGAGACCGGTGTCATCAAGCCCGGTATGGTCGTCACCTTCGCTCCCGCTGGTGTGACCACTGAGGTCAAGTCCGTCGAGATGCACCACGAGCAGCTTACCGAGGGTGTCCCGGGTGACAACGTCGGCTTCAACGTCAAGAACGTCTCCGTCAAGGAGATCCGTCGTGGCAACGTTGCCGGTGACTCCAAGAACGACCCCCCCAAGGGTGCCGAGTCCTTCAACGCCCAGGTCATCGTCCTTAACCACCCCGGCCAGGTCGGTGCTGGTTACGCTCCCGTCCTTGACTGCCACACTGCCCACATTGCTTGCAAGTTCGCCGAGCTTCTCGAGAAGATCGATCGCCGTACCGGCAAGTCTGTTGAGAGCAGCCCCAAGTTCGTCAAGTCTGGTGACGCCGCTATCGTCAAGATGATTCCCTCCAAGCCCATGTGCG-------------------
>Montagnula_donacina_KUMCC_21_0631
GTAACAAGGTTTCCGTAGGTGAACCTGCGGAAGGATCATTAAACA-ACTAGGCCGTAACAAGCCTTGAACCCTTCTCTACGCGCACCTTTACCTTCTCCTTCGGCGGGTCAGCGCCCGCCGTCGGAACC-AACAAACCCCCTTTTGCATCTAGCATACCACCCGTTCCGATCAAAACACAATCGTTACAACTTTCAACAATGGATCTCTTGGCTCTGGCATCGATGAAGAACGCAGCGAAATGCGATAAGTAGTGTGAATTGCAGAATTCAGTGAATCATCGAATCTTTGAACGCACATTGCGCCCCTTGGTATTCCATGGGGCATGCCTGTTCGAGCGTCATCTACACCCTCAAGCTCTGCTTGGTGTTGG-GCGTCTGTCCCGCCTCCGCGC-GCGGACTCGCCCCAAATCCATTGGCAGCGTCCCCTCCCCCCTCTCGCGCAGCACAATGCGCATGACGAGGGAGCGGCGGGATC-GCGACCCACCAAGATGACCACCGTCTTTGACCTCGGAT------CGGAGGAAAAGAAACCAACAGGGATTGCCTCAGTAACGGCGAGTGAAGCGGCAACAGCTCAAATTTGAAATCTGGCCCCCCTCGGGGGTCCGAGTTGTAATTTGCAGAGGGCGCTTTGGCATCGGCGGCGGTCTAAGTTCCTTGGAACAGGACATCGCAGAGGGTGAGAATCCCGTACGTGGGCGCCTGCCTTTGCCGTGTAAAGCCCCTTCGACGAGTCGAGTTGTTTGGGAATGCAGCTCTAAATGGGAGGTAAATTTCTTCTAAAGCTAAATACCGGCCAGAGACCGATAGCGCACAAGTAGAGTGATCGAAAGATGAAAAGTACTTTGGAAAGAGAGTCAAATAGCACGTGAAATTGTTGAAAGGGAAGCGCTTGCAGCCAGACGTGCGCGCGGTTGCTCACCCCGGCTCTCGCCTGGGGCACTCTTCCGCGCGCAGGCCAGCATCAGTTCGGGCGGTCGGATAAAGGCCTCTGTCAAGTACCTTCCCCCGGGAAGGCCTTATAGGGGAGGCGCAATGCGACCAGCCCGGACTGAGGTCCGCGCATCTGCTAGGATGCTGGCGTAATGGCTGTAAGCGGCCCGTCTTGAAACACGGACCAAGGAGTCTAACATCTATGCGAGTGTTTGGGTGTCAAGCCCGGGCGCGCAATGAAAGTGAACGGAGGTGGGATCCCCTCGGGGTGCACCATCGACCGATCCTGATGTCTTCGGATGGATTTGAGTAAGAGCATAGCTGTTGGGACCCGAAAGATGGTGAACTATGCTTGAATAGGGTGAAGCCAGAGGAAACTCTGGTGGAGGCTCGCAGCGGTTCTGACGTGCAAATCGATCGTCAAATTTGGGCATAGGGGCGAAAGACTAATCGAA-------------------------GCGAATGGCTCATTAAATCAGTTATCGTTTATTTGATAGTACCTTACTACTTGGATAACCGTGGTAATTCTAGAGCTAATACATGCTAAAAACCCCAACTTCGGGAGGGGTGTATTTATTAGATAAAAAACCAATGCCCTTCGGGGCTCCTTGGTGATTCATGATAACTTCTCAGATCGCATAGCCTTGAGCTGGCGACGGTTCATTCAAATTTCTGCCCTATCAACTTTCGATGGTAAGGTAGTGGCTTACCATGGTTGCAACGGGTAACGGGGAATTAGGGTTCGATTCCGGAGAGGGAGCCTGAGAAACGGCTACCACATCCAAGGAAGGCAGCAGGCGCGCAAATTACCCAATTCCGATACGGAGAGGTAGTGACAATAAATACTGATACAGGGCTCTTTTGGGTCTTGTAATTGGAATGAGTACAATTTAAACCTCTTAACGAGGAACAATTGGAGGGCAAGTCTGGTGCCAGCAGCCGCGGTAATTCCAGCTCCAATAGCGTATATTAAAGTTGTTGCAGTTAAAAAGCTCGTAGTTGAACCTTTGGCCTGGCTGGCAGGTCCGCCTCACCGCGTGCACTTGTCCGGCCGGGCCTTTTCTTCTGGAGAACCGCATGCCCTTCACTGGGTGTGTTGGGGACCAGGACTTTTACTTTGAAAAAATTAGAGTGTTCAAAGCAGGCCTTTGCTCGAATACGTTAGCATGGAATAATAGAATAGGACGT-GCGGTCCTATTTTGTTGGTTTCTAGGACCGCCGTAATGATTAATAGGGACAGTTGGGGGCATCAGTATTCAATTGTCAGAGGTGAAATTCTTGGATTTATTGAAGACTAACTACTGCGAAAGCATTTGCCAAAGATGTTTTCATTAATCAGTGAACGAAAGTTAGGGGATCGAAGACGATCAGATACCGTCGTAGTCTTAACCATAAACTATGCCGACTAGGGATCGGGCGGTGTTTCTAATGTGACCCGCTCGGC-CCTTACGAGAAATCAAAG-------------------CCGCCGGTACTGGTGAGTTCGAGGCTGGTATCTCCAAGGATGGCCAGACCCGTGAGCACGCCCTTCTCGCCTACACCCTTGGTGTGAAGCAGCTCATCGTCGCCATCAACAAGATGGACACCACCAAGTGGTCCGAGGAGCGTTACCAGGAGATCATCAAGGAGACCTCCTCCTTCATCAAGAAGGTCGGCTACAACCCCAAGCACGTTCCCTTCGTGCCCATCTCCGGCTTCAACGGTGACAACATGATTGAGCCCTCCACCAACTGCCCCTGGTACAAGGGCTGGGAGAAGGAGACCAAGGCCAAGGCTACTGGCAAGACCCTCCTTGAGGCCATCGACGCCATCGACACCCCCGTCCGTCCCTCCGACAAGCCCCTCCGTCTTCCCCTCCAGGATGTGTACAAGATCGGTGGTATTGGCACGGTCCCTGTCGGTCGTGTCGAGACCGGTGTCATCAAGCCCGGTATGGTCGTCACCTTCGCTCCCGCTGGTGTGACCACTGAGGTCAAGTCCGTCGAGATGCACCACGAGCAGCTTACCGAGGGTGTCCCGGGTGACAACGTCGGCTTTAACGTCAAGAACGTCTCCGTCAAGGAGATCCGTCGTGGCAACGTTGCCGGTGACTCCAAGAACGACCCCCCCAAGGGTGCCGAGTCCTTCAACGCCCAGGTCATCGTCCTTAACCACCCCGGCCAGGTCGGTGCTGGTTACGCTCCCGTCCTTGACTGCCACACTGCCCACATTGCTTGCAAGTTCGCCGAGCTTCTCGAGAAGATCGACCGCCGTACCGGCAAGTCTGTTGAGAGCAGCCCCAAGTTCGTCAAGTCTGGTGACGCCGCTATCGTCAAGATGATTCCCTCCAAGCCCATGTGCG-------------------
>Montagnula_donacina_KUMCC_21_0653
GTAACAAGGTTTCCGTAGGTGAACCTGCGGAAGGATCATTAAACA-ACTAGGCCGTAACAAGCCTTGAACCCTTCTCTACGCGCACCTTTACCTTCTCCTTCGGCGGGTCAGCGCCCGCCGTCGGAACC-AACAAACCCCCTTTTGCATCTAGCATACCACCCGTTCCGATCAAAACACAATCGTTACAACTTTCAACAATGGATCTCTTGGCTCTGGCATCGATGAAGAACGCAGCGAAATGCGATAAGTAGTGTGAATTGCAGAATTCAGTGAATCATCGAATCTTTGAACGCACATTGCGCCCCTTGGTATTCCATGGGGCATGCCTGTTCGAGCGTCATCTACACCCTCAAGCTCTGCTTGGTGTTGG-GCGTCTGTCCCGCCTCCGCGC-GCGGACTCGCCCCAAATCCATTGGCAGCGTCCCCTCCCCCCTCTCGCGCAGCACAATGCGCATGACGAGGGAGCGGCGGGATC-GCGACCCACCAAGATGACCACCGTCTTTGACCTCGGAT-------CGGGGAAAAGAACCCACCAGGGGATGCCTCAGTAACGGCGAGTGAAGCGGCAACAGCTCAAATTTGAAATCTGGCCCCCCCTGGGGGTCCGAGTTGTAATTTGCAGAGGGCGCTTTGGCATCGGCGGCGGTCTAAGTTCCTTGGAACAGGACATCGCAGAGGGTGAGAATCCCGTACGTGGGCGCCTGCCTTTGCCGTGTAAAGCCCCTTCGACGAGTCGAGTTGTTTGGGAATGCAGCTCTAAATGGGAGGTAAATTTCTTCTAAAGCTAAATACCGGCCAGAGACCGATAGCGCACAAGTAGAGTGATCGAAAGATGAAAAGTACTTTGGAAAGAGAGTCAAATAGCACGTGAAATTGTTGAAAGGGAAGCGCTTGCAGCCAGACGTGCGCGCGGTTGCTCACCCCGGCTCTCGCCTGGGGCACTCTTCCGCGCGCAGGCCAGCATCAGTTCGGGCGGTCGGATAAAGGCCTCTGTCAAGTACCTTCCCCCGGGAAGGCCTTATAGGGGAGGCGCAATGCGACCAGCCCGGACTGAGGTCCGCGCATCTGCTAGGATGCTGGCGTAATGGCTGTAAGCGGCCCGTCTTGAAACACGGACCAAGGAGTCTAACATCTATGCGAGTGTTTGGGTGTCAAGCCCGGGCGCGCAATGAAAGTGAACGGAGGTGGGATCCCCTCGGGGTGCACCATCGACCGATCCTGATGTCTTCGGATGGATTTGAGTAAGAGCATAGCTGTTGGGACCCGAAAGATGGTGAACTATGCTTGAATAGGGTGAAGCCAGAGGAAACTCTGGTGGAGGCTCGCAGCGGTTCTGACGTGCAAATCGATCGTCAAATTTGGGCATAGGGGCGAAAGACTAATCGAA-------------------------GCGAATGGCTCATTAAATCAGTTATCGTTTATTTGATAGTACCTTACTACTTGGATAACCGTGGTAATTCTAGAGCTAATACATGCTAAAAACCCCAACTTCGGGAGGGGTGTATTTATTAGATAAAAAACCAATGCCCTTCGGGGCTCCTTGGTGATTCATGATAACTTCTCAGATCGCATAGCCTTGAGCTGGCGACGGTTCATTCAAATTTCTGCCCTATCAACTTTCGATGGTAAGGTAGTGGCTTACCATGGTTGCAACGGGTAACGGGGAATTAGGGTTCGATTCCGGAGAGGGAGCCTGAGAAACGGCTACCACATCCAAGGAAGGCAGCAGGCGCGCAAATTACCCAATTCCGATACGGAGAGGTAGTGACAATAAATACTGATACAGGGCTCTTTTGGGTCTTGTAATTGGAATGAGTACAATTTAAACCTCTTAACGAGGAACAATTGGAGGGCAAGTCTGGTGCCAGCAGCCGCGGTAATTCCAGCTCCAATAGCGTATATTAAAGTTGTTGCAGTTAAAAAGCTCGTAGTTGAACCTTTGGCCTGGCTGGCAGGTCCGCCTCACCGCGTGCACTTGTCCGGCCGGGCCTTTTCTTCTGGAGAACCGCATGCCCTTCACTGGGTGTGTTGGGGACCAGGACTTTTACTTTGAAAAAATTAGAGTGTTCAAAGCAGGCCTTTGCTCGAATACGTTAGCATGGAATAATAGAATAGGACGT-GCGGTCCTATTTTGTTGGTTTCTAGGACCGCCGTAATGATTAATAGGGACAGTTGGGGGCATCAGTATTCAATTGTCAGAGGTGAAATTCTTGGATTTATTGAAGACTAACTACTGCGAAAGCATTTGCCAAAGATGTTTTCATTAATCAGTGAACGAAAGTTAGGGGATCGAAGACGATCAGATACCGTCGTAGTCTTAACCATAAACTATGCCGACTAGGGATCGGGCGGTGTTTCTAATGTGACCCGCTCGGCACCTTACGAGAAATCAAAG-------------TCATTGCCGCCGGTACTGGTGAGTTCGAGGCTGGTATCTCCAAGGATGGCCAGACCCGTGAGCACGCCCTTCTCGCCTACACCCTTGGTGTGAAGCAGCTCATCGTCGCCATCAACAAGATGGACACCACCAAGTGGTCCGAGGAGCGTTACCAGGAGATCATCAAGGAGACCTCCTCCTTCATCAAGAAGGTCGGCTACAACCCCAAGCACGTTCCCTTCGTGCCCATCTCCGGCTTCAACGGTGACAACATGATTGAGCCCTCCACCAACTGCCCCTGGTACAAGGGCTGGGAGAAGGAGACCAAGGCCAAGGCTACTGGCAAGACCCTCCTTGAGGCCATCGACGCCATCGACACCCCCGTCCGTCCCTCCGACAAGCCCCTCCGTCTTCCCCTCCAGGATGTGTACAAGATCGGTGGTATTGGCACGGTCCCTGTCGGTCGTGTCGAGACCGGTGTCATCAAGCCCGGTATGGTCGTCACCTTCGCTCCCGCTGGTGTGACCACTGAGGTCAAGTCCGTCGAGATGCACCACGAGCAGCTTACCGAGGGTGTCCCGGGTGACAACGTCGGCTTCAACGTCAAGAACGTCTCCGTCAAGGAGATCCGTCGTGGCAACGTTGCCGGTGACTCCAAGAACGACCCCCCCAAGGGTGCCGAGTCCTTCAACGCCCAGGTCATCGTCCTTAACCACCCCGGCCAGGTCGGTGCTGGTTACGCTCCCGTCCTTGACTGCCACACTGCCCACATTGCTTGCAAGTTCGCCGAGCTTCTCGAGAAGATCGATCGCCGTACCGGCAAGTCTGTTGAGAGCAGCCCCAAGTTCGTCAAGTCTGGTGACGCCGCTATCGTCAAGATGATTCCCTCCAAGCCCATGTGCG-------------------
>Montagnula_donacina_M_chromolaenicola_MFLUCC_17_1469
GTAACAAGGTTTCCGTAGGTGAACCTGCGGAAGGATCATTAAACA-ACTAGGCCGTAACAAGCCTTGAACCCTTCTCTACGCGCACCTTTACCTTCTCCTTCGGCGGGTCAGCGCCCGCCGTCGGAACC-AACAAACCCCCTTTTGCATCTAGCATACCACCCGTTCCGATCAAAACACAATCGTTACAACTTTCAACAATGGATCTCTTGGCTCTGGCATCGATGAAGAACGCAGCGAAATGCGATAAGTAGTGTGAATTGCAGAATTCAGTGAATCATCGAATCTTTGAACGCACATTGCGCCCCTTGGTATTCCATGGGGCATGCCTGTTCGAGCGTCATCTACACCCTCAAGCTCTGCTTGGTGTTGG-GCGTCTGTCCCGCCTCCGCGC-GCGGACTCGCCCCAAATCCATTGGCAGCGTCCCCTCCCCCCTCTCGCGCAGCACAATGCGCATGACGAGGGAGCGGCGGGATC-GCGACCCACCAAGATGACCACCGTCTTTGACCTCGGATAATAAGCGGAGGAAAAGAAACCAACAGGGATTGCCTCAGTAACGGCGAGTGAAGCGGCAACAGCTCAAATTTGAAATCTGGCCCCCCTCGGGGGTCCGAGTTGTAATTTGCAGAGGGCGCTTTGGCATCGGCGGCGGTCTAAGTTCCTTGGAACAGGACATCGCAGAGGGTGAGAATCCCGTACGTGGGCGCCTGCCTTTGCCGTGTAAAGCCCCTTCGACGAGTCGAGTTGTTTGGGAATGCAGCTCTAAATGGGAGGTAAATTTCTTCTAAAGCTAAATACCGGCCAGAGACCGATAGCGCACAAGTAGAGTGATCGAAAGATGAAAAGTACTTTGGAAAGAGAGTCAAATAGCACGTGAAATTGTTGAAAGGGAAGCGCTTGCAGCCAGACGTGCGCGCGGTTGCTCACCCCGGCTCTCGCCTGGGGCACTCTTCCGCGCGCAGGCCAGCATCAGTTCGGGCGGTCGGATAAAGGCCTCTGTCAAGTACCTTCCCCCGGGAAGGCCTTATAGGGGAGGCGCAATGCGACCAGCCCGGACTGAGGTCCGCGCATCTGCTAGGATGCTGGCGTAATGGCTGTAAGCGGCCCGTCTTGAAACACGGACCAAGGAGTCTAACATCTATGCGAGTGTTTGGGTGTCAAGCCCGGGCGCGCAATGAAAGTGAACGGAGGTGGGATCCCCTCGGGGTGCACCATCGACCGATCCTGATGTCTTCGGATGGATTTGAGTAAGAGCATAGCTGTTGGGACCCGAAAGATGGTGAACTATGCTTGAATAGGGTGAAGCCAGAGGAAACTCTGGTGGAGGCTCGCAGCGGTTCTGACGTGCAAATCGATCGTCAAATTTGGGCATAGGGGCGAAAGACTAATCGAACCATCTAGTAGCTGGTTCCTGCCGAGCGAATGGCTCATTAAATCAGTTATCGTTTATTTGATAGTACCTTACTACTTGGATAACCGTGGTAATTCTAGAGCTAATACATGCTAAAAACCCCAACTTCGGGAGGGGTGTATTTATTAGATAAAAAACCAATGCCCTTCGGGGCTCCTTGGTGATTCATGATAACTTCTCAGATCGCATAGCCTTGAGCTGGCGACGGTTCATTCAAATTTCTGCCCTATCAACTTTCGATGGTAAGGTAGTGGCTTACCATGGTTGCAACGGGTAACGGGGAATTAGGGTTCGATTCCGGAGAGGGAGCCTGAGAAACGGCTACCACATCCAAGGAAGGCAGCAGGCGCGCAAATTACCCAATTCCGATACGGAGAGGTAGTGACAATAAATACTGATACAGGGCTCTTTTGGGTCTTGTAATTGGAATGAGTACAATTTAAACCTCTTAACGAGGAACAATTGGAGGGCAAGTCTGGTGCCAGCAGCCGCGGTAATTCCAGCTCCAATAGCGTATATTAAAGTTGTTGCAGTTAAAAAGCTCGTAGTTGAACCTTTGGCCTGGCTGGCAGGTCCGCCTCACCGCGTGCACTTGTCCGGCCGGGCCTTTTCTTCTGGAGAACCGCATGCCCTTCACTGGGTGTGTTGGGGACCAGGACTTTTACTTTGAAAAAATTAGAGTGTTCAAAGCAGGCCTTTGCTCGAATACGTTAGCATGGAATAATAGAATAGGACGT-GCGGTCCTATTTTGTTGGTTTCTAGGACCGCCGTAATGATTAATAGGGACAGTCGGGGGCATCAGTATTCAATTGTCAGAGGTGAAATTCTTGGATTTATTGAAGACTAACTACTGCGAAAGCATTTGCCAAGGATGTTTTCATTAATCAGTGAACGAAAGTTAGGGGATCGAAGACGATCAGATACCGTCGTAGTCTTAACCATAAACTATGCCGACTAGGGATCGGGCGGTGTTTCTAATGTGACCCGCTCGGCACCTTACGAGAAATCAAAG------------------GCCGCCGGTACTGGTGAGTTCGAGGCTGGTATCTCCAAGGATGGTCAGACCCGTGAGCACGCCCTTCTCGCCTACACCCTCGGTGTGAAGCAGCTCATCGTCGCCATCAACAAGATGGACACCACCAAGTGGTCCGAGGAGCGTTACCAGGAGATCATCAAGGAGACCTCTTCCTTCATCAAGAAGGTCGGCTACAACCCCAAGCACGTTCCCTTCGTGCCCATCTCCGGCTTCAACGGTGACAACATGATCGAGCCCTCCACCAACTGCCCCTGGTACAAGGGCTGGGAGAAGGAGACCAAGGCCAAGGCTACTGGCAAGACCCTCCTTGAGGCCATCGACGCCATCGATACCCCCGTCCGTCCCTCTGACAAGCCCCTCCGTCTTCCCCTTCAGGATGTGTACAAGATCGGTGGTATTGGCACGGTCCCCGTCGGTCGTGTCGAGACCGGTGTCATCAAGCCCGGTATGGTCGTCACCTTCGCTCCCGCTGGTGTGACCACTGAGGTCAAGTCCGTCGAGATGCACCACGAGCAGCTTACCGAGGGTGTCCCGGGTGACAACGTCGGCTTCAACGTCAAGAACGTCTCCGTCAAGGAGATCCGTCGTGGCAACGTTGCTGGTGACTCCAAGAACGACCCCCCCAAGGGTGCCGAGTCCTTCAACGCCCAGGTTATCGTCCTTAACCACCCCGGCCAGGTCGGTGCTGGTTACGCTCCCGTCCTTGACTGCCACACTGCCCACATTGCTTGCAAGTTCGCCGAGCTTCTCGAGAAGATCGACCGCCGTACCGGCAAGTCTGTTGAGAGCAGCCCCAAGTTCGTCAAGTCTGGTGACGCCGCTATCGTCAAGATGATTCCCTCCAAGCCCATGTGCGTTGAG--------------
>Montagnula_donacina_M_puerensis_KUMCC_20_0225
--AACAAGGTTTCCGTAGGTGAACCTGCGGAAGGATCATTAAACA-ACTAGGCCGTAACAAGCCTTGAACCCTTCTCTACGCGCACCTTTACCTTCTCCTTCGGCGGGTCAGCGCCCGCCGTCGGAACC-AACAAACCCCCTTTTGCATCTAGCATACCACCCGTTCCGATCAAAACACAATCGTTACAACTTTCAACAATGGATCTCTTGGCTCTGGCATCGATGAAGAACGCAGCGAAATGCGATAAGTAGTGTGAATTGCAGAATTCAGTGAATCATCGAATCTTTGAACGCACATTGCGCCCCTTGGTATTCCATGGGGCATGCCTGTTCGAGCGTCATCTACACCCTCAAGCTCTGCTTGGTGTTGG-GCGTCTGTCCCGCCTCCGCGC-GCGGACTCGCCCCAAATCCATTGGCAGCGTCCCCTCCCCCCTCTCGCGCAGCACAATGCGCATGACGAGGGAGCGGCGGGATC-GCGACCCACCAAGATGACCACCGTCTTTGACCTCGGAT-------------------------------------------------------------------------------GGCCCCCCTCGGGGGTCCGAGTTGTAATTTGCAGAGGGCGCTTTGGCATCGGCGGCGGTCTAAGTTCCTTGGAACAGGACATCGCAGAGGGTGAGAATCCCGTACGTGGGCGCCTGCCTTTGCCGTGTAAAGCCCCTTCGACGAGTCGAGTTGTTTGGGAATGCAGCTCTAAATGGGAGGTAAATTTCTTCTAAAGCTAAATACCGGCCAGAGACCGATAGCGCACAAGTAGAGTGATCGAAAGATGAAAAGTACTTTGGAAAGAGAGTCAAATAGCACGTGAAATTGTTGAAAGGGAAGCGCTTGCAGCCAGACGTGCGCGCGGTTGCTCACCCCGGCTCTCGCCTGGGGCACTCTTCCGCGCGCAGGCCAGCATCAGTTCGGGCGGTCGGATAAAGGCCTCTGTCAAGTACCTTCCCCCGGGAAGGCCTTATAGGGGAGGCGCAATGCGACCAGCCCGGACTGAGGTCCGCGCATCTGCTAGGATGCTGGCGTAATGGCTGTAAGCGGCCCGTCTTGAAACACGGACCAAGGAGTCTAACATCTATGCGAGTGTTTGGGTGTCAAGCCCGGGCGCGCAATGAAAGTGAACGGAGGTGGGATCCCCTCGGGGTGCACCATCGACCGATCCTGATGTCTTCGGATGGATTTGAGTAAGAGCATAGCTGTTGGGACCCGAAAGATGGTGAACTATGCTTGAATAGGGTGAAGCCAGAGGAAACTCTGGTGGAGGCTCGCAGCGGTTCTGACGTGCAAA--------------------------------------------------------------------------------------------------TTTGATAGTACCTTACTACTTGGATAACCGTGGTAATTCTAGAGCTAATACATGCTAAAAACCCCAACTTCGGGAGGGGTGTATTTATTAGATAAAAAACCAATGCCCTTCGGGGCTCCTTGGTGATTCATGATAACTTCTCAGATCGCATAGCCTTGAGCTGGCGACGGTTCATTCAAATTTCTGCCCTATCAACTTTCGATGGTAAGGTAGTGGCTTACCATGGTTGCAACGGGTAACGGGGAATTAGGGTTCGATTCCGGAGAGGGAGCCTGAGAAACGGCTACCACATCCAAGGAAGGCAGCAGGCGCGCAAATTACCCAATTCCGATACGGAGAGGTAGTGACAATAAATACTGATACAGGGCTCTTTTGGGTCTTGTAATTGGAATGAGTACAATTTAAACCTCTTAACGAGGAACAATTGGAGGGCAAGTCTGGTGCCAGCAGCCGCGGTAATTCCAGCTCCAATAGCGTATATTAAAGTTGTTGCAGTTAAAAAGCTCGTAGTTGAACCTTTGGCCTGGCTGGCAGGTCCGCCTCACCGCGTGCACTTGTCCGGCCGGGCCTTTTCTTCTGGAGAACCGCATGCCCTTCACTGGGTGTGTTGGGGACCAGGACTTTTACTTTGAAAAAATTAGAGTGTTCAAAGCAGGCCTTTGCTCGAATACGTTAGCATGGAATAATAGAATAGGACGT-GCGGTCCTATTTTGTTGGTTTCTAGGACCGCCGTAATGATTAATAGGGACAGTCGGGGGCATCAGTATTCAATTGTCAGAGGTGAAATTCTTGGATTTATTGAAGACTAACTACTGCGAAAGCATTTGCCAAGGATGTTTTCATTAATCAGTGAACGAAAGTTAGGGGATCGAAGACGATCAGATACCGTCGTAGTCTTAACCATAAACTATGCCGACTAGGGATCGGG-----------------------------------------------------------------------------------------------TCTCCAAGGATGGCCAGACCCGTGAGCACGCCCTTCTCGCCTACACCCTTGGTGTGAAGCAGCTCATCGTCGCCATCAACAAGATGGACACCACCAAGTGGTCCGAGGAGCGTTACCAGGAGATCATCAAGGAGACCTCCTCCTTCATCAAGAAGGTCGGCTACAACCCCAAGCACGTTCCCTTCGTGCCCATCTCCGGTTTCAACGGTGACAACATGATTGAGCCCTCCAGCAACTGCCCCTGGTACAAGGGCTGGGAGAAGGAGACCAAGGCCAAGGCCACTGGCAAGACCCTTCTTGAGGCCATCGACGCCATCGACACCCCCGTCCGTCCCTCCGACAAGCCCCTCCGTCTTCCCCTCCAGGATGTGTACAAGATCGGTGGTATTGGCACGGTCCCTGTCGGTCGTGTTGAGACCGGTGTCATCAAGCCCGGTATGGTCGTCACCTTCGCTCCCGCTGGTGTGACCACTGAGGTCAAGTCCGTCGAGATGCACCACGAGCAGCTTACCGAGGGTGTCCCGGGTGACAACGTCGGCTTCAACGTCAAGAACGTCTCCGTCAAGGAGATCCGTCGTGGCAACGTTGCTGGTGACTCCAAGAACGACCCCCCCAAGGGTGCCGAGTCCTTCAACGCCCAGGTCATCGTGCTTAACCACCCCGGCCAGGTCGGTGCTGGTTACGCTCCCGTGCTTGACTGCCACACTGCCCACATTGCTTGCAAGTTTGCCGAGCTTCTCGAGAAGATCGACCGCCGTACCGGCAAGTCTGTTGAGAGCAGCCCCAAGTTCGTCAAGTC------------------------------------------------------------------
>Montagnula_donacina_M_puerensis_KUMCC_20_0331
-----AAGGTTTCCGTAGGTGAACCTGCGGAAGGATCATTAAACA-ACTAGGCCGTAACAAGCCTTGAACCCTTCTCTACGCGCACCTTTACCTTCTCCTTCGGCGGGTCAGCGCCCGCCGTCGGAACC-AACAAACCCCCTTTTGCATCTAGCATACCACCCGTTCCGATCAAAACACAATCGTTACAACTTTCAACAATGGATCTCTTGGCTCTGGCATCGATGAAGAACGCAGCGAAATGCGATAAGTAGTGTGAATTGCAGAATTCAGTGAATCATCGAATCTTTGAACGCACATTGCGCCCCTTGGTATTCCATGGGGCATGCCTGTTCGAGCGTCATCTACACCCTCAAGCTCTGCTTGGTGTTGG-GCGTCTGTCCCGCCTCCGCGC-GCGGACTCGCCCCAAATCCATTGGCAGCGTCCCCTCCCCCCTCTCGCGCAGCACAATGCGCATGACGAGGGAGCGGCGGGATC-GCGACCCACCAAGATGACCACCGTCTTTGACCTCGGAT-------------------------------------------------------------------------AAATCTGGCCCCCCTCGGGGGTCCGAGTTGTAATTTGCAGAGGGCGCTTTGGCATCGGCGGCGGTCTAAGTTCCTTGGAACAGGACATCGCAGAGGGTGAGAATCCCGTACGTGGGCGCCTGCCTTTGCCGTGTAAAGCCCCTTCGACGAGTCGAGTTGTTTGGGAATGCAGCTCTAAATGGGAGGTAAATTTCTTCTAAAGCTAAATACCGGCCAGAGACCGATAGCGCACAAGTAGAGTGATCGAAAGATGAAAAGTACTTTGGAAAGAGAGTCAAATAGCACGTGAAATTGTTGAAAGGGAAGCGCTTGCAGCCAGACGTGCGCGCGGTTGCTCACCCCGGCTCTCGCCTGGGGCACTCTTCCGCGCGCAGGCCAGCATCAGTTCGGGCGGTCGGATAAAGGCCTCTGTCAAGTACCTTCCCCCGGGAAGGCCTTATAGGGGAGGCGCAATGCGACCAGCCCGGACTGAGGTCCGCGCATCTGCTAGGATGCTGGCGTAATGGCTGTAAGCGGCCCGTCTTGAAACACGGACCAAGGAGTCTAACATCTATGCGAGTGTTTGGGTGTCAAGCCCGGGCGCGCAATGAAAGTGAACGGAGGTGGGATCCCCTCGGGGTGCACCATCGACCGATCCTGATGTCTTCGGATGGATTTGAGTAAGAGCATAGCTGTTGGGACCCGAAAGATGGTGAACTATGCTTGAATAGGGTGAAGCCAGAGGAAACTCTGGTGGAGGCTCGCAGCGGTTCTGACGTGCAAA--------------------------------------------------------------------------------------------------------------TTACTACTTGGATAACCGTGGTAATTCTAGAGCTAATACATGCTAAAAACCCCAACTTCGGGAGGGGTGTATTTATTAGATAAAAAACCAATGCCCTTCGGGGCTCCTTGGTGATTCATGATAACTTCTCAGATCGCATAGCCTTGAGCTGGCGACGGTTCATTCAAATTTCTGCCCTATCAACTTTCGATGGTAAGGTAGTGGCTTACCATGGTTGCAACGGGTAACGGGGAATTAGGGTTCGATTCCGGAGAGGGAGCCTGAGAAACGGCTACCACATCCAAGGAAGGCAGCAGGCGCGCAAATTACCCAATTCCGATACGGAGAGGTAGTGACAATAAATACTGATACAGGGCTCTTTTGGGTCTTGTAATTGGAATGAGTACAATTTAAACCTCTTAACGAGGAACAATTGGAGGGCAAGTCTGGTGCCAGCAGCCGCGGTAATTCCAGCTCCAATAGCGTATATTAAAGTTGTTGCAGTTAAAAAGCTCGTAGTTGAACCTTTGGCCTGGCTGGCAGGTCCGCCTCACCGCGTGCACTTGTCCGGCCGGGCCTTTTCTTCTGGAGAACCGCATGCCCTTCACTGGGTGTGTTGGGGACCAGGACTTTTACTTTGAAAAAATTAGAGTGTTCAAAGCAGGCCTTTGCTCGAATACGTTAGCATGGAATAATAGAATAGGACGT-GCGGTCCTATTTTGTTGGTTTCTAGGACCGCCGTAATGATTAATAGGGACAGTCGGGGGCATCAGTATTCAATTGTCAGAGGTGAAATTCTTGGATTTATTGAAGACTAACTACTGCGAAAGCATTTGCCAAGGATGTTTTCATTAATCAGTGAACGAAAGTTAGGGGATCGAAGACGATCAGATACCGTCGTAGTCTTAACCATAAACTATGCCGACTAGGGATCGGGCGG--------------------------------------------------------------------------------------------TCTCCAAGGATGGCCAGACCCGTGAGCACGCCCTTCTCGCCTACACCCTTGGTGTGAAGCAGCTCATCGTCGCCATCAACAAGATGGACACCACCAAGTGGTCCGAGGAGCGTTACCAGGAGATCATCAAGGAGACCTCCTCCTTCATCAAGAAGGTCGGCTACAACCCCAAGCACGTTCCCTTCGTGCCCATCTCCGGTTTCAACGGTGACAACATGATTGAGCCCTCCAGCAACTGCCCCTGGTACAAGGGCTGGGAGAAGGAGACCAAGGCCAAGGCCACTGGCAAGACCCTTCTTGAGGCCATCGACGCCATCGACACCCCCGTCCGTCCCTCCGACAAGCCCCTCCGTCTTCCCCTCCAGGATGTGTACAAGATCGGTGGTATTGGCACGGTCCCTGTCGGTCGTGTTGAGACCGGTGTCATCAAGCCCGGTATGGTCGTCACCTTCGCTCCCGCTGGTGTGACCACTGAGGTCAAGTCCGTCGAGATGCACCACGAGCAGCTTACCGAGGGTGTCCCGGGTGACAACGTCGGCTTCAACGTCAAGAACGTCTCCGTCAAGGAGATCCGTCGTGGCAACGTTGCTGGTGACTCCAAGAACGACCCCCCCAAGGGTGCCGAGTCCTTCAACGCCCAGGTCATCGTGCTTAACCACCCCGGCCAGGTCGGTGCTGGTTACGCTCCCGTGCTTGACTGCCACACTGCCCACATTGCTTGCAAGTTTGCCGAGCTTCTCGAGAAGATCGACCGCCGTACCGGCAAGTCTGTTGAGAGCAGCCCCAAGTTCGTCAAGTC------------------------------------------------------------------
>Montagnula_donacina_M_saikhuensis_MFLUCC_16_0315
------------------------------------------------------GTAACAAGCCTTGAACCCTTCTCTACGCGCACCTTTACCTTCTCCTTCGGCGGGTCAGCGCCCGCCGTCGGAACC-AACAAACCCCCTTTTGCATCTAGCATACCACCCGTTCCGATCAAAACACAATCGTTACAACTTTCAACAATGGATCTCTTGGATCTGGCATCGATGAAGAACGCAGCGAAATGCGATAAGTAGTGTGAATTGCAGAATTCAGTGAATCATCGAATCTTTGAACGCACATTGCGCCCCTTGGTATTCCATGGGGCATGCCTGTTCGAGCGTCATCTACACCCTCAAGCTCTGCTTGGTGTTGG-GCGTCTGTCCCGCCTCCGCGC-GCGGACTCGCCCCAAATCCATTGGCAGCGTCCCCTCCCCCCTCTCGCGCAGCACAATGCGCATGACGAGGGAGCGGCGGGATC-GCGACCCACCAAGATGACCACCGTCTTTGACCTCGGAT-----------------------------ATTGCCCTAGTAACGGCGAGTGAAGCGGCAACAGCTCAAATTTGAAATCTGGCCCCCCTCGGGGGTCCGAGTTGTAATTTGCAGAGGGCGCTTTGGCATCGGCGGCGGTCTAAGTTCCTTGGAACAGGACATCGCAGAGGGTGAGAATCCCGTACGTGGGCGCCTGCCTTTGCCGTGTAAAGCCCCTTCGACGAGTCGAGTTGTTTGGGAATGCAGCTCTAAATGGGAGGTAAATTTCTTCTAAAGCTAAATACCGGCCAGAGACCGATAGCGCACAAGTAGAGTGATCGAAAGATGAAAAGTACTTTGGAAAGAGAGTCAAATAGCACGTGAAATTGTTGAAAGGGAAGCGCTTGCAGCCAGACGTGCGCGCGGTTGCTCACCCCGGCTCTCGCCTGGGGCACTCTTCCGCGCGCAGGCCAGCATCAGTTCGGGCGGTCGGATAAAGGCCTCTGTCAAGTACCTTCCCCCGGGAAGGCCTTATAGGGGAGGCGCAATGCGACCAGCCCGGACTGAGGTCCGCGCATCTGCTAGGATGCTGGCGTAATGGCTGTAAGCGGCCCGTCTTGAAACACGGACCAAGGAGTCTAACATCTATGCGAGTGTTTGGGTGTCAAGCCCGGGCGCGCAATGAAAGTGAACGGAGGTGGGATCCCCTCGGGGTGCACCATCGACCGATCCTGATGTCTTCGGATGGATTTGAGTAAGAGCATAGCTGTTGGGACCCGAAAGATGGTGAACTATGCTTGAATAGGGTGAAGCCAGAGGAAACTCTGGTGGAGGCTCGCAGCGGTTCTGACGTGCAAATCGATCGTCAAATTTGGGCATAGGGGCGAAAGACTAATCGAACCAT------------------------AATGGCTCATTAAATCAGTTATCGTTTATTTGATAGTACCTTACTACTTGGATAACCGTGGTAATTCTAGAGCTAATACATGCTAAAAACCCCAACTTCGGAAGGGGTGTATTTATTAGATAAAAAACCAATGCCCTTCGGGGCTCCTTGGTGATTCATGATAACTTCTCAGATCGCATAGCCTTGAGCTGGCGACGGTTCATTCAAATTTCTGCCCTATCAACTTTCGATGGTAAGGTAGTGGCTTACCATGGTTGCAACGGGTAACGGGGAATTAGGGTTCGATTCCGGAGAGGGAGCCTGAGAAACGGCTACCACATCCAAGGAAGGCAGCAGGCGCGCAAATTACCCAATTCCGATGCGGAGAGGTAGTGACAATAAATACTGATACAGGGCTCTTTTGGGTCTTGTAATTGGAATGAGTACAATTTAAACCTCTTAACGAGGAACAATTGGAGGGCAAGTCTGGTGCCAGCAGCCGCGGTAATTCCAGCTCCAATAGCGTATATTAAAGTTGTTGCAGTTAAAAAGCTCGTAGTTGAAACTTTGGCCTGGCTGGCAGGTCCGCCTCACCGCGTGCACTTGTCCGGCCGGGCCTTTTCTTCTGGAGAACCGCATGCCCTTCACTGGGTGTGTTGGGGACCAGGACTTTTACTTTGAAAAAATTAGAGTGTTCAAAGCAGGCCTTTGCTCGAATACGTTAGCATGGAATAATAGAATAGGACGT-GCGGTCCTATTTTGTTGGTTTCTAGGACCGCCGTAATGATTAATAGGGACAGTCGGGGGCATCAGTATTCATTTGTCAGAGGTGAAATTCTTGGATTTATTGAAGACTAACTACTGCGAAAGCATTTGCCAAGGATGTTTTCATTAATCAGTGAACGAAAGTTAGGGGATCGAAGACGATCAGATACCGTCGTAGTCTTAACCATAAACTATGCCGACTAGGGATCGGGCGGTGTTTCTATTGTGACCCGCTCGGCACCTTACGAGAAATCAAAG??????????????????????????????????????????????????????????????????????????????????????????????????????????????????????????????????????????????????????????????????????????????????????????????????????????????????????????????????????????????????????????????????????????????????????????????????????????????????????????????????????????????????????????????????????????????????????????????????????????????????????????????????????????????????????????????????????????????????????????????????????????????????????????????????????????????????????????????????????????????????????????????????????????????????????????????????????????????????????????????????????????????????????????????????????????????????????????????????????????????????????????????????????????????????????????????????????????????????????????????????????????????????????????????????????????????????????????????????????????????????????????????????????????????????
>Montagnula_donacina_M_thailandica_MFLUCC_17_1508
GTAACAAGGTTTCCGTAGGTGAACCTGCGGAAGGATCATTAAACA-ACTAGGCCGTAACAAGCCTTGAACCCTTCTCTACGCGCACCTTTACCTTCTCCTTCGGCGGGTCAGCGCCCGCCGTCGGAACC-AACAAACCCCCTTTTGCATCTAGCATACCACCCGTTCCGATCAAAACACAATCGTTACAACTTTCAACAATGGATCTCTTGGCTCTGGCATCGATGAAGAACGCAGCGAAATGCGATAAGTAGTGTGAATTGCAGAATTCAGTGAATCATCGAATCTTTGAACGCACATTGCGCCCCTTGGTATTCCATGGGGCATGCCTGTTCGAGCGTCATCTACACCCTCAAGCTCTGCTTGGTGTTGG-GCGTCTGTCCCGCCTCCGCGC-GCGGACTCGCCCCAAATCCATTGGCAGCGTCCCCTCCCCCCTCTCGCGCAGCACAATGCGCATGACGAGGGAGCGGCGGGATC-GCGACCCACCAAGATGACCACCGTCTTTGACCTCGGATAATAAGCGGAGGAAAAGAAACCAACAGGGATTGCCTCAGTAACGGCGAGTGAAGCGGCAACAGCTCAAATTTGAAATCTGGCCCCCCTCGGGGGTCCGAGTTGTAATTTGCAGAGGGCGCTTTGGCATCGGCGGCGGTCTAAGTTCCTTGGAACAGGACATCGCAGAGGGTGAGAATCCCGTACGTGGGCGCCTGCCTTTGCCGTGTAAAGCCCCTTCGACGAGTCGAGTTGTTTGGGAATGCAGCTCTAAATGGGAGGTAAATTTCTTCTAAAGCTAAATACCGGCCAGAGACCGATAGCGCACAAGTAGAGTGATCGAAAGATGAAAAGTACTTTGGAAAGAGAGTCAAATAGCACGTGAAATTGTTGAAAGGGAAGCGCTTGCAGCCAGACGTGCGCGCGGTTGCTCACCCCGGCTCTCGCCTGGGGCACTCTTCCGCGCGCAGGCCAGCATCAGTTCGGGCGGTCGGATAAAGGCCTCTGTCAAGTACCTTCCCCCGGGAAGGCCTTATAGGGGAGGCGCAATGCGACCAGCCCGGACTGAGGTCCGCGCATCTGCTAGGATGCTGGCGTAATGGCTGTAAGCGGCCCGTCTTGAAACACGGACCAAGGAGTCTAACATCTATGCGAGTGTTTGGGTGTCAAGCCCGGGCGCGCAATGAAAGTGAACGGAGGTGGGATCCCCTCGGGGTGCACCATCGACCGATCCTGATGTCTTCGGATGGATTTGAGTAAGAGCATAGCTGTTGGGACCCGAAAGATGGTGAACTATGCTTGAATAGGGTGAAGCCAGAGGAAACTCTGGTGGAGGCTCGCAGCGGTTCTGACGTGCAAATCGATCGTCAAATTTGGGCATAGGGGCGAAAGACTAATCGAACCATCTAGTAGCTGGTTCCTGCCGAGCGAATGGCTCATTAAATCAGTTATCGTTTATTTGATAGTACCTTACTACTTGGATAACCGTGGTAATTCTAGAGCTAATACATGCTAAAAACCCCAACTTCGGGAGGGGTGTATTTATTAGATAAAAAACCAATGCCCTTCGGGGCTCCTTGGTGATTCATGATAACTTCTCAGATCGCATAGCCTTGAGCTGGCGACGGTTCATTCAAATTTCTGCCCTATCAACTTTCGATGGTAAGGTAGTGGCTTACCATGGTTGCAACGGGTAACGGGGAATTAGGGTTCGATTCCGGAGAGGGAGCCTGAGAAACGGCTACCACATCCAAGGAAGGCAGCAGGCGCGCAAATTACCCAATTCCGATACGGAGAGGTAGTGACAATAAATACTGATACAGGGCTCTTTTGGGTCTTGTAATTGGAATGAGTACAATTTAAACCTCTTAACGAGGAACAATTGGAGGGCAAGTCTGGTGCCAGCAGCCGCGGTAATTCCAGCTCCAATAGCGTATATTAAAGTTGTTGCAGTTAAAAAGCTCGTAGTTGAACCTTTGGCCTGGCTGGCAGGTCCGCCTCACCGCGTGCACTTGTCCGGCCGGGCCTTTTCTTCTGGAGAACCGCATGCCCTTCACTGGGTGTGTTGGGGACCAGGACTTTTACTTTGAAAAAATTAGAGTGTTCAAAGCAGGCCTTTGCTCGAATACGTTAGCATGGAATAATAGAATAGGACGT-GCGGTCCTATTTTGTTGGTTTCTAGGACCGCCGTAATGATTAATAGGGACAGTTGGGGGCATCAGTATTCAATTGTCAGAGGTGAAATTCTTGGATTTATTGAAGACTAACTACTGCGAAAGCATTTGCCAAAGATGTTTTCATTAATCAGTGAACGAAAGTTAGGGGATCGAAGACGATCAGATACCGTCGTAGTCTTAACCATAAACTATGCCGACTAGGGATCGGGCGGTGTTTCTAATGTGACCCGCTCGGCACCTTACGAGAAATCAAAG------------------GCCGCCGGTACTGGTGAGTTCGAGGCTGGTATCTCCAAGGATGGCCAGACCCGTGAGCACGCCCTTCTCGCCTACACCCTTGGTGTGAAGCAGCTCATCGTCGCCATCAACAAGATGGACACCACCAAGTGGTCCGAGGAGCGTTACCAGGAGATCATCAAGGAGACCTCCTCCTTCATCAAGAAGGTCGGCTACAACCCCAAGCACGTTCCCTTCGTGCCCATCTCCGGCTTCAACGGTGACAACATGATTGAGCCCTCCACCAACTGCCCCTGGTACAAGGGCTGGGAGAAGGAGACCAAGGCCAAGGCTACTGGCAAGACCCTCCTTGAGGCCATCGACGCCATCGACACCCCCGTCCGTCCCTCCGACAAGCCCCTCCGTCTTCCCCTCCAGGATGTGTACAAGATTGGTGGTATTGGCACGGTCCCTGTCGGTCGTGTCGAGACCGGTGTCATCAAGCCCGGTATGGTCGTCACCTTCGCTCCCGCTGGTGTGACCACTGAGGTCAAGTCCGTCGAGATGCACCACGAGCAGCTTACCGAGGGTGTCCCGGGTGACAACGTCGGCTTCAACGTCAAGAACGTCTCCGTCAAGGAGATCCGTCGTGGCAACGTTGCCGGTGACTCCAAGAACGACCCCCCCAAGGGTGCCGAGTCTTTCAACGCCCAGGTCATCGTCCTTAACCACCCCGGCCAGGTCGGTGCTGGTTACGCTCCCGTCCTTGACTGCCACACTGCCCACATTGCTTGCAAGTTCGCCGAGCTTCTCGAGAAGATCGATCGCCGTACCGGCAAGTCTGTTGAGAGCAGCCCCAAGTTCGTCAAGTCTGGTGACGCCGCTATCGTCAAGATGATTCCCTCCAAGCCCATGTGCGTTGAG--------------
>Montagnula_donacina_M_thailandica_MFLUCC_21_0075
-TAACAAGGTTTCCGTAGGTGAACCTGCGGAAGGATCATTAAACA-ACTAGGCCGTAACAAGCCTTGAACCCTTCTCTACGCGCACCCTTACCTTCTCCTTCGGCGGGTCAGCGCCCGCCGTCGGAACC-AACAAACCCCCTTTTGCATCTAGCATACCACCCGTTCCGATCAAAACACAATCGTTACAACTTTCAACAATGGATCTCTTGGCTCTGGCATCGATGAAGAACGCAGCGAAATGCGATAAGTAGTGTGAATTGCAGAATTCAGTGAATCATCGAATCTTTGAACGCACATTGCGCCCCTTGGTATTCCATGGGGCATGCCTGTTCGAGCGTCATCTACACCCTCAAGCTCTGCTTGGTGTTGG-GCGTCTGTCCCGCCTCCGCGC-GCGGACTCGCCCCAAATCCATTGGCAGCGTCCCCTCCCCCCTCTCGCGCAGCACAATGCGCATGACGAGGGAGCGGCGGGATC-GCGACCCACCAAGATGACCACCGTCTTTGACCTCGGATAATAAGCGGAGGAAAAGAAACCAACAGGGATTGCCTCAGTAACGGCGAGTGAAGCGGCAACAGCTCAAATTTGAAATCTGGCCCCCCTCGGGGGTCCGAGTTGTAATTTGCAGAGGGCGCTTTGGCATCGGCGGCGGTCTAAGTTCCTTGGAACAGGACATCGCAGAGGGTGAGAATCCCGTACGTGGGCGCCTGCCTTTGCCGTGTAAAGCCCCTTCGACGAGTCGAGTTGTTTGGGAATGCAGCTCTAAATGGGAGGTAAATTTCTTCTAAAGCTAAATACCGGCCAGAGACCGATAGCGCACAAGTAGAGTGATCGAAAGATGAAAAGTACTTTGGAAAGAGAGTCAAATAGCACGTGAAATTGTTGAAAGGGAAGCGCTTGCAGCCAGACGTGCGCGCGGTTGCTCACCCCGGCTCTCGCCTGGGGCACTCTTCCGCGCGCAGGCCAGCATCAGTTCGGGCGGTCGGATAAAGGCCTCTGTCAAGTACCTTCCCCCGGGAAGGCCTTATAGGGGAGGCGCAATGCGACCAGCCCGGACTGAGGTCCGCGCATCTGCTAGGATGCTGGCGTAATGGCTGTAAGCGGCCCGTCTTGAAACACGGACCAAGGAGTCTAACATCTATGCGAGTGTTTGGGTGTCAAGCCCGGGCGCGCAATGAAAGTGAACGGAGGTGGGATCCCCTCGGGGTGCACCATCGACCGATCCTGATGTCTTCGGATGGATTTGAGTAAGAGCATAGCTGTTGGGACCCGAAAGATGGTGAACTATGCTTGAATAGGGTGAAGCCAGAGGAAACTCTGGTGGAGGCTCGCAGCGGTTCTGACGTGCAAATCGATCGTCAAATTTGGGCATAGGGGCGAAAGACTAATCGAACCATCTAGTAGCTGGTTCCTGCCG-????????????????????????????????????????????????????????????????????????????????????????????????????????????????????????????????????????????????????????????????????????????????????????????????????????????????????????????????????????????????????????????????????????????????????????????????????????????????????????????????????????????????????????????????????????????????????????????????????????????????????????????????????????????????????????????????????????????????????????????????????????????????????????????????????????????????????????????????????????????????????????????????????????????????????????????????????????????????????????????????????????????????????????????????????????????????????????????????????????????????????????????????????????????????????????????????????????????????????????????????????????????????????????????????????????????????????????????????????????????????????????????????????????????????????????????????????????????????????????????????????????????????????????????????????????????????????????????????????????????????????????????????????????????????????????????????????????????????????????????????????????????????????????????????????????????????????????????????????????????????????????????????????????????????????????????????????????????????????????????????????????????????????????????????????????????????????????????????????????????????????????????????????????????????????????????????????????????????????????????????????????????????????????????????????????????????????????????????????????????????????????????????????????????????????????????????????????????????????????????????????????????????????????????????????????????????????????????????????????????????????????????????????????????????????????????????????????????????????????????????????????????????????????????????????????????????????????????????????????????????????????????????????????????????????????????????????????????????????????????????
>Montagnula_donacina_M_thailandica_ZHKUCC_22_0206
TGTACAAGGTTTCCGTAGGTGAACCTGCGGAAGGATCATTAAACA-ACTAGGCCGTAACAAGCCTTGAACCCTTCTCTACGCGCACCTTTACCTTCTCCTTCGGCGGGTCAGCGCCCGCCGTCGGAACC-AACAAACCCCCTTTTGCATCTAGCATACCACCCGTTCCGATCAAAACACAATCGTTACAACTTTCAACAATGGATCTCTTGGCTCTGGCATCGATGAAGAACGCAGCGAAATGCGATAAGTAGTGTGAATTGCAGAATTCAGTGAATCATCGAATCTTTGAACGCACATTGCGCCCCTTGGTATTCCATGGGGCATGCCTGTTCGAGCGTCATCTACACCCTCAAGCTCTGCTTGGTGTTGG-GCGTCTGTCCCGCCTCCGCGC-GCGGACTCGCCCCAAATCCATTGGCAGCGTCCCCTCCCCCCTCTCGCGCAGCACAATGCGCATGACGAGGGAGCGGCGGGATC-GCGACCCACCAAGATGACCACCGTCTTTGACCTCGGATAATAAGCGGAGGAAAAGAAACCAACAGGGATTGCCTCAGTAACGGCGAGTGAAGCGGCAACAGCTCAAATTTGAAATCTGGCCCCCCTCGGGGGTCCGAGTTGTAATTTGCAGAGGGCGCTTTGGCATCGGCGGCGGTCTAAGTTCCTTGGAACAGGACATCGCAGAGGGTGAGAATCCCGTACGTGGGCGCCTGCCTTTGCCGTGTAAAGCCCCTTCGACGAGTCGAGTTGTTTGGGAATGCAGCTCTAAATGGGAGGTAAATTTCTTCTAAAGCTAAATACCGGCCAGAGACCGATAGCGCACAAGTAGAGTGATCGAAAGATGAAAAGTACTTTGGAAAGAGAGTCAAATAGCACGTGAAATTGTTGAAAGGGAAGCGCTTGCAGCCAGACGTGCGCGCGGTTGCTCACCCCGGCTCTCGCCTGGGGCACTCTTCCGCGCGCAGGCCAGCATCAGTTCGGGCGGTCGGATAAAGGCCTCTGTCAAGTACCTTCCCCCGGGAAGGCCTTATAGGGGAGGCGCAATGCGACCAGCCCGGACTGAGGTCCGCGCATCTGCTAGGATGCTGGCGTAATGGCTGTAAGCGGCCCGTCTTGAAACACGGACCAAGGAGTCTAACATCTATGCGAGTGTTTGGGTGTCAAGCCCGGGCGCGCAATGAAAGTGAACGGAGGTGGGATCCCCTCGGGGTGCACCATCGACCGATCCTGATGTCTTCGGATGGATTTGAGTAAGAGCATAGCTGTTGGGACCCGAAAGATGGTGAACTATGCTTGAATAGGGTGAAGCCAGAGGAAACTCTGGTGGAGGCTCGCAGCGGTTCTGACGTGCAAATCGATCGTCAAATTTGGGCATAGGGGCGAAAGACTAATCGAACCATCTAGTAGCTGGTTCCTGCCGAGCGAATGGCTCATTAAATCAGTTATCGTTTATTTGATAGTACCTTACTACTTGGATAACCGTGGTAATTCTAGAGCTAATACATGCTAAAAACCCCAACTTCGGGAGGGGTGTATTTATTAGATAAAAAACCAATGCCCTTCGGGGCTCCTTGGTGATTCATGATAACTTCTCAGATCGCATAGCCTTGAGCTGGCGACGGTTCATTCAAATTTCTGCCCTATCAACTTTCGATGGTAAGGTAGTGGCTTACCATGGTTGCAACGGGTAACGGGGAATTAGGGTTCGATTCCGGAGAGGGAGCCTGAGAAACGGCTACCACATCCAAGGAAGGCAGCAGGCGCGCAAATTACCCAATTCCGATACGGAGAGGTAGTGACAATAAATACTGATACAGGGCTCTTTTGGGTCTTGTAATTGGAATGAGTACAATTTAAACCTCTTAACGAGGAACAATTGGAGGGCAAGTCTGGTGCCAGCAGCCGCGGTAATTCCAGCTCCAATAGCGTATATTAAAGTTGTTGCAGTTAAAAAGCTCGTAGTTGAACCTTTGGCCTGGCTGGCAGGTCCGCCTCACCGCGTGCACTTGTCCGGCCGGGCCTTTTCTTCTGGAGAACCGCATGCCCTTCACTGGGTGTGTTGGGGACCAGGACTTTTACTTTGAAAAAATTAGAGTGTTCAAAGCAGGCCTTTGCTCGAATACGTTAGCATGGAATAATAGAATAGGACGT-GCGGTCCTATTTTGTTGGTTTCTAGGACCGCCGTAATGATTAATAGGGACAGTTGGGGGCATCAGTATTCAATTGTCAGAGGTGAAATTCTTGGATTTATTGAAGACTAACTACTGCGAAAGCATTTGCCAAAGATGTTTTCATTAATCAGTGAACGAAAGTTAGGGGATCGAAGACGATCAGATACCGTCGTAGTCTTAACCATAAACTATGCCGACTAGGGATCGGGCGGTGTTTCTAATGTGACCCGCTCGGCACCTTACGAGAAATCAAAGTGCGCCATTCTCATCATTGCCGCCGGTACTGGTGAGTTCGAGGCTGGTATCTCCAAGGATGGCCAGACCCGTGAGCACGCCCTTCTCGCCTACACCCTTGGTGTGAAGCAGCTCATCGTCGCCATCAACAAGATGGACACCACCAAGTGGTCCGAGGAGCGTTACCAGGAGATCATCAAGGAGACCTCCTCCTTCATCAAGAAGGTCGGCTACAACCCCAAGCACGTTCCCTTCGTGCCCATCTCCGGCTTCAACGGTGACAACATGATTGAGCCCTCCACCAACTGCCCCTGGTACAAGGGCTGGGAGAAGGAGACCAAGGCCAAGGCTACTGGCAAGACCCTCCTTGAGGCCATCGACGCCATCGACACCCCCGTCCGTCCCTCCGACAAGCCCCTCCGTCTTCCCCTCCAGGATGTGTACAAGATCGGTGGTATTGGCACGGTCCCTGTCGGTCGTGTCGAGACCGGTGTCATCAAGCCCGGTATGGTCGTCACCTTCGCTCCCGCTGGTGTGACCACTGAGGTCAAGTCCGTCGAGATGCACCACGAGCAGCTTACCGAGGGTGTCCCGGGTGACAACGTCGGCTTCAACGTCAAGAACGTCTCCGTCAAGGAGATCCGTCGTGGCAACGTTGCCGGTGACTCCAAGAACGACCCCCCCAAGGGTGCCGAGTCCTTCAACGCCCAGGTCATCGTCCTTAACCACCCCGGCCAGGTCGGTGCTGGTTACGCTCCCGTCCTTGACTGCCACACTGCCCACATTGCTTGCAAGTTCGCCGAGCTTCTCGAGAAGATCGATCGCCGTACCGGCAAGTCTGTTGAGAGCAGCCCCAAGTTCGTCAAGTCTGGTGACGCCGCTATCGTCAAGATGATTCCCTCCAAGCCCATGTGCGTTGAGGCTTTCACCGAGTA
>Montagnula_donacina_M_thailandica_ZHKUCC_22_0207
ATGACAAGGTTTCCGTAGGTGAACCTGCGGAAGGATCATTAAACA-ACTAGGCCGTAACAAGCCTTGAACCCTTCTCTACGCGCACCTTTACCTTCTCCTTCGGCGGGTCAGCGCCCGCCGTCGGAACC-AACAAACCCCCTTTTGCATCTAGCATACCACCCGTTCCGATCAAAACACAATCGTTACAACTTTCAACAATGGATCTCTTGGCTCTGGCATCGATGAAGAACGCAGCGAAATGCGATAAGTAGTGTGAATTGCAGAATTCAGTGAATCATCGAATCTTTGAACGCACATTGCGCCCCTTGGTATTCCATGGGGCATGCCTGTTCGAGCGTCATCTACACCCTCAAGCTCTGCTTGGTGTTGG-GCGTCTGTCCCGCCTCCGCGC-GCGGACTCGCCCCAAATCCATTGGCAGCGTCCCCTCCCCCCTCTCGCGCAGCACAATGCGCATGACGAGGGAGCGGCGGGATC-GCGACCCACCAAGATGACCACCGTCTTTGACCTCGGATAATAAGCGGAGGAAAAGAAACCAACAGGGATTGCCTCAGTAACGGCGAGTGAAGCGGCAACAGCTCAAATTTGAAATCTGGCCCCCCTCGGGGGTCCGAGTTGTAATTTGCAGAGGGCGCTTTGGCATCGGCGGCGGTCTAAGTTCCTTGGAACAGGACATCGCAGAGGGTGAGAATCCCGTACGTGGGCGCCTGCCTTTGCCGTGTAAAGCCCCTTCGACGAGTCGAGTTGTTTGGGAATGCAGCTCTAAATGGGAGGTAAATTTCTTCTAAAGCTAAATACCGGCCAGAGACCGATAGCGCACAAGTAGAGTGATCGAAAGATGAAAAGTACTTTGGAAAGAGAGTCAAATAGCACGTGAAATTGTTGAAAGGGAAGCGCTTGCAGCCAGACGTGCGCGCGGTTGCTCACCCCGGCTCTCGCCTGGGGCACTCTTCCGCGCGCAGGCCAGCATCAGTTCGGGCGGTCGGATAAAGGCCTCTGTCAAGTACCTTCCCCCGGGAAGGCCTTATAGGGGAGGCGCAATGCGACCAGCCCGGACTGAGGTCCGCGCATCTGCTAGGATGCTGGCGTAATGGCTGTAAGCGGCCCGTCTTGAAACACGGACCAAGGAGTCTAACATCTATGCGAGTGTTTGGGTGTCAAGCCCGGGCGCGCAATGAAAGTGAACGGAGGTGGGATCCCCTCGGGGTGCACCATCGACCGATCCTGATGTCTTCGGATGGATTTGAGTAAGAGCATAGCTGTTGGGACCCGAAAGATGGTGAACTATGCTTGAATAGGGTGAAGCCAGAGGAAACTCTGGTGGAGGCTCGCAGCGGTTCTGACGTGCAAATCGATCGTCAAATTTGGGCATAGGGGCGAAAGACTAATCGAACCATCTAGTAGCTGGTTCCTGCCGAGCGAATGGCTCATTAAATCAGTTATCGTTTATTTGATAGTACCTTACTACTTGGATAACCGTGGTAATTCTAGAGCTAATACATGCTAAAAACCCCAACTTCGGGAGGGGTGTATTTATTAGATAAAAAACCAATGCCCTTCGGGGCTCCTTGGTGATTCATGATAACTTCTCAGATCGCATAGCCTTGAGCTGGCGACGGTTCATTCAAATTTCTGCCCTATCAACTTTCGATGGTAAGGTAGTGGCTTACCATGGTTGCAACGGGTAACGGGGAATTAGGGTTCGATTCCGGAGAGGGAGCCTGAGAAACGGCTACCACATCCAAGGAAGGCAGCAGGCGCGCAAATTACCCAATTCCGATACGGAGAGGTAGTGACAATAAATACTGATACAGGGCTCTTTTGGGTCTTGTAATTGGAATGAGTACAATTTAAACCTCTTAACGAGGAACAATTGGAGGGCAAGTCTGGTGCCAGCAGCCGCGGTAATTCCAGCTCCAATAGCGTATATTAAAGTTGTTGCAGTTAAAAAGCTCGTAGTTGAACCTTTGGCCTGGCTGGCAGGTCCGCCTCACCGCGTGCACTTGTCCGGCCGGGCCTTTTCTTCTGGAGAACCGCATGCCCTTCACTGGGTGTGTTGGGGACCAGGACTTTTACTTTGAAAAAATTAGAGTGTTCAAAGCAGGCCTTTGCTCGAATACGTTAGCATGGAATAATAGAATAGGACGT-GCGGTCCTATTTTGTTGGTTTCTAGGACCGCCGTAATGATTAATAGGGACAGTTGGGGGCATCAGTATTCAATTGTCAGAGGTGAAATTCTTGGATTTATTGAAGACTAACTACTGCGAAAGCATTTGCCAAAGATGTTTTCATTAATCAGTGAACGAAAGTTAGGGGATCGAAGACGATCAGATACCGTCGTAGTCTTAACCATAAACTATGCCGACTAGGGATCGGGCGGTGTTTCTAATGTGACCCGCTCGGCACCTTACGAGAAATCAAAGTGCGCCATTCTCATCATTGCCGCCGGTACTGGTGAGTTCGAGGCTGGTATCTCCAAGGATGGCCAGACCCGTGAGCACGCCCTTCTCGCCTACACCCTTGGTGTGAAGCAGCTCATCGTCGCCATCAACAAGATGGACACCACCAAGTGGTCCGAGGAGCGTTACCAGGAGATCATCAAGGAGACCTCCTCCTTCATCAAGAAGGTCGGCTACAACCCCAAGCACGTTCCCTTCGTGCCCATCTCCGGCTTCAACGGTGACAACATGATTGAGCCCTCCACCAACTGCCCCTGGTACAAGGGCTGGGAGAAGGAGACCAAGGCCAAGGCTACTGGCAAGACCCTCCTTGAGGCCATCGACGCCATCGACACCCCCGTCCGTCCCTCCGACAAGCCCCTCCGTCTTCCCCTCCAGGATGTGTACAAGATCGGTGGTATTGGCACGGTCCCTGTCGGTCGTGTCGAGACCGGTGTCATCAAGCCCGGTATGGTCGTCACCTTCGCTCCCGCTGGTGTGACCACTGAGGTCAAGTCCGTCGAGATGCACCACGAGCAGCTTACCGAGGGTGTCCCGGGTGACAACGTCGGCTTCAACGTCAAGAACGTCTCCGTCAAGGAGATCCGTCGTGGCAACGTTGCCGGTGACTCCAAGAACGACCCCCCCAAGGGTGCCGAGTCCTTCAACGCCCAGGTCATCGTCCTTAACCACCCCGGCCAGGTCGGTGCTGGTTACGCTCCCGTCCTTGACTGCCACACTGCCCACATTGCTTGCAAGTTCGCCGAGCTTCTCGAGAAGATCGATCGCCGTACCGGCAAGTCTGTTGAGAGCAGCCCCAAGTTCGTCAAGTCTGGTGACGCCGCTATCGTCAAGATGATTCCCTCCAAGCCCATGTGCGTTGAGGCTTTCACCGAGTA
>Montagnula_graminicola_MFLUCC_13_0352
------------------------------------------------------GTAACAAGCCTTGAACCCTTCTCTACGCGCACCTTTACCTTCTCCTTCGGCGGGTCAGCGCCCGCCGTCGGAACC-AACAAACCCCCTTTTGCATCTAGCATACCACCCGTTCCGATCAAAACACAATCGTTACAACTTTCAACAATGGATCTCTTGGCTCTGGCATCGATGAAGAACGCAGCGAAATGCGATAAGTAGTGTGAATTGCAGAATTCAGTGAATCATCGAATCTTTGAACGCACATTGCGCCCCTTGGTATTCCATGGGGCATGCCTGTTCGAGCGTCATCTACACCCTCAAGCTCTGCTTGGTGTTGG-GCGTCTGTCCCGCCTCCGCGC-GCGGACTCGCCCCAAATCCATTGGCAGCGTCCCCTCCCCCCTCTCGCGCAGCACAATGCGCATGACGAGGGAGCGGCGGGATC-GCGACCCACCAAGATGACCACCG-------------------------------------------------------------------------------------------TCTGGCCCCCCTCGGGGGTCCGAGTTGTAATTTGCAGAGGGTGCTTTGGCATCGGCGGCGGTCTAAGTTCCTTGGAACAGGACATCGCAGAGGGTGAGAATCCCGTACGTGGGCGCCTGCCTTTGCCGTGTAAAGCCCCTTCGACGAGTCGAGTTGTTTGGGAATGCAGCTCTAAATGGGAGGTAAATTTCTTCTAAAGCTAAATACCGGCCAGAGACCGATAGCGCACAAGTAGAGTGATCGAAAGATGAAAAGTACTTTGGAAAGAGAGTCAAATAGCACGTGAAATTGTTGAAAGGGAAGCGCTTGCAGCCAGACGTGCGCGCGGTTGCTCACCCCGGCTCTCGCCTGGGGCACTCTTCCGCGCGCAGGCCAGCATCAGTTCGGGCGGTCGGATAAAGGCCTCTGTCAAGTACCTTCCCCCGGGAAGGCCTTATAGGGGAGGCGCAATGCGACCAGCCCGGACTGAGGTCCGCGCATCTGCTAGGATGCTGGCGTAATGGCTGTAAGCGGCCCGTCTTGAAACACGGACCAAGGAGTCTAACATCTATGCGAGTGTTTGGGTGTCAAGCCCGGGCGCGCAATGAAAGTGAACGGAGGTGGGATCCCCTCGGGGTGCACCATCGACCGATCCTGATGTCTTCGGATGGATTTGAGTAAGAGCATAGCTGTTGGGACCCGAAAGATGGTGAACTATGCTTGAATAGGGTGAAGCCAGAGGAAACTC---------------------------------------------------------------------------------------------------------------------TCAGTTATCGTTTATTTGATAGTACCTTACTACTTGGATAACCGTGGTAATTCTAGAGCTAATACATGCTAAAAACCCCAACTTCGGGAGGGGTGTATTTATTAGATAAAAAACCAATGCCCTTCGGGGCTCCTTGGTGATTCATGATAACTTCTCAGATCGCATAGCCTTGAGCTGGCGACGGTTCATTCAAATTTCTGCCCTATCAACTTTCGATGGTAAGGTAGTGGCTTACCATGGTTGCAACGGGTAACGGGGAATTAGGGTTCGATTCCGGAGAGGGAGCCTGAGAAACGGCTACCACATCCAAGGAAGGCAGCAGGCGCGCAAATTACCCAATTCCGATACGGAGAGGTAGTGACAATAAATACTGATACAGGGCTCTTTTGGGTCTTGTAATTGGAATGAGTACAATTTAAACCTCTTAACGAGGAACAATTGGAGGGCAAGTCTGGTGCCAGCAGCCGCGGTAATTCCAGCTCCAATAGCGTATATTAAAGTTGTTGCAGTTAAAAAGCTCGTAGTTGAACCTTTGGCCTGGCTGGC-----------------------------------------------------------------------------------------------------------------------------------------------------------------------------------------------------------------------------------------------------------------------------------------------------------------------------------------------------------------------------------------------------------------------------------------------------------??????????????????????????????????????????????????????????????????????????????????????????????????????????????????????????????????????????????????????????????????????????????????????????????????????????????????????????????????????????????????????????????????????????????????????????????????????????????????????????????????????????????????????????????????????????????????????????????????????????????????????????????????????????????????????????????????????????????????????????????????????????????????????????????????????????????????????????????????????????????????????????????????????????????????????????????????????????????????????????????????????????????????????????????????????????????????????????????????????????????????????????????????????????????????????????????????????????????????????????????????????????????????????????????????????????????????????????????????????????????????????????????????????????????????
>Montagnula_guiyangensis_HGUP_800
---------------------------------------------------GCCGTAACACGCCTTAAACCTT-ATCTATACGTACCTTCACATTCTCCTTCGGCGGGGTAACGCCCGCCGTGGGAACCA---CCAACACCTCTTGCATCTAGTTTCATACCAGTTCTGATAAAAATTCAATCGTTACAACTTTCAACAATGGATCTCTTGGCTCTGGCATCGATGAAGAACGCAGCGAAATGCGATAAGTAGTGTGAATTGCAGAATTCAGTGAATCATCGAATCTTTGAACGCACATTGCGCCCCTCGGTATTCCGTGGGGCATGCCTGTTCGAGCGTCATCTACACCCTCAAGCTCTGCTTGGTGTTGG-GCGTCTGTCCCGCCTCCGCGC-GCGGACTCGCCCCAAATCCATTGGCAGCGGTCCTTGCCCCCTCTCGCGCAGCACATTGCGCTTCTCGAGGGCGGCTCCGGGCC-GCGACCCACGAAGATCACCACCGTCTTTGACCTCGGAT-------------------------------TGCCTCAGTAACGGCGAGTGAAGCGGCAACAGCTCAAATTTGAAATCTGGCCCTCTTCGGGGGTCCGAGTTGTAATTTGCAGAGGGTGCTCTGGCATTGGCGGCGGTCTAAGTTCCTTGGAACAGGACATCGCAGAGGGTGAGAATCCCGTACGTGGGCGCCTGCCTTTGCCGTGTATAGCCCCTTCGACGAGTCGAGTTGTTTGGGAATGCAGCTCTAAATGGGAGGTAAATTTCTTCTAAAGCTAAATACCGGCCAGAGACCGATAGCGCACAAGTAGAGTGATCGAAAGATGAAAAGTACTTTGGAAAGAGAGTCAAATAGCACGTGAAATTGTTGAAAGGGAAGCGCTTGCAGCCAGACGTGCCCGCAGTTGCTCACCCCGGCTCTTGCCTGGGGCACTCTTCTGCGGGCAGGCCAGCATCAGTTTGGGCGGTCGGATAAAGGCCTCTGTCAAGTATCTTCCTTCGGGATGACCTTATAGGGGAGGCGCAATGCGACCAGCCCGGACTGAGGTCCGCGCATCTGCTAGGATGCTGGCGTAATGGCTGTAAGCGGCCCGTCTTGAAACACGGACCAAGGAGTCTAACATCTATGCGAGTGTTTGGGTGTCAAGCCCGGGCGCGTAATGAAAGTGAACGGAGGTGGGATCCCTTCGGGGTGCACCATCGACCGATCCTGATGTCTTCGGATGGATTTGAGTAAGAGCATAGCTGTTGGGACCCGAAAGATGGTGAACTATGCTTGAATAGGGTGAAGCCAGAGGAAACTCTGGTGGAGGCTCGCAGCGGTTCTGACGTGCAAATCGATCGTC--------------------------------------------------------------------------------------------------------------------CCGTGGTAATTCTAGAGCTAATACATGCTAAAAACCCCAACTTCGGGAGGGGTGTATTTATTAGATAAAAAACCAATGCCCTTCGGGGCTCCTTGGTGATTCATAATAACTTTTCAGATCGCATAGCCTTGAGCTGGCGACGGTTCATTCAAATTTCTGCCCTATCAACTTTCGATGGTACGGTCGTGGCGTACCATGGTTTCAACGGGTAACGGGGAATTAGGGTTCGATTCCGGAGAGGGAGCCTGAGAGACGGCTACCACATCCAAGGAAGGCAGCAGGCGCGCAAATTACCCAATTCCGATACGGAGAGGTAGTGACAATAAATACTGATACAGGGCTCTTTTGGGTCTTGTAATTGGAATGAGTACAATTTAAACCTCTTAACGAGGAACAATTGGAGGGCAAGTCTGGTGCCAGCAGCCGCGGTAATTCCAGCTCCAATAGCGTATATTAAAGTTGTTGCAGTTAAAAAGCTCGTAGTTGAACCTTTGGCCTGGCTGGCAGGTCCGCCTCACCGCGTGCACTTGACCGGCCGGGCCTTTTCTTCTGGAGAACCGCATGCCCTTCACTGGGTGTGTTGGGGACCAGGACTTTTACTTTGAAAAAATTAGAGTGTTCAAAGCAGGCCTTTGCTCGAATACGTTAGCATGGAATAATAGAATAGGACGTCGCGGTCCTATTTTGTTGGTTTCTAGGACCGCCGTAATGATTAATAGGGACAGTCGGGGGCATCAGTATTCAATTGTCAGAGGTGAAATTCTTGGATTTATTGAAGACTAACTACTGCGAAAGCATTTGCCAAGGATGTTTTCATTAATCAGTGAACGAAAGTTAGGGGATCGAAGACGATCAGATACCGTCGTAGTCTTAACCATAAACTATGCCGACTAGGGATGGGATAG-GTTCCATTTGTGAC----------------------------??????????????????????????????????????????????????????????????????????????????????????????????????????????????????????????????????????????????????????????????????????????????????????????????????????????????????????????????????????????????????????????????????????????????????????????????????????????????????????????????????????????????????????????????????????????????????????????????????????????????????????????????????????????????????????????????????????????????????????????????????????????????????????????????????????????????????????????????????????????????????????????????????????????????????????????????????????????????????????????????????????????????????????????????????????????????????????????????????????????????????????????????????????????????????????????????????????????????????????????????????????????????????????????????????????????????????????????????????????????????????????????????????????????????????
>Montagnula_guiyangensis_HKAS_124556
--------------------------------------------------GGCCGTAACACGCCTTAAACCTT-ATCTATACGTACCTTCACATTCTCCTTCGGCGGGGTAACGCCCGCCGTGGGAACCA---CCAACACCTCTTGCATCTAGTTTCATACCAGTTCTGATAAAAATTCAATCGTTACAACTTTCAACAATGGATCTCTTGGCTCTGGCATCGATGAAGAACGCAGCGAAATGCGATAAGTAGTGTGAATTGCAGAATTCAGTGAATCATCGAATCTTTGAACGCACATTGCGCCCCTCGGTATTCCGTGGGGCATGCCTGTTCGAGCGTCATCTACACCCTCAAGCTCTGCTTGGTGTTGG-GCGTCTGTCCCGCCTCCGCGC-GCGGACTCGCCCCAAATCCATTGGCAGCGGTCCTTGCCCCCTCTCGCGCAGCACATTGCGCTTCTCGAGGGCGGCTCCGGGCC-GCGACCCACGAAGATCACCACCGTCTTTGACCTCGGAT------------------------------TTGCCTCAGTAACGGCGAGTGAAGCGGCAACAGCTCAAATTTGAAATCTGGCCCTCTTCGGGGGTCCGAGTTGTAATTTGCAGAGGGTGCTCTGGCATTGGCGGCGGTCTAAGTTCCTTGGAACAGGACATCGCAGAGGGTGAGAATCCCGTACGTGGGCGCCTGCCTTTGCCGTGTATAGCCCCTTCGACGAGTCGAGTTGTTTGGGAATGCAGCTCTAAATGGGAGGTAAATTTCTTCTAAAGCTAAATACCGGCCAGAGACCGATAGCGCACAAGTAGAGTGATCGAAAGATGAAAAGTACTTTGGAAAGAGAGTCAAATAGCACGTGAAATTGTTGAAAGGGAAGCGCTTGCAGCCAGACGTGCCCGCAGTTGCTCACCCCGGCTCTTGCCTGGGGCACTCTTCTGCGGGCAGGCCAGCATCAGTTTGGGCGGTCGGATAAAGGCCTCTGTCAAGTATCTTCCTTCGGGATGACCTTATAGGGGAGGCGCAATGCGACCAGCCCGGACTGAGGTCCGCGCATCTGCTAGGATGCTGGCGTAATGGCTGTAAGCGGCCCGTCTTGAAACACGGACCAAGGAGTCTAACATCTATGCGAGTGTTTGGGTGTCAAGCCCGGGCGCGTAATGAAAGTGAACGGAGGTGGGATCCCTTCGGGGTGCACCATCGACCGATCCTGATGTCTTCGGATGGATTTGAGTAAGAGCATAGCTGTTGGGACCCGAAAGATGGTGAACTATGCTTGAATAGGGTGAAGCCAGAGGAAACTCTGGTGGAGGCTCGCAGCGGTTCTGACGTGCAAATCGATCGTCAAATTTGGGC------------------------------------------------GCGAATGGCTCATTAAATCAGTTATCGTTTATTTGATAGTACCTTACTACTTGGATAACCGTGGTAATTCTAGAGCTAATACATGCTAAAAACCCCAACTTCGGGAGGGGTGTATTTATTAGATAAAAAACCAATGCCCTTCGGGGCTCCTTGGTGATTCATAATAACTTTTCAGATCGCATAGCCTTGAGCTGGCGACGGTTCATTCAAATTTCTGCCCTATCAACTTTCGATGGTACGGTCGTGGCGTACCATGGTTTCAACGGGTAACGGGGAATTAGGGTTCGATTCCGGAGAGGGAGCCTGAGAGACGGCTACCACATCCAAGGAAGGCAGCAGGCGCGCAAATTACCCAATTCCGATACGGAGAGGTAGTGACAATAAATACTGATACAGGGCTCTTTTGGGTCTTGTAATTGGAATGAGTACAATTTAAACCTCTTAACGAGGAACAATTGGAGGGCAAGTCTGGTGCCAGCAGCCGCGGTAATTCCAGCTCCAATAGCGTATATTAAAGTTGTTGCAGTTAAAAAGCTCGTAGTTGAACCTTTGGCCTGGCTGGCAGGTCCGCCTCACCGCGTGCACTTGACCGGCCGGGCCTTTTCTTCTGGAGAACCGCATGCCCTTCACTGGGTGTGTTGGGGACCAGGACTTTTACTTTGAAAAAATTAGAGTGTTCAAAGCAGGCCTTTGCTCGAATACGTTAGCATGGAATAATAGAATAGGACGTCGCGGTCCTATTTTGTTGGTTTCTAGGACCGCCGTAATGATTAATAGGGACAGTCGGGGGCATCAGTATTCAATTGTCAGAGGTGAAATTCTTGGATTTATTGAAGACTAACTACTGCGAAAGCATTTGCCAAGGATGTTTTCATTAATCAGTGAACGAAAGTTAGGGGATCGAAGACGATCAGATACCGTCGTAGTCTTAACCATAAACTATGCCGACTAGGGATGGGATAG-GTTCCATTTGTGAC----------------------------??????????????????????????????????????????????????????????????????????????????????????????????????????????????????????????????????????????????????????????????????????????????????????????????????????????????????????????????????????????????????????????????????????????????????????????????????????????????????????????????????????????????????????????????????????????????????????????????????????????????????????????????????????????????????????????????????????????????????????????????????????????????????????????????????????????????????????????????????????????????????????????????????????????????????????????????????????????????????????????????????????????????????????????????????????????????????????????????????????????????????????????????????????????????????????????????????????????????????????????????????????????????????????????????????????????????????????????????????????????????????????????????????????????????????
>Montagnula_jonesii_MFLU_18_0084
--------------------------------------------------------AACGAGCCTTGACCCTTATTATATTCGCACCTTC-CATTCTCCTTCGGTGGGGCAA--CCTGCCGTTGGAACA-ACCAA---CCCCTTTGCATCTAGTA--TTACCTGTTCTGATACAA-TTTAATTATTACAACTTTCAACAATGGATCTCTTGGCTCTGGCATCGATGAAGAACGCAGCGAAATGCGATAAGTAGTGTGAATTGCAGAATTCAGTGAATCATCGAATCTTTGAACGCACATTGCGCCCCTTGGTATTCCATGGGGCATGCCTGTTCGAGCGTCATCTACACCCTCAAGCTCTGCTTGGTGTTGG-GCGTCTGTCCCGCCTCTGCGC-GTGGACTCGCCCCAAATCCATTGGCAGCGGCTCTTGCCTCCTCTCGCGCAGCACATTGCGCTTCTCGGGGGGGCTCGGGAGCC-GCGACCACGAAGCTCAATTACCGTC-TTGACCTCGGAT-ATAAGCGGAGGAAAAGAAACCAACAGGGATTGCCCTAGTAACGGCGAGTGAAGCGGCAACAGCTCAAATTTGAAATCTGGCTTCCCTTGGGGGTCCGAGTTGTAATTTGCAGAGGGTGCTTTGGCATTGGCGGCGGTCTAAGTTCCTTGGAACAGGACATCGCAGAGGGTGAGAATCCCGTACGTGGGCGCCTGCCTTTGCCGTGTAAAGCCCCTTCGACGAGTCGAGTTGTTTGGGAATGCAGCTCTAAATGGGAGGTAAATTTCTTCTAAAGCTAAATACCGGCCAGAGACCGATAGCGCACAAGTAGAGTGATCGAAAGATGAAAAGTACTTTGGAAAGAGAGTAAAATAGCACGTGAAATTGTTGAAAGGGAAGCGCTTGCAGCCAGACTTGCCCGCAGTTGCTCACCCCGGCTCTTGCCTGGGGCACTCTTCTGCGGGCAGGCCAGCATCAGTTTGGGCGGTCGGATAAAGGCCTCTGTCACGTATCTTCCTTCGGGATGACCTTATAGGGGAGGCGTAATGCGACCAGCCCGGACTGAGGTCCGCGCATCTGCTAGGATGCTGGCGTAATGGCTGTAAGCGGCCCGTCTTGAAACACGGACCAAGGAGTCTAACATCTATGCGAGTGTTTGGGTGTCAAGCCCGGGCGCGTAATGAAAGTGAACGGAGGTGGGAACCCTTT-GGGTGCACCATCGACCGATCCTGATGTCTTCGGATGGATTTGAGTAAGAGCATAGCTGTTGGGACCCGAAAGATGGTGAACTATGCTTGAATAGGGTGAAGCCAGAGGAAACTCTGGTGGAGGCTCGCAGCGGTTCTGACGTGCAAATCGATCGTCAAATTTGGGCATAGGGGC----------------------------------------GCGAATGGCTCATTAAATCAGTTATCGTTTATTTGATAGTACCTTACTACTTGGATAACCGTGGTAATTCTAGAGCTAATACATGCTAAAAACCCCAACTTCGGGAGGGGTGTATTTATTAGATAAAAAACCAATGCCCTTCGGGGCTACTTGGTGATTCATGATAACTTCTCAGATCGCATAGCCTTGAGCTAGCGACGGTTCATTCAAATTTCTGCCCTATCAACTTTCGATGGTAAGGTATTGGCTTACCATGGTTTCAACGGGTAACGGGGAATTAGGGTTCGATTCCGGAGAGGGAGCCTGAGAAACGGCTACCACATCCAAGGAAGGCAGCAGGCGCGCAAATTACCCAATTCCGATACGGAGAGGTAGTGACAATAAATACTGATACAGGGCTCTTTTGGGTCTTGTAATTGGAATGAGTACAATTTAAACCTCTTAACGAGGAACAATTGGAGGGCAAGTCTGGTGCCAGCAGCCGCGGTAATTCCAGCTCCAATAGCGTATATTAAAGTTGTTGCAGTTAAAAAGCTCGTAGTTGAACCTTTGGCCTGGCTGGCAGGTCCGCCTCACCGCGTGCACTTGACCGGCCGGGCCTTTTCTTCTGGAGAACCGCATGCCCTTCACTGGGTGTGTTGGGGACCAGGACTTTTACTTTGAAAAAATTAGAGTGTTCAAAGCAGGCCTTTGCTCGAATACGTTAGCATGGAATAATAGAATAGGACGT-GCGGTCCTATTTTGTTGGTTTCTAGGACCGCCGTAATGATTAATAGGGACAGTCGGGGGCATCAGTATTCAATTGTCAGAGGTGAAATTCTTGGATTTATTGAAGACTAACTACTGCGAAAGCATTTGCCAAGGATGTTTTCATTAATCAGTGAACGAAAGTTAGGGGATCGAAGACGATCAGATACCGTCGTAGTCTTAACCATAAACTATGCCGACTAGGGATCGGGCGGTGTTTCTAATGTGACCCG-------------------------------------------GCCGCCGGTACTGGTGAGTTCGAGGCTGGTATCTCCAAGGATGGCCAGACCCGTGAGCACGCTCTTCTCGCATACACCCTCGGTGTCAAGCAGCTCATTGTCGCCATCAACAAGATGGACACCACCAAGTGGTCCGAGGACCGTTTCCAGGAGATCATCAAGGAGACCTCCTCCTTCATCAAGAAGGTCGGCTACAACCCCAAGCACGTTCCCTTCGTGCCCATCTCCGGTTTCAACGGTGACAACATGATCGACGTCTCCAGCAACGCTCCTTGGTACAAGGGTTGGGAGAAGGAGATCAAGACCAAGGTCACCGGAAAGACCCTCCTCGAGGCCATTGATGCCATCGACAACCCCGTTCGTCCCTCCGACAAGCCCCTCCGTCTTCCCCTCCAGGATGTGTACAAGATTGGCGGTATTGGCACGGTTCCCGTCGGTCGTGTCGAGACTGGTGTCATCAAGCCCGGTATGGTCGTCACCTTCGCCCCCGCTGGTGTGACCACTGAAGTCAAGTCCGTCGAGATGCACCACGAGCAGCTTACCGAGGGTCTCCCCGGTGACAACGTCGGCTTCAACGTCAAGAACGTCTCCGTCAAGGAGATCCGTCGTGGAAACGTTGCCGGTAACTCCAAGGATGACCCCCCGAAGGGTGCCGAGTCCTTCAACGCCCAGGTCATTGTCCTCAACCACCCCGGTCAGGTCGGTGCTGGTTACGCTCCCGTCCTCGATTGCCACACTGCCCACATTGCTTGCAAGTTCTCTGAGCTCCTCACCAAGATCGACCGCCGTACCGGAAAGTCTGTTGAAGACAGCCCCAAGTTCATCAAGTCTGGTGATGCTGCCATCGTCAAGATGATTCCCTCCAAGCCCATGTGCGTGGAGGCTTTCACCGAGTA
>Montagnula_jonesii_MFLUCC_16_1448
GGTTACTATGGCCGAGCGCCCGA--------AGTTC-------------------GCGCGTGCTTTTACCCTTATTATATTCGCACCTTC-CATTCTCCTTCGGTGGGGCAA--CCTGCCGTTGGAACA-ACCAA---CCCCTTTGCATCTAGTA--TTACCTGTTCTGATACAA-TTTAATTATTACAACTTTCAACAATGGATCTCTTGGCTCTGGCATCGATGAAGAACGCAGCGAAATGCGATAAGTAGTGTGAATTGCAGAATTCAGTGAATCATCGAATCTTTGAACGCACATTGCGCCCCTTGGTATTCCATGGGGCATGCCTGTTCGAGCGTCATCTACACCCTCAAGCTCTGCTTGGTGTTGG-GCGTCTGTCCCGCCTCTGCGC-GTGGACTCGCCCCAAATCCATTGGCAGCGGCTCTTGCCTCCTCTCGCGCAGCACATTGCGCTTCTCGGGGGGGCTCGGGAGCC-GCGACCACGAAGCTCAATTACCGTC-TTGACCTCGGATCATAAGCGGAGGAAAAGAAACCAACAGGGATTGCCCTAGTAACGGCGAGTGAAGCGGCAACAGCTCAAATTTGAAATCTGGCTTCCTTTGGGGGTCCGAGTTGTAATTTGCAGAGGGTGCTTTGGCATTGGCGGCGGTCTAAGTTCCTTGGAACAGGACATCGCAGAGGGTGAGAATCCCGTACGTGGGCGCCTGCCTTTGCCGTGTAAAGCCCCTTCGACGAGTCGAGTTGTTTGGGAATGCAGCTCTAAATGGGAGGTAAATTTCTTCTAAAGCTAAATACCGGCCAGAGACCGATAGCGCACAAGTAGAGTGATCGAAAGATGAAAAGTACTTTGGAAAGAGAGTAAAATAGCACGTGAAATTGTTGAAAGGGAAGCGCTTGCAGCCAGACTTGCCCGCAGTTGCTCACCCCGGCTCTTGCCTGGGGCACTCTTCTGCGGGCAGGCCAGCATCAGTTTGGGCGGTCGGATAAAGGCCTCTGTCACGTATCTTCCTTCGGGATGACCTTATAGGGGAGGCGTAATGCGACCAGCCCGGACTGAGGTCCGCGCATCTGCTAGGATGCTGGCGTAATGGCTGTAAGCGGCCCGTCTTGAAACACGGACCAAGGAGTCTAACATCTATGCGAGTGTTTGGGTGTCAAGCCCGGGCGCGTAATGAAAGTGAACGGAGGTGGGAACCCTTT-GGGTGCACCATCGACCGATCCTGATGTCTTCGGATGGATTTGAGTAAGAGCATAGCTGTTGGGACCCGAAAGATGGTGAACTATGCTTGAATAGGGTGAAGCCAGAGGAAACTCTGGTGGAGGCTCGCAGCGGTTCTGACGTGCAAATCGATCGTCAAATTTGGGCATAGGGGCGAAAGACTAATCGAACCATCTGCT----------------GCGAATGGCTCATTAAATCAGTTATCGTTTATTTGATAGTACCTTACTACTTGGATAACCGTGGTAATTCTAGAGCTAATACATGCTAAAAACCCCAACTTCGGGAGGGGTGTATTTATTAGATAAAAAACCAATGCCCTTCGGGGCTACTTGGTGATTCATGATAACTTCTCAGATCGCATAGCCTTGAGCTAGCGACGGTTCATTCAAATTTCTGCCCTATCAACTTTCGATGGTAAGGTATTGGCTTACCATGGTTTCAACGGGTAACGGGGAATTAGGGTTCGATTCCGGAGAGGGAGCCTGAGAAACGGCTACCACATCCAAGGAAGGCAGCAGGCGCGCAAATTACCCAATTCCGATACGGAGAGGTAGTGACAATAAATACTGATACAGGGCTCTTTTGGGTCTTGTAATTGGAATGAGTACAATTTAAACCTCTTAACGAGGAACAATTGGAGGGCAAGTCTGGTGCCAGCAGCCGCGGTAATTCCAGCTCCAATAGCGTATATTAAAGTTGTTGCAGTTAAAAAGCTCGTAGTTGAACCTTTGGCCTGGCTGGCAGGTCCGCCTCACCGCGTGCACTTGACCGGCCGGGCCTTTTCTTCTGGAGAACCGCATGCCCTTCACTGGGTGTGTTGGGGACCAGGACTTTTACTTTGAAAAAATTAGAGTGTTCAAAGCAGGCCTTTGCTCGAATACGTTAGCATGGAATAATAGAATAGGACGT-GCGGTCCTATTTTGTTGGTTTCTAGGACCGCCGTAATGATTAATAGGGACAGTCGGGGGCATCAGTATTCAATTGTCAGAGGTGAAATTCTTGGATTTATTGAAGACTAACTACTGCGAAAGCATTTGCCAAGGATGTTTTCATTAATCAGTGAACGAAAGTTAGGGGATCGAAGACGATCAGATACCGTCGTAGTCTTAACCATAAACTATGCCGACTAGGGATCGGGCGGTG-----------------------------------------TGCGCTATTCTCATCATTGCCGCCGGTACTGGTGAGTTCGAGGCTGGTATCTCCAAGGATGGCCAGACCCGTGAGCACGCTCTTCTCGCATACACCCTCGGTGTCAAGCAGCTCATTGTCGCCATCAACAAGATGGACACCACCAAGTGGTCCGAGGACCGTTTCCAGGAGATCATCAAGGAGACCTCCTCCTTCATCAAGAAGGTCGGCTACAACCCCAAGCACGTTCCCTTCGTGCCCATCTCCGGTTTCAACGGTGACAACATGATCGACGTCTCCAGCAACGCTCCTTGGTACAAGGGTTGGGAGAAGGAGATCAAGACCAAGGTCACCGGAAAGACCCTCCTCGAGGCCATTGATGCCATCGACAACCCCGTTCGTCCCTCCGACAAGCCCCTCCGTCTTCCCCTCCAGGATGTGTACAAGATTGGCGGTATTGGCACGGTTCCCGTCGGTCGTGTCGAGACTGGTGTCATCAAGCCCGGTATGGTCGTCACCTTCGCCCCCGCTGGTGTGACCACTGAAGTCAAGTCCGTCGAGATGCACCACGAGCAGCTTACCGAGGGTCTCCCCGGTGACAACGTCGGCTTCAACGTCAAGAACGTCTCCGTCAAGGAGATCCGTCGTGGAAACGTTGCCGGTAACTCCAAGGATGACCCCCCGAAGGGTGCCGAGTCCTTCAACGCCCAGGTCATTGTCCTCAACCACCCCGGTCAGGTCGGTGCTGGTTACGCTCCCGTCCTCGATTGCCACACTGCCCACATTGCTTGCAAGTTCTCTGAGCTCCTCACCAAGATCGACCGCCGTACCGGAAAGTCTGTTGAAGACAGCCCCAAGTTCATCAAGTCTGGTGATGCTGCCATCGTCAAGATGATTCCCTCCAAGCCCATGTGCGTGGAGGCTTTCACCGAGTA
>Montagnula_krabiensis_MFLUCC_16_0250
-----------------------------------------AACA-CACTGGCC--TAACAGCCTACAACCCA-ATCTACGCGTACCTTCACATTCTCCTTCGGCGGGTCAAAGCCCGCCGTCGGACCG--AAAAAACCCTTTTTGCATCTAGAATTTTACCAGTTCTGATAAAAATACAATCGTTACAACTTTCAACAATGGATCTCTTGGCTCTGGCATCGATGAAGAACGCAGCGAAATGCGATAAGTAGTGTGAATTGCAGAATTCAGTGAATCATCGAATCTTTGAACGCACATTGCGCCCCTCGGTATTCCGTGGGGCATGCCTGTTCGAGCGTCATCTACACCCTCAAGCTCTGCTTGGTGTTGG-GCGTCTGTCCCGCCTCCGCGC-GCGGACTCGCCCCAAATCCATTGGCAGCGGTCCTTGCCCCCTCTCGCGCAGCACATTGCGCTTCTCGAGGGCG-TCGCGGGCC-GCGACCCACGAAGATTAACACCGTC-TTGACCTCGGATAATAA------GGGAAAAAACCAACAGGGA-TGCCCTAGTAACGGCGAGTGAAGCGGCAACAGCTCAAATTTGAAATCTGGCCCCCTC--GGGGTCCGAGTTGTAATTTGCAGAGGGTGCTTTGGCATAGGCGGCGGTCTAAGTTCCTTGGAACAGGACATCGCAGAGGGTGAGAATCCCGTATGTGGGCGCCTGCCTTTGCCGTGTAAAGCCCCTTCGACGAGTCGAGTTGTTTGGGAATGCAGCTCTAAATGGGAGGTAAATTTCTTCTAAAGCTAAATACCGGCCAGAGACCGATAGCGCACAAGTAGAGTGATCGAAAGATGAAAAGTACTTTGGAAAGAGAGTCAAATAGCACGTGAAATTGTTGAAAGGGAAGCGCTTGCAGCCAGACGTGTCCGCAGTTGCTCACCCGGGCTCTTGCCCGGGGCACTCTTCTGCGGGCAGGCCAGCATCAGTTTGGGCGGTCGGATAAAGGCCTCTGTCAAGTATCTTCCTTCGGGATGACCTTATAGGGGAGGCGTAATGCGGCCAGCCCGGACTGAGGTCCGCGCTTTTGCTAGGATGCTGGCGTAATGGCTGTAAGCGGCCCGTCTTGAAACACGGACCAAGGAGTCTAACATCTATGCGAGTGTTTGGGTGTCAAGCCCGGGCGCGTAATGAAAGTGAACGGAGGTGGGATCCCTTCGGGGTGCACCATCGACCGATCCTGATGTCTTCGGATGGATTTGAGTAAGAGCATAGCTGTTGGGACCCGAAAGATGGTGAACTATGCTTGAATAGGGTGAAGCCAGAGGAAACTCTGGTGGAGGCTCGCAGCGGTTCTGACGTGCAAATCGATCGTCAAATTTGGGCATAGGGGCGAAAGACTAATCGAACCAT------------------------GATTGCTCAATAA--TCAGTATCGTTTA-TTGATAGTA-CGTACTACCTGA----TAGCGTGTATTCTAGAGCT-ATACATGCTAAAAACCCCGACTTCGGGAGGGGTGTATTTATTAGATAAAAAACCAATG-CCTTCGGGGCTCCTTGGTGATTCATGATAACTTCTCAGATCGCATAGCCTTGAGCTGGCGACGGTTCATTCAAATTTCTGCCCTATCAACTTTCGATGGTAAGGTAGTGGCTTACCATGGTTTCAACGGGTAACGGGGAATTAGGGTTCGATTCCGGAGAGGGAGCCTGAGAAACGGCTACCACATCCAAGGAAGGCAGCAGGCGCGCAAATTACCCAATTCCGATACGGAGAGGTAGTGACAATAAATACTGATACAGGGCTCTTTTGGGTCTTGTAATTGGAATGAGTACAATTTAAACCTCTTAACGAGGAACAATTGGAGGGCAAGTCTGGTGCCAGCAGCCGCGGTAATTCCAGCTCCAATAGCGTATATTAAAGTTGTTGCAGTTAAAAAGCTCGTAGTTGAACCTTTGGCCTGGCAGGCAGGTCCGCCTCACCGCGTGCACTTGATCGGCCGGGCCTTTTCTTCTGGAGAACCGCATGCCCTTCACTGGGTGTGTTGGGGACCAGGACTTTTACTTTGAAAAAATTAGAGTGTTCAAAGCAGGCCTTTGCTCGAATACGTTAGCATGGAATAATAGAATAGGACGTTGCGGTCCTATTTTGTTGGTTTCTAGGACCGCCGTAATGATTAATAGGGACAGTCGGGGGCATCAGTATTCAATTGTCAGAGGTGAAATTCTTGGATTTATTGAAGACTAACTACTGCGAAAGCATTTGCCAAGGATGTTTTCATTAATCAGTGAACGAAAGTTAGGGGATCGAAGACGATCAGATACCGTCGTAGTCTTAACCATAAACTATGCCGACTAGGGATCGGGCGG-------------------------------------------------------------------------------------------------AAGGATGCCCAGACTCGTGAGCACGCTTTCCTTGCCTACACTCTCGGTGTCAAGCAGCTCATCGTTGCTATCAACAAGATGGACACTACCAAGTGGAGCGAGGAGCGTTACAACGAAATCATCAAGGAAACCTCCAACTTCATTAAGAAAGTTGGTTACAACCCCAAGCACGTTCCTTTCGTCCCTATCTCCGGCTTCAACGGTGACAACATGATTGAGGCCTCTTCCAACTGCCCGTGGTACAAGGGCTGGGAGAAGGAGATCAAGTCCAAGGCTTCCGGCAAGACCCTCCTCGAGGCCATCGATGCCATCGAGCCCCCAACGCGTCCTTCTGACAAGCCCCTCCGTCTCCCTCTCCAGGATGTGTACAAGATCGGCGGTATTGGCACGGTCCCTGTCGGTCGTGTCGAGACCGGTACCATCAAGGCCGGTATGGTCGTCACCTTCGCCCCCGCTGGTGTTACTACTGAAGTCAAGTCCGTCGAAATGCACCACGAGCAGCTCACTGAGGGTGTCCCCGGTGACAACGTCGGCTTCAACGTCAAGAACGTCTCTGTCAAGGAGATCCGTCGTGGAAACGTCGCTGGTGACTCCAAGAACGACCCACCTAAGGGTGCCGAGTCCTTCAATGCTCAGGTCATCGTCCTCAACCACCCCGGCCAGGTCGGTGCTGGTTACGCCCCAGTGTTGGACTGCCACACTGCCCACATTGCCTGCAAGTTCTCTGAGCTTTTGGAGAAGATCGATCGCCGAACTGGCAAGTCTGTTGAGAACAGCCCCAAGTTCATCAAGTCTGGTGATGCCGCTATCGTCAAGATGATTCCCTCCAAGCCCATGTGCGTTGAGGCCTTCACTGAGTA
>Montagnula_opulenta_CBS_16834
--------------------------------------------------------------CCTT-------------------------------------------------------------------TAAACCCTTTTTGCATCTAGTAATACACCTGTTCTGAAACAAATTTAATCGTTACAACTTTCAACAATGGATCTCTTGGCTCTGGCATCGATGAAGAACGCAGCGAAATGCGATAAGTAGTGTGAATTGCAGAATTCAGTGAATCATCGAATCTTTGAACGCACATTGCGCCCCTTGGTATTCCATGGGGCATGCCTGTTCGAGCGTCATCTACACCCTCAAGCTCTGCTTGGTGTTGG-GCGTCTGTCCCGCCTCCGCGC-GTGGACTCGCCCCAAATCCATTGGCAGCGTTCCTTGCCCCCTCTCGCGCAGCACGATGCGCTTCTTGCGGGCGGCTCCGGGGC-GCGTTCCACCAAGATGACCACCGTCTTTGACCTCGGAT---------------------------------------------------AAGCGGCAACAGCTCAAATTTGAAATCTGGCCCCCATTGGGGGTCCGAGTTGTAATTTGCAGAGGGTGCTTTGGCATGGGCGGCGGTCTAAGTTCCTTGGAACAGGACATCGCAGAGGGTGAGAATCCCGTATGTGGGCGCCTGCCTTTGCCGTGTAAAGCCCCTTCGACGAGTCGAGTTGTTTGGGAATGCAGCTCTAAATGGGAGGTAAATTTCTTCTAAAGCTAAATACCGGCCAGAGACCGATAGCGCACAAGTAGAGTGATCGAAAGATGAAAAGTACTTTGGAAAGAGAGTCAAATAGCACGTGAAATTGTTGAAAGGGAAGCGCTTGCAGCCAGACGTGCCCGCAGTTGCTCACCCCGGCTCTTGCCTGGGGCACTCTTCTGTGGGCAGGCCAGCATCAGTTTGGGCGGTCGGATAAAGGCCTCTGTCAAGTATCTTCCTTCGGGATGACCTTATAGGGGAGGCGTAATGCGGCCAGCCCGGACTGAGGTCCGCGCATCTGCTAGGATGCTGGCGTAATGGCTGTAAGCGGCCCGTCTTGAAACACGGACCAAGGAGTCTAACATCTATGCGAGTGTTTGGGTGTCAAGCCCGGGCGCGTAATGAAAGTGAACGGAGGTGGGATCCCTTCGGGGTGCACCATCGACCGATCCTGATGTCTTCGGATGGATTTGAGTAAGAGCATAGCTGTTGGGACCCGAAAGATGGTGAACTATGCTTGAATAGGGTGAAGCCAGAGGAAACTCTGGTGGAGGCTCGCAGCGGTTCTGACGTGCAAATCGATCGTCAAATTTGGGCATAGGGGCGAAAGACTAATCGAACCATCTAGTAGCTGGTTCCTGCCGAGCGAATGGCTCATTAAATCAGTTATCGTTTATTTGATAGTACCTTACTACATGGATAACCGTGGTAATTCTAGAGCTAATACATGCTAAAAACCCCAACTTCGGGAGGGTTGTATTTATTAGATAAAAAACCAATGCCCTTCGGGGCTCCTTGGTGATTCATAATAACTTCTCAGATCGCATAGCCTTGAGCTGGCGACGGTTCATTCAAATTTCTGCCCTATCAACTTTCGATGGTAAGGTAGTGGCTTACCATGGTTTCAACGGGTAACGGGGAATTAGGGTTCGATTCCGGAGAGGGAGCCTGAGAAACGGCTACCACATCCAAGGAAGGCAGCAGGCGCGCAAATTACCCAATTCCGATACGGAGAGGTAGTGACAATAAATACTGATACAGGGCTCTTTTGGGTCTTGTAATTGGAATGAGTACAATTTAAACCTCTTAACGAGGAACAATTGGAGGGCAAGTCTGGTGCCAGCAGCCGAGTTAATTCCAGCTCCAATAGCGTATATTAAAGTTGTTGCAGTTAAAAAGCTCGTAGTTGAACTTTTGGCCTGGCCGGCAGGTCCGCCTCACCGCGTGCACTTGTCCGGCCGGGCCTTTTCTTCTGGAGAACCGCATGCCCTTCACTGGGTGTGTTGGGGACCAGGACTTTTACTTTGAAAAAATTAGAGTGTTCAAAGCAGGCCTTTGCTCGAATACGTTAGCATGGAATAATAGAATAGGACGT-GCGGTCCTATTTTGTTGGTTTCTAGGACCGCCGTAATGATTAATAGGGACAGTCGGGGGCATCAGTATTCAATTGTCAGAGGTGAAATTCTTGGATTTATTGAAGACTAACTACTGCGAAAGCATTTGCCAAGGATGTTTTCATTAATCAGTGAACGAAAGTTAGGGGATCGAAGACGATCAGATACCGTCGTAGTCTTAACCATAAACTATGCCGACTAGGGATCGGGCGGTGTTTCTAATGTGACCCGCTCGGCACCTTACGAGAAATCAAAG-------------TCATTGCCGCTGGTACTGGTGAGTTCGAGGCTGGTATCTCCAAGGATGGCCAGACCCGTGAGCACGCCCTTCTCGCCTACACCCTCGGTGTGAAGCAGCTCATCGTTGCCATCAACAAGATGGACACCACCAAGTGGTCCGAGGAGCGTTTCCAGGAAATCATCAAGGAGACCTCTTCCTTCATCAAGAAGGTCGGCTACAACCCTAAGCACGTTCCCTTCGTGCCCATTTCCGGCTTCAACGGCGACAACATGATTGAGCCCTCCACCAACTGCCCCTGGTACAAGGGCTGGGAGAAGGAGACCAAGACCAAGGCCACTGGCAAGACCCTCCTTGAGGCCATTGACGCCATCGACACCCCCGTCCGTCCCTCCGACAAGCCCCTTCGTCTTCCCCTCCAGGATGTGTACAAGATCGGTGGTATTGGCACGGTCCCCGTCGGTCGTGTCGAGACCGGTGTCATCAAGCCCGGTATGGTCGTCACCTTCGCTCCCGCTGGTGTGACCACTGAGGTCAAGTCCGTTGAGATGCACCACGAGCAGCTCTCTGAGGGTGTCCCGGGTGACAATGTCGGCTTCAACGTCAAGAACGTCTCCGTCAAGGAGATCCGCCGTGGCAACGTTGCCGGTGACTCCAAGAACGACCCCCCCAAGGGTGCCGAGTCCTTCAACGCCCAGGTCATCGTCCTCAACCACCCCGGTCAGGTCGGTGCTGGTTACGCTCCTGTCCTTGACTGCCACACTGCCCACATTGCCTGCAAGTTCGCCGAGCTCCTCGAGAAGATTGACCGCCGTACCGGCAAGTCTGTTGAGAGCAGCCCCAAGTTCGTCAAGTCTGGTGATGCCGCTATCGTCAAGATGATTCCCTCCAAGCCCATGTGCGTTGAGGCTTTCACTGAGTA
>Montagnula_scabiosae_MFLUCC_14_0954
GTAACAAGGTTTCCGTAGGTGAACCTGCGGAAGGATCATTACACA-TTTTGGCCGTAACAAGCCTTAACCCTT-CTCTACGCGTACCTCCACATTCTCCTTCGGCGGGGTAACGCCCGCCGTCGGAACC-TCAACAACCCTCTTTGCATCTAGCATCATACCGGTTCTGATAAAAATACAATCGTTACAACTTTCAACAATGGATCTCTTGGCTCTGGCATCGATGAAGAACGCAGCGAAATGCGATAAGTAGTGTGAATTGCAGAATTCAGTGAATCATCGAATCTTTGAACGCACATTGCGCCCCTTGGTATTCCATGGGGCATGCCTGTTCGAGCGTCATCTACACCCTCAAGCTCTGCTTGGTGTTGG-GCGTCTGTCCCGCCTCCGCGC-GTGGACTCGCCCCAAATCCATTGGCAGCGTCCCTTGCCCCCTCTCGCGCAGCACATTGCGCTTCTCGAGGGCGGCTCCGGGGC-GCGACCCACCAAGATGACCACCGTC-TTGACCTCGGATAATAAGCGGAGGAAAAGAAACCAACAGGGATTGCCCTAGTAACGGCGAGTGAAGCGGCAACAGCTCAAATTTGAAATCTGGCCTCCTCTGGGGGTCCGAGTTGTAATTTGCAGAGGGTGCTTTGGCATGGGCGGCGGTCTAAGTTCCTTGGAACAGGACATCGCAGAGGGTGAGAATCCCGTACGTGGGCGCCTGCCTTTGCCGTGTAAAGCCCCTTCGACGAGTCGAGTTGTTTGGGAATGCAGCTCTAAATGGGAGGTAAATTTCTTCTAAAGCTAAATACCGGCCAGAGACCGATAGCGCACAAGTAGAGTGATCGAAAGATGAAAAGTACTTTGGAAAGAGAGTCAAATAGCACGTGAAATTGTTGAAAGGGAAGCGCTTGCAGCCAGACGTGCCCGCAGTTGCTCACCCCGGCTTTTGCCTGGGGCACTCTTCTGCGGGCAGGCCAGCATCAGTTTGGGCGGTCGGATAAAGGCCTCTGTCAAGTATCTTCCTTCGGGATGACCTTATAGGGGAGGCGCAATGCGACCAGCCCGGACTGAGGTCCGCGCATCTGCTAGGATGCTGGCGTAATGGCTGTAAGCGGCCCGTCTTGAAACACGGACCAAGGAGTCTAACATCTATGCGAGTGTTTGGGTGTCAAGCCCGGGCGCGCAATGAAAGTGAACGGAGGTGGGATCCCTTCGGGGTGCACCATCGACCGATCCTGATGTCTTCGGATGGATTTGAGTAAGAGCATAGCTGTTGGGACCCGAAAGATGGTGAACTATGCTTGAATAGGGTGAAGCCAGAGGAAACTCTGGTGGAGGCTCGCAGCGGTTCTGACGTGCAAATCGATCGTCAAATTTGGGCATAGGGGCGAAAGACTAATCGAA-------------------------GCGATTG--CTCATAAATCAG-TATCGTTTATTTGATAGTAC--GACTACATGGATA-CCGTGGTAA-TCTAGAGCTAATACATGCTAAAAACCCCAACTTCGGGAGGGGTGTA-TTATTAGATAAAAAACCAATG-CCTTCGGGGCTCCTTGGTGATTCATAATAACTTCTCAGATCGCATAGCCTTGAGCTGGCGACGGTTCATTCAAATTTCTGCCCTATCAACTTTCGATGGTAAGGTAGTGGCTTACCATGGTTTCAACGGGTAACGGGGAATTAGGGTTCGATTCCGGAGAGGGAGCCTGAGAAACGGCTACCACATCCAAGGAAGGCAGCAGGCGCGCAAATTACACAATTCCGATACGGAGATGTAGTGACAATAAATACTGATACAGGGCTCTTTTGGGTCTTGTAATTGGAATGAGTACAATTTAAACCTCTTAACGAGGAACAATTGGAGGGCAAGTCTGGTGCCAGCAGCCGCGGTAATTCCAGCTCCAATAGCGTATATTAAAGTTGTTGCAGTTAAAAAGCTCGTAGTTGAACCTTTGGCCTGGCTGGCAGGTCCGCCTCACCGCGTGCACTTGTCCGGCCGGGCCTTTTCTTCTGGAGAACCGCATGCCCTTCACTGGGTGTGTTGGGGACCAGGACTTTTACTTTGAAAAAATTAGAGTGTTCAAAGCAGGCCTTTGCTCGAATACGTTAGCATGGAATAATAGAATAGGACGTCGCGGTCCTATTTTGTTGGTTTCTAGGACCGCCGTAATGATTAATAGGGACAGTCGGGGGCATCAGTATTCAATTGTCAGAGGTGAAATTCTTGGATTTATTGAAGACTAACTACTGCGAAAGCATTTGCCAAGGATGTTTTCATTAATCAGTGAACGAAAGTTAGGGGATCGAAGACGATCAGATACCGTCGTAGTCTTAACCATAAACTATGCCGACTAGGGATCGGGCGGTGTTTCTAATGTGACCCGCTCGGCACCTTACGAGAAATCAAAG??????????????????????????????????????????????????????????????????????????????????????????????????????????????????????????????????????????????????????????????????????????????????????????????????????????????????????????????????????????????????????????????????????????????????????????????????????????????????????????????????????????????????????????????????????????????????????????????????????????????????????????????????????????????????????????????????????????????????????????????????????????????????????????????????????????????????????????????????????????????????????????????????????????????????????????????????????????????????????????????????????????????????????????????????????????????????????????????????????????????????????????????????????????????????????????????????????????????????????????????????????????????????????????????????????????????????????????????????????????????????????????????????????????????????
>Neokalmusia_brevispora_KT_2313
GGGAGTTAACCCTGGGCGGTTTG--------GGGCTCACAGAGTC-CTTTCACGCGCACATGTCTGAATCCTT-TTTTACCGGCACCTCC-TGTTCTCCCTCGGTGGGGCAA--CCTGCCGTCGGAACC-CA-ACAACCTTTTTTGCATCTAGCA--TTACCTGTTCTGACACAA--ACAATCGTTACAACTTTCAACAATGGATCTCTTGGCTCTGGCATCGATGAAGAACGCAGCGAAATGCGATAAGTAGTGTGAATTGCAGAATTCAGTGAATCATCGAATCTTTGAACGCACATTGCGCCCCTTGGTATTCCATGGGGCATGCCTGTTCGAGCGTCATCTACACCCTCAAGCTCTGCTTGGTGTTGG-GCGTCTGTCCCGCCTCCGCGC-GTGGACTCGCCCCAAATTCATTGGCAGCGGTCCTTGCCTCCTCTCGCGCAGCACATTGCGCTTCTCGGGGAGGCGC--GGCCC-GCGTCCAGCAAGCACAAACACCGTCTTTGACCTCGGAT---------------------------------------------CGAGTGAAGCGGCTACAGCTCAAATTTGAAATCTGGCTCCCCCTGGGGGTCCGAGTTGTAATTTGCAGAGGATGCTTTGGCATTGGCGGCGGTCTAAGTTCCCTGGAACAGGACATCGCAGAGGGTGAGAATCCCGTACGTGGGCGCCTGCCTTTGCCGTGTAAAGCTCCTTCGACGAGTCGAGTTGTTTGGGAATGCAGCTCTAAATGGGAGGTAAATTTCTCCTAAAGCTAAATACCGGCCAGAGACCGATAGCGCACAAGTAGAGTGATCGAAAGATGAAAAGTACTTTGGAAAGAGAGTAAAATAGCACGTGAAATTGTTGAAAGGGAAGCGCTTGCAGCCAGACTTGCCCGCAGTTGCTCACCCAGGCTCCCGCCTGGGGCACTCTTCTGCGGGCAGGCCAGCATCAGTTTGGGCGGTCGGATAAAGGCCTCTGTCACGTACCACCCCTCGGGGTGGCCTTATAGGGGAGGCGCAATGCGACCAGCCCGGACTGAGGTCCGCGCATCTGCTAGGATGCTGGCGTAATGGCTGTAAGCGGCCCGTCTTGAAACACGGACCAAGGAGTCTAACATCTATGCGAGTGTTTGGGTGTCAAGCCCGGGCGCGCAATGAAAGTGAACGGAGGTGGGAACCCCTCGGGGCGCACCATCGACCGATCCTGATGTCTTCGGATGGATTTGAGTAAGAGCATAGCTGTTGGGACCCGAAAGATGGTGAACTATGCTTGAATAGGGTGAAGCCAGAGGAAACTCTGGTGGAGGCTCGCAGCGGTTCTGACGTGCAAATCGATCGTCAAATTTGGGCATAGGGGCGAAAGACTAATCGAACCATCTAGTAGCTGGTTCCTGCCGA---AATGGCTCATTAAATCAGTTATCGTTTATTTGATAATACCTTGCTACTCGGATATCCGTGGTAATTCTAGAGCTAATACGTGCTAAAAACCCCGACTTCGGAAGGGGTGTATTTATTAGATAAAAAACCAATGCCCTCCGGGGCTCCTTGGTGATTCATGATAACTTCTCAGATCGCATGGCTATACGCCGGCGACGGTTCATTCAAATTTCTGCCCTATCAACTTTCGATGGTAAGGTAGTGGCTTACCATGGTTTCAACGGGTAACGGGGAATTAGGGTTCGATTCCGGAGAGGGAGCCTGAGAAACGGCTACCACATCCAAGGAAGGCAGCAGGCGCGCAAATTACCCAATTCCGATGCGGAGAGGTAGTGACAATAAATACTGATACAGGGCTCTTTTGGGTCTTGTAATTGGAATGAGTACAATTTAAACCTCTTAACGAGGAACAATTGGAGGGCAAGTCTGGTGCCAGCAGCCGCGGTAATTCCAGCTCCAATAGCGTATATTAAAGTTGTTGCAGTTAAAAAGCTCGTAGTTGAACCTTTGGCCTGGCTGGCAGGTCCGCCTCACCGCGTGCACTTGACCGGCCGGGCCTTTTCTTCTGGAGAACCGCATGCCCTTCACTGGGTGTGTTGGGGACCAGGACTTTTACTTTGAAAAAATTAGAGTGTTCAAAGCAGGCCTTTGCTCGAATACGTTAGCATGGAATAATAGAATAGGACGT-GCGGTCCTATTTTGTTGGTTTCTAGGACCGCCGTAATGATTAATAGGGACAGTCGGGGGCATCAGTATTCAATTGTCAGAGGTGAAATTCTTGGATTTATTGAAGACTAACTACTGCGAAAGCATTTGCCAAGGATGTTTTCATTAATCAGTGAACGAAAGTTAGGGGATCGAAGACGATCAGATACCGTCGTAGTCTTAACCATAAACTATGCCGACTAGGGATCGGGCGGTGTTTCTATTGTGACCCGCTCGGCACCT---------------TGCGCCATTCTCATCATTGCCGCCGGTACTGGTGAATTCGAGGCTGGTATTTCCAAGGATGGCCAGACCCGTGAGCACGCCCTGCTCGCCTACACCCTCGGTGTCAAGCAGCTCATCGTCGCCATCAACAAGATGGACACCACCAAGTGGTCCGAGGACCGTTTCCAGGAGATTATCAAGGAGACGTCGTCTTTCATCAAGAAGGTCGGCTACAACCCCAAGCACGTTCCCTTCGTGCCCATTTCCGGCTTCAACGGTGACAACATGATCGATGTCTCCCCCAACTGCCCCTGGTACAAGGGCTGGGAGAAGGAAATCAAGGCCAAGGTCACCGGCAAGACCCTTCTCGAGGCTATTGATGCCATCGACAACCCCGTCCGTCCCTCCGACAAGCCCCTCCGCCTTCCCCTTCAGGATGTCTACAAGATCGGTGGTATTGGCACGGTTCCCGTCGGTCGTGTCGAGACCGGTGTCATCAAGCCCGGTATGGTCGTTACCTTCGCCCCTGCTGGTGTGACCACTGAGGTGAAGTCCGTGGAGATGCACCACGAGCAGTTGACCGAGGGTGTCCCGGGTGACAACGTCGGCTTCAACGTCAAGAACGTCTCCGTCAAGGAGATCCGTCGTGGCAACGTTGCTGGTGACTCCAAGAACGACCCCCCGAAGGGTGCTGAGTCTTTCAACGCCCAGGTCATCGTCCTCAACCACCCCGGTCAGGTCGGTGCTGGTTACGCTCCCGTTCTCGATTGCCACACTGCCCACATTGCGTGCAAGTTCTCCGAGCTCCTCGAGAAGATCGACCGCCGTACCGGCAAGTCCACCGAGTCCAGCCCCAAGTTCATCAAGTCTGGTGATGCCGCCATCGTCAAGATGATTCCTTCCAAGCCTATGTGCGTTGAGGCTTTCACCGAGTA
>Neokalmusia_kunmingensis_KUMCC_18_0120
GGGACTCGTCCCCGGGAGGTTTA--------GGG--CGCAGAGCC-CTTTCACGCGCACATGTCTGAATCCTTTCTCTACCGGTACCTCC-CGTTCTCCTTCGGTGGGGCAA--CCTGCCGTCGGAACC-CA-ACAACCCTTTTTGCATCCAGCA--TTACCTGTTCCGATACAA--ACAATCGTTACAACTTTCAACAATGGATCTCTTGGCTCTGGCATCGATGAAGAACGCAGCGAAATGCGATAAGTAGTGTGAATTGCAGAATTCAGTGAATCATCGAATCTTTGAACGCACATTGCGCCCCTTGGTATTCCATGGGGCATGCCTGTTCGAGCGTCATCTACACCCTCAAGCTCTGCTTGGTGTTGG-GCGTCTGTCCCGCCCCCGCGC-GTGGACTCGCCCCAAATTCATTGGCAGCGGCCTTTGCCTCCTCTCGCGCAGCACATTGCGCTTCTCGGGGAGGCGC--GGCCC-GCGTCCAGCAAGCACAAACACCGTC------------------------------------------------CTAGTAACGGCGAGTGAAGCGGCTACAGCTCAAATTTGAAATCTGGCTCCCTCTGGGGGTCCGAGTTGTAATTTGCAGAGGATGCTTTGGCATTGGCGGCGGTCTAAGTTCCCTGGAACAGGACATCGCAGAGGGTGAGAATCCCGTACGTGGGCGCCTGCCTTTGCCGTGTAAAGCTCCTTCGACGAGTCGAGTTGTTTGGGAATGCAGCTCTAAATGGGAGGTAAATTTCTCCTAAAGCTAAATACCGGCCAGAGACCGATAGCGCACAAGTAGAGTGATCGAAAGATGAAAAGTACTTTGGAAAGAGAGTAAAATAGCACGTGAAATTGTTGAAAGGGAAGCGCTTGCAGCCAGACTTGCCCGCAGTTGCTCACCCAGGCTCCCGCCTGGGGCACTCTTCTGCGGGCAGGCCAGCATCAGTTTGGGCGGTCGGATAAAGGCCTCTGTCACGTACCACCCCTCGGGGTGGCCTTATAGGGGAGGCGCAATGCGACCAGCCCGGACTGAGGTCCGCGCATCTGCTAGGATGCTGGCGTAATGGCTGTAAGCGGCCCGTCTTGAAACACGGACCAAGGAGTCTAACATCTATGCGAGTGTTTGGGTGTCAAGCCCGGGCGCGCAATGAAAGTGAACGGAGGTGGGAACCCCTCGGGGCGCACCATCGACCGATCCTGATGTCTTCGGATGGATTTGAGTAAGAGCATAGCTGTTGGGACCCGAAAGATGGTGAACTATGCTTGAATAGGGTGAAGCCAGAGGAAACTCTGGTGGAGGCTCGCAGCGGTTCTGACGTGCAAATCGATCGTCAAATTTGGGCATAGGGGCGAAAGACTAATCG-------------------------------------------------------------------ACCTTGCTACTCGGATATCCGTGGTAATTCTAGAGCTAATACGTGCTAAAAACCCCGACTTCGGAAGGGGTGTATTTATTAGATAAAAAACCAATGCCCTCCGGGGCTCCTTGGTGATTCATGATAACTTCTCAGATCGCATGGCTATACGCCGGCGACGGTTCATTCAAATTTCTGCCCTATCAACTTTCGATGGTAAGGTAGTGGCTTACCATGGTTTCAACGGGTAACGGGGAATTAGGGTTCGATTCCGGAGAGGGAGCCTGAGAAACGGCTACCACATCCAAGGAAGGCAGCAGGCGCGCAAATTACCCAATTCCGATGCGGAGAGGTAGTGACAATAAATACTGATACAGGGCTCTTTTGGGTCTTGTAATTGGAATGAGTACAATTTAAACCTCTTAACGAGGAACAATTGGAGGGCAAGTCTGGTGCCAGCAGCCGCGGTAATTCCAGCTCCAATAGCGTATATTAAAGTTGTTGCAGTTAAAAAGCTCGTAGTTGAACCTTTGGCCTGGCTGGCAGGTCCGCCTCACCGCGTGCACTTGACCGGCCGGGCCTTTTCTTCTGGAGAACCGCATGCCCTTCACTGGGTGTGTTGGGGACCAGGACTTTTACTTTGAAAAAATTAGAGTGTTCAAAGCAGGCCTTTGCTCGAATACGTTAGCATGGAATAATAGAATAGGACGT-GCGGTCCTATTTTGTTGGTTTCTAGGACCGCCGTAATGATTAATAGGGACAGTCGGGGGCATCAGTATTCAATTGTCAGAGGTGAAATTCTTGGATTTATTGAAGACTAACTACTGCGAAAGCATTTGCCAAGGATGTTTTCATTAATCAGTGAACGAAAGTTAGGGGATCGAAGACGATCAGATACCGTCGTAGTCTTAACCATAAACTATGCCGACTAGGGATCGGGCGGTGTTTCTATTGTGACCCGCTCGGCACCTTACGAGAAATCAAAG-------TTCTCATCATTGCCGCCGGTACTGGTGAGTTCGAGGCCGGTATCTCCAAGGATGGTCAGACCCGTGAGCACGCCCTGCTCGCCTACACCCTCGGTGTCAAGCAGCTCATCGTCGCCATCAACAAGATGGACACCACCAAGTGGTCTGAGGAGCGTTTCCAGGAAATCATCAAGGAGACCTCTTCCTTCATCAAGAAGGTCGGCTACAACCCCAAGCACGTTCCCTTCGTGCCCATCTCCGGCTTCAACGGTGACAACATGATTGATGTCTCTACCAACTGCCCCTGGTACAAGGGTTGGGAGAAGGAGATCAAGACCAAGGCCACTGGCAAGACCCTTCTCGAGGCCATTGACGCCATCGACAACCCCGTCCGTCCCTCCGACAAGCCCCTCCGTCTTCCCCTCCAGGATGTTTACAAGATCGGTGGTATTGGCACGGTTCCCGTCGGTCGTGTCGAGACCGGTGTCATCAAGCCCGGTATGGTCGTCACCTTCGCCCCTGCTGGTGTGACCACTGAGGTCAAGTCCGTGGAGATGCACCACGAGCAGCTGAGCGAGGGTGTCCCGGGTGACAACGTCGGCTTCAACGTCAAGAACGTCTCCGTCAAGGAGATCCGTCGTGGCAACGTTGCCGGTGACTCCAAGAACGACCCCCCGAAGGGTGCTGAGTCCTTCAACGCCCAGGTCATCGTCCTCAACCACCCTGGTCAGGTCGGTGCTGGTTACGCTCCCGTTCTCGATTGCCACACTGCCCATATCGCCTGCAAGTTCTCCGAGCTCCTCGAGAAGATCGACCGCCGTACCGGCAAGTCTACCGAGTCCAGCCCCAAGTTCATCAAGTCTGGTGATGCCGCCATCGTCAAGATGATTCCTTCCAAGCCCATGTGCGTTGAGGCTTTCACTGAGTA
>Neptunomyces_aureus_CMG10A
GACAGTCATTTCTAGCGA-------------CGCCTTGTCCGGGA-AACCGGCGCGGGGCTGACCTAACCCTT-CTCTACGAGTACCTAA-CATTCTCCTTCGGCGGGGCAA--CCCGCCGCTGGAATT-CAAGAA--CCAACTTGCATTTAGCA--TTACCTGTTCTGATACAA--TTAATTATTACAACTTTCAACAATGGATCTCTTGGCTCTGGCATCGATGAAGAACGCAGCGAAATGCGATAAGTAGTGTGAATTGCAGAATTCAGTGAATCATCGAATCTTTGAACGCACATTGCGCCCCTTGGTATTCCATGGGGCATGCCTGTTCGAGCGTCATCTACACCCTCAAGCACTGCTTGGTGTTGG-GCGTCTGTCCCGCCTCCGCGC-GTGGACTCGCCCCAAAGTCATTGGCAGCGGTCTCTGGCCCTCAACGCGCAGTACAATGCGTAATTGGGGTGCC----GTGGGC-GCGACCACAAAG-CTTTTTACCGTCTTTGACCTCGGAT?????????????????????????????????????????????????????????????????????????????????????????????????????????????????????????????????????????????????????????????????????????????????????????????????????????????????????????????????????????????????????????????????????????????????????????????????????????????????????????????????????????????????????????????????????????????????????????????????????????????????????????????????????????????????????????????????????????????????????????????????????????????????????????????????????????????????????????????????????????????????????????????????????????????????????????????????????????????????????????????????????????????????????????????????????????????????????????????????????????????????????????????????????????????????????????????????????????????????????????????????????????????????????????????????????????????????????????????????????????????????????????????????????????????????????????????????????????????????????????????????????????????????????????????????????????????????????????????????????????????????????????????????????????????????????????????????????????????????????????????????????????????????????????????????????????????????????????????????????????????????????????????????????????????????????????????????????????????????????????????????????????????????????????????????????????????????????????????????????????????????????????????????????????????????????????????????????????????????????????????????????????????????????????????????????????????????????????????????????????????????????????????????????????????????????????????????????????????????????????????????????????????????????????????????????????????????????????????????????????????????????????????????????????????????????????????????????????????????????????????????????????????????????????????????????????????????????????????????????????????????????????????????????????????????????????????????????????????????????TGCGCTATTCTCATCATTGCCGCCGGTACTGGTGAGTTCGAGGCTGGTATCTCCAAGGATGGCCAGACCCGTGAGCACGCTCTCCTTGCCTACACCCTCGGTGTCAAGCAGCTCATCGTCGCCATCAACAAGATGGACACCACCAAGTGGTCCGAGGACCGTTTCCAGGAGATCATCAAGGAGACCTCTTCCTTCATCAAGAAGGTTGGATACAACCCCAAGCACGTTCCCTTCGTGCCCATCTCCGGTTTCAACGGTGACAACATGATTGAAGCCTCCGCCAACTGCCCCTGGTACAAGGGTTGGGAGAAGGAGACCAAGGCCAAGGCCACCGGAAAGACCCTCCTCGAGGCCATTGACGCCATCGACACTCCCGTCCGTCCCTCCGACAAGCCCCTCCGCCTTCCCCTCCAGGATGTATACAAGATTGGCGGTATTGGCACGGTCCCTGTCGGTCGTGTTGAGACTGGTGTCATCAAGCCCGGTATGGTCGTCACCTTCGCCCCCGCTGGTGTGACCACTGAAGTCAAGTCCGTTGAGATGCACCACGAGCAGCTCACCGAGGGTGTCCCCGGTGACAACGTCGGCTTCAACGTCAAGAACGTCTCCGTCAAGGAGATCCGTCGTGGCAACGTTGCCGGTGACTCCAAGAACGACCCCCCCAAGGGTGCCGAGTCCTTCAACGCCCAGGTCATCGTCCTCAACCACCCCGGTCAGGTCGGTGCTGGTTACGCTCCCGTTCTCGACTGCCACACTGCCCACATTGCCTGCAAGTTCTCTGAGCTTCTCGAGAAGATTGACCGCCGTACCGGTAAGGCCACTGAGAGCAACCCCAAGTTCATCAAGTCTGGTGATGCTGCCATCGTCAAGATGATTCCCTCCAAGCCCATGTGCGTTGAGGCTTTCACCGAGTA
>Neptunomyces_aureus_CMG14
GACAGTCATTTCTAGCGA-------------CGCCTTGTCCGGGA-AACCGGCGCGGGGCTGACCTAACCCTT-CTCTACGAGTACCTAA-CATTCTCCTTCGGCGGGGCAA--CCCGCCGCTGGAATT-CAAGAA--CCAACTTGCATTTAGCA--TTACCTGTTCTGATACAA--TTAATTATTACAACTTTCAACAATGGATCTCTTGGCTCTGGCATCGATGAAGAACGCAGCGAAATGCGATAAGTAGTGTGAATTGCAGAATTCAGTGAATCATCGAATCTTTGAACGCACATTGCGCCCCTTGGTATTCCATGGGGCATGCCTGTTCGAGCGTCATCTACACCCTCAAGCACTGCTTGGTGTTGG-GCGTCTGTCCCGCCTCCGCGC-GCGGACTCGCCCCAAAGTCATTGGCAGCGGTCTCTGGCCCTCAACGCGCAGTACAATGCGTAATTGGGGTGCC----GTGGGC-GCGACCACAAAG-CTTTTTACCGTCTTTGACCTCGGAT?????????????????????????????????????????????????????????????????????????????????????????????????????????????????????????????????????????????????????????????????????????????????????????????????????????????????????????????????????????????????????????????????????????????????????????????????????????????????????????????????????????????????????????????????????????????????????????????????????????????????????????????????????????????????????????????????????????????????????????????????????????????????????????????????????????????????????????????????????????????????????????????????????????????????????????????????????????????????????????????????????????????????????????????????????????????????????????????????????????????????????????????????????????????????????????????????????????????????????????????????????????????????????????????????????????????????????????????????????????????????????????????????????????????????????????????????????????????????????????????????????????????????????????????????????????????????????????????????????????????????????????????????????????????????????????????????????????????????????????????????????????????????????????????????????????????????????????????????????????????????????????????????????????????????????????????????????????????????????????????????????????????????????????????????????????????????????????????????????????????????????????????????????????????????????????????????????????????????????????????????????????????????????????????????????????????????????????????????????????????????????????????????????????????????????????????????????????????????????????????????????????????????????????????????????????????????????????????????????????????????????????????????????????????????????????????????????????????????????????????????????????????????????????????????????????????????????????????????????????????????????????????????????????????????????????????????????????????????????TGCGCTATTCTCATCATTGCCGCCGGTACTGGTGAGTTCGAGGCTGGTATCTCCAAGGATGGCCAGACCCGTGAGCACGCTCTCCTTGCCTACACCCTCGGTGTCAAGCAGCTCATCGTCGCCATCAACAAGATGGACACCACCAAGTGGTCCGAGGACCGTTTCCAGGAGATCATCAAGGAGACCTCTTCCTTCATCAAGAAGGTTGGATACAACCCCAAGCACGTTCCCTTCGTGCCCATCTCCGGTTTCAACGGTGACAACATGATTGAAGCCTCCGCCAACTGCCCCTGGTACAAGGGTTGGGAGAAGGAGACCAAGGCCAAGGCCACCGGAAAGACCCTCCTCGAGGCCATTGACGCCATCGACACTCCCGTCCGTCCCTCCGACAAGCCCCTCCGCCTTCCCCTCCAGGATGTATACAAGATTGGCGGTATTGGCACGGTCCCTGTCGGTCGTGTTGAGACTGGTGTCATCAAGCCCGGTATGGTCGTCACCTTCGCCCCCGCTGGTGTGACCACTGAAGTCAAGTCCGTTGAGATGCACCACGAGCAGCTCACCGAGGGTGTCCCCGGTGACAACGTCGGCTTCAACGTCAAGAACGTCTCCGTCAAGGAGATCCGTCGTGGCAACGTTGCCGGTGACTCCAAGAACGACCCCCCCAAGGGTGCCGAGTCCTTCAACGCCCAGGTCATCGTCCTCAACCACCCCGGTCAGGTCGGTGCTGGTTACGCTCCCGTTCTCGACTGCCACACTGCCCACATTGCCTGCAAGTTCTCTGAGCTTCTCGAGAAGATTGACCGCCGTACCGGTAAGGCCACTGAGAGCAACCCCAAGTTCATCAAGTCTGGTGATGCTGCCATCGTCAAGATGATTCCCTCCAAGCCCATGTGCGTTGAGGCTTTCACCGAGTA
>Paramassariosphaeria_anthostomoides_CBS_615_86
ATGCGCAAGCCGGAAGCAGTGGT--------GGTATTATGAGAAC-CTTTGGCTACCGCATGCCTGAATCCTTACTGTACGCGCACCTAT-CATTCTCCTTCGGTGGGGCAA--CCTGCCGCTGGAACC-ACTCAAA-ACTCTTTGCATCTAGCA--TTACCTGTTCTGATAAAA--ATAATCGTTACAACTATTAACAATGGATCTCTTGGCTCTGGCATCGATGAAGAACGCAGCGAAATGCGATAAGTAGTGTGAATTGCAGAATTCAGTGAATCATCGAATCTTTGAACGCACATTGCGCCCCTTGGTATTCCATGGGGCATGCCTGTTCGAGCGTCATCTAAACCCTCAAGCTCTGCTTGGTGTTGG-GCGTCTGTCCCGCGTCCGCGC-GGAGACTCGCCTCAAATTCATTGGCAGCGGTCCTTGCCTCCTCTCGCGCAGCACATTGCACTCGAGGGAGTCG----CGGCCC-GCGTCCACGAAG-CTGTTTACCGTCTTTGACCTCGGATAATAAGCGGAGGAAAAGAAACCAACAGGGATTGCCCTAGTAACGGCGAGTGAAGCGGCAACAGCTCAAATTTGAAATCTGGCCCTCTTTGGGGGTCCGAGTTGTAATTTGCAGAGGGTGCTTTGGCATTGGCGGCGGTCTAAGTTCCTTGGAACAGGACATCGCAGAGGGTGAGAATCCCGTACGTGGGCGCCTGCCTTTGCCGTGTAAAGCCCCTTCGACGAGTCGAGTTGTTTGGGAATGCAGCTCTAAATGGGAGGTAAATTTCTTCTAAAGCTAAATACCGGCCAGAGACCGATAGCGCACAAGTAGAGTGATCGAAAGATGAAAAGTACTTTGGAAAGAGAGTCAAACAGCACGTGAAATTGTTAATAGGGAAGCGCTTGCAGCCAGACTTGCCCGCAGTTGCTCACCCAGGCTCCGGCCCGGGGCACTCTTCTGCGGGCAGGCCAGCATCAGTTTGGGCGGTCGGATAAAGGCCTCTGTCACGTATCTCCCTCCGGGGTGACCTTATAGGGGAGGCGTAATGCGACCAGCCCGGACTGAGGTCCGCGCTTCTGCTAGGATGCTGGCGTAATGGCTGTAAGCGGCCCGTCTTGAAACACGGACCAAGGAGTCTAACATCTATGCGAGTGTTTGGGTGTCAAGCCCGGGCGCGTAATGAAAGTGAACGGAGGTGGGAACCCCTCGGGGTGCACCATCGACCGATCCTGATGTCTTCGGATGGATTTGAGTAAGAGCATAGCTGTTGGGACCCGAAAGATGGTGAACTATGCTTGAATAGGGTGAAGCCAGAGGAAACTCTGGTGGAGGCTCGCAGCGGTTCTGACGTGCAAATCGATCGTCAAATTTGGGCATAGGGGCGAAAGACTAATCGAATCATCTAGTAGCTGGGTTCTGCCGAGCGAATGGCTCATTAAATCAGTTATCGTTTATTTGATAGTACCTTACTACTTGGATAACCGTGGTAATTCTAGAGCTAATACATGCTAAAAACCCCAACTTCGGAAGGGGTGTATTTATTAGATAAAAAACCAATGCCCTTCGGGGCTCC-TGGTGATTCATAATAACTTCTCAGATCGCATAGCCTTGTGCTGGCGACGGTTCATTCAAATTTCTGCCCTATCAACTTTCGATGGTAAGGTAGTGGCTTACCATGGTTTCAACGGGTAACGGGGAATTAGGGTTCGATTCCGGAGAGTTAGCCTGAGAAATAGCTAACACATCCAAGGAAGGCAGCAGGCGCGCAAATTACCCAATTCCGATACGGAGAGGTAGTGACAATAAATACTGATACAGGGCTCTTTTGGGTCTTGTAATTGGAATGAGTACAATTTAAACCTCTTAACGAGGAACAATTGGAGGGCAAGTCTGGTGCCAGCAGCCGCGGTAATTCCAGCTCCAATAGCGTATATTAAAGTTGTTGCAGTTAAAAAGCTCGTAGTTGAAACTTTGGCCTGGCTGGCGGGTCCGCCTCACCGCGTGCACTTGTCCGGCCGGGCCTTTTCTTCTGGAGAACCGCATGCCCTTCACTGGGTGTGTTGGGGACCAGGACTTTTACTTTGAAAAAATTAGAGTGTTCAAAGCAGGCCTTTGCTCGAATACGTTAGCATGGAATAATAGAATATGACGT-TTGGTCCTATTTTGTTGGTTTCTAGGACAGCCGTAATGATTAATAGGGACAGTCGGGGGCATCAGTATTCAATTGTCAGAGGTGAAATTCTTGGATTTATTGAAGACTAACTACTGCGAAAGCATTTGCCAAGGATGTTTTCATTAATCAGTGAACGAAAGTTAGGGGATCGAAGACGATCAGATACCGTCGTAGTCTTAACCATAAACTATGCCGACTAGGGATCGGGCGGTGTTTCTATTTTGACTCGCTCGGCACCTTACGAGAAATCAAAG??????????????????????????????????????????????????????????????????????????????????????????????????????????????????????????????????????????????????????????????????????????????????????????????????????????????????????????????????????????????????????????????????????????????????????????????????????????????????????????????????????????????????????????????????????????????????????????????????????????????????????????????????????????????????????????????????????????????????????????????????????????????????????????????????????????????????????????????????????????????????????????????????????????????????????????????????????????????????????????????????????????????????????????????????????????????????????????????????????????????????????????????????????????????????????????????????????????????????????????????????????????????????????????????????????????????????????????????????????????????????????????????????????????????????
>Paramassariosphaeria_clematidicola_MFLU_16_0172
AGCGCTCGGCAGTGGCCG---------TGGTGGTATAACAGAGAACCTTTGGCTACCGCATGCCTGGATCCTTTACTGTACGGCACCTTA-CATTCTCCTTCGGCAGGGCAA--CCTGCCGCTGGAACC-ACCAAA--ACCTTTTGCATGCAGCA--TTACCTGTTCAGATAACA--AAAATTATTACAACTATTAACAACGGATCTCTTGGCTCTGGCATCGATGAAGAACGCAGCGAAATGCGATAAGTAGTGTGAATTGCAGAATTCAGTGAATCATCGAATCTTTGAACGCACATTGCGCCCCATGGTATTCCGTGGGGCATGCCTGTTCGAGCGTCATCTACACCCTCAAGCTCTGCTTGGTGTTGG-GCGTCTGTCCCCGCCACGTGC-GGAGACTCGCCTCAAATTCATTGGCAGCGGTCCTTGCCTCCTCTCGCGCAGCACATTGCGCTTCTCGAGGTGTTG--CGGCCC-GCGTCCAGAA--GCAGTTTACCGTC-TTGACCTC-GATAATAAGCGGAGGAAAAGAAACCAACAGGGATTGCCCTAGTAACGGCGAGTGAAGCGGCAACAGCTCAAATTTGAAATCTGGCCCTCTTTGGGGGTCCGAGTTGTAATTTGCAGAGGGTGCTTTGGCATGGGCGGCGGTCTAAGTTCCCTGGAACTGGACATCGCAGAGGGTGAGAATCCCGTACGTGGTCGCCTGCCCTTGCCGTGTAAAGCCCCTTCGACGAGTCGAGTTGTTTGGGAATGCAGCTCTAAATGGGAGGTAAATTTCTTCTAAAGCTAAATACCGGCCAGAGACCGATAGCGCACAAGTAGAGTGATCGAAAGATGAAAAGTACTTTGGAAAGAGAGTCAAACAGCACGTGAAATTGTTAATAGGGAAGCGCTTGCAGCCAGACTTGCCCGCAGTTGCTCACCCAGGCTTTGGCCCGGGGCACTCTTCTGCGGGCAGGCCAGCATCAGTTTGGGCGGTCGGATAAAGGCCTCTGTCACGTATCTCCCTCCGGGGTGACCTTATAGGGGAGGCGTAATGCGACCAGCCCGGACTGAGGTCCGCGCATCTGCTAGGATGCTGGCGTAATGGCTGTAAGCGGCCCGTCTTGAAACACGGACCAAGGAGTCTAACATCTATGCGAGTGTTTGGGTGTCAAGCCCGGGCGCGTAATGAAAGTGAACGGAGGTGGGAACCCCTCGGGGCGCACCATCGACCGATCCTGATGTCTTCGGATGGATTTGAGTAAGAGCATAGCTGTTGGGACCCGAAAGATGGTGAACTATGCTTGGATAGGGTGAAGCCAGAGGAAACTCTGGTGGAGGCTCGCAGCGGTTCTGACGTGCAAATCGATCGTCAAATCTGGGCATAGGGGCGAAAGACTAATCGAACCAT------------------------AATGGCTCATTAAATCAGTTATCGTTTATTTGATAGTACCTTACTACTTGGATAACCGTGGTAATTCTAGAGCTAATACATGCTAAAAACCCCAACTTCGGAAGGGGTGTATTTATTAGATAAAAAACCAATGCCCTTCGGGGCTCCTTGGTGATTCATAATAACTTCTCAGATCGCATAGCCTTGTGCTGGCGACGGTTCATTCAAATTTCTGCCCTATCAACTTTCGATGGTAAGGTAGTGGCTTACCATGGTTTCAACGGGTAACGGGGAATTAGGGTTCGATTCCGGAGAGTTAGCCTGAGAAATAGCTAACACATCCAAGGAAGGCAGCAGGCGCGCAAATTACCCAATTCCGATACGGAGAGGTAGTGACAATAAATACTGATACAGGGCTCTTTTGGGTCTTGTAATTGGAATGAGTACAATTTAAACCTCTTAACGAGGAACAATTGGAGGGCAAGTCTGGTGCCAGCAGCCGCGGTAATTCCAGCTCCAATAGCGTATATTAAAGTTGTTGCAGTTAAAAAGCTCGTAGTTGAACCTTTGGCCTGGCTGGCAGGTCCGCCTCACCGCGTGCACTTGTCCGGCCGGGCCTTTTCTTCTGGAGAACCGCATGCCCTTCACTGGGTGTGTTGGGGACCAGGACTTTTACTTTGAAAAAATTAGAGTGTTCAAAGCAGGCCTTTGCTCGAATACGTTAGCATGGAATAATAAAATATGACGT-GCGGTCCTATTTTGTTGGTTTCTAAGACCGCCGTAATGATTAATAGGGACAGTCGGGGGCATCAGTATTCAATTGTCAGAGGTGAAATTCTTGGATTTATTGAAGACTAACTACTGCGAAAGCATTTGCCAAGGATGTTTTCATTAATCAGTGAACGAAAGTTAGGGGATCGAAGACGATCAGATACCGTCGTAGTCTTAACCATAAACTATGCCGACTAGGGATCGG-----------------------------------------------??????????????????????????????????????????????????????????????????????????????????????????????????????????????????????????????????????????????????????????????????????????????????????????????????????????????????????????????????????????????????????????????????????????????????????????????????????????????????????????????????????????????????????????????????????????????????????????????????????????????????????????????????????????????????????????????????????????????????????????????????????????????????????????????????????????????????????????????????????????????????????????????????????????????????????????????????????????????????????????????????????????????????????????????????????????????????????????????????????????????????????????????????????????????????????????????????????????????????????????????????????????????????????????????????????????????????????????????????????????????????????????????????????????????????
>Phaeodothis_winteri_CBS_182_58
?????????????????????????????????????????????????????????????????????????????????????????????????????????????????????????????????????????????????????????????????????????????????????????????????????????????????????????????????????????????????????????????????????????????????????????????????????????????????????????????????????????????????????????????????????????????????????????????????????????????????????????????????????????????????????????????????????????????????????????????????????????????????????????????????????AATAAGCGGAGGAAAAGAAAGCAACAGCGATAGCCCTAGTAACGGCGAGTGAAGCGGCTACAGCTCAAATTTGAAATCTGGCCCTCTTTGGGGGTCCGAGTTGTAATTTGCAGAGGATGCTTTGGCATTGGCGGCGGTCTAAGTTCCCTGGAACAGGACATCGCAGAGGGTGAGAATCCCGTACGTGGGCGCCTGCCTTTGCCGTGTAAAGCTCCTTCGACGAGTCGAGTTGTTTGGGAATGCAGCTCTAAATGGGAGGTAAATTTCTCCTAAAGCTAAATACCGGCCAGAGACCGATAGCGCACAAGTAGAGTGATCGAAAGATGAAAAGTACTTTGGAAAGAGAGTCAAATAGCACGTGAAATTGTTGAAAGGGAAGCGCTTGCAGCCAGACTTGCCCGCAGTTGCTCACCCAGGCTCTCGCCTGGGGCACTCTTCTGCGGGCAGGCCAGCATCAGTTTGGGCGGTCGGACAAAGGCCTCTGTCATGTACCACCCTTCGGGGTGGCCTTATAGGGGAGGCGTAATGCGACCAGCCCGGACTGAGGTCCGCGCATCTGCTAGGATGCTGGCGTAATGGCTGTAAGCGGCCCGTCTTGAAACACGGACCAAGGAGTCTAACATCTATGCGAGTGTTTGGGTGTCAAGCCCGGGCGCGTAATGAAAGTGAACGGAGGTGGGAACCTTTCGGGGTGCACCATCGACCGATCCTGATGTCTTCGGATGGATTTGAGTAAGAGCATAGCTGTTGGGACCCGAAAGATGGTGAACTATGCTTGAATAGGGTGAAGCCAGAGGAAACTCTGGTGGAGGCTCGCAGCGGTTCTGACGTGCAAATCGATCGTCAAATTTGGGCATAGGGGCGAAAGACTAATCGAACCATCTAGTAGCTGGTTCCTGCCGA----------------ATCAGTATATCGTTATTTGATAGTACCTTACTACTTGGATAACCGTGGTAATTCTAGAGCTAATACATGCTAAAAACCCCAACTTCGGGAGGGGTGTATTTATTAGATAAAAAACCAATGCCCTTCGGGGCTCCTTGGTGATTCATGATAACTTCTCAGATCGCATGGCTTTACGCCGGCGACGGTTCATTCAAATTTCTGCCCTATCAACTTTCGATGGTAAGGTAGTGGCTTACCATGGTTTCAACGGGTAACGGGGAATTAGGGTTCGATTCCGGAGAGGGAGCCGGAGGAACGGCTACCACATCCAAGGAAGGCAGCAGGCGCGCAAATTACCCAATTCCGATACGGAGAGGTAGTGACAATAAATACTGATACAGGGCTCTTTTGGGTCTTGTAATTGGAATGAGTACAATTTAAACCTCTTAACGAGGAACAATTGGAGGGCAAGTCTGGTGCCAGCAGCCGCGGTAATTCCAGCTCCAATAGCGTATATTAAAGTTGTTGCAGTTAAAAAGCTCGTAGTTGAACCTTTGGCCTGGCTGGCAGGTCCGCCTCACCGCGTGCACTTGTCCGGCCGGGCCTTTTCTTCTGGAGAACCGCATGCCCTTCACTGGGTGTGTTGGGGACCAGGACTTTTACTTTGAAAAAATTAGAGTGTTCAAAGCAGGCCTTTGCTCGAATACGTTAGCATGGAATAATAGAATAGGACGT-GCGGTCCTATTTTGTTGGTTTCTAGGACCGCCGTAATGATTAATAGGGACAGTCGGGGGCATCAGTATTCAATTGTCAGAGGTGAAATTCTTGGATTTATTGAAGACTAACTACTGCGAAAGCATTTGCCAAGGATGTTTTCATTAATCAGTGAACGAAAGTTAGGGGATCGAAGACGATCAGATACCGTCGTAGTCTTAACCATAAACTATGCCGACTAGGGATCGGGCGGTGTTTCTATTGTGACCCGCTCGGCACCTTACGAGAAATCAAAG??????????????????????????????????????????????????????????????????????????????????????????????????????????????????????????????????????????????????????????????????????????????????????????????????????????????????????????????????????????????????????????????????????????????????????????????????????????????????????????????????????????????????????????????????????????????????????????????????????????????????????????????????????????????????????????????????????????????????????????????????????????????????????????????????????????????????????????????????????????????????????????????????????????????????????????????????????????????????????????????????????????????????????????????????????????????????????????????????????????????????????????????????????????????????????????????????????????????????????????????????????????????????????????????????????????????????????????????????????????????????????????????????????????????????
>Pseudopithomyces_chartarum_NCYUCC_19_0168
-------------------------------------------------------ACGCACGACTGCATCCTTACTTTACGAGCACCTTC-TGTTCTCCCTCGGCGGGGCAA--CCTGCCGTTGGAACC-GAATAAACTCTTTTTGCATCTAGCA--TTACCTGTTCCGAAACAA--ACAATCGTTACAACTTTCAACAATGGATCTCTTGGCTCTGGCATCGATGAAGAACGCAGCGAAATGCGATAAGTAGTGTGAATTGCAGAATTCAGTGAATCATCGAATCTTTGAACGCACATTGCGCCCCTCGGTATTCCGTGGGGCATGCCTGTTCGAGCGTCATCTACACCCTCAAGCTCTGCTTGGTGTTGG-GCGTCTGTCCCGCCTCCGCGC-GTGGACTCGCCCCAAATTCATTGGCAGCGGTCCTTGCCTCCTCTCGCGCAGCACATTGCGCTTCTCGAGGGGCTAC--GGCTC-GCGTCCAACAAGCACATTTACCGTCTTTGACCTCGGAT-----------------------------ATAGCCTCAGTAACGGCGAGTGAAGCGGCTACAGCTCAAATTTGAAATCTGGCCTCCTTTGGGGGTCCGAGTTGTAATTTGCAGAGGATGCTTTGGCATTGGCGGCGGTCTAAGTTCCTTGGAACAGGACATCGCAGAGGGTGAGAATCCCGTACGTGGGCGCCTGCCTTTGCCGTGTAAAGCTCCTTCGACGAGTCGAGTTGTTTGGGAATGCAGCTCTAAATGGGAGGTAAATTTCTCCTAAAGCTAAATACCGGCCAGAGACCGATAGCGCACAAGTAGAGTGATCGAAAGATGAAAAGTACTTTGGAAAGAGAGTCAAATAGCACGTGAAATTGTTGAAAGGGAAGCGCTTGCAGCCAGACTTGCCCGCAGTTGCTCACCTAGGCTTTCGCCTGGGGCACTCTTCTGCGGGCAGGCCAGCATCAGTTTGGGCGGTCGGATAAAGGCCTCTGTCATGTACCACCCCTCGGGGTGGCCTTATAGGGGAGGCGTAATGCGACCAGCCCGGACTGAGGTCCGCGCATCTGCTAGGATGCTGGCGTAATGGCTGTAAGCGGCCCGTCTTGAAACACGGACCAAGGAGTCTAACATCTATGCGAGTGTTTGGGTGTCAAGCCCGGGCGCGCAATGAAAGTGAACGGAGGTGGGAACCCTTCGGGGTGCACCATCGACCGATCCTGAAGTCTTCGGATGGATTTGAGTAAGAGCATAGCTGTTGGGACCCGAAAGATGGTGAACTATGCTTGAATAGGGTGAAGCCAGAGGAAACTCTGGTGGAGGCTCGCAGCGGTTCTGACGTGCAAATCGATCGTCAAATTTGGGCATAGGGGCGAAAGACTAATCGAACCAT-----------------------------------------------------TTGATAGTACCTTACTACTTGGATAACCGTGGTAATTCTAGAGCTAATACATGCTAAAAACCCCAACTTCGGGAGGGGTGTATTTATTAGATAAAAAACCAATGCCCTTCGGGGCTCCTTGGTGATTCATGATAACTTCTCAGATCGCATGGCTTTACGCCGGCGACGGTTCATTCAAATTTCTGCCCTATCAACTTTCGATGGTAAGGTAGTGGCTTACCATGGTTTCAACGGGTAACGGGGAATTAGGGTTCGATTCCGGAGAGGGAGCCTGAGAAACGGCTACCACATCCAAGGAAGGCAGCAGGCGCGCAAATTACCCAATTCCGATACGGAGAGGTAGTGACAATAAATACTGATACAGGGCTCTTTTGGGTCTTGTAATTGGAATGAGTACAATTTAAACCTCTTAACGAGGAACAATTGGAGGGCAAGTCTGGTGCCAGCAGCCGCGGTAATTCCAGCTCCAATAGCGTATATTAAAGTTGTTGCAGTTAAAAAGCTCGTAGTTGAACCTTTGGCCTGGCTGGCAGGTCCGCCTCACCGCGTGCACTTGTCCGGCCGGGCCTTTTCTTCTGGAGAACCGCATGCCCTTCACTGGGTGTGTTGGGGACCAGGACTTTTACTTTGAAAAAATTAGAGTGTTCAAAGCAGGCCTTTGCTCGAATACGTTAGCATGGAATAATAGAATAGGACGT-GCGGTCCTATTTTGTTGGTTTCTAGGACCGCCGTAATGATTAATAGGGACAGTCGGGGGCATCAGTATTCAATTGTCAGAGGTGAAATTCTTGGATTTATTGAAGACTAAC--------------------------------------------------------------------------------------------------------------------------------------------------------------------??????????????????????????????????????????????????????????????????????????????????????????????????????????????????????????????????????????????????????????????????????????????????????????????????????????????????????????????????????????????????????????????????????????????????????????????????????????????????????????????????????????????????????????????????????????????????????????????????????????????????????????????????????????????????????????????????????????????????????????????????????????????????????????????????????????????????????????????????????????????????????????????????????????????????????????????????????????????????????????????????????????????????????????????????????????????????????????????????????????????????????????????????????????????????????????????????????????????????????????????????????????????????????????????????????????????????????????????????????????????????????????????????????????????????
>Pseudopithomyces_palmicola_MFLUCC_17_1506
GGAAACAATCCTTGGGAGGTATGC-------GGGGGCGAGCCCCC-CATTTACGCACGCACGACTGCATCCTTACTTTACGAGCACCTTC-TGTTCTCCCTCGGCGGGGCAA--CCTGCCGTTGGAACC-GAATAAACTCTTTTTGCATCTAGCA--TTACCTGTTCCGAAACAA--ACAATCGTTACAACTTTCAACAATGGATCTCTTGGCTCTGGCATCGATGAAGAACGCAGCGAAATGCGATAAGTAGTGTGAATTGCAGAATTCAGTGAATCATCGAATCTTTGAACGCACATTGCGCCCCTCGGTATTCCGTGGGGCATGCCTGTTCGAGCGTCATCTACACCCTCAAGCTCTGCTTGGTGTTGG-GCGTCTGTCCCGCCTCCGCGC-GTGGACTCGCCCCAAATTCATTGGCAGCGGTCCTTGCCTCCTCTCGCGCAGCACATTGCGCTTCTCGAGGGGCTAC--GGCTC-GCGTCCAACAAGCACATTTACCGTCTTTGACCTCGGAT-----------------------------ATAGCCTCAGTAACGGCGAGTGAAGCGGCTACAGCTCAAATTTGAAATCTGGCCTCCTTTGGGGGTCCGAGTTGTAATTTGCAGAGGATGCTTTGGCATTGGCGGCGGTCTAAGTTCCTTGGAACAGGACATCGCAGAGGGTGAGAATCCCGTACGTGGGCGCCTGCCTTTGCCGTGTAAAGCTCCTTCGACGAGTCGAGTTGTTTGGGAATGCAGCTCTAAATGGGAGGTAAATTTCTCCTAAAGCTAAATACCGGCCAGAGACCGATAGCGCACAAGTAGAGTGATCGAAAGATGAAAAGTACTTTGGAAAGAGAGTCAAATAGCACGTGAAATTGTTGAAAGGGAAGCGCTTGCAGCCAGACTTGCCCGCAGTTGCTCACCTAGGCTTTCGCCTGGGGCACTCTTCTGCGGGCAGGCCAGCATCAGTTTGGGCGGTCGGATAAAGGCCTCTGTCATGTACCACCCCTCGGGGTGGCCTTATAGGGGAGGCGTAATGCGACCAGCCCGGACTGAGGTCCGCGCATCTGCTAGGATGCTGGCGTAATGGCTGTAAGCGGCCCGTCTTGAAACACGGACCAAGGAGTCTAACATCTATGCGAGTGTTTGGGTGTCAAGCCCGGGCGCGCAATGAAAGTGAACGGAGGTGGGAACCCTTCGGGGTGCACCATCGACCGATCCTGAAGTCTTCGGATGGATTTGAGTAAGAGCATAGCTGTTGGGACCCGAAAGATGGTGAACTATGCTTGAATAGGGTGAAGCCAGAGGAAACTCTGGTGGAGGCTCGCAGCGGTTCTGACGTGCAAATCGATCGTCAAATTTGGGCATAGGGGCGAAAGACTAATCGAACCAT---------------------????????????????????????????????????????????????????????????????????????????????????????????????????????????????????????????????????????????????????????????????????????????????????????????????????????????????????????????????????????????????????????????????????????????????????????????????????????????????????????????????????????????????????????????????????????????????????????????????????????????????????????????????????????????????????????????????????????????????????????????????????????????????????????????????????????????????????????????????????????????????????????????????????????????????????????????????????????????????????????????????????????????????????????????????????????????????????????????????????????????????????????????????????????????????????????????????????????????????????????????????????????????????????????????????????????????????????????????????????????????????????????????????????????????????????????????????????????????????????????????????????????????????????????????????????????????????????????????????????????????????????????????????????????????????????????????????????????????????????????????????????????????????????????????????????????????????????????????????????????????????????????????????????????????????????????????????????????????????????????????????????????????????????????????????????????????????????????????????????????????????????????????????????????????????????????????????????????????????????????????????????????????????????????????????????????????????????????????????????????????????????????????????????????????????????????????????????????????????????????????????????????????????????????????????????????????????????????????????????????????????????????????????????????????????????????????????????????????????????????????????????????????????????????????????????????????????????????????????????????????????????????????????????????????????????????????????????????????????????????????????
>Spegazzinia_deightonii_yone_212
?????????????????????????????????????????????????????????????????????????????????????????????????????????????????????????????????????????????????????????????????????????????????????????????????????????????????????????????????????????????????????????????????????????????????????????????????????????????????????????????????????????????????????????????????????????????????????????????????????????????????????????????????????????????????????????????????????????????????????????????????????????????????????????????????????----------------------------------------------GAGTGAAGCGGCGACAGCTCAAATTTGAAATCTGGCCTCCTCCGGGGGTCCGAGTTGTAATTTGCAGAGGGTGCTTTGGCTTTGGCGGCGGTCTAAGTTCCTTGGAACAGGACATCGCAGAGGGTGAGAATCCCGTACGTGGGCGCCTGCCACTGCCGTGTAAAGCCCCTTCGACGAGTCGAGTTGTTTGGGAATGCAGCTCTAAATGGGAGGTAAATTTCTTCTAAAGCTAAATACCGGCCAGAGACCGATAGCGCACAAGTAGAGTGATCGAAAGATGAAAAGTACTTTGGAAAGAGAGTAAAATAGCACGTGAAATTGTTGTAGAGGAAGCGCTTGCAGCCAGACTTCCCCGTAGTCGCTCACCCGGGCTCCTGCCCGGGGCACTCTTCTGCGGGGAGGCCAGCATCAGTTTGGGCGGTCGGATAAAGGCCTCTGTCACGTATCTCCCTCCGGGGAGACCTTATAGGGGAGGCGCAATGCGACCAGCCCGGACTGAGGTCCGCGCATCTGCCAGGATGCTGGCGTAATGGCTGTAAGCGGCCCGTCTTGAAACACGGACCAAGGAGTCTAACATCTATGCGAGTGTTTGGGTGTCAAGCCCGGGCGCGCAATGAAAGTGAACGGAGGTGGGAACCCTC--GGGTGCACCATCGACCGATCCTGATGTCTTCGGATGGATTTGAGTAAGAGCATAGCTGTTGGGACCCGAAAGATGGTGAACTATGCTTGAATAGGGTGAAGCCAGAGGAAACTCTGGTGGAGGCTCGCAGCGGTTCTGACGTGCAAATCGATCGTCAAATTTGGGCATAGGGGCGAAAGACTAATCGAACTATCTAGTAGCTGGTTCCTGCCGA-----TGGCTCATTAAATCAGTTATCGTTTATTTGATAGTACCTTACTACTTGGATACCTGTGGTAATTCTAGAGCTAATACATGCTAAAAACCCCAACTTCGGGAGGGGTGTATTTATTAGATAAAAAACCAATGCCCCTCGGGGCTCCTTGGTGATTCATAATAACTTCTCAGATCGCATGGCCTTGCGCCGGCGACGGTTCATTCAAATTTCTGCCCTATCAACTTTCGATGGTAAGGTAGTGGCTTACCATGGTTTCAACGGGTAACGGGGAATTAGGGTTCGATTCCGGAGAGGGAGCCGGAGGAACGGCTACCACATCCAAGGAAGGCAGCAGGCGCGCAAATTACCCAATTCCGATACGGAGAGGTAGTGACAATAAATACTGATACAGGGCTCTTTTGGGTCTTGTAATTGGAATGAGTACAATTTAAACCTCTTAACGAGGAACAATTGGAGGGCAAGTCTGGTGCCAGCAGCCGCGGTAATTCCAGCTCCAATAGCGTATATTAAAGTTGTTGCAGTTAAAAAGCTCGTAGTTGAACCTTTGGCCTGGCTGGCAGGTCCGCCTCACCGCGTGCACTTGTCCGGCCGGGCCTTTTCTTCTGGGCAACCGCATGCCCTTCACTGGGTGTGTTGGGGACCAGGACTTTTACTTTGAAAAAATTAGAGTGTTCAAAGCAGGCCTTTGCTCGAATACGTTAGCATGGAATAATAGAATAGGACGT-GCGGTCCTATTTTGTTGGTTTCTAGGACCGCCGTAATGATTAATAGGGACAGTCGGGGGCATCAGTATTCAATTGTCAGAGGTGAAATTCTTGGATTTATTGAAGACTAACTACTGCGAAAGCATTTGCCAAGGATGTTTTCATTAATCAGTGAACGAAAGTTAGGGGATCGAAGACGATCAGATACCGTCGTAGTCTTAACCATAAACTATGCCGACTAGGGATCGGGCGGTGTTTCTATTGTGACCCGCTCGGCACTTTA-------------TGCGCCATTCTCATCATTGCCGCCGGTACTGGTGAGTTCGAGGCCGGTATCTCCAAGGATGGTCAGACCCGTGAGCACGCTCTTCTCGCCTACACCCTTGGTGTGAAGCAGCTCATCGTCGCCATCAACAAGATGGACACCACCAAGTGGTCCGAGGAGCGTTTCAACGAGATCATCAAGGAGACCTCTTCCTTCATCAAGAAGGTCGGCTACAACCCCAAGCACGTTCCCTTCGTGCCCATCTCCGGCTTCAACGGTGACAACATGATTGAGGCCTCCAGCAACTGCCCTTGGTACAAGGGTTGGGAGAAGGAGACCAAGACCAAGTCCACTGGCAAGACCCTCCTCGAGGCCATTGACGCCATCGACACCCCCGTCCGTCCCTCCGATAAGCCCCTCCGTCTTCCCCTCCAGGATGTCTACAAGATCGGTGGTATTGGCACTGTTCCCGTCGGCCGTGTCGAGACTGGTGTCATCAAGCCCGGTATGGTCGTCACCTTCGCCCCTGCTGGCGTGACCACTGAAGTCAAGTCCGTCGAGATGCACCACGAGCAGCTTACCGAGGGTGTCCCCGGTGACAACGTCGGCTTCAACGTCAAGAACGTCTCCGTCAAGGAGATCCGTCGTGGTAACGTTGCCGGTGACTCCAAGCAGGACCCCCCCAAGGGTGCCGAGTCCTTCAACGCCCAGGTCATCGTCCTCAACCACCCTGGTCAGGTCGGTGCCGGTTACGCCCCAGTCCTTGACTGCCACACCGCCCACATTGCTTGCAAGTTCGCCGAGCTCCTCGAGAAGATCGACCGCCGTACCGGCAAGTCTGTCGAGTCCGGCCCCAAGTTCATCAAGTCTGGTGATGCTGCCATCGTCAAGATGATTCCCTCTAAGCCCATGTGCGTTGAGGCTTTCACCGAGTA
>Spegazzinia_tessarthra_SH_287
-----------------------------------------------------------------------------------------------------------------------------------------------------------------------------------------------------------------------TGGCATCGATGAAGAACGCAGCGAAATGCGATAAGTAGTGTGAATTGCAGAATCCAGTGAATCATCGAATCTTTGAACGCACATTGCGCCCCTCGGTATTCCGTGGGGCATGCCTGTTCGAGCGTCATTTCAAGGCTCAAGCTCTGCTTGGTGTTGG-GCGTCTGTCCCGGCTCCGCGC-GTGGACTCGCCCCAAAGACATTGGCAGCCCAGGCCGTCGACCCGCCCGCAGCACATTGCGTCTGGCGAGTCGACGGCGGCCCCGGCATCCAGCAAGCTCCTCTACCGTC-TTGACCTCGGAT----------------------------------------------GAGTGAAGCGGCGACAGCTCAAATTTGAAATCTGGCCTCCTCCGGGGGCCCGAGTTGTAATTTGCAGAGGGTGCTTTGGTGGTGGCGGCGGTCTAAGTTCCCTGGAACAGGACATCGCAGAGGGTGAGAATCCCGTACGTGGGCGCCTGCCACCTCCGTGTAAAGCCCCTTCGACGAGTCGAGTTGTTTGGGAATGCAGCTCTAAATGGGAGGTAAATTTCTTCTAAAGCTAAATACCGGCCAGAGACCGATAGCGCACAAGTAGAGTGATCGAAAGATGAAAAGTACTTTGGAAAGAGAGTAAAATAGCACGTGAAATTGTTGTAGAGGAAGCGCTTGCAGCCAGACTTCCCCGTAGTTGCTCACCCGGGCTCTTGCCCGGGGCACTCTTCTGCGGGGAGGCCAGCATCAGTTTGGGCGGTCGGAGAAAGGCCTCTGTCACGTATCTCCCTCCGGGGTGACCTTATAGGGGAGGCGTAATGCGACCAGCCCGGACTGAGGTCCGCGCATCTGCCAGGATGCTGGCGTAATGGCTGTAAGCGGCCCGTCTTGAAACACGGACCAAGGAGTCTAACATCTATGCGAGTGTTTGGGTGTCAAGCCCGGGCGCGCAATGAAAGTGAACGGAGGTGGGAACCCTC--GGGTGCACCATCGACCGATCCTGATGTCTTCGGATGGATTTGAGTAAGAGCATAGCTGTTGGGACCCGAAAGATGGTGAACTATGCTTGAATAGGGTGAAGCCAGAGGAAACTCTGGTGGAGGCTCGCAGCGGTTCTGACGTGCAAATCGATCGTCAAATTTGGGCATAGGGGCGAAAGACTAATCGAACTATCTAGTAGCTGGTTCCTGCCGA??????????????????????????????????????????????????????????????????????????????????????????????????????????????????????????????????????????????????????????????????????????????????????????????????????????????????????????????????????????????????????????????????????????????????????????????????????????????????????????????????????????????????????????????????????????????????????????????????????????????????????????????????????????????????????????????????????????????????????????????????????????????????????????????????????????????????????????????????????????????????????????????????????????????????????????????????????????????????????????????????????????????????????????????????????????????????????????????????????????????????????????????????????????????????????????????????????????????????????????????????????????????????????????????????????????????????????????????????????????????????????????????????????????????????????????????????????????????????????????????????????????????????????????????????????????????TGCGCCATTCTCATCATTGCCGCCGGTACTGGTGAGTTCGAGGCTGGTATCTCCAAGGATGGCCAGACCCGTGAGCACGCTCTTCTCGCCTACACCCTCGGTGTGAAGCAGCTCATCGTCGCCATCAACAAGATGGACACCACCAAGTGGTCCGAGGAGCGTTTCAACGAGATCATCAAGGAGACCTCTTCCTTCATCAAGAAGGTCGGCTACAACCCCAAGCACGTTCCCTTCGTGCCCATCTCCGGCTTCAACGGTGACAACATGATCGAGGCCTCCCCCAACTGCCCCTGGTACAAGGGATGGGAGAAGGAGATCAAGTCCAAGGCCACTGGCAAGACCCTCCTCGAGGCCATTGACGCCATCGACACCCCCGTCCGTCCCTCCGACAAGCCCCTCCGTCTTCCCCTCCAGGATGTCTACAAGATCGGTGGTATTGGCACTGTTCCCGTCGGCCGTGTCGAGACTGGTGTCATCAAGCCCGGTATGGTCGTCACCTTCGCCCCTGCTGGCGTGACCACTGAAGTCAAGTCCGTCGAGATGCACCACGAGCAGCTCTCCGAGGGTAACCCCGGTGACAACGTCGGCTTCAACGTCAAGAACGTCTCCGTCAAGGAGATCCGTCGTGGCAACGTTGCCGGTGACTCCAAGAACGACCCCCCCAAGGGTGCCGAGTCCTTCAACGCCCAGGTCATCGTCCTTAACCACCCCGGTCAGGTCGGTGCCGGTTACGCCCCAGTCCTCGACTGCCACACCGCCCACATTGCCTGCAAGTTCGGCGAGCTCCTCGAGAAGATTGACCGCCGTACCGGAAAGTCGGTCGAGTCCAACCCCAAGTTCATCAAGTCTGGTGATGCCGCCATCGTCAAGATGTTTCCGTCCAAGCCCATGTGCGTTGAGGCTTTCACCGAGTA
>Tremateia_arundicola_MFLU_16_1275
GTAACAAGGTCTCCGTAGGTGAACCTGCGGAGGGATCGGCCCACC-AGCTGCCGCACGCACGCCTTCATCCTCGATATTACAGCACCTTG-CGTTCTCCTTCGGCGGGTCGACTCTGGTCGTTGGGATT-TCTCCCTCTTCCTTTGCTCGCAGCA--ATACCTGTTCCGAAACAC--ACAATCGTTACAACTTTCAACAATGGATCTCTTGGCTCTGGCATCGATGAAGAACGCAGCGAAATGCGATAAGTAGTGTGAATTGCAGAATTCAGTGAATCATCGAATCTTTGAACGCACATTGCGCCCCTCGGTATTCCGTGGGGCATGCCTGTTCGAGCGTCATCTACACCCTCAAGCCCTGCTTGGTGTTGG-GTGCCTGTCCCGCCTCCGCGC-GGCGACTCGCCCCAAATGCATTGGCGGCGGCGCCTTGCCCCTCCCGCGCAGCACATTGCGCTTCTCGAGGCGGC---GGGACC-GCGTCCACGAAG-CCGACACCCGTC-TTGACCTCGG--AATAAGCGGAGGAAAAGAAACAAACATGGATAGCCCCAGTAACGGCGAGTGAAGCGGCTACAGCTCAAATTTGAAATCTGGCCC---CTGCGGGTCCGAGTTGTAATTTGCAGAGGATGCTTCGGCGTTGGCGGCGGTCTAAGTTCCCTGGAACAGGACATCGCAGAGGGTGAGAATCCCGTACGTGGGCGCCTGCCATCGCCGTGTGAAGCTCCTTCGACGAGTCGAGTTGTTTGGGAATGCAGCTCTAAATGGGAGGTAAATTTCTTCTAAAGCTAAATACCGGCCAGAGACCGATAGCGCACAAGTAGAGTGATCGAAAGATGAAAAGTACTTTGGAAAGAGAGTCAAACAGCACGTGAAATTGTTGAAAGGGAAGCGCTTGCAGCCAGACGTGCCCGCAGTTGCTCACCCGGGCCCCGGCCCGGGGCACTCTTCTGCGGGCAGGCCAGCATCGGTTTGGGCGGTCGGATAAAGGCCTCTGTCAAGTACCTTCCTTCGGGTTGGCCTTATAGGGGAGGCGCAATGCGACCAGCCCGGACCGAGGTCCGCGCATCTGCTAGGATGCTGGCGTAATGGCTGTAAGCGGCCCGTCTTGAAACACGGATCAAGGAGTCTAACATCTATGCGAGTGTTTGGGTGTCAAGCCCGGGCGCGCAATGAAAGTGAACGGAGGTGGGAACCCCTCGGGGCGCACCATCGACCGATCCTGAAGTCTTCGGATGGATTTGAGTACGAGCATAGCTGTTGGGACCCGAAAGATGGTGAACTATGCTTGAATAGGGTGAAGCCAGAGGAAACTCTGGTGGAGGCTCGCAGCGGTTCTGACGTGCAAATCGATCGTCAAATTTGGGCATAGGGGCGAAAGACTAATCGAAC---------------------------------------------------------------------------------------------------CTAATACATGCT-AAAGCCCCGACTTCGGAAGGGGTGTGTTTATTAGATAAAAAGCCAATGCCCTTCGGGGCTCCTTGGTGATTCATGATAACCTTTCTGATCGCAAACCTCCGCGCCGGCGACGGTTCATTCAAATTTCTGCCCTATCAACTTTCGATGGTACGGTAGTGGCCTACCATGGTGTCAACGGGTAACGGGGAATTAGGGTTCGATTCCGGAGAGGGAGCCTGAGAAACGGCTACCACATCCAAGGAAGGCAGCAGGCGCGCAAATTACACAATGTCGACTCGACGATGTAGTGACAATAAATACTGATACAGGGCTCTTTTGGGTCTTGTAATTGGAATGAGTACAATTTAAACCTCTTAACGAGGAACAATTAGAGGGCAAGTCTGGTGCCAGCAGCCGCGGTAATTCCAGCTCTAATAGCGTATATTAAAGTTGTTGCAGTTAAAAAGCTCGTAGTTGAACCTTTGGCTTGGCGAGCACGTCCGCCTCACCGCGTGCACGTGACCCGCCGAGCCTTTTCTTCTGGAGAACCGCATGCCCTTCACTGGGTGTGTTGGGGACCAGGACTTTTACTTTGAAAAAATTAGAGTGTTCAAAGCAGGCCTTTGCTCGAATACGTTAGCATGGAATAATGGAATAGGACGT-GCGGTCCTATTTTGTTGGTTTCTAGGACCGCCGTAATGATTAATAGGGACAGTCGGGGGCATCAGTATTCAATTGTCAGAGGTGAAATTCTTGGATTTATTGAAGACTAACTACTGCGAAAGCATTTGCCAAGGATGTTTTCATTAATCAGTGAACGAAAGTTAGGGGATCGAAGACGATCAGATACCGTCGTAGTCTTAACCATAAACTATGCCAGCTGGGGATCGGACGGTGTTTCTATTGTGACCCGTTCGGCACCCTACGAGAAATCAAAG----------------------------------------------------------------------GTGAGCACGCCCTGCTTGCCTACACCCTCGGTGTCAAGCAGCTCATCGTCGCCATCAACAAGATGGACACCACCAAGTGGTCCGAGGAGCGTTTCCAGGAAATCATCAAGGAGACCTCTTCCTTCATCAAGAAGGTCGGCTACAACCCCAAGCACGTTCCCTTCGTGCCCATCTCCGGCTTCAACGGTGACAACATGATCGAGGCCTCCCCCAACGCTCCCTGGTACAAGGGCTGGGAGAAGGAGACCAAGGCCAAGGCCACCGGCAAGACCCTCCTCGAGGCCATTGACGCCATCGACACCCCCGTCCGTCCCTCCGACAAGCCCCTCCGCCTTCCCCTCCAGGATGTGTACAAGATCGGTGGTATTGGCACGGTTCCCGTCGGTCGTGTCGAGACTGGTGTTATCAAGCCCGGTATGGTCGTTACCTTCGCCCCTGCCGGTGTGACCACTGAAGTCAAGTCCGTCGAGATGCACCACGAGCAGTTGACCGAGGGTGTCCCGGGTGACAACGTCGGCTTCAACGTCAAGAACGTCTCCGTCAAGGAGATCCGTCGTGGCAACGTTGCCGGTGACTCCAAGAACGACCCCCCCAAGGGTGCTGAGTCCTTCAACGCTCAGGTCATCGTCCTCAACCACCCCGGCCAGGTCGGTGCTGGTTACGCTCCCGTCCTTGACTGCCACACTGCCCACATTGCCTGCAAGTTCGCCGAGCTCCTCGAGAAGATCGACCGCCGTACCGGCAAGTCGGTTGAGT----------------------------------------------------------------------------------------
>Tremateia_guiyangensis_GZAAS01
GTAACAAGGTCTCCGTAGGTGAACCTGCGGAGGGATCGGCCCACC-AGCTGCCGCACGCACGCCTTCATCCTCGATATTACAGCACCTTG-CGTTCTCCTTCGGCGGGTCGACTCTGGTCGTTGGGATT-TCCCCCTCTTCCTTTGCTCGCAGCA--ATACCCGTTCCGAAACAA--ACAATCGTTACAACTTTCAACAATGGATCTCTTGGCTCTGGCATCGATGAAGAACGCAGCGAAATGCGATAAGTAGTGTGAATTGCAGAATTCAGTGAATCATCGAATCTTTGAACGCACATTGCGCCCCTCGGTATTCCGTGGGGCATGCCTGTTCGAGCGTCATCTACACCCTCAAGCCCTGCTTGGTGTTGG-GTGCCTGTCCCGCC-CCGCGC-GGCGACTCACCCCAAATGCATTGGCGGCGGCGCCTTGCCCCTCCCGCGCAGCACATTGCGCTTCTCGAGGCGGC---GGGACC-GCGTCCACGAAG-CCGACACCCGTCTTTGACCTCGGAT---------------------------------CCCCAGTAACGGCGAGTGAAGCGGCTACAGCTCAAATTTGAAATCTGGCCCGC-CTGCGGGTCCGAGTTGTAATTTGCAGAGGATGCTTCGGCGTTGGCGGCGGTCTAAGTTCCCTGGAACAGGACATCGCAGAGGGTGAGAATCCCGTACGTGGGCGCCTGCCATCGCCGTGTGAAGCTCCTTCGACGAGTCGAGTTGTTTGGGAATGCAGCTCTAAATGGGAGGTAAATTTCTTCTAAAGCTAAATACCGGCCAGAGACCGATAGCGCACAAGTAGAGTGATCGAAAGATGAAAAGTACTTTGGAAAGAGAGTCAAACAGCACGTGAAATTGTTGAAAGGGAAGCGCTTGCAGCCAGACGTGCCCGCAGTTGCTCACCCGGGCCCCGGCCCGGGGCACTCTTCTGCGGGCAGGCCAGCATCGGTTTGGGCGGTCGGATAAAGGCCTCTGTCAAGTACCTTCCTTCGGGTTGGCCTTATAGGGGAGGCGCAATGCGACCAGCCCGGACCGAGGTCCGCGCATCTGCTAGGATGCTGGCGTAATGGCTGTAAGCGGCCCGTCTTGAAACACGGATCAAGGAGTCTAACATCTATGCGAGTGTTTGGGTGTCAAGCCCGGGCGCGCAATGAAAGTGAACGGAGGTGGGAACCCCTCGGGGCGCACCATCGACCGATCCTGAAGTCTTCGGATGGATTTGAGTACGAGCATAGCTGTTGGGACCCGAAAGATGGTGAACTATGCTTGAATAGGGTGAAGCCAGAGGAAACTCTGGTGGAGGCTCGCAGCGGTTCTGACGTGCAAATCGATCGTCAAATTTGGG-------------------------------------------------GCGAATGGCTCATTAAATCAGTTATCGTTTATTTGATCATAACCTACTACATGGATACCTGTGGAAAATCTAGAGCTAATACATGCT-AAAGCCCCGACTTCGGAAGGGGTGTGTTTATTAGATAAAAAGCCAATGCCCTTCGGGGCTCCTTGGTGATTCATGATAACCTTTCTGATCGCAAACCTCCGCGCCGGCGACGGTTCATTCAAATTTCTGCCCTATCAACTTTCGATGGTACGGTAGTGGCCTACCATGGTGTCAACGGGTAACGGGGAATTAGGGTTCGATTCCGGAGAGGGAGCCTGAGAAACGGCTACCACATCCAAGGAAGGCAGCAGGCGCGCAAATTACACAATGTCGACTCGACGATGTAGTGACAATAAATACTGATACAGGGCTCTTTTGGGTCTTGTAATTGGAATGAGTACAATTTAAACCTCTTAACGAGGAACAATTAGAGGGCAAGTCTGGTGCCAGCAGCCGCGGTAATTCCAGCTCTAATAGCGTATATTAAAGTTGTTGCAGTTAAAAAGCTCGTAGTTGAACCTTTGGCTTGGCGAGCACGTCCGCCTCACCGCGTGCACGTGACCCGCCGAGCCTTTTCTTCTGGAGAACCGCATGCCCTTCACTGGGTGTGTTGGGGACCAGGACTTTTACTTTGAAAAAATTAGAGTGTTCAAAGCAGGCCTTTGCTCGAATACGTTAGCATGGAATAATGGAATAGGACGT-GCGGTCCTATTTTGTTGGTTTCTAGGACCGCCGTAATGATTAATAGGGACAGTCGGGGGCATCAGTATTCAATTGTCAGAGGTGAAATTCTTGGATTTATTGAAGACTAACTACTGCGAAAGCATTTGCCAAGGATGTTTTCATTAATCAGTGAACGAAAGTTAGGGGATCGAAGACGATCAGATACCGTCGTAGTCTTAACCATAAACTATGCCAGCTGGGGATCGGACGGTGTTTCTATTGTGACCCGTTCGGCACCCTACGAGAAATCAAAG----------------------------------------------------------------------GTGAGCACGCCCTGCTTGCCTACACCCTCGGTGTGAAGCAGCTCATCGTCGCCATCAACAAGATGGACACCACCAAGTGGTCCGAGGAGCGTTTCCAGGAAATCATCAAGGAGACCTCTTCCTTCATCAAGAAGGTCGGCTACAACCCCAAGCACGTTCCCTTCGTGCCCATCTCCGGCTTCAACGGTGACAACATGATCGAGGCCTCCCCCAACGCTCCCTGGTACAAGGGCTGGGAGAAGGAGACCAAGGCCAAGGCCACCGGCAAGACCCTCCTCGAGGCCATTGACGCCATCGACACCCCCGTCCGTCCCTCTGACAAGCCCCTCCGTCTTCCCCTCCAGGATGTGTACAAGATCGGTGGTATTGGCACGGTTCCCGTCGGTCGTGTCGAGACTGGTGTCATCAAGCCCGGTATGGTCGTTACCTTCGCCCCTGCCGGTGTGACCACTGAAGTCAAGTCCGTCGAGATGCACCACGAGCAGTTGACCGAGGGTGTCCCTGGTGACAACGTCGGCTTCAACGTCAAGAACGTCTCCGTCAAGGAGATCCGTCGTGGCAACGTCGCCGGTGACTCCAAGAACGACCCCCCCAAGGGTGCTGAGTCCTTCAACGCTCAGGTCATCGTCCTCAACCACCCCGGCCAGGTCGGTGCTGGTTACGCTCCCGTCCTTGACTGCCACACTGCCCACATTGCCTGCAAATTCGCCGAGCTCCTCGAGAAGATCGACCGCCGTACCGGCAAGTCGGTTGAGT----------------------------------------------------------------------------------------
>Tremateia_murispora_GZCC_18_2787
------------------------------------CGGCCCACC-GGCTGCCGCGTGCACGCCTGCATCCTCGATATTACAGCACCTTG-CGTTCTCCTTCGGCGGGTCAGCGCCCGCCTCCCTAACGCCTCGAAACGCGCGTTGTTGCCAGTATTATACCTGTTCAGAAACAA--ACAATCGTTACAACTTTCAACAATGGATCTCTTGGCTCTGGCATCGATGAAGAACGCAGCGAAATGCGATAAGTAGTGTGAATTGCAGAATTCAGTGAATCATCGAATCTTTGAACGCACATTGCGCCCCTCGGTATTCCGTGGGGCATGCCTGTTCGAGCGTCATCTACACCCTCAAGCGCTGCTTGGTGTTGG-GTGCCTGTCCCGCCTCCGCGC-GCGGACTCACCCCAAATGCATTGGCGGCGGCCCGTGC-CCCTCCCGCGCAGCACATTGCGCTTCTCGAGGCGGCCAGCGGCCC-GCGTCCACGAAG-CCGACACCCGTCTTTGACCTCGGAT--------------------------TGGATAGCCCCAGTAACGGCGAGTGAAGCGGCTACAGCTCAAATTTGAAATCTGGCCCTCTTTGGGGGTCCGAGTTGTAATTTGCAGAGGATGCTTCGGCATTGGCGGCGGTCTAAGTTCCCTGGAACAGGACATCGCAGAGGGTGAGAATCCCGTACGTGGGCGCCTGCCATTGCCGTGTGAAGCTCCTTCGACGAGTCGAGTTGTTTGGGAATGCAGCTCTAAATGGGAGGTAAATTTCTTCTAAAGCTAAATACCGGCCAGAGACCGATAGCGCACAAGTAGAGTGATCGAAAGATGAAAAGTACTTTGGAAAGAGAGTCAAACAGCACGTGAAATTGTTGAAAGGGAAGCGCTTGCAGCCAGACGTGCCCGCAGTTGCTCACCCAGGCTCCGGCCCGGGGCACTCTTCTGCGGGCAGGCCAGCATCGGTTCGGGCGGTCGGATAAAGGCCTCTGTCAAGTACCTTCCTTCGGGTTGGCCTTATAGGGGAGGCGCAATGCGACCAGCCGGGACCGAGGTCCGCGCATCTGCTAGGATGCTGGCGTAATGGCTGTAAGCGGCCCGTCTTGAAACACGGATCAAGGAGTCTAACATCTATGCGAGTGTTTGGGTGTCAAGCCCGGGCGCGCAATGAAAGTGAACGGAGGTGGGAACCCCTCGGGGCGCACCATCGACCGATCCTGAAGTCTTCGGATGGATTTGAGTATGAGCATAGCTGTTGGGACCCGAAAGATGGTGAACTATGCTTGAATAGGGTGAAGCCAGAGGAAACTCTGGTGGAGGCTCGCAGCGGTTCTGACGTGCAAATCGATCGTCAAATTTGGGCATAGGGGCGAAAGACTAATCGAACCATCTAGTAGCTGGTTCCTGC---GCGAATGGCTCATTAAATCAGTTATCGTTTATTTGATAGTAACCTACTACATGGATACCTGTGGAAAATCTAGAGCTAATACATGCT-AAAACCCCAACTTCGGGAGGGGTGTGTTTATTAGATAAAAAGCCAACGCCCTTCGGGGCTCCTTGGTGATTCATGATAACTTCTCTGATCGCAATCCTCTGCGCCTGCGACGGTTCATTCAAATTTCTGCCCTATCAACTTTCGATGGTACGGTAGTGGCCTACCATGGTGTCAACGGGTAACGGGGAATTAGGGTTCGATTCCGGAGAGGGAGCCTGAGAAACGGCTACCACATCCAAGGAAGGCAGCAGGCGCGCAAATTACACAATGTCGACTCGACGATGTAGTGACAATAAATACTGATACAGGGCTCTTTTGGGTCTTGTAATTGGAATGAGTACAATTTAAACCTCTTAACGAGGAACAATTAGAGGGCAAGTCTGGTGCCAGCAGCCGCGGTAATTCCAGCTCTAATAGCGTATATTAAAGTTGTTGCAGTTAAAAAGCTCGTAGTTGAACCTTTGGCTTGGCGAGCGCGTCCGCCTCACCGCGTGCACGCGTCCCGCCGAGCCTTTTCTTCTGGAGAACCGCATGCCCTTCACTGGGTGTGTTGGGGACCAGGACTTTTACTTTGAAAAAATTAGAGTGTTCAAAGCAGGCCTTTGCTCGAATACGTTAGCATGGAATAATGAAATAGGACGT-GCGGTCCTATTTTGTTGGTTTCTAGGACCGCCGTAATGATTAATAGGGACAGTCGGGGGCATCAGTATTCAATTGTCAGAGGTGAAATTCTTGGATTTATTGAAGACTAACTACTGCGAAAGCATTTGCCAAGGATGTTTTCATTAATCAGTGAACGAAAGTTGGGGGTTCGAAGACGATCAGATACCGTCGTAGTCTCAACCATAAACTATGCCAGCTGGGGATCGGACGGTGTTTCTATTGTGACCCGTTCGGCACCCTACGAGAAATCAAAGTGCGCTATTCTCATCATCGCCGCCGGTACTGGTGAGTTCGAGGCCGGTATCTCCAAGGATGGCCAGACCCGTGAGCACGCCCTGCTTGCCTACACCCTCGGTGTCAAGCAGCTCATCGTCGCCATCAACAAGATGGACACCACCAAGTGGTCCGAGGAGCGTTTCCAGGAGATCATCAAGGAGACCTCTTCCTTCATCAAGAAGGTCGGCTACAACCCCAAGCACGTCCCCTTCGTGCCCATCTCCGGCTTCAACGGTGACAACATGATCGACGCCTCCCCCAACTGCCCCTGGTACAAGGGCTGGGAGAAGGAGACCAAGGCCAAGGCCACCGGCAAGACCCTCCTCGAGGCCATCGACGCCATCGACACCCCCGTCCGTCCCTCCGACAAGCCCCTCCGTCTTCCCCTCCAGGATGTGTACAAGATCGGTGGTATTGGCACGGTTCCCGTCGGTCGTGTCGAGACTGGTGTCATCAAGCCCGGTATGGTCGTTACCTTCGCCCCTGCCGGTGTGACCACTGAAGTCAAGTCCGTCGAGATGCACCACGAGCAGCTGACCGAGGGTGTCCCGGGTGACAACGTCGGCTTCAACGTCAAGAACGTCTCCGTCAAGGAGATCCGTCGTGGCAACGTTGCCGGTGACTCCAAGAACGACCCCCCCAAGGGTGCTGAGTCCTTCAACGCTCAGGTCATCGTCCTCAACCACCCCGGCCAGGTCGGTGCTGGTTACGCTCCCGTCCTTGACTGCCACACTGCCCACATTGCCTGCAAGTTCGCCGAGCTCCTCGAGAAGATCGACCGCCGTACCGGCAAGTCGGTTGAGTCCTCTCCCAAGTTCGTCAAGTCTGGTGATGCCGCCATCGTCAAGATGATTCCCTCCAAGCCCATGTGCGTTGAGGCTTTCACCGAGTA
