# Supplementary material for: ﻿Unveiling fungal diversity associated with coffee trees in China using a polyphasic approach and a global review of coffee saprobic fungi
Source: IMA Fungus. 2025 Mar 10;16:e144874. doi: 10.3897/imafungus.16.144874 (PMC11915015; doi:10.3897/imafungus.16.144874)
Supplement: Supplementary material 2 — Tree alignment [file imafungus-16-e144874-s002.zip › Tree alignment/Neomassaria.fas]

>Acrocordiopsis patilii BCC28167
?????????????????????????????????????????????????????????????????????????????????????????????????????????????????????????????????????????????????????????????????????????????????????????????????????????????????????????????????????????????????????????????????????????????????????????????????????????????????????????????????????????????????????????????????????????????????????????????????????????????????????????????????????????????????????????????????????-------------------------------------------------ACGGCGAGTGAAGCGGCAGAAGCTCAAATTTGAAATCTGGCCCTTG--TTGGGCCCGAGTTGTGCTTTGCAGAGGGTGTTTCGGCGCTGGCCTTAGCCTAAGTCCCTTGGAACAGGGCGTCATAGAGGGTGAGAATCCCGTATGTGGCTTGTGGTCCTCGCCTTGTGAAGCCCCTTCGACGAGTCGAGTTGTTTGGGAATGCAGCTCTAAATGGGAGGTAAATTTCTTCTAAAGCTAAATACTGGCCAGAAACCGATAGCGCACAAGTAGAGTGATCGAAAGATGAAAAGCACTTTGGAAAGAGAGTCAAAAAGCACGTGAAATTGTTGAAAGGGAAGCGCTTGCAGCTAGACTTGTCTGCAGTTGCTCATCTAGGGCTACCCCTGGTGCAATCTTCTGCAGGCAGGCCAGCATCAGTCTAGGTGGTTGGACAAAGGCTTTAGGAATGTAGCTCCCTCTGTNGAGTGTTATAGCCTATAGCGTAATGCAGCCAACTTGGACTGAGGCCTGCGCTCCTGCTAGGATGCTGGCGTAATAGCTGCAAGCGGCCCGTCTTGAAACACGGACCAAGGAGTCTAACATCTATGCGAGTGTTTGGGTGTCAAGCCCCAGTGCGGAATGAAAGTGAACGCAGGTGGGAACCA---TTT-GGTGCACCGTCGACCGATCCTGAAGTCTTCGGATGGATTTGAGTAAGAGCATNGCTGTTGGGACCCGAAAGATGGTGAACTATGCCTGAATAGGGTGAAGCCAGAGGAAACTCTGGTGGAGGCTCGCAGCGGTTCTGACGTGCAAATCGATCGTCAAATTTGGGCATAGGGGCGAAAGACTAATCGAACCATCTAGTAGCTGGTTCCTGCCG-------------------------------------------------------------------------------------------------------------------------------------------------------------------------------------------------------------------------------TTCGTCGAACGAACACTCCAGTTGGTCGTGACGGGAAATTAGCCAAACCTCGTCAGTTGCACAACACGCATTGGGGCTTGGTGTGCCCGGCCGAGACACCCGAGGGACAGGCTTGTGGTTTGGTGAAGAACCTGTCACTTATGTGCTACGTTAGCGTTGGTAGCGAGAGCACGCCTATCACCGATTTTATGAGCCAGCGAAATATGGAGCTTCTAGAAGAGTACGACCCTGTAGTCAATCCCACGGCTACGAAGGTATTTGTCAACGGTGTATGGGTGGGTGTACACTCGCAACCATCACAGCTTGTTTCTGTGGTGCAGGAGCTCCGACGCAATGGGACTCTTTCTTACGAAATGAGTCTCATTCGAGATATTCGAGATCGAGAATTCAAGATCTTCACTGATGCAGGACGAGTAATGAGACCATTGTTCGTCGTTGAGACAGACTATCGGAAGCCGAATCGCGGAAGCCTGGTTTTAAACAAAGGTCACATCCAGATGCTCGTGGATGATAAGGAAATCGACACCTCTGGAATGAACGATGAAGATGCCGCGGCCAAGAAGTTTGGTTGGCGAGGTCTCATTCATAATGGCGTCGTTGAATACCTTGATGCGGAAGAAGAAGAAACCGCTATGATCATCATGACTCCTGAAGACTTAGAGGACCATCAGAGTATTATGCAAGGCATTCCCCTCTCAGACACCTCCACAGACCGACACAAACGGATCAAACCGAAACCTAATCCTTCGGTGAAAACATATACGCATTGCGAGATTCATCCTAGCATGATTCTCGGCATCTGTG---------------------------------------------GTACCGTGAAACTGCGAATGGCTCATTAAATCAGTTATCGTTTATTTGATAGTACCTTACTACTTGGATAACCGTGGTAATTCTAGAGCTAATACATGCTGAAAACCCCAACTTCGGGAGGGGTGTATTTATTAGATAAAAAACCAATGCCCTCCGGGGCTCTTTGGTGATTCATGATAACTTAACGGATCGCATGGCCTTGCGCTGGCGACGGTTCATTCAAATTTCTGCCCTATCAACTTTCGATGGTAAGGTATTGGCTTACCATGGTTTCAACGGGTAACGGGGAATAAGGGTTCGACTCCGGAGAGGGAGCCTGAGAAACGGCTACCACATCCAAGGAAGGCAGCAGGCGCGCAAATTACCCAATCCCGACGCGGGGAGGTAGTGACAATAAATACTGATACAGGGCTCTTTTGGGTCTTGTAATTGGAATGAGTACAATTTAAACCCCTTAACGAGGAACAATTGGAGGGCAAGTCTGGTGCCAGCAGCCGCGGTAATTCCAGCTCCAATAGCGTATATTAAAGTTGTTGCAGTTAAAAAGCTCGTAGTTGAACCTTGGGCCTGGCTGGCTGGTCCGCCTCACCGCGTGTACTGGTCCGGCCGGGCCTTTCCTTCTGGAGATCTACATGCCCTTCACTGGGTGTGCTGGGGAACCAGGACTTTTACTTTGAAAAAATTAGAGTGTTCAAAGCAGNCCTTTGCTCGAATACGTTAGCATGGAATAATAGAATAGGACGTGCGGTTCTATTTTGTTGGTTTCTAGGACCGCCGTAATGATTAATAGGGATAGTCGGGGGCATCAGTATTCAATTGTCAGAGGTGAAATTCTTGGATTTATTGAAGACTAACTACTGCGAAAGCATTTGCCAAGGATGTTTTCATTAATCAGTGAACGAAAGTTAGGGGATCGAAGACGATCAGATACCGTCGTAGTCTTAACCGTAAACTATGCCGACTAGGGATCGGGCGATGTTACTATTTTGACTCGCTCGGCACCTTGCGAGAAATCAAAGTCTTTGGGTTCTGGGGG?????????????????????????????????????????????????????????????????????????????????????????????????????????????????????????????????????????????????????????????????????????????????????????????????????????????????????????????????????????????????????????????????????????????????????????????????????????????????????????????????????????????????????????????????????????????????????????????????????????????????????????????????????????????????????????????????????????????????????????????????????????????????????????????????????????????????????????????????????????????????????????????????????????????????????????????????????????????????????????????????????????????????????????????????????????????????????????????????????????????????????????????????????????????????????????????????????????????????????????????????????????????????????????????????????????????????????????????????????????????????????????????????????????????????????????????????????????????????????????????????
>Acrocordiopsis patiliiT BCC28167
?????????????????????????????????????????????????????????????????????????????????????????????????????????????????????????????????????????????????????????????????????????????????????????????????????????????????????????????????????????????????????????????????????????????????????????????????????????????????????????????????????????????????????????????????????????????????????????????????????????????????????????????????????????????????????????????????????-----------------------------------GGATTGCCTTAGTAACGGCGAGTGAAGCGGCAGAAGCTCAAATTTGAAATCTGGCCCTTG--TTGGGCCCGAGTTGTGCTTTGCAGAGGGTGTTTCGGCGCTGGCCTTAGCCTAAGTCCCTTGGAACAGGGCGTCATAGAGGGTGAGAATCCCGTATGTGGCTTGTGGTCCTCGCCTTGTGAAGCCCCTTCGACGAGTCGAGTTGTTTGGGAATGCAGCTCTAAATGGGAGGTAAATTTCTTCTAAAGCTAAATACTGGCCAGAAACCGATAGCGCACAAGTAGAGTGATCGAAAGATGAAAAGCACTTTGGAAAGAGAGTCAAAAAGCACGTGAAATTGTTGAAAGGGAAGCGCTTGCAGCTAGACTTGTCTGCAGTTGCTCATCTAGGGCTACCCCTGGTGCAATCTTCTGCAGGCAGGCCAGCATCAGTCTAGGTGGTTGGACAAAGGCTTTAGGAATGTAGCTCCCTCTGTAGAGTGTTATAGCCTATAGCGTAATGCAGCCAACTTGGACTGAGGCCTGCGCTCCTGCTAGGATGCTGGCGTAATAGCTGCAAGCGGCCCGTCTTGAAACACGGACCAAGGAGTCTAACATCTATGCNAGTGTTTGGGTGTCAAGCCC-AGTGCGGAATGAAAGTGAACGCAGGTGGGAACCA---TTT-GGTGCACCGTCGACCGATCCTGAAGTCTTCGGATGGATTTGAGTAAGAGCATAGCTGTTGGGACCCGAAAGATGGTGAACTATGCCTGAATAGGGTGAAGCCAGAGGAAACTCTGGTGGAGGCTCGCAGCGGTTCTGACGTGCAAATCGATCGTCAAATTTGGGCATAGGGGCGAAAGACTAATCGAACCATCTAGTAGCTGGTTCCTGCCG-----------------------------------------------------------------------------------------------------------------------------------------------------------------------------------------------------------------------ATCGCACCTTCGTCGAACGAACACTCCAGTTGGTCGTGACGGGAAATTAGCCAAACCTCGTCAGTTGCACAACACGCATTGGGGCTTGGTGTGCCCGGCCGAGACACCCGAGGGACAGGCTTGTGGTTTGGTGAAGAACCTGTCACTTATGTGCTACGTTAGCGTTGGTAGCGAGAGCACGCCTATCACCGATTTTATGAGCCAGCGAAATATGGAGCTTCTAGAAGAGTACGACCCTGTAGTCAATCCCACGGCTACGAAGGTATTTGTCAACGGTGTATGGGTGGGTGTACACTCGCAACCATCACAGCTTGTTTCTGTGGTGCAGGAGCTCCGACGCAATGGGACTCTTTCTTACGAAATGAGTCTCATTCGAGATATTCGAGATCGAGAATTCAAGATCTTCACTGATGCAGGACGAGTAATGAGACCATTGTTCGTCGTTGAGACAGACTATCGGAAGCCGAATCGCGGAAGCCTGGTTTTAAACAAAGGTCACATCCAGATGCTCGTGGATGATAAGGAAATCGACACCTCTGGAATGAACGATGAAGATGCCGCGGCCAAGAAGTTTGGTTGGCGAGGTCTCATTCATAATGGCGTCNTTGAATACCTTGATGCCGAAGAAGAAGAAACCGCTATGATCATCATGACTCCTGAAGACTTAGAGGACCATCAGAGTATTATGCAAGGCATTCCCCTCTCAGACACCTCCACAGACCGACACAAACGGATCAAACCGAAACCTAATCCTTCGGTGAAAACATATACGCATTGCGAGATTCATCCTAGCATGATTCTCGGCATCTGTG------------------------------------------------------------GAATGGCTCATTAAATCAGTTATCGTTTATTTGATAGTACCTTACTACTTGGATAACCGTGGTAATTCTAGAGCTAATACATGCTGAAAACCCCAACTTCGGGAGGGGTGTATTTATTAGATAAAAAACCAATGCCCTCCGGGGCTCTTTGGTGATTCATGATAACTTAACGGATCGCATGGCCTTGCGCTGGCGACGGTTCATTCAAATTTCTGCCCTATCAACTTTCGATGGTAAGGTATTGGCTTACCATGGTTTCAACGGGTAACGGGGAATAAGGGTTCGACTCCGGAGAGGGAGCCTGAGAAACGGCTACCACATCCAAGGAAGGCAGCAGGCGCGCAAATTACCCAATCCCGACGCGGGGAGGTAGTGACAATAAATACTGATACAGGGCTCTTTTGGGTCTTGTAATTGGAATGAGTACAATTTAAACCCCTTAACGAGGAACAATTGGAGGGCAAGTCTGGTGCCAGCAGCCGCGGTAATTCCAGCTCCAATAGCGTATATTAAAGTTGTTGCAGTTAAAAAGCTCGTAGTTGAACCTTGGGCCTGGCTGGCTGGTCCGCCTCACCGCGTGTACTGGTCCGGCCGGCCCTTTCCTTCTGGAGATCTACATGCCCTTCACTGGGTGTGCTGGGGAACCAGGACTTTTACTTTGAAAAAATTAGAGTGTTCAAAGCAGGCCTTTGCTCGAATACGTTAGCATGGAATAATAGAATAGGACGTGCGGTTCTATTTTGTTGGTTTCTAGGACCGCCGTAATGATTAATAGGGATAGTCGGGGGCATCAGTATTCAATTGTCAGAGGTGAAATTCTTGGATTTATTGAAGACTAACTACTGCGAAAGCATTTGCCAAGGATGTTTTCATTAATCAGTGAACGAAAGTTAGGGGATCGAAGACGATCAGATACCGTCGTAGTCTTAACCGTAAACTATGCCGACTAGGGATCGGGCGATGTTACTATTTTGACTCGCTCGGCACCTTGCGAGAAATCAAAGTCTTTGGGTTCTGGGGG?????????????????????????????????????????????????????????????????????????????????????????????????????????????????????????????????????????????????????????????????????????????????????????????????????????????????????????????????????????????????????????????????????????????????????????????????????????????????????????????????????????????????????????????????????????????????????????????????????????????????????????????????????????????????????????????????????????????????????????????????????????????????????????????????????????????????????????????????????????????????????????????????????????????????????????????????????????????????????????????????????????????????????????????????????????????????????????????????????????????????????????????????????????????????????????????????????????????????????????????????????????????????????????????????????????????????????????????????????????????????????????????????????????????????????????????????????????????????????????????????
>Acuminatispora palmarum MFLUCC 18 0460
TCTACTACACCCACCCTTGCTCCGTCAAGCACCGTCTGTTTCCTCGGCGGGTTCGCTCGCCGGTGGACACTCTTCGTAAACCCTTGCGTTATGTAGTTGTCTGAGCGTAGAAAAGCGAAATTTAAAAACTTTCAACAACGGATCTCTTGGTTCTGGCATCGATGAAGAACGCAGCGAAATGCGATAAGTAGTGTGAATTGCAGAATTCAGTGAATCATCGAATCTTTGAACGCACATTGCGCCCCCTGGTATTCCGGAGGGCATGCCTGTTCGAGCGTCATTCTCAATCTTCAAGCGCTGCTTGGTGTTGGGCGTCTGTTCCACCTGTTGAACTCGCCTTAAATATATCGGCGTCGGGCG-GCCGGTGCGGAGCGCAGTAGACGGCTGCTCCCGCC----GCGTCGCCGCGGCCACCGTGAGCTCTTAAACTCTTTTT-----TTGACCTCGG----------------------------------GGGATTGCCTTAGTAACGGCGAGTGAAGCGGCAACAGCTCAAATTTGAAATCTAGCTCTGTCCCGGAGCTCGAGTTGTAATTTGCAGAGGGCGCTTCGGCGTTGGCCATGGCCTAAGTTCCTTGGAACAGGACGTCACAGAGGGTGAGAACCCCGTACGTGGCCGCTAGTCTTCGCCATGTGAAGCCCCTTCGACGAGTCGAGTTGTTTGGGAATGCAGCTCTAAATGGGAGGTATATTTCTTCTAAAGCTAAATACTGGCCAGAGACCGATAGCGCACAAGTAGAGTGATCGAAAGATGAAAAGCACTTTGGAAAGAGAGTCAAAAAGCACGTGAAATTGTTGAAAGGGAAGCGCTTGCAGCCAGACTTGCCTGCGGTTGCTCATCCGGGCCTCAGCCTGGTGTACTCTACCGCAGGCAGGCCAGCATCGGTTCGGGCGGTCGGATAAAGGCCCTGGGAATGTAGCTCCCTCCGGGGAGTGTTATAGCCTAGGGTGCAATGCGGCCAGCCTGGACCGAGGTCCGCGCTCATGCTAGGATGCTGGCGTAATGGCCGCAAGCGGCCCGTCTTGAAACACGGACCAAGGAGTCTAACATCTATGCGAGTGTTTGGGTGTCAAGCCCAAGCGCGTAATGAAAGTGAACGGAGGTGGGAACCC---TTCGGGTGCACCATCGACCGATCCTGATGTCTTCGGATGGATTTGAGTAAGAGCATGGCTGTTGGGACCCGAAAGATGGTGAACTATGCCTGAATAGGGTGAAGCCAGAGGAAACTCTGGTGGAGGCTCGCAGCGGTTCTGACGTGCAAATCGATCGTCAAATTTGGGCATAGGGGCGAAAGACTAATCGAACT-------------------------------------------------------------------------------------------------ATGGCGGTAAAAGCCAGTGTCATCACTAACGGACTCAAGTACTCTCTAGCCACGGGAAATTGGGGCGACCAAAAGAAAGCTGCTTCTGCTAAGGCCGGAGTTTCGCAAGTGCTTAATCGTTACACTTATGCATCGACGTTATCGCATCTTCGTCGAACGAACACACCCGTTGGTCGTGATGGTAAATTGGCCAAGCCACGACAGTTGCACAACACTCACTGGGGCTTGGTGTGTCCTGCTGAAACACCAGAAGGACAGGCCTGTGGCTTGGTTAAAAACCTCTCATTGATGTGCTACGTTAGTGTTGGCAGCGAGAGCACACCGATTACAGATTTCATGAGCCAGCGCAACATGGAACTTCTGGAAGAGTACGATCCAGTCGTCAACCCAACTGCTACTAAGGTATTCGTCAATGGCGTGTGGGTAGGTGTACATTCACAGCCTGCTCAACTCGTCTCTGTCGTGCAGGAGCTCCGGCGGAACGGAACACTGTCTTACGAGATGAGTCTCATTCGAGACATCCGAGACAGGGAGTTCAAGATCTTTACAGATGCAGGCCGAGTCATGAGACCCCTATTCGTTGTTGAGACCGATTATCGCAAACCGAATCGTGGCGGTCTTGTGCTCAACAAAGACCACGTTCAAAAACTCAAGGACGACAAAGAGATCGACACCTCGGGACTAAACGATGAGGATGCCGCCTCCATGAAGTTTGGATGGAGAGGATTGATTCATAGTGGCGTCGTTGAATACCTTGATGCTGAGGAAGAAGAGACTGCTATGATCATCATGACTCCCGAAGATCTGGATGATCATCACAGTATCATGCAGGGTACGCCTTTAACAGAAGGAACTACAGATCGGCACCGAAGAATCAAGCCCAAGCCGAATCCATCGGTGAAGACCTATACTCACTGTGAGATTCACCCTAGTATGATTCTTGGTATCTGTGCTAGTATCA----------------------------------TTATACCGTGAAACTGCGAATGGCTCATTAAATCAGTTATCGTTTATTTGATAGTACCTTACTACTTGGATAACCGTGGTAATTCTAGAGCTAATACATGCTAAAAACCTCGACTTCGGGAGGGGTGTATTTATTAGATAAAAAACCAACGCCCTTCGGGGCTCCTTGGTGATTCATGATAACTCAACGGATCGCATGGCCTTGCGCCGGCGACGGTTCATTCAAATTTCTGCCCTATCAACTTTCGATGGTAGGATAGTGGCCTACCATGGTGGCAACGGGTAACAGATTATTAGGGTAAGATACTGGAGAGGGAGCCTGAGAAACGGCTACCACATCCAAGGAAGGCAGCAGGCGCGCAAATTACCCAATCCCGACTCGGGGAGGTAGTGACAATAAATACTGATACAGGGCTCTTTTGGGTCTTGTAATTGGAATGAGTACAATTTAAACCCCTTAACGAGGAACAATTGGAGGGCAAGTCTGGTGCCAGCAGCCGCGGTAATTCCAGCTCCAATAGCGTATATTAAAGTTGTTGCAGTTAAAAAGCTCGTAGTTGAACCTTGGGCCTGGCTGGCCGGTCCGCCTCACCGCGTGTACTGGTCCGGCCGGGCCTTTCCTTCTGGAGAACCACATGCCCTTCACTGGGTGTGTTGGGGAACCAGGACTTTTACTTTGAAAAAATTAGAGTGTTCAAAGCAGGCCTTTGCTCGAATACGTTAGCATGGAATAATAGAATAGGACGTGCGGTCCTATTTTGTTGGTTTCTAGGACCGCCGTAATGATTAATAGGGATAGTCGGGGGCATCAGTATTCAATTGTCAGAGGTGAAATTCTTGGATTTATTGAAGACTAACTACTGCGAAAGCATTTGCCAAGGATGTTTTCATTAATCAGTGAACGAAAGTTAGGGGATCGAAGACGATCAGATACCGTCGTAGTCTTAACCGTAAACTATGCCGACTAGGGATCGGGCGATGTTACTATTTTGACTCGCTCGGCACCTTACGAGAAATCAAAGTTTTTGGGTC--------------GCTGACTGTGCTATTCTCATCATCGCTGCCGGTACTGGTGAATTCGAAGCCGGTATTTCCAAGGATGGCCAGACTCGTGAGCACGCTTTGCTCGCTTACACACTTGGTGTCAAGCAACTTATCGTTGCTATCAACAAGATGGACACTACCAAGTGGAGCGAGGACCGTTACAACGAAATTATCAAGGAGACCTCCAACTTCATCAAGAAGGTCGGTTACAACCCCAAGACCGTTCCATTCGTCCCCATCTCTGGCTTCAACGGTGATAACATGATTGAGCCATCCACCAACTGCCCCTGGTACAAGGGCTGGGAGAAGGAGACCAAGACCAAGTCTACCGGCAAGACCCTTCTCGAGGCCATTGATTCCATTGACCCCCCTTCCCGCCCTGTCGACAAGCCACTTCGTCTCCCTCTCCAGGATGTGTACAAGATCGGTGGTATTGGCACGGTCCCGGTCGGTCGTGTCGAGACCGGTACCATCAAGGCTGGCATGGTCGTCACCTTCGCCCCTGCTGGTGTCACCACTGAAGTCAAGTCCGTCGAAATGCACCATGAACAGCTCTCCGAGGGTGTTCCCGGCGACAACGTCGGATTCAACGTCAAGAACGTCTCTGTCAAGGAAATCCGACGTGGTAACGTTGCTGGTGACTCCAAGAACGACCCTCCAAAGGGTGCCGAATCCTTCAACGCTCAGGTCATCGTTCTTAATCACCCCGGTCAGGTCGGTGCTGGCTATGCCCCCGTCTTAGACTGTCACACTGCCCACATTGCTTGCAAGTTCTCTGAGCTCTTGGAGAAGATTGATCGACGAACTGGCAAGTCTGTTGAGAACTCACCCAAATTCATCAAGTCTGGTGACGCTGCCATCGTCAAGATGATTCCCTCAAAGCCCATGTGCGTTGAGGCCTTCACTGAGTATCCTCCTCTCGGTCGTTTCGCCGTTCGTGACATG
>Acuminatispora palmarum MFLUCC 18 0461
TCTACTACACCCACCCTTGCTCCGTCAAGCACCGTCTGTTTCCTCGGCGGGTTCGCTCGCCGGTGGACACTCTTCGTAAACCCTTGCGTTATGTAGTTGTCTGAGCGTAGAAAAGCGAAATTTAAAAACTTTCAACAACGGATCTCTTGGTTCTGGCATCGATGAAGAACGCAGCGAAATGCGATAAGTAGTGTGAATTGCAGAATTCAGTGAATCATCGAATCTTTGAACGCACATTGCGCCCCCTGGTATTCCGGAGGGCATGCCTGTTCGAGCGTCATTCTCAATCTTCAAGCGCTGCTTGGTGTTGGGCGTCTGTTCCACCTGTTGAACTCGCCTTAAATATATCGGCGTCGGGCG-GCCGGTGCGGAGCGCAGTAGACGGCTGCTCCCGCC----GCGTCGCCGCGGCCACCGTGAGCTCTTAAACTCTTTTT-----TTGACCTCGG----------------------------------GGGATTGCCTTAGTAACGGCGAGTGAAGCGGCAACAGCTCAAATTTGAAATCTAGCTCTGTCCCGGAGCTCGAGTTGTAATTTGCAGAGGGCGCTTCGGCGTTGGCCATGGCCTAAGTTCCTTGGAACAGGACGTCACAGAGGGTGAGAACCCCGTACGTGGCCGCTAGTCTTCGCCATGTGAAGCCCCTTCGACGAGTCGAGTTGTTTGGGAATGCAGCTCTAAATGGGAGGTATATTTCTTCTAAAGCTAAATACTGGCCAGAGACCGATAGCGCACAAGTAGAGTGATCGAAAGATGAAAAGCACTTTGGAAAGAGAGTCAAAAAGCACGTGAAATTGTTGAAAGGGAAGCGCTTGCAGCCAGACTTGCCTGCGGTTGCTCATCCGGGCCTCAGCCTGGTGTACTCTACCGCAGGCAGGCCAGCATCGGTTCGGGCGGTCGGATAAAGGCCCTGGGAATGTAGCTCCCTCCGGGGAGTGTTATAGCCTAGAGTGCAATGCGGCCAGCCTGGACCGAGGTCCGCGCTCATGCTAGGATGCTGGCGTAATGGCCGCAAGCGGCCCGTCTTGAAACACGGACCAAGGAGTCTAACATCTATGCGAGTGTTTGGGTGTCAAGCCCAAGCGCGTAATGAAAGTGAACGGAGGTGGGAACCC---TTCGGGTGCACCATCGACCGATCCTGATGTCTTCGGATGGATTTGAGTAAGAGCATGGCTGTTGGGACCCGAAAGATGGTGAACTATGCCTGAATAGGGTGAAGCCAGAGGAAACTCTGGTGGAGGCTCGCAGCGGTTCTGACGTGCAAATCGATCGTCAAATTTGGGCATAGGGGCGAAAGACTAATCGAACT-------------------------------------------------------------------------------------------------ATGGCGGTAAAAGCCAGTGTCATCACTAACGGACTCAAGTACTCTCTAGCCACGGGAAATTGGGGCGACCAAAAGAAAGCTGCTTCTGCTAAGGCCGGAGTTTCGCAAGTGCTTAATCGTTACACTTATGCATCGACGTTATCGCATCTTCGTCGAACGAACACACCCGTTGGTCGTGATGGTAAATTGGCCAAGCCACGACAGTTGCACAACACTCACTGGGGCTTGGTGTGTCCTGCTGAAACACCAGAAGGACAGGCCTGTGGCTTGGTTAAAAACCTCTCATTGATGTGCTACGTTAGTGTTGGCAGCGAGAGCACACCGATTACAGATTTCATGAGCCAGCGCAACATGGAACTTCTGGAAGAGTACGATCCAGTCGTCAACCCAACTGCTACTAAGGTATTCGTCAATGGCGTGTGGGTAGGTGTACATTCACAGCCTGCTCAACTCGTCTCTGTCGTGCAGGAGCTCCGGCGGAACGGAACACTGTCTTACGAGATGAGTCTCATTCGAGACATCCGAGACAGGGAGTTCAAGATCTTTACAGATGCAGGCCGAGTCATGAGACCCCTATTCGTTGTTGAGACCGATTATCGCAAACCGAATCGTGGCGGTCTTGTGCTCAACAAAGACCACGTTCAAAAACTCAAGGACGACAAAGAGATCGACACCTCGGGACTAAACGATGAGGATGCCGCCTCCATGAAGTTTGGATGGAGAGGATTGATTCATAGTGGCGTCGTTGAATACCTTGATGCTGAGGAAGAAGAGACTGCTATGATCATCATGACTCCCGAAGATCTGGATGATCATCACAGTATCATGCAGGGTACGCCTTTAACAGAAGGAACTACAGATCGGCACCGAAGAATCAAGCCCAAGCCGAATCCATCGGTGAAGACCTATACTCACTGTGAGATTCACCCTAGTATGATTCTTGGTATCTGTGCTAGTATCA----------------------------------TTATACCGTGAAACTGCGAATGGCTCATTAAATCAGTTATCGTTTATTTGATAGTACCTTACTACTTGGATAACCGTGGTAATTCTAGAGCTAATACATGCTAAAAACCTCGACTTCGGGAGGGGTGTATTTATTAGATAAAAAACCAACGCCCTTCGGGGCTCCTTGGTGATTCATGATAACTCAACGGATCGCATGGCCTTGCGCCGGCGACGGTTCATTCAAATTTCTGCCCTATCAACTTTCGATGGTAGGATAGTGGCCTACCATGGTGGCAACGGGTAACAGATTATTAGGGTAAGATACTGGAGAGGGAGCCTGAGAAACGGCTACCACATCCAAGGAAGGCAGCAGGCGCGCAAATTACCCAATCCCGACTCGGGGAGGTAGTGACAATAAATACTGATACAGGGCTCTTTTGGGTCTTGTAATTGGAATGAGTACAATTTAAACCCCTTAACGAGGAACAATTGGAGGGCAAGTCTGGTGCCAGCAGCCGCGGTAATTCCAGCTCCAATAGCGTATATTAAAGTTGTTGCAGTTAAAAAGCTCGTAGTTGAACCTTGGGCCTGGCTGGCCGGTCCGCCTCACCGCGTGTACTGGTCCGGCCGGGCCTTTCCTTCTGGAGAACCACATGCCCTTCACTGGGTGTGTTGGGGAACCAGGACTTTTACTTTGAAAAAATTAGAGTGTTCAAAGCAGGCCTTTGCTCGAATACGTTAGCATGGAATAATAGAATAGGACGTGCGGTCCTATTTTGTTGGTTTCTAGGACCGCCGTAATGATTAATAGGGATAGTCGGGGGCATCAGTATTCAATTGTCAGAGGTGAAATTCTTGGATTTATTGAAGACTAACTACTGCGAAAGCATTTGCCAAGGATGTTTTCATTAATCAGTGAACGAAAGTTAGGGGATCGAAGACGATCAGATACCGTCGTAGTCTTAACCGTAAACTATGCCGACTAGGGATCGGGCGATGTTACTATTTTGACTCGCTCGGCACCTTACGAGAAATCAAAGTTTTTGGGTC--------------GCTGACTGTGCTATTCTCATCATCGCTGCCGGTACTGGTGAATTCGAAGCCGGTATTTCCAAGGATGGCCAGACTCGTGAGCACGCTTTGCTCGCTTACACACTTGGTGTCAAGCAACTTATCGTTGCTATCAACAAGATGGACACTACCAAGTGGAGCGAGGACCGTTACAACGAAATTATCAAGGAGACCTCCAACTTCATCAAGAAGGTCGGTTACAACCCCAAGACCGTTCCATTCGTCCCCATCTCTGGCTTCAACGGTGATAACATGATTGAGCCATCCACCAACTGCCCCTGGTACAAGGGCTGGGAGAAGGAGACCAAGACCAAGTCTACCGGCAAGACCCTTCTCGAGGCCATTGATTCCATTGACCCCCCTTCCCGCCCTGTCGACAAGCCACTTCGTCTCCCTCTCCAGGATGTGTACAAGATCGGTGGTATTGGCACGGTCCCGGTCGGTCGTGTCGAGACCGGTACCATCAAGGCTGGCATGGTCGTCACCTTCGCCCCTGCTGGTGTCACCACTGAAGTCAAGTCCGTCGAAATGCACCATGAACAGCTCTCCGAGGGTGTTCCCGGCGACAACGTCGGATTCAACGTCAAGAACGTCTCTGTCAAGGAAATCCGACGTGGTAACGTTGCTGGTGACTCCAAGAACGACCCTCCAAAGGGTGCCGAATCCTTCAACGCTCAGGTCATCGTTCTTAATCACCCCGGTCAGGTCGGTGCTGGCTATGCCCCCGTCTTAGACTGTCACACTGCCCACATTGCTTGCAAGTTCTCTGAGCTCTTGGAGAAGATTGATCGACGAACTGGCAAGTCTGTTGAGAACTCACCCAAATTCATCAAGTCTGGTGACGCTGCCATCGTCAAGATGATTCCCTCAAAGCCCATGTGCGTTGAGGCCTTCACTGAGTATCCTCCTCTCGGTCGTTTCGCCGTTCGTGACATG
>Aigialus grandis BCC20000
?????????????????????????????????????????????????????????????????????????????????????????????????????????????????????????????????????????????????????????????????????????????????????????????????????????????????????????????????????????????????????????????????????????????????????????????????????????????????????????????????????????????????????????????????????????????????????????????????????????????????????????????????????????????????????????????????????---------------------------------CGGGATTGCCTTAGT-ACGGCGAGTGAAGCGGCAACAGCTCAAATTTGAAATCTGGCCCCTCCTCGGGGTCCGAGTTGTACTTTGTAGAGGGTGCTCTGGCGCTGGCAGTGGCCCAAGTTCCTTGGAACAGGACGTCATGGAGGGTGAGAATCCCGTACATGGCCGCGCAGCCTCGCCATGTAAAGCCCCTTCGACGAGTCGAGTTGTTTGGGAATGCAGCTCTAAATGGGAGGTAAATTTCTTCTAAAGCTAAATACTAGCCAGAGACCGATAGCGCACAAGTAGAGTGATCGAAAGATGAAAAGCACTTTGGAAAGAGAGTCAAAAAGCACGTGAAATTGTTGAAAGGGAAGCGCTCACAGCTAGATGTGCCCGTGGCGTCTCATCTGGACATTTGTCCAGTGTACTCTCCCACGGGCAGGCCAGCATCGGTCTGGGCGGTTGGATAAAGGCATTGGGAATGTAGCTCCCCCTGGGGAGCGTTATAGCCCGGTGTGCAATGCAGCCAGCTCGGACCGAGGCCTGCGCGCATGCTAGGATGCTGGCGTAATGGCTGTGAGCGGCCCGTCTTGAAACACGGACCAAGGAGTCTAACATCCATGCGAGTGTTTGGGTGTCAATCCCAGGTGCACAATGAAAGTGAATGGAGGTGGGAACCC---TCTGGGCGCACCATCGACCGATCCTGATGTCTTCGGATGGATTTGAGTAGGAGCATGGCTGTTAGGACCCGAAAGATGGTGAACTATGCCTGAATAGGGTGAAGCCAGAGGAAACTCTGGTGGAGGCTCGCAGCGGTTCTGACGTGCAAATCGATCGTCGAATTTGGGCATAGGGGCGAAAGACTAATCGAACCATCTAGTAGCTGGTTCCTGCCG------------------------------------------------------------------------------------------------------------------------------------------------------------------------------------------------------------------------TCACATCTTCGTCGAACAAATACCCCCGTTGGACGCGACGGCAAGCTAGCGAAACCACGTCAATTACACAACACCCACTGGGGTCTAGTCTGTCCTGCTGAAACGCCGGAAGGTCAGGCTTGTGGCTTGGTCAAGAACCTCTCGTTGATGTGCTACGTCAGTGTTGGTACTGAGAGCACGCCGATAACGGACTTCATGAGCCAACGAAACATGGAGATTCTGGAGGAGTACGACCCGCAGACCTCACCGAATGCGACCAAGGTTTTTGTCAATGGCGTTTGGGTCGGCGTACATTCGCAGCCATCACAACTCGTTTCTGTCGTACAGGAATTGCGGCGGAATGGGACTTTATCCTATGAGATGAGTCTGATTCGAGATATCCGTGATCGAGAGTTCAAGATCTTCACGGATGCAGGCCGGGTTATGAGGCCTTTATTTGTGGTTGAAACGGACCCTAGAAAACCCAATGTTGGCAGCCTTGCCCTCAACAAGACTCACATCCAGAAGCTCGAGGATGATAAGAGTGTTGTTACCTCAGGCATGAACGACGAAGAGGCCCAAGCGCTGAAGTACGGCTGGCGAGGTCTGATCAACGATGGTATCATTGAGTACCTCGATGCCGAAGAGGAGGAGACCGCTATGATCATTATGACGCCGGAGGATCTCGACGATCACCGAAATCTCAGGTCCGGCATTCCCATTCCTGACGGGGCCCAGGATCGCCACAAGCGTATCAAACCGAAGCCGAGCGATTCCGTGAGGATGTATACCCATTGCGAGATCCATCCTAGTATGATTC--------------------------------------------------------------------CTGCGAATGGCTCATTAAATCAGTTATCGTTTATTTGATAGTACCTTACTACTTGGATAACCGTGGTAATTCTAGAGCTAATACATGCCAAAAACCCCGACTTCGGGAGGGGTGTATTTATTAGATAAAAAACCAATGCCCTCT-GGGCTCTTTGGTGATTCATGATAACTTCGCGGATCGCATGGCCTTGCGCCGGCGACGGTTCATTCAAATTTCTGCCCTATCAACTTTCGATGGTAAGGTATTGGCTTACCATGGTCTCAACGGGTAACGGGGGATTAGGGTTCGACTCCGGAGAGGGAGCCTGAGAAACGGCTACCACATCCAAGGAAGGCAGCAGGCGCGCAAATTACCCAATCCCGACACGGGGAGGTAGTGACAATAAATACTGATACAGGGCTCTTTTGGGTCTTGTAATCGGAATGAGTACAATTTAAATCCCTTAACGAGGAACAATTGGAGGGCAAGTCTGGTGCCAGCAGCCGCGGTAATTCCAGCTCCAATAGCGTATATTAAAGTTGTTGCAGTTAAAAAGCTCGTAGTTGAACCTTGGGCCTGGCTGGCTGGTCCGCCTCACCGCGTGCACTGGCATGGCCGGGCCTTTCCTCCTGGAGAGCCCCATGCCCTTCACTGGGCGTGTGGGGGAACCAGGACTTTTACTTTGAAAAAATTAGAGTGTTCAAAGCAGGCCTTTGCTCGAATACATTAGCATGGAATAATGAAATAGGACGTGCGGTCCTATTTTGTTGGTTTCTAGGACCGCCGTAATGATTAATAGGGACAGTCGGGGGCATCCGTATTCAATTGTCAGAGGTGAAATTCTTGGATTTATTGAAGACGAACTACTGCGAAAGCATTTGCCAAGGATGTTTTCATTAATCAGTGAACGAAAGTTAGGGGATCGAAGACGATCAGATACCGTCGTAGTCTTAACCGTAAACTATGCCGACTAGGGATCGGGCGATGTTATTATCTTGACTCGCTCGGCACCTTACGAGAAATCAAAGTTTTTGGGTTCTGGGGG-------------TGCGCTATCCTCATCATTGCTGCTGGTACTGGTGAATTCGAGGCCGGTATCTCAAAGGATGGCCAGACTCGTGAACACGCTCTCCTCGCCTATACCCTAGGTGTCAAGCAACTCATCGTTGCCATCAACAAGATGGACACCACCAAGTGGTCTGAGGAGCGTTACAACGAGATCATCAAGGAGACTTCCAACTTCATTAAGAAGGTCGGCTACAACCCCAAGACCGTCCCCTTCGTCCCTATCTCCGGTTTCAACGGTGACAACATGATCGAGCCCTCAACCAACTGCCCGTGGTACAAGGGCTGGGAGAAGGAGACGAAGCAGAAGGCTTCTGGTAAGACCCTCCTTGAGGCCATCGACAACATTGACCCCCCGCAACGTCCATCTGACAAGCCTTTCCGTCTCCCTCTCCAGGATGTGTACAAGATNNNNNNNNNNNNNNNNNNNNNNNNNNNNNNNNNNNNNNNNNNNNNNNNNNNNNNNNNNNNNNNNNNNNNNNNNNNNNNNNNNNNNNNNNNNNNNNNNNNNNNNNNNNNNNNNNNNNNNNNNNNNNNNNNNNNNNNNNNNNNNNNNNNNNNNNNNNNNGGCTTCAACGTGAAGAACGTCTCTGTCAAGGAGATCCGTCGTGGCAACGTCGCTGGTGATTCTAAGAACGACCCACCCAAGGGTGCCGAGTCTTTCAATGCTCAAGTCATCGTCCTCAATCACCCCGGTCAAGTCGGTGCTGGTTACGCTCCCGTCCTCGACTGCCACACTGCCCATATTGCCTGCAAGTTCTCCGAGCTCTTGGAGAAGATTGACCGACGAACTGGCAAGTCTGTTGAGAACAGCCCCAAGTTTATCAAGAGTGGCGACGCGGCCATCGACAAGATGATCCCGTCCAAGCCCATGTGTGTCGAGGCCTTCACTGAGTACCCTCC----------------------------
>Aigialus grandisT BCC18419
?????????????????????????????????????????????????????????????????????????????????????????????????????????????????????????????????????????????????????????????????????????????????????????????????????????????????????????????????????????????????????????????????????????????????????????????????????????????????????????????????????????????????????????????????????????????????????????????????????????????????????????????????????????????????????????????????????-------------------------------------------------ACGGCGAGTGAAGCGGCAACAGCTCAAATTTGAAATCTGGCCCCTCCTCGGGGTCCGAGTTGTACTTTGTAGAGGGTGCTCTGGCGCTGGCAGTGGCCCAAGTTCCTTGGAACAGGACGTCATGGAGGGTGAGAATCCCGTACATGGCCGCGCAGCCTCGCCATGTAAAGCCCCTTCGACGAGTCGAGTTGTTTGGGAATGCAGCTCTAAATGGGAGGTAAATTTCTTCTAAAGCTAAATACTAGCCAGAGACCGATAGCGCACAAGTAGAGTGATCGAAAGATGAAAAGCACTTTGGAAAGAGAGTCAAAAAGCACGTGAAATTGTTGAAAGGGAAGCGCTCACAGCTAGATGTGCCCGTGGCGTCTCATCTGGACATTTGTCCAGTGTACTCTCCCACGGGCAGGCCAGCATCGGTCTGGGCGGTTGGATAAAGGCATTGGGAATGTAGCTCCCCCTGGGGAGCGTTATAGCCCGGTGTGCAATGCAGCCAGCTCGGACCGAGGCCTGCGCGCATGCTAGGATGCTGGCGTAATGGCTGTGAGCGGCCCGTCTTGAAACACGGACCAAGGAGTCTAACATCCATGCGAGTGTTTGGGTGTCAATCCCAGGTGCACAATGAAAGTGAATGGAGGTGGGAACCC---TCTGGGCGCACCATCGACCGATCCTGATGTCTTCGGATGGATTTGAGTAGGAGCATGGCTGTTAGGACCCGAAAGATGGTGAACTATGCCTGAATAGGGTGAAGCCAGAGGAAACTCTGGTGGAGGCTCGCAGCGGTTCTGACGTGCAAATCGATCGTCGAATTTGGGCATAGGGGCGAAAGACTAATCGAACCATCTAGTAGCTGGTTCCTGCCG----------------------------------------------------------------------------------------------------------------------------------------------------------------------------------------------------------------------TGTCACATCTTCGTCGAACAAATACCCCCGTTGGACGCGACGGCAAGCTAGCGAAACCACGTCAATTACACAACACCCACTGGGGTCTAGTCTGTCCTGCTGAAACGCCGGAAGGTCAGGCTTGTGGCTTGGTCAAGAACCTCTCGTTGATGTGCTACGTCAGTGTTGGTACTGAGAGCACGCCGATAACGGACTTCATGAGCCAACGAAACATGGAGATTCTGGAGGAGTACGACCCGCAGACCTCACCGAATGCGACCAAGGTTTTTGTCAATGGCGTTTGGGTCGGCGTACATTCGCAGCCATCACAACTCGTTTCTGTCGTACAGGAATTGCGGCGGAATGGGACTTTATCCTATGAGATGAGTCTGATTCGAGATATCCGTGATCGAGAGTTCAAGATCTTCACGGATGCAGGCCGGGTTATGAGGCCTTTATTTGTGGTTGAAACGGACCCTAGAAAACCCAATGTTGGCAGCCTTGCCCTCAACAAGACTCACATCCAGAAGCTCGAGGATGATAAGAGTGTTGTTACCTCAGGCATGAACGACGAAGAGGCCCAAGCGCTGAAGTACGGCTGGCGAGGTCTGATCAACGATGGTATCATTGAGTACCTCGATGCCGAAGAGGAGGAGACCGCTATGATCATTATGACGCCGGAGGATCTCGACGATCACCGAAATCTCAGGTCCGGCATTCCCATTCCTGACGGGGCCCAGGATCGCCACAAGCGTATCAAACCGAAGCCGAGCGATTCCGTGAGGATGTATACCCATTGCGAGATCCATCCTAGTATGATTC--------------------------------------------------------------------CTGCGAATGGCTCATTAAATCAGTTATCGTTTATTTGATAGTACCTTACTACTTGGATAACCGTGGTAATTCTAGAGCTAATACATGCCAAAAACCCCGACTTCGGGAGGGGTGTATTTATTAGATAAAAAACCAATGCCCTCT-GGGCTCTTTGGTGATTCATGATAACTTCGCGGATCGCATGGCCTTGCGCCGGCGACGGTTCATTCAAATTTCTGCCCTATCAACTTTCGATGGTAAGGTATTGGCTTACCATGGTCTCAACGGGTAACGGGGGATTAGGGTTCGACTCCGGAGAGGGAGCCTGAGAAACGGCTACCACATCCAAGGAAGGCAGCAGGCGCGCAAATTACCCAATCCCGACACGGGGAGGTAGTGACAATAAATACTGATACAGGGCTCTTTTGGGTCTTGTAATCGGAATGAGTACAATTTAAATCCCTTAACGAGGAACAATTGGAGGGCAAGTCTGGTGCCAGCAGCCGCGGTAATTCCAGCTCCAATAGCGTATATTAAAGTTGTTGCAGTTAAAAAGCTCGTAGTTGAACCTTGGGCCTGGCTGGCTGGTCCGCCTCACCGCGTGCACTGGCATGGCCGGGCCTTTCCTCCTGGAGAGCCCCATGCCCTTCACTGGGCGTGTGGGGGAACCAGGACTTTTACTTTGAAAAAATTAGAGTGTTCAAAGCAGGCCTTTGCTCGAATACATTAGCATGGAATAATGAAATAGGACGTGCGGTCCTATTTTGTTGGTTTCTAGGACCGCCGTAATGATTAATAAGGACAGTCGGGGGCATCCGTATTCAATTGTCAGAGGTGAAATTCTTGGATTTATTGAAGACGAACTACTGCGAAAGCATTTGCCAAGGATGTTTTCATTAATCAGTGAACGAAAGTTAGGGGATCGAAGACGATCAGATACCGTCGTAGTCTTAACCGTAAACTATGCCGACTAGGGATCGGGCGATGTTATTATCTTGACTCGCTCGGCACCTTACGAGAAATCAAAGTTTTTGGGTTCTGGGGG-------------TGCGCTATCCTCATCATTGCTGCTGGTACTGGTGAATTCGAGGCCGGTATCTCAAAGGATGGCCAGACTCGTGAACACGCTCTCCTCGCCTATACCCTAGGTGTCAAGCAACTCATCGTTGCCATCAACAAGATGGACACCACCAAGTGGTCTGAGGAGCGTTACAACGAGATCATCAAGGAGACTTCCAACTTCATTAAGAAGGTCGGCTACAACCCCAAGACCGTCCCCTTCGTCCCTATCTCCGGTTTCAACGGTGACAACATGATCGAGCCCTCAACCAACTGCCCGTGGTACAAGGGCTGGGAGAAGGAGACGAAGCAGAAGGCTTCTGGTAAGACCCTCCTTGAGGCCATCGACAACATTGACCCCCCGCAACGTCCATCTGACAAGCCTCTCCGTCTCCCTCTCCAGGATGTGTACAAGATTGGTGGTTNNNNNNNNNNNNNNNNNNNNNNNNNNNNNNNNNNNNNNNNNNNNNNNNNNNNNNNNNNNNNNNNNNNNNNNNNNNNNNNNNNNNNNNNNNNNNNNNNNNNNNNNNNNNNNNNNNNNNNNNNNNNNNNNNNNNNNNNNNNNNNNNNNNNNGGCTTCAACGTGAAGAACGTCTCTGTCAAGGAGATCCGTCGTGGCAACGTCGCTGGTGATTCTAAGAACGACCCACCCAAGGGTGCCGAGTCTTTCAATGCTCAAGTCATCGTCCTCAATCACCCCGGTCAAGTCGGTGCTGGTTACGCTCCCGTCCTCGACTGCCACACTGCCCATATTGCCTGCAAGTTCTCCGAGCTCTTGGAGAAGATTGACCGACGAACTGGCAAGTCTGTTGAGAACAGCCCCAAGTTTATCAAGAGTGGCGACGCGGCCATCGTCAAGATGATCCCGTCCAAGCCCATGTGTGTCGAGGCCTTCACTGAGTACCCTCC----------------------------
>Ascocratera manglicolaT BCC 09270
?????????????????????????????????????????????????????????????????????????????????????????????????????????????????????????????????????????????????????????????????????????????????????????????????????????????????????????????????????????????????????????????????????????????????????????????????????????????????????????????????????????????????????????????????????????????????????????????????????????????????????????????????????????????????????????????????????---------------------------------------TTGCCCCGTAACGGCGAGTG-AGCGGCAG-AGCTCAAATTTGGAATCTGGCCCCTTTTAGGGACCCGAGTTGTAATTTGTAGAGGGCGCTTTGGCGTAGGCTGCGGCCCAAGTTCCTTGGAACAGGATGTCGTAGAGGGTGAGAGTCCCGTACGCGGCCGCGCGCCTTCGCCTTGTAAAGCCCCTTCGACGAGTCGAGTTGTTTGGGAATGCAGCTCTAAGTGGGAGGTAAATCTCTTCTAAAGCTAAATAATGGCCAGAGACCGATAGCGCACAAGTAGAGTGATCGAAAGATGAAAAGCACTTTGGAAAGAGAGTCAAAAAGCACGTGAAATTGTTGAAAGGGAAGCGCTTGCGGCCAGACATGCCCGCGGTCGCTCATCCGGACCCCTGTCCGGTGCAGTCTCCCGTGAGCAGGCCAGCATCGGTCTGGGCGGTTGGACAAAGGCCTCGGGAATGTAGCTCCCCCCGGGGAGTGTTATAGCCCGGGGCGCAATGCAGCCAGCCGAGACCGAGGCCCGCGCGTCGGCTACGATGCTGGCGTAATGGCCGCAAGCGGCCCGTCTTGAAACACGGACCAAGGAGTCTAACATCCATGCGAGTGTTTGGGTGTCAAGCCCGAGCGCGCAGTGAGAGCGAATGGAGGTGGGAACCC---CCCGGGCGCACCATCGACCGATCCTGATGTCCTCGGATGGATTTGAGTAAGAGCATGGCTGTTGGGACCCGAAAGATGGTGAACTATGCCTGGATAGGGTGAAGCCAGAGGAAACTCTGGTGGAGGCTCGCAGCGGTTCTGACGTGCAAATCGATCGTCAAATCTGGGCATAGGGGCGAAAGACTAATCGAACTATCTAGTAGCTGGTTCCTGCCG----------------------------------------------------------------------------------------------------------------------------------------------------------------------------------------------------------------------------------------------------------------------------------------------------------------------------------------------------------TCAAGAACCTCTCATTAATGTGCTACGTCAGTGTGGGTACCGAGAGTACGCCGATCACGGATTTCATGAGCCAACGAAACATGGAGATTCTGGAGGAGTACTACCCGCAAACATCGCCGAATGCGACCAAGGTGTTCGTCAATGGCGTTTGGGTCGGCGTGCATTCACAACCATCACAGCTCGTGTCTGTTGTACAGGAGCTGCGGCGCAATGGCACCCTGTCCTATGAGATGAGTCTTATTCGAGATATTCGAGATCGGGAATTCAAGATCTTCACGGACGCGGGTCGGGTTATGAGGCCTTTGTTTGTGGTTGAAACCGACCCTAGGAAACCTAACGTTGGCAGCCTTGTCCTGAACAAGACTCACATCCAGAAGCTTGAAGAGGACAAGAGTATCNACACTTCAGGTATGAGCGATGAAGACCCCCAAGCGCTGAAGTACGGCTGGCGAGGTCTGATCCACGATGGCATCATCGAGTACCTCCATGCTGAAGAGGAGGAAACCGCCATGATCATCATGACGCCCGAGGATCTCGACGACCACCGAAATCTCAGGTCGGGCATGCCCATTCCCGACGGGGCTCAGGATCGCCACAAGCGTATCAAACCGAGGCCGAGCGATTCCCTGAGGATGTACACGCATTGCGAGATTCATCCCAGCA--------------------------------------------------------------------------CTGCGAATGGCTCATTAAATCAGTTATCGTTCATTTGATAGTACCTTACTACTTGGATAACCGTGGTAATTCTAGAGCTAATACATGCTGAAAACCCCGACTTCGGGAGGGGTGTATTTATTAGATAAAAAGCCAATGCCCTTGGGGGCTCGTTGGTGATTCATGATAACTCAACGGATCGCATGGCCTTGCGCCGGCGACGGTTCATTCAAATTTCTGCCCTATCAACTTTCGATGGTAAGGTATTGGCTTACCATGGTTTCAACGGGTAACGGGGGATTAGGGTTCGACTCCGGAGAGGGAGCCTGAGAAACGGCTACCACATCCAAGGAAGGCAGCAGGCGCGCAAATTACCCAATCCCGACACGGGGAGGTAGTGACAATAAATACTGATACAGGGCTCTTTCGGGTCTTGTAATTGGAATGAGTACAATTTAAATCCCTTAACGAGGAACAATTGGAGGGCAAGTCTGGTGCCAGCAGCCGCGGTAATTCCAGCTCCAATAGCGTATATTAAAGTTGTTGCAGTTAAAAAGCTCGTAGTTGAACCTTGGGCCTGGCTGGCCGGTCCGCCTCACCGCGTGCACTGGTCCGGCCGGGCCTTTCCTCCTGGAGAGCCCCATGCCCTTCACTGGGCGTGCGGGGGAACCAGGACTTTTACTTTGAAAAAATTAGAGTGTTCAAAGCAGGCCTTTGCTCGGATACATTAGCATGGAATAATGGAATAGGACGTGCGGTCCTATTTTGTTGGTTTCTAGGACCGCCGTAATGATTAATAGGGATAGTCGGGGGCATCCGTATTCGATTGTCAGAGGTGAAATTCTTGGATTTATCGAAGACGAACTACTGCGAAAGCATTTGCCAAGGATGTTTTCATTAATCAGTGAACGAAAGTTAGGGGATCGAAGACGATCAGATACCGTCGTAGTCTTAACCGTAAACTATGCCGACTAGGGATCGGGCGATGTTATTGTTTTGACTCGCTCGGCACCTTGCGAGAAATCAAAGTTTTTGGGTTCTGGGGG-------------TGCGCTATCCTCATTATTGCTGCTGGTACTGGCGAGTTCGAAGCCGGTATCTCCAAGGACGGACAGACTCGTGAGCATGCTCTTCTCGCCTACACCCTTGGTGTCAAGCAACTCATCGTTGCTATCAACAAGATGGACACCACCAAGTGGTCTGAGGAACGTTACAACGAGATCATTAAGGAGACCTCCAACTTCATCAAGAAGGTCGGCTACAACCCCAAGACCGTCCCCTTCGTCCCAATCTCCGGTTTCAACGGCGATAACATGATCGAGCCATCCACCAACTGCCCGTGGTACAAGGGTTGGGAGAAAGAGACCAAGCAGAAGGCTTCCGGCAAAACCCTCCTTGAGGCCATCGACAACATTGACCCCCCGCAACGTCCATTTGACAAGCCTCTCCGTCTTCCTCTCCAGGATGTGTACAAGATTGGCGGTATTGGCACTGTCCCCGTCGGTCGTGTCGAGACTGGTACGATCAAGGCTGGTATGGTCGTCACTTTCGCTCCCGCTGGCGTGACCACTGAAGTCAAGTCCGTCGAGATGCACCACGAGCAGCTCTCTGAGGGTGTCCCTGGCGATAACGTCGGCTTCAACGTGAAGAACGTCTCCGTTAAGGAGATTCGTCGTGGCAACGTTGCTGGTGACTCCAAGAATGACCCACCGAAGGGCGCTGATTCTTTCAATGCCCAGGTCATTGTCCTCAACCACCCGGGTCAAGTCGGCGCTGGCTACGCTCCCGTCCTTGACTGCCACACCGCCCACATTGCCTGCAAGTTCTCCGAGCTCTTGGAGAAGATTGACCGACGAACTGGCAAGTCTGTTGAGAACAGCCCAAAGTTCATCAAGAGTGGGGACGCGGCCATCGTCAAGATGATCCCGTCCAAGCCCATGTGTGTTGAGGCCTTCACTGAGTACCCGCCT---------------------------
>Astrosphaeriella neofusispora MFLUCC 11 0161
?????????????????????????????????????????????????????????????????????????????????????????????????????????????????????????????????????????????????????????????????????????????????????????????????????????????????????????????????????????????????????????????????????????????????????????????????????????????????????????????????????????????????????????????????????????????????????????????????????????????????????????????????????????????????????????????????????-------------------------------------------------------------GCGGCAACAGCTCAAATTTGAAATCTGGCTCCCC--CGGGGCCCGAGTTGTAATTTGTAGAGGGCGCTTCGGCGTCGGCCCGGGCCTAAGTTCCTTGGAACAGGACGTCACAGAGGGTGAGAATCCCGTACGTGGCCCCCGGCCTTCGCCATGTGAAGCCCCTTCGACGAGTCGAGTTGTTTGGGAATGCAGCTCTAAATGGGAGGTAAATTTCTTCTAAAGCTAAATACCGGCCAGAGACCGATAGCGCACAAGTAGAGTGATCGAAAGATGAAAAGCACTTTGGAAAGAGAGTCAAAAAGCACGTGAAATTGTTGAAAGGGAAGCGCTTGCAGCCAGACTTGCCCGCAGTTGCTCACCCAGGCTTACGCCTGGTGCACTCTTCTGCGGGCAGGCCAGCATCGGTTCGGGCGGTCGGATAAAGGCCCCGGGAATGTGGCCCCTCTCGGGGGGTGTTATAGCCCGGGGTGCAATGCGGCCAGCCCGGACCGAGGACCGCGCTTCGGCTAGGATGCTGGCGTAATGGCCGCAAGCGGCCCGTCTTGAAACACGGACCAAGGAGTCTAACATCTATGCGAGTGTTTGGGTGTCAAGCCCGGGCGCGCAATGAAAGTGAACGGAGGTGGGAACCC---CTCGGGCGCACCATCGACCGATCCTGATGTCTTCGGAAGGATTTGAGTAAGAGCATAGCTGTTGGGACCCGAAAGATGGTGAACTATGCCTGAATAGGGTGAAGCCAGAGGAAACTCTGGTGGAGGCTCGCAGCGGTTCTGACGTGCAAATCGATCGTCAAA---------------------------------------------------------------------------------------------------------------------------------ATGGCTGTCAAAGCCAGTGTCATCACCAACGGACTGAAATACTCCCTTGCAACTGGAAATTGGGGTGACCAGAAGAAGGCCGCGTCCGCCAAAGCTGGAGTTTCGCAGGTGCTCAATAGGTACACCTACGCATCGACCCTATCTCATTTGCGTCGAACAAATACCCCGGTTGGCCGTGACGGGAAATTGGCCAAACCTCGCCAGCTACACAACACGCATTGGGGTTTAGTGTGTCCTGCCGAGACTCCAGAAGGACAGGCTTGTGGTCTAGTGAAGAACCTGTCATTGATGTGTTACGTCAGTGTCGGTACCGAGAGCACACCTATCACAGACTTTATGAGCCAGCGGAACATGGAGCTGCTCGAAGAGTACGATCCCGTGGTCAATCCAACGGCTACAAAAGTGTTCGTGAATGGTGTCTGGGTTGGTGTACATTCGGCACCTGCGCAGCTCGTTTCCGTCGTGCAGGAACTCCGACGCAACGGCACCCTTTCTTATGAAATGAGTCTCATTCGAGACATTAGAGATCGGGAGTTCAAGATCTTCACAGACGCTGGTCGAGTGATGAGACCTTTATTCGTCGTCGAAACGGACTTTCGAAAACCGAACCGTGGTACACTTGTCCTCACCAAGGATCACATCGCACGCCTCAAGGGCGATAAAGATATCGACACGGCCGGGATGAACGATGAAGATACTGCTCGAAGGAAGTTTGGTTGGCTGGGTCTAATTCACGAGGGCGTTGTGGAGTACCTCGACGCTGAGGAGGAGGAGACTGCCATGATCGTCATGACTCCTGAAGATTTGGAGGATCACAAG-----------------------------------------------------------------------------------------------------------------------------------------------------------------------------------------------------------------------------------------------------------------------------------------------------------------------------------------------------------------------------------------------------------------------GCCCTATCAACTTTCGATGGTAAGGTATTGGCTTACCATGGTTTCAACGGGTAACGGGAGATTAGGGTTTGACTCCGGAGAGGGGGCCTGAGAAACGGCCACCACATCCAAGGAAGGCAGCAGGCGCGCAAATTACCCAATCCCGACACGGGGAGGTAGTGACAATAAATACTGATACAGGGCTCTTTCGGGTCTTGTAATTGGAATGAGTACAATTTAAACCCCTTAACGAGGAACAATTGGAGGGCAAGTCTGGTGCCAGCAGCCGCGGTAATTCCAGCTCCAATAGCGTATATTAAAGTTGTTGCAGTTAAAAAGCTCGTAGTTGAACCTTGGGCCTGGCTGGCCGGTCCGCCTCACCGCGTGCACTGGTTCGGCCGGGCCTTTCCTTCTGGAGAGCCGCATGCCCTTCACTGGGTGTGCCGGGGAACCAGGACTTTTACTTTGAAAAAATTAGAGTGTTCAAAGCAGGCCTTTGCTCGAATACGTTAGCATGGAATAATAGAATAGGACGTGCGGTTCTATTTTGTTGGTTTCTAGGACCGCCGTAATGATTAATAGGGATAGTCGGGGGCATCAGTATTCAATTGTCAGAGGTGAAATTCTTGGATTTATTGAAGACTAACTACTGCGAAAGCATTTGCCAAGGATGTTTTCATTAATCAGTGAACGAAAGTTAGGGGATCGAAGACGATCAGATACCGTCGTAGTCTTAACCGTAAACTATGCCGACTAGGGATCGGGCGATGTTACTATTTTGACTCGCTCGGCACCTTACGAGAAATCAAAG-----------------?????????????????????????????????????????????????????????????????????????????????????????????????????????????????????????????????????????????????????????????????????????????????????????????????????????????????????????????????????????????????????????????????????????????????????????????????????????????????????????????????????????????????????????????????????????????????????????????????????????????????????????????????????????????????????????????????????????????????????????????????????????????????????????????????????????????????????????????????????????????????????????????????????????????????????????????????????????????????????????????????????????????????????????????????????????????????????????????????????????????????????????????????????????????????????????????????????????????????????????????????????????????????????????????????????????????????????????????????????????????????????????????????????????????????????????????????????????????????????????????????
>Astrosphaeriellopsis bakerianaT CBS 115556
-CAAAACTCCAAAACCCATGTGAACATAC---CTATCGTTGCCTCGGCAGGTCGGCCTGCCGAAGGACCCA-----AAACTCTT-GTTACAATTAGAACTCTGAGTCGCAA----TAATAAGTTAAAACTTTCAACAACGGATCTCTTGGTTCTGGCATCGATGAAGAACGCAGCGAAATGCGATAAGTAATGTGAATTGCAGAATTCAGTGAATCATCGAATCTTTGAACGCACATTGCGCCCATTAGTATTCTAGTGGGCATGCCTGTTCGAGCGTCATTTCGA-CCATTAAGCCTTGCTTAGCGTTGGGACTTTACAGCAAT-----GTAATTCCCTAAAGTTAGTGGCGGAGTTGGGTCAGACTCTAAGCGTAGTAATCTTTTCGTCGCTTCTGTACTGGCCCGGCCCCTGCCGTAAAACCCCCTATTTTCTA------------------------------------------------------------------CGGCGAGTGAAGCGGCAGCAGCTCAAATTTGAAATCTGGCCCCCTCCCGGGGCCCGAGTTGTAATTTGCAGAGGGCGCTTCGGCGTCGGCCATGGCCTAAGTCCCTTGGAACAGGGCGTCACAGAGGGTGAGAATCCCGTACGTGGCCGCCGGCCTTCGCCATGTGAAGCCCCTTCGACGAGTCGAGTTGTTTGGGAATGCAGCTCTAAATGGGAGGTAAATTTCTTCTAAAGCTAAATACCGGCCAGAGACCGATAGCGCACAAGTAGAGTGATCGAAAGATGAAAAGCACTTTGGAAAGAGAGTCAAACAGCACGTGAAATTGTTGAAAGGGAAGCGCTTGCAGCCAGACTTGCCCGCAGTTGCTCAGCCCGGCCTCCGCCTGGCGCACTCTTCTGCGGGCAGGCCAGCGTCAGTTCGGGCGGCCGGATAAAGGCCCCGGGAATGTAGCTCCCCTCGGGGAGTGTTATAGCCCGGGGCGCAATGCGGCCAGCCCGGACTGAGGTCCGCGCTCCGGCTAGGACGCTGGCGTAATGGCCGCAAGCGGCCCGTCTTGAAACACGGACCAAGGAGTCTAACATCTATGCGAGTGTTTGGGTGTCAAGCCCGGGCGCGCAATGAAAGTGAACGGAGGTGGGACCCC---TCGGGGCGCACCATCGACCGATCCTGATGTCTTCGGATGGATTTGAGTAAGAGCATAGCTGTTGGGACCCGAAAGATGGTGAACTATGCCTGAATAGGGTGAAGCCAGAGGAAACTCTGGTGGAGGCTCGCAGCGGTTCTGACGTGCAAATCGATCGTCAAATTTGGGCATAGGGGCGAAAGACTAATCGAACTATCTAGTAGCTGGTTCCTGCCG????????????????????????????????????????????????????????????????????????????????????????????????????????????????????????????????????????????????????????????????????????????????????????????????????????????????????????????????????????????????????????????????????????????????????????????????????????????????????????????????????????????????????????????????????????????????????????????????????????????????????????????????????????????????????????????????????????????????????????????????????????????????????????????????????????????????????????????????????????????????????????????????????????????????????????????????????????????????????????????????????????????????????????????????????????????????????????????????????????????????????????????????????????????????????????????????????????????????????????????????????????????????????????????????????????????????????????????????????????????????????????????????????????????????????????????????????????????????????????????????????????????????????????????????????????????????????????????????????????????????????????????????????????????????????????????????????????????????????????????????????????????????????????????????????????????????????????????????????????????????????????????????????????????????????????????????????????????????????????????????????????????????????????????????????????????????????????????????????????????????????????????????????????????????????????????????????????????????????????????????????????????????????????????????????????????????????????????????????????????????????????????????????????????????????????????????????????????????????????????????????????????????????????????????????????????????????????????????????????????????????????????????????????????????????????????????????????????????????????????????????????????????????????????????????????????????????????????????????????????????????????????????????????????????????????????????????????????????????????????????????????????????????????????????????????????????????????????????????????????????????????????????????????????????????????????????????????????????????????????????????????????????????????????--------CTGACTGCGCTATCCTCATCATTGCTGCCGGTACTGGTGAGTTCGAGGCCGGTATCTCCAAGGATGGTCAGACTCGTGAGCACGCTCTGCTCGCCTACACCCTTGGTGTGAAGCAACTCATTGTTGCCATCAACAAGATGGACACCACCAAGTGGAGTGAGGAGCGTTTCAACGAAATCATCAAGGAGACGTCCAACTTCATCAAGAAGGTCGGATACAACCCCAAGACCGTCCCCTTCGTCCCCATCTCTGGTTTCAACGGTGACAACATGATTGAGCCGTCCACCAACTGCCCCTGGTACAAGGGTTGGGAGAAGGAGACCAAGTCCAAGGCCACCGGCAAGACCCTCCTTGAGGCCATCGACTCCATCGACCCCCCAAGCCGTCCCTCCGACAAGCCCCTCCGTCTGCCTCTCCAGGATGTGTACAAGATCGGTGGTATTGGCACGGTCCCAGTCGGCCGTGTCGAGACCGGTACCATCAAGGCCGGTATGGTCGTCACCTTCGCCCCCGCTGGCGTCACCACTGAAGTCAAGTCCGTCGAAATGCACCACGAACAGCTCTCCGAGGGTGTTCCCGGCGACAACGTCGGTTTCAACGTCAAGAACGTCTCCGTCAAGGAAATCCGTCGTGGTAACGTCGCTGGTGACTCCAAGAATGACCCGCCAAAGGGTGCCGAATCCTTCAACGCCCAGGTCATTGTCCTCAACCACCCTGGTCAAGTCGGTGCTGGTTACGCCCCTGTGCTGGACTGCCACACCGCCCACATTGCCTGCAAGTTCTCCGAGCTCTTGGAGAAGATCGACCGCCGAACTGGAAAGTCTGTTGAGAACAGCCCCAAGTTCATCAAGTCTGGTGACGCTGCCATCGTTAAGATGATTCCCTCCAAGCCAATGTGCGTTGAGGCTTTCACCGAGTACCCACCGCTTGGTCGTTTCGCCGTCCGTGACATG
>BS2 C19a
ATTCGAAATCCCAATTCTTGTTTATTAGTAC---CTTGTTTCCTCGGCGGGCTCGCCCGTCGATGGACCTTAACCAATCCCCTTTTGTATAAATTACTGTCTGAATAAAAC----TAAATAATTAAAACTTTCAACAACGGATCTCTTGGTTCTGGCATCGATGAAGAACGCAGCGAAATGCGATAAGTAGTGTGAATTGCAGAATTCAGTGAATCATCGAATCTTTGAACGCACATTGCGCCCTTTGGTATTCCGAAGGGCATACCTGTTCGAGCGTCATTTAAACCCATTAAGCTTTGCTTAGTATTGGGCGTTTGTTA----CTGCTAACTCGCCTTAAAAGCATCGGCGTTACCATATTACTTGTAAAGCACAGTAGATTGTTGCTTGATAG----TGTAAGAAGTAGCTGCCGCAACAATTATA--------CATAATTTGACCTCGGAGCATATCAATAAGCGGAGGAAAAGAAACCAACAGGGATTGCCCTAGTAACGGCGAGTGAAGCGGCAACAGCTCAAATTTGAAATCTGGCTCTCTTTGGGGGTCCGAGTTGTAATTTGTAGAGGGTGCTTCGGCGTTGACTTTGGTCTAAGTTCTTTGGAACAAGACGTCATAGAGGGTGAGAATCCCGTATGTGGCTAATAGTCTTCGCCATGTGAAGCCCCTTCGACGAGTCGAGTTGTTTGGGAATGCAGCTCTAAATGGGAGGTAAATTTCTTCTAAAGCTAAATACCGGCCAGAGACCGATAGCGCACAAGTAGAGTGATCGAAAGATGAAAAGCACTTTGGAAAGAGAGTCAAAAAGCACGTGAAATTGTTGAAAGGGAAGCGCTTGCAGTCAGACTTGCTTGCAGTTGATCATCTAGGCTTCTGCCTGGTGCACTCTCCTGTAGGCAGGCCAGCATCAGTTTAGGCGGTCAGATAAAGGCTTTGGGAATGTAGCTCTCCTCGGAGAGTGTTATAGCCCAGAGTGTCATGTGGCCAGCTTAGACTGAGGTCCGCGCTTCGGCTAGGATGCTGGCGTAATGGCTGTAAGCGGCCCGTCTTGAAACACGGACCAAGGAGTCTAACATCTATGCGAGTGTTTGGGTGTCAAGCCCGGGCGCGTAATGAAAGTGAACGGAGGTGGGAACCCTTTTTTGGGTGCACCATCGACCGATCCTGATGTCTTCGGATGGATTTGAGTAAGAGCATAGCTGTTGGGACCCGAAAGATGGTGAACTATGCCTGAATAGGGTGAAGCCAGAGGAAACTCTGGTGGAGGCTCGCAGCGGTTCTGACGTGCAAATCGATCGTCAAATTTGGGCATAGGGGCGAAAGACTAATCGAACTATCTAGTAGCTGGTTCCTGCCGTTCCTCAAGCTCACCAAGGATGTCTACAAGTACCTCCAGAGGTGCGTCGAGAACGGACAAGACTTCAACGTCCAGATGGCTATCAAGGGCAGTGTGATCACAAATGGCCTTAAATACTCATTGGCCACTGGAAATTGGGGAGATCAGAAGAAGGCTGCGTCCTCGAAAGCGGGTGTCTCCCAGGTGCTTAATCGTTACACCTACGCTTCCACCTTATCTCATCTTCGACGTACGAATACCCCCATTGGACGAGACGGCAAACTTGCAAAACCGCGCCAGCTCCACAACACGCATTGGGGACTGGTGTGCCCAGCCGAAACTCCAGAAGGACAAGCATGTGGTCTAGTCAAGAATCTTTCCCTCATGTGTTACGTCAGTGTTGGGAGCGAAAGCACACCTATCACGGACTTCATGAGTCAGAGAAACATGGAACTCCTTGAGGAGTATGACCCGGTGGTGAACCCCACTGCCACCAAAGTTTTCGTAAACGGTGTCTGGGTAGGAGTGCATTCACAACCATCCCAACTTGTGTCTGTCGTGCAGGAACTCCGACGCAATGGAACCCTCTCTTATGAAATGAGTCTTATTCGAGACATCCGCGATCGCGAATTCAAGATCTTCACCGACGCTGGACGTGTCATGAGGCCTCTCTACGTTATTGAAACCGATTACAAGAAACCGAATCGCGGATCTCTCATCATCAACAAGTCTCATATTGAGAAGTTGAGGGAGGACAGAGAAGTTGATACCCAAGGATTGAATGATGAGGATGCCCAGGATATGAAATTCGGCTGGATGGGTCTTATTCACAGTGGTTGCGTGGAGTATCTTGACGCTGAAGAAGAAGAGACTGCCATGATCATCATGACGCCAGAGGATCTGGAAGAGCATCACAACTTGCTGCAAGGTATCACTCTTCAAGGCGACACAAGCGATCCTCACAAGCGGATTAAGCCAAAACCAAATCCTGCGGTTAGACTGTACACGCATTGCGAGATCCACCCCAGCATGATCCTCGGTATCTGCGCTAGTATCATCAAGATAGCCATGCATGTCCTAGTATAAGCAATTTATACAGTGAAACTGCGAATGGCTCATTAAATCAGTTATCGTTTATTTGATAGTACCTTACTACTTGGATAACCGTGGTAATTCTAGAGCTAATACATGCTAAAAACCCCAACTTCGGGAGGGGTGTATTTATTAGATAAAAAACCAATGCCCTCCGGGGCTCTTTGGTGATTCATGATAACTTAACGGATCGCATGGCCTTGCGCCGGCGACGGTTCATTCAAATTTCTGCCCCATCAACTTTCGATGGTAAGGTATTGGCTTACCATGGTTTCAACGGGTAACGGGGAATTAGGGTTCGACTCCGGAGAGGGAGCCTGAGAAACGGCTACCACATCCAAGGAAGGCAGCAGGCGCGCAAATTACCCAATCCCGACACGGGGAGGTAGTGACAATAAATACTGATACAGGGCGCTTTAGCGTCTTGTAATTGGAATGAGTACAATTTAAATCTCTTAACGAGGAACAATTGGAGGGCAAGTCTGGTGCCAGCAGCCGCGGTAATTCCAGCTCCAATAGCGTATATTAAAGTTGTTGCAGTTAAAAAGCTCGTAGTTGAACTTTGGGCCTGGCTGGCCGGTCCGCCTCACCGCGTGTACTGGTCCGGCCGGGCCTTTCCTTCTGGAGAACCGCATGCCCTTTACTGGGTGTGTTGGGGAACCAGGACTTTTACTTTGAAAAAATTAGAGTGTTCAAAGCAGGCCTTTGCTCGAATACGTTAGCATGGAATAATAGAATAGGACGTGTGGTTCTATTTTGTTGGTTTCTAGGACCGCCGTAATGATTAATAGGGATAGTCGGGGGCATCAGTATTCAATTGTCAGAGGTGAAATTCTTGGATTTATTGAAGACTAACTACTGCGAAAGCATTTGCCAAGGATGTTTTCATTAATCAGTGAACGAAAGTTAGGGGATCGAAGACGATCAGATACCGTCGTAGTCTTAACCGTAAACTATGCCGACTAGGGATCGGGCGATGTTATTATTTTGACTCGCTCGGCACCTTACGAGAAATCAAAGTTTTTGGGTCTGGGGGGCTCCCAGGCTGACTGCGCCATTCTCATCATTGCCGCTGGTACTGGTGAGTTCGAGGCCGGTATCTCCAAGGATGGCCAGACTCGTGAGCACGCTCTGCTTGCCTACACCCTCGGTGTCAAGCAGCTCATTGTCGCCATCAACAAGATGGACACCACCAAGTGGTCTGAGGACCGTTACAACGAAATCATCAAGGAGACGTCCAACTTCATCAAGAAGGTCGGCTACAACCCCAAGACCGTTCCTTTCGTCCCCATCTCTGGTTTCAACGGTGACAACATGATCGAGACCTCCACCAACTGCCCCTGGTACAAGGGTTGGGAGAAGGAGACCAAGACCAAGGCCACCGGCAAGACCCTTCTCGAGGCCATCGATGCCATCGACACTCCCACCCGTCCCTCCAGCAAGCCTCTCCGTCTGCCCCTCCAGGATGTGTACAAGATTGGCGGCATTGGCACGGTTCCCGTCGGTCGTGTCGAGACTGGTACCATCAAGGCCGGTATGGTCGTCACCTTCGCCCCCGCTGGTGTCACCACTGAGGTCAAGTCCGTCGAGATGCACCACGAGCAGCTCACCGAGGGTGTTCCCGGTGACAACGTCGGCTTCAACGTCAAGAACGTCTCCGTCAAGGAGATCCGTCGTGGTAACGTCGCTGGTGACTCCAAGAACGACCCCCCTAAGGGTGCTGAGTCCTTCAACGCCCAGGTCATCGTTCTCAACCACCCCGGTCAGGTCGGTGCTGGTTACGCTCCCGTCCTCGATTGCCACACTGCCCACATTGCCTGCAAGTTCTCTGAGCTTCTTGAGAAGATCGACCGCCGAACTGGAAAGTCTGTTGAGGCTACTCCCAAGTTCATCAAGTCCGGTGATGCCGCTATCGTCAAGATGATTCCCTCCAAGCCCATGTGCGTTGAGGCTTTCACTGAGTACCCTCCTCTTGGTCGTTTCGCCGTCCGTGACATG
>BS2 C19b
ATTCGAAATCCCAATTCTTGTTTATTAGTAC---CTTGTTTCCTCGGCGGGCTCGCCCGTCGATGGACCTTAACCAATCCCCTTTTGTATAAATTACTGTCTGAATAAAAC----TAAATAATTAAAACTTTCAACAACGGATCTCTTGGTTCTGGCATCGATGAAGAACGCAGCGAAATGCGATAAGTAGTGTGAATTGCAGAATTCAGTGAATCATCGAATCTTTGAACGCACATTGCGCCCTTTGGTATTCCGAAGGGCATACCTGTTCGAGCGTCATTTAAACCCATTAAGCTTTGCTTAGTATTGGGCGTTTGTTA----CTGCTAACTCGCCTTAAAAGCATCGGCGTTACCATATTACTTGTAAAGCACAGTAGATTGTTGCTTGATAG----TGTAAGAAGTAGCTGCCGCAACAATTATA--------CATAA-TTGACCTCGGAGCATATCAATAAGCGGAGGAAAAGAAACCAACAGGGATTGCCCTAGTAACGGCGAGTGAAGCGGCAACAGCTCAAATTTGAAATCTGGCTCTCTTTGGGGGTCCGAGTTGTAATTTGTAGAGGGTGCTTCGGCGTTGACTTTGGTCTAAGTTCTTTGGAACAAGACGTCATAGAGGGTGAGAATCCCGTATGTGGCTAATAGTCTTCGCCATGTGAAGCCCCTTCGACGAGTCGAGTTGTTTGGGAATGCAGCTCTAAATGGGAGGTAAATTTCTTCTAAAGCTAAATACCGGCCAGAGACCGATAGCGCACAAGTAGAGTGATCGAAAGATGAAAAGCACTTTGGAAAGAGAGTCAAAAAGCACGTGAAATTGTTGAAAGGGAAGCGCTTGCAGTCAGACTTGCTTGCAGTTGATCATCTAGGCTTCTGCCTGGTGCACTCTCCTGTAGGCAGGCCAGCATCAGTTTAGGCGGTCAGATAAAGGCTTTGGGAATGTAGCTCTCCTCGGAGAGTGTTATAGCCCAGAGTGTCATGTGGCCAGCTTAGACTGAGGTCCGCGCTTCGGCTAGGATGCTGGCGTAATGGCTGTAAGCGGCCCGTCTTGAAACACGGACCAAGGAGTCTAACATCTATGCGAGTGTTTGGGTGTCAAGCCCGGGCGCGTAATGAAAGTGAACGGAGGTGGGAACCCTTTTTTGGGTGCACCATCGACCGATCCTGATGTCTTCGGATGGATTTGAGTAAGAGCATAGCTGTTGGGACCCGAAAGATGGTGAACTATGCCTGAATAGGGTGAAGCCAGAGGAAACTCTGGTGGAGGCTCGCAGCGGTTCTGACGTGCAAATCGATCGTCAAATTTGGGCATAGGGGCGAAAGACTAATCGAACTATCTAGTAGCTGGTTCCTGCCGTTCCTCAAGCTCACCAAGGATGTCTACAAGTACCTCCAGAGGTGCGTCGAGAACGGACAAGACTTCAACGTCCAGATGGCTATCAAGGGCAGTGTGATCACAAATGGCCTTAAATACTCATTGGCCACTGGAAATTGGGGAGATCAGAAGAAGGCTGCGTCCTCGAAAGCGGGTGTCTCCCAGGTGCTTAATCGTTACACCTACGCTTCCACCTTATCTCATCTTCGACGTACGAATACCCCCATTGGACGAGACGGCAAACTTGCAAAACCGCGCCAGCTCCACAACACGCATTGGGGACTGGTGTGCCCAGCCGAAACTCCAGAAGGACAAGCATGTGGTCTAGTCAAGAATCTTTCCCTCATGTGTTACGTCAGTGTTGGGAGCGAAAGCACACCTATCACGGACTTCATGAGTCAGAGAAACATGGAACTCCTTGAGGAGTATGACCCGGTGGTGAACCCCACTGCCACCAAAGTTTTCGTAAACGGTGTCTGGGTAGGAGTGCATTCACAACCATCCCAACTTGTGTCTGTCGTGCAGGAACTCCGACGCAATGGAACCCTCTCTTATGAAATGAGTCTTATTCGAGACATCCGCGATCGCGAATTCAAGATCTTCACCGACGCTGGACGTGTCATGAGGCCTCTCTACGTTATTGAAACCGATTACAAGAAACCGAATCGCGGATCTCTCATCATCAACAAGTCTCATATTGAGAAGTTGAGGGAGGACAGAGAAGTTGATACCCAAGGATTGAATGATGAGGATGCCCAGGATATGAAATTCGGCTGGATGGGTCTTATTCACAGTGGTTGCGTGGAGTATCTTGACGCTGAAGAAGAAGAGACTGCCATGATCATCATGACGCCAGAGGATCTGGAAGAGCATCACAACTTGCTGCAAGGTATCACTCTTCAAGGCGACACAAGCGATCCTCACAAGCGGATTAAGCCAAAACCAAATCCTGCGGTTAGACTGTACACGCATTGCGAGATCCACCCCAGCATGATCCTCGGTATCTGCGCTAGTATCATCAAGATAGCCATGCATGTCCTAGTATAAGCAATTTATACAGTGAAACTGCGAATGGCTCATTAAATCAGTTATCGTTTATTTGATAGTACCTTACTACTTGGATAACCGTGGTAATTCTAGAGCTAATACATGCTAAAAACCCCAACTTCGGGAGGGGTGTATTTATTAGATAAAAAACCAATGCCCTCCGGGGCTCTTTGGTGATTCATGATAACTTAACGGATCGCATGGCCTTGCGCCGGCGACGGTTCATTCAAATTTCTGCCCCATCAACTTTCGATGGTAAGGTATTGGCTTACCATGGTTTCAACGGGTAACGGGGAATTAGGGTTCGACTCCGGAGAGGGAGCCTGAGAAACGGCTACCACATCCAAGGAAGGCAGCAGGCGCGCAAATTACCCAATCCCGACACGGGGAGGTAGTGACAATAAATACTGATACAGGGCGCTTTAGCGTCTTGTAATTGGAATGAGTACAATTTAAATCTCTTAACGAGGAACAATTGGAGGGCAAGTCTGGTGCCAGCAGCCGCGGTAATTCCAGCTCCAATAGCGTATATTAAAGTTGTTGCAGTTAAAAAGCTCGTAGTTGAACTTTGGGCCTGGCTGGCCGGTCCGCCTCACCGCGTGTACTGGTCCGGCCGGGCCTTTCCTTCTGGAGAACCGCATGCCCTTTACTGGGTGTGTTGGGGAACCAGGACTTTTACTTTGAAAAAATTAGAGTGTTCAAAGCAGGCCTTTGCTCGAATACGTTAGCATGGAATAATAGAATAGGACGTGTGGTTCTATTTTGTTGGTTTCTAGGACCGCCGTAATGATTAATAGGGATAGTCGGGGGCATCAGTATTCAATTGTCAGAGGTGAAATTCTTGGATTTATTGAAGACTAACTACTGCGAAAGCATTTGCCAAGGATGTTTTCATTAATCAGTGAACGAAAGTTAGGGGATCGAAGACGATCAGATACCGTCGTAGTCTTAACCGTAAACTATGCCGACTAGGGATCGGGCGATGTTATTATTTTGACTCGCTCGGCACCTTACGAGAAATCAAAGTTTTTGGKTCTGGGGGGCTCCCAGGCTGACTGCGCCATTCTCATCATTGCCGCTGGTACTGGTGAGTTCGAGGCCGGTATCTCCAAGGATGGCCAGACTCGTGAGCACGCTCTGCTTGCCTACACCCTCGGTGTCAAGCAGCTCATTGTCGCCATCAACAAGATGGACACCACCAAGTGGTCTGAGGACCGTTACAACGAAATCATCAAGGAGACGTCCAACTTCATCAAGAAGGTCGGCTACAACCCCAAGACCGTTCCTTTCGTCCCCATCTCTGGTTTCAACGGTGACAACATGATCGAGACCTCCACCAACTGCCCCTGGTACAAGGGTTGGGAGAAGGAGACCAAGACCAAGGCCACCGGCAAGACCCTTCTCGAGGCCATCGATGCCATCGACACTCCCACCCGTCCCTCCAGCAAGCCTCTCCGTCTGCCCCTCCAGGATGTGTACAAGATTGGCGGCATTGGCACGGTTCCCGTCGGTCGTGTCGAGACTGGTACCATCAAGGCCGGTATGGTCGTCACCTTCGCCCCCGCTGGTGTCACCACTGAGGTCAAGTCCGTCGAGATGCACCACGAGCAGCTCACCGAGGGTGTTCCCGGTGACAACGTCGGCTTCAACGTCAAGAACGTCTCCGTCAAGGAGATCCGTCGTGGTAACGTCGCTGGTGACTCCAAGAACGACCCCCCTAAGGGTGCTGAGTCCTTCAACGCCCAGGTCATCGTTCTCAACCACCCCGGTCAGGTCGGTGCTGGTTACGCTCCCGTCCTCGATTGCCACACTGCCCACATTGCCTGCAAGTTCTCTGAGCTTCTTGAGAAGATCGACCGCCGAACTGGAAAGTCTGTTGAGGCTACTCCCAAGTTCATCAAGTCCGGTGATGCCGCTATCGTCAAGATGATTCCCTCCAAGCCCATGTGCGTTGAGGCTTTCACTGAGTACCCTCCTCTTGGTCGTTTCGCCGTCCGTGACATG
>Berkleasmium longisporum MFLUCC 17 1999
TTTAAGGCTCACACTCCCACCCTTTGTGTACCATTCAGTTGCCTTGGTAGGTTCTCCTGCCAGGGGGACTTTTTTAAAACTCTT-TTTGAATTGAGTTGTCTGAGAATCA-AATTAAATAAATCAAAACTTTCAACAACGGATCTCTTGGTTCTGGCATCGATGAAGAACGCAGCGAAATGCGATAAGTAATGTGAATTGCAGAATTCAGTGAATCATCGAATCTTTGAACGCATATTGCGCCCTTTGGTATTCCGAGGGGCATGCCTGTTCGAGCGTCATTTCAC-CACTCAAGCTCTGCTTGGTATTGGGTTTTTTTCGTCCTCAAAGGACGTACCCGAAACTTGTTGGCAGTGGCAG-CCTAGCTCCTTGCGTAGTCAGTTTTTACTCGCTTCGGAGTCTAGGTGTCACCCGCCAGAATAACCTTTAATTTTTCTAAGGTTTGACCTCGG--------------------------------------TTGCCTCAGTAACGGCGAGTGAAGCGGCAATAGCTCAAATTTGAAATCTGGCATC-------AGCCCGAATTGTAATTTGTAGAGGATGCTTCGGCTTACGTTTTGGTCTAAGTTCCTTGGAACAGGACGTCACAGAGGGTGAGAATCCCGTTTGTGGCCA-TAACTTCCGCCATGTGAAGCTCCTTCGACGAGTCGAGTTGTTTGGGAATGCAGCTCTAAATGGGAGGTATGTTTCTTCTAAAGCTAAATACCGGCCAGAGACCGATAGCGCACAAGTAGAGTGATCGAAAGATGAAAAGCACTTTGGAAAGAGAGTTAAAAAGTACGTGAAATTGTTGAAAGGGAAGCGCTTGCAACCAGACTTGCCCGTAGTTGCTCAACC-GGTCCTCGGCCGGTGCACTCTTCTGCGGTCAGGCCAGCATCAGTTCGGGTGGTTGGATAAAGGCCTTGAGAATGTAGCTCTCTTCGGGGAGTGTTATAGCTCTTGGTGCAATACAGCCTGCCTGGACTGAGGCCCGCGCTTCGGCTAGGATGCTGGCGTAATGGTTGTAAGCGGCCCGTCTTGAAACACGGACCAAGGAGTCTAACATCTATGCGAGTGTTTGGGTGTCAAACCCGTGCGCGTAATGAAAGTGAACGGAGGTGGGAACTT---TTT--GTGCACCATCGACCGATCCTGATGTCTTCGGATGGATTTGAGTAAGAGCATAGCTGTTGGGACCCGAAAGATGGTGAACTATGCCTGAATAGGGTGAAGCCAGAGGAAACTCTGGTGGAGGCTCGCAGCGGTTCTGACGTGCAAATCGATCGTCAAATTTGGGTATAGGGGCGAAAGACTAATCGAACCATTAAAAAAATGGCATTTAC--TG-------------------------------CTTGCTAGAGCCGTTGACAAAGGTCACGATTTCAACATCCATGTTGCCACCAAGAATAGCACAATTACCAATGGTCTCAAGTACTCTCTGGCCACTGGAAATTGGGGCGACCAGAAGAAGGCCGCGTCGGCGAAAGCTGGTGTGTCTCAGGTGTTGAACAGGTACACTTTCGCTTCAACACTTTCCCATCTGCGCCGCACGAACACACCCATCGGACGTGATGGAAAGATTGCGAAGCCTCGTCAATTACATAACACACATTGGGGACTTGTCTGTCCGGCCGAGACTCCGGAAGGACAAGCTTGCGGTCTAGTCAAGAATCTTTCTCTCATGTGCTATGTTGCCGTCGGTGGCGTCAACAGGTACATTATCGATTACATGACTGCTAGGAATATGGAACTTCTTGAAGAGTATGACCCTCGAACAGCACCGCACGCCACAAAGATCTTCGTCAACGGCGTGTGGGTCGGCGTTCATCGCGACCCTGGCCAACTGGTTCCTCATATGCAGTCGCT---ACGTGGCTCAATGTTGGACCCCGAAATCAGCATGATTCGTGACATCCGTGATCGCGAGTTTAAAATCTTCACCGATGCTGGTCGTGTCTGTCGACCGCTCTTCAAGATCGATAATAATCCTAGTAGTCCTAATCGGGGTAATCTCATCCTCAAGCGGGAGCACATTGACAAGCTCATCCAGGAGAAGGACATTGACATTAAGAAATACTCCAAAAAAGAGCGTGAAGAATACGGAATCGGCTGGACTGGCCTCCTGAAGGAAGGTGTTGTCGAGTACTTGGATGCCGAGGAGGAAGAGGCCGCCATGATTGTCCTTACACCTGACGACTTGACAGAGCACCACCTCATCCGCTCGGGTCAAACGCTC---TATCAGAACACAGACCCGCATGCCCGGGTCAAGTTGAAGCCAAACCCACTTGTGAAGATGTACACCCATTGTGAGATTCACCCGGCAATGCTCTTGGGAATTTGCGCAAGCATCAT???????????????????????????????????????????????????????????????????????????????????????????????????????????????????????????????????????????????????????????????????????????????????????????????????????????????????????????????????????????????????????????????????????????????????????????????????????????????????????????????????????????????????????????????????????????????????????????????????????????????????????????????????????????????????????????????????????????????????????????????????????????????????????????????????????????????????????????????????????????????????????????????????????????????????????????????????????????????????????????????????????????????????????????????????????????????????????????????????????????????????????????????????????????????????????????????????????????????????????????????????????????????????????????????????????????????????????????????????????????????????????????????????????????????????????????????????????????????????????????????????????????????????????????????????????????????????????????????????????????????????????????????????????????????--------------GCGCTATTCTCATCATTGCCGCTGGCACTGGTGAATTCGAAGCCGGTATCTCCAAGGATGGTCAGACCCGTGAGCACGCCCTGCTTGCCTACACCCTCGGTGTCAAGCAGCTCATTGTCGCCATCAACAAGATGGACACCACCAAGTGGTCCGAGGAGCGCTTCAACGAGATCATCAAGGAGACTTCCAACTTCATCAAGAAGGTCGGCTACAACCCGAAGACCGTCCCCTTTGTCCCCATCTCCGGCTTCAACGGCGACAACATGATTGAGCCGTCCACCAACTGCCCGTGGTACAAGGGCTGGGAGAAGGAGACCAAGACCAAATACACCGGCAAGACCCTCCTTGAGGCCATTGACGCCATCGAAGCCCCGACCCGTCCCTCCGACAAGCCTCTCCGTCTTCCTCTCCAGGATGTGTACAAGATCGGTGGTATCGGAACTGTCCCTGTCGGCCGTGTCGAGACCGGTATCATCAAGGCCGGTATGGTCGTCACCTTCGCTCCCGCCAACGTCACCACCGAAGTCAAGTCCGTCGAGATGCACCACGAACAGCTTGCTGAGGGTGCGCCTGGTGACAATGTCGGCTTCAACGTCAAGAACGTGTCTGTCAAGGAAATCCGCCGTGGTAACGTCTGCGGTGACTCCAAGAACGACCCGCCCCAGGGTGCCGACTCCTTCAATGCTCAGGTCATCGTCCTGAACCACCCTGGCCAGGTCGGTGCCGGCTATGCCCCAGTGCTCGACTGCCATACTGCCCACATTGCCTGCAAGTTCTCTGAGCTCCTCGAGAAGATCGATCGCCGCACTGGCAAGTCGATTGAAAACAACCCCAAGTTCATCAAGTCTGGTGATGCCGCCATCGTCAAGATGATTCCTTCCAAGCCCATGTGTGTCGAGTCCTTCACCGCCT-----------------------------------
>Berkleasmium thailandicum MFLUCC 17 2000
TCAAAGGCCCATACTCCCACCCTTTGTGTACCATTCAGTTGCCTTGGTAGGTTCTCCTGCCAGGGGAACTCCTTTAAACTCT---TTTGAATTGAGTTGTCTGAGAACA--AATTAAATAAATCAAAACTTTCAACAACGGATCTCTTGGTTCTGGCATCGATGAAGAACGCAGCGAAATGCGATAAGTAATGTGAATTGCAGAATTCAGTGAATCATCGAATCTTTGAACGCATATTGCGCCCTTTGGTATTCCGAGGGGCATGCCTGTTCGAGCGTCATTTCAC-CACTCAAGCTCTGCTTGGTATTGGGTTTTTTCGTCCCGATAAGGACGTACCCGAAACTTGTTGGCAGTGGCAG-CCTAGCTCCTTGCGTAGTCAGTTTTTACTCGCTTCGGAGTCTAGGTGTCACCCGCCAGATAACCTTTT---TTATTTAAAGGTTGACCTCG---------------------------------------TTGCCTCAGTAACGGCGAGTGAAGCGGCAATAGCTCAAATTTGAAATCTGGCATC-------AGCCCGAATTGTAATTTGTAGAGGATGCTTCGGCTTACGTTTTGGTCTAAGTTCCTTGGAACAGGACGTCACAGAGGGTGAGAATCCCGTTTGTGGCCA-TAACTTCCGCCATGTGAAGCTCCTTCGACGAGTCGAGTTGTTTGGGAATGCAGCTCTAAATGGGAGGTATGTTTCTTCTAAAGCTAAATACCGGCCAGAGACCGATAGCGCACAAGTAGAGTGATCGAAAGATGAAAAGCACTTTGGAAAGAGAGTTAAAAAGTACGTGAAATTGTTGAAAGGGAAGCGCTTGCAACCAGACTTGCCCGTAGTTGCTCAACTTGGTCTTCGACCGGTGCACTCTTCTGCGGTCAGGCCAGCATCAGTTCGGGTGGTTGGATAAAGGCCTCGAGAATGTAGCTCTCTTCGGGGAGTGTTATAGCTCTTGGTGCAATACAGCCTGCCTGGACTGAGGCCCGCGCTTCGGCTAGGATGCTGGCGTAATGGTTGTAAGCGGCCCGTCTTGAAACACGGACCAAGGAGTCTAACATCTATGCGAGTGTTTGGGTGTCAAACCCGTGCGCGTAATGAAAGTGAACGGAGGTGGGAACTT---TT---GTGCACCATCGACCGATCCTGATGTCTTCGGATGGATTTGAGTAAGAGCATAGCTGTTGGGACCCGAAAGATGGTGAACTATGCCTGAATAGGGTGAAGCCAGAGGAAACTCTGGTGGAGGCTCGCAGCGGTTCTGACGTGCAAATCGATCGTCAAATTTGGGTATAGGGGCGAAAGACTAATCGAACCATTAAAAAAATGGCATTAC---TG-------------------------------CTTGCTAGAGCCGTTGACAAAGGTCACGATTTCAACATCCATGTTGCCACCAAGAATAGCACAATCACCAATGGTCTCAAGTATTCTCTGGCCACTGGCAATTGGGGCGATCAGAAGAAGGCCGCCTCGGCGAAAGCTGGCGTGTCCCAGGTGTTGAATAGGTACACTTTTGCTTCAACACTTTCCCATCTGCGCCGCACGAACACACCCATCGGACGTGACGGAAAGATTGCGAAGCCTCGTCAATTACACAACACACACTGGGGACTTGTCTGTCCGGCCGAGACTCCTGAAGGACAAGCTTGCGGTCTGGTCAAGAACCTTTCTCTCATGTGCTACGTTGCCGTCGGTGGCGTTAACAGGTACATTATCGATTACATGACCGCTAGGAATATGGAACTGCTTGAGGAGTATGATCCTCGAACAGCGCCACACGCTACAAAGATTTTCGTCAATGGCGTGTGGGTCGGCGTTCATCGCGACCCTGGACAACTAGTTCCTCATATGCAGTCGCT---ACGTGGCTCAATGTTGGACCCTGAAATCAGCATGATTCGTGACATCCGTGATCGCGAATTCAAAATCTTTACCGATGCTGGTCGTGTCTGTAGGCCGCTCTTCAAGATCGATAATAATCCTAGCAGTCCTAATCGGGGTAATCTCATCCTGAAGCGGGAACACATTGATAAGCTCATCCAGGAAAAGGACATTGACATTAAGAAATACTCCAAAAAGGAGCGTGAAGAATACGGAATCGGCTGGACAGGCCTCCTGAAGGAAGGTGTCGTCGAGTACTTGGATGCCGAGGAGGAAGAGGCCGCCATGATTGTGCTTACACCTGATGACCTGGCAGAGCACCACCTCATCCGCTCGGGTCAAACGCTC---TATCAGAACACAGACCCTCATGCCCGGGTCAAACTGAAGCCAAACCCACTTGTGAAGATGTACACCCATTGTGAGATTCACCCGGCAATGCTTTTGGGTATTTGCGCCAGCATCAT???????????????????????????????????????????????????????????????????????????????????????????????????????????????????????????????????????????????????????????????????????????????????????????????????????????????????????????????????????????????????????????????????????????????????????????????????????????????????????????????????????????????????????????????????????????????????????????????????????????????????????????????????????????????????????????????????????????????????????????????????????????????????????????????????????????????????????????????????????????????????????????????????????????????????????????????????????????????????????????????????????????????????????????????????????????????????????????????????????????????????????????????????????????????????????????????????????????????????????????????????????????????????????????????????????????????????????????????????????????????????????????????????????????????????????????????????????????????????????????????????????????????????????????????????????????????????????????????????????????????????????????????????????????????--------------GCGCTATTCTCATCATTGCCGCTGGTACTGGTGAATTCGAAGCCGGTATCTCCAAGGATGGTCAGACCCGTGAGCACGCTCTGCTCGCCTACACCCTCGGTGTCAAGCAGCTCATCGTCGCCATCAACAAGATGGACACCACCAAGTGGTCCGAGGAGCGCTTCAACGAGATCATCAAGGAGACTTCCAACTTCATCAAGAAGGTCGGTTACAACCCCAAGACCGTCCCCTTCGTCCCCATCTCCGGCTTCAACGGCGACAACATGATTGAGCCGTCCTCCAACTGCCCGTGGTACAAGGGCTGGGAGAAGGAGACCAAGACCAAGTACACCGGCAAGACCCTCCTTGAGGCCATTGATGCCATCGAGCCCCCGACCCGTCCCTCCGACAAGCCTCTCCGTCTTCCTCTCCAGGATGTGTACAAGATTGGTGGTATCGGAACTGTCCCTGTCGGTCGTGTCGAGACCGGTATCATCAAGGCCGGTATGGTCGTCACCTTCGCTCCCGCCAACGTCACCACCGAAGTCAAGTCCGTCGAGATGCACCACGAACAGCTTGCTGAGGGCCAGCCTGGCGACAATGTCGGCTTCAACGTCAAGAACGTCTCTGTCAAGGAAATCCGCCGTGGTAACGTCTGCGGTGACTCCAAGAACGACCCACCTCTAGGTGCCGACTCCTTCAACGCTCAGGTCATCGTCCTGAACCACCCTGGCCAGGTCGGTGCCGGCTATGCCCCAGTGCTCGACTGCCACACTGCCCACATTGCCTGCAAGTTCTCTGAGCTCCTCGAGAAGATCGATCGCCGTACTGGCAAGTCGATTGAAAACAACCCCAAGTTCATCAAGTCTGGTGATGCTGCCATCGTCAAGATGATTCCTTCCAAGCCCATGTGCGTTGAGTCCTTCACCGCTT-----------------------------------
>Caryospora aquatica MFLUCC 11 0008
TCCAAACCCACCAACCCTTGTCTATGAGCACCAGTTTGTTGCCTCGGCGGGTCCGCCCGCCGATGGCCCTTTTATCAAACCCTTCGTTGCAGTGTCTTGTCTGACTCTTTCAGAGAAATAAATCAAAACTTTCAACAACGGATCTCTTGGTTCTGGCATCGATGAAGAACGCAGCGAAATGCGATAAGTAGTGTGAATTGCAGAATTCAGTGAATCATCGAATCTTTGAACGCACATTGCGCCCCCTGGCATTCCGGGGGGCATGCCTGTTCGAGCGTCATATCAA-CCCTCAAGCCTTGCTTGGTGTTGGGCGTCTGTCCCGCCGCGACGACTCGCCTCAAAAATATCGGCGCCGGAGGAGCCAATCCGGAGCGCAGCACATTGCGGCTCTGTTTT---GGCATCCGCCAGCCACCGGAAAGCAGTCT------------GAATGACCTCG--------------------------------------ATTGCCCTAGTAACGGCGAGTGAAGCGGCAACAGCTCAAATTTGGAATCTGGCCCCCT--TGGGGCCCGAGTTGTAATTTGTAGAGGGTGCTTCGGCGTTGGCCCCGGCCCAAGTTCCTTGGAACAGGGCGTCGCAGAGGGTGAGAACCCCGTACATGGCTGTGGGCCCTCGCCGTGTGAAGCCCCTTCGACGAGTCGAGTTGTTTGGGAATGCAGCTCTAAATGGGAGGTAAATTTCTTCTAAAGCTAAATACTGGCCAGAGACCGATAGCGCACAAGTAGAGTGATCGAAAGATGAAAAGCACTTTGGAAAGAGAGTCAAAAAGCACGTGAAATTGTTGAAAGGGAAGCGCTTGCAGCCAGACTTGCCCGCGGTCGCTCATCCAGGCTCCTGCCTGGTGCACTCTTCCGTGGGCAGGCCAGCATCGGTCCGGGCGGTTGGATAAAGGTCCTGGGAATGTGGCTCTCTTCGGGGAGTGTTATAGCCCAGGGCGCAATGCAGCCAGCCTGGACCGAGGTCCGCGCTCCTGCCAGGATGCTGGCGTAATGGCCGCAAGCGGCCCGTCTTGAAACACGGACCAAGGAGTCTAACATCTGTGCGAGTGTTTGGGTGTCAAGCCCGGGCGCGAAATGAAAGTGAACGGAGGTGGGAACCC----TCGGGTGCACCATCGACCGATCCTGATGTCTTCGGATGGATTTGAGTAAGAGCATAGCTGTTGGGACCCGAAAGATGGTGAACTATGCCTGAATAGGGTGAAGCCAGAGGAAACTCTGGTGGAGGCTCGCAGCGGTTCTGACGTGCAAATCGATCGTCAAATTTGGGCATAGGGGCGAAAGACTAATCGA-------------------------?????????????????????????????????????????????????????????????????????????????????????????????????????????????????????????????????????????????????????????????????????????????????????????????????????????????????????????????????????????????????????????????????????????????????????????????????????????????????????????????????????????????????????????????????????????????????????????????????????????????????????????????????????????????????????????????????????????????????????????????????????????????????????????????????????????????????????????????????????????????????????????????????????????????????????????????????????????????????????????????????????????????????????????????????????????????????????????????????????????????????????????????????????????????????????????????????????????????????????????????????????????????????????????????????????????????????????????????????????????????????????????????????????????????????????????????????????????????????????????????????????????????????????????????????????????????????????????????????????????????-------------------------------------------------------------------------------------------------------------------------------------------------------------------------------------------------------------------------------------------------------------------------------------------------------------------------------------------------------------------------------------------------------------------------------------------------------------------------------------------------------------------------------------------------------------------------------------------------------------------------------------------------GCGTGTACTGGTCCGGCCGGGCCTTTCCTTCTGGAGAGCCGCATGCCCTTCACTGGGTGTGTTGGGGAACCAGGACTTTTACTTTGAAAAAATTAGAGTGTTCAAAGCAGGCCTTTGCTCGAATACATTAGCATGGAATAATAGAATAGGACGTGCGGTCCTATTTTGTTGGTTTCTAGGACCGCCGTAATGATTAATAGGGATAGTCGGGGGCATCAGTATTCAATTGTCAGAGGTGAAATTCTTGGATTTATTGAAGACTAACTACTGCGAAAGCATTTGCCAAGGATGTTTTCATTAATCAGTGAACGAAAGTTAGGGGATCGAAGACGATCAGATACCGTCGTAGTCTTAACCGTAAACTATGCCGACTAGGGATCGGGCGATGTTACTATTTTGACTCGCTCGGCACCTTACGAGAAATCAAAGTCTTTGGGTTCTGGGGG?????????????????????????????????????????????????????????????????????????????????????????????????????????????????????????????????????????????????????????????????????????????????????????????????????????????????????????????????????????????????????????????????????????????????????????????????????????????????????????????????????????????????????????????????????????????????????????????????????????????????????????????????????????????????????????????????????????????????????????????????????????????????????????????????????????????????????????????????????????????????????????????????????????????????????????????????????????????????????????????????????????????????????????????????????????????????????????????????????????????????????????????????????????????????????????????????????????????????????????????????????????????????????????????????????????????????????????????????????????????????????????????????????????????????????????????????????????????????????????????????
>Caryospora minima
?????????????????????????????????????????????????????????????????????????????????????????????????????????????????????????????????????????????????????????????????????????????????????????????????????????????????????????????????????????????????????????????????????????????????????????????????????????????????????????????????????????????????????????????????????????????????????????????????????????????????????????????????????????????????????????????????????-----------------------------CAACAGGGATTGCCCTAGTAACGGCGAGTGAAGCGGCAACAGCTCAAATTTGGAATCTGGCCCCCT--TGGGGCCCGAGTTGTAATTTGTAGAGGGTGCTTCGGCGTTGGCCCCGGCCCAAGTTCCTTGGAACAGGGCGTCGCAGAGGGTGAGAACCCCGTACATGGCTGTGGGCCCTCGCCGTGTGAAGCCCCTTCGACGAGTCGAGTTGTTTGGGAATGCAGCTCTAAATGGGAGGTAAATTTCTTCTAAAGCTAAATACTGGCCAGAGACCGATAGCGCACAAGTAGAGTGATCGAAAGATGAAAAGCACTTTGGAAAGAGAGTCAAAAAGCACGTGAAATTGTTGAAAGGGAAGCGCTTGCAGCCAGACTTGCCCGCGGTCGCTCATCCAGGCTCCTGCCTGGTGCACTCTTCCGTGGGCAGGCCAGCATCGGTCCGGGCGGTTGGATAAAGGTCTTGGGAATGTGGCTCTCTTCGGGGAGTGTTA-AGCCCAGGGCGCAATGCAGCCAGCCTGGACCGAGGTCCGCGCTCCTGCCAGGATGCTGGCGTAATGGCCGCAAGCGGCCCGTCTTGAAACACGGACCAAGGAGTCTAACATCTGTGCGAGTGTTTGGGTGTCAAGCCCGGGCGCGAAATGAAAGTGAACGGAGGTGGGAACCC----TCGGGTGCACCATCGACCGATCCTGATGTCTTCGGATGGATTTGAGTAAGAGCATAGCTGTTGGGACCCGAAAGATGGTGAACTATGCCTGAATAGGGTGAAGCCAGAGGAAACTCTGGTGGAGGCTCGCAGCGGTTCTGACGTGCAAATCGATCGTCAAATTTGGGCATAGGGGCGAAAGACTAATCGAA------------------------?????????????????????????????????????????????????????????????????????????????????????????????????????????????????????????????????????????????????????????????????????????????????????????????????????????????????????????????????????????????????????????????????????????????????????????????????????????????????????????????????????????????????????????????????????????????????????????????????????????????????????????????????????????????????????????????????????????????????????????????????????????????????????????????????????????????????????????????????????????????????????????????????????????????????????????????????????????????????????????????????????????????????????????????????????????????????????????????????????????????????????????????????????????????????????????????????????????????????????????????????????????????????????????????????????????????????????????????????????????????????????????????????????????????????????????????????????????????????????????????????????????????????????????????????????????????????????????????????????????????-----------------------------CA-CTTATACCGTGAAACTGCGAATGGCTCATTAAATCAGTTATCGTTTATTTGATAGTACCTTACTACTTGGATAACCGTGGTAATTCTAGAGCTAATACATGCTAAAAACCCCGACTTCGGGAGGGGTGTATTTATTAGATAAAAAACCAACGCCCTTCGGGGCTCTTTGGTGATTCATGATAACTTAACGGATCGCATGGCCTTGCGCCGGCGACGGTTCATTCAAATTTCTGCCCTATCAACTTTCGATGGTAAGGTATTGGCTTACCATGGTTTCAACGGGTAACGGGGAATTAGGGTTCGGTTCCGGAGAGGGAGCCTGAGAAACGGCTACCACATCCAAGGAAGGCAGCAGGCGCGCAAATTACCCAATCCCGACACGGGGAGGTAGTGACAATAAATACTGATACAGGGCTCTTTTGGGTCTTGTAATTGGAATGAGTACAATTTAAACCCCTTAACGAGGAACAATTGGAGGGCAAGTCTGGTGCCAGCAGCCGCGGTAATTCCAGCTCCAATAGCGTATATTAAAGTTGTTGCAGTTAAAAAGCTCGTAGTTGAACCTTGGGCCTGGCTGGCCGGTCCGCCTCACCGCGTGTACTGGTCCGGCCGGGCCTTTCCTTCTGGAGAGCCGCATGCCCTTCACTGGGTGTGTTGGGGAACCAGGACTTTTACTTTGAAAAAATTAGAGTGTTCAAAGCAGGCCTTTGCTCGAATACATTAGCATGGAATAATAGAATAGGACGTGCGGTCCTATTTTGTTGGTTTCTAGGACCGCCGTAATGATTAATAGGGATAGTCGGGGGCATCAGTATTCAATTGTCAGAGGTGAAATTCTTGGATTTATTGAAGACTAACTACTGCGAAAGCATTTGCCAAGGATGTTTTCATTAATCAGTGAACGAAAGTTAGGGGATCGAAGACGATCAGATACCGTCGTAGTCTTAACCGTAAACTATGCCGACTAGGGATCGGGCGATGTTACTATTTTGACTCGCTCGGCACCTT-------------------------------?????????????????????????????????????????????????????????????????????????????????????????????????????????????????????????????????????????????????????????????????????????????????????????????????????????????????????????????????????????????????????????????????????????????????????????????????????????????????????????????????????????????????????????????????????????????????????????????????????????????????????????????????????????????????????????????????????????????????????????????????????????????????????????????????????????????????????????????????????????????????????????????????????????????????????????????????????????????????????????????????????????????????????????????????????????????????????????????????????????????????????????????????????????????????????????????????????????????????????????????????????????????????????????????????????????????????????????????????????????????????????????????????????????????????????????????????????????????????????????????????
>Delitschia chaetomioides SMH 3253 2
?????????????????????????????????????????????????????????????????????????????????????????????????????????????????????????????????????????????????????????????????????????????????????????????????????????????????????????????????????????????????????????????????????????????????????????????????????????????????????????????????????????????????????????????????????????????????????????????????????????????????????????????????????????????????????????????????????----------------------------------------GCCTCAGTAACGGCGAGTGAAGCGGCAACAGCTCAAATTTGAAATCTGGCTCCTT-GCGGGGTCCGAGTTGTACTTTGCAGAGGGTGGTTCGGCAACGGCGCCTGTCTAAGTTCCTTGGAACGGGACGTCAGAGAGGGTGAGAACCCCGTACGCGGCAGGT-GCCTGCGCCATGTGAACCCCCTTCGACGAGTCGAGTTGTTTGGGAATGCAGCTCTAAATGGGAGGTATATTTCTTCTAAAGCTAAATACTGGCCAGAGACCGATAGCGCACAAGTAGAGTGATCGAAAGATGAAAAGCACTTTGGAAAGAGAGTCAAACAGCACGTGAAATTGTTGAAAGGGAAGCGCTTGCAACCAGACTTGGCTGCCGCTGTTCATCGGGGGTCCTCCCTCGTGCATTCGGCGGCAGGCAGGCCAGCATCAGTTGGGGCGGCTGGAGAAAGGCCCTGGGAATGTAGCTCTCTTCGGGGAGTGTTATAGCCCAGGGCGTCATGCAGCCAGCCCCGACTGAGGTCCGCGCTTCGGCTAGGATGCTGGCGTAATGGTCGCAAGCGGCCCGTCTTGAAACACGGACCAAGGAGTCTAACATCTATGCGAGTGTTTGGGTGTCAAGCCCGGGCGCGGAATGAAAGTGAACGGAGGTGGGACCCA---GGGTGGCGCACCATCGACCGATCCTGATGTCTTCGGATGGATTTGAGTAAGAGCATAGCTGTTGGGACCCGAAAGATGGTGAACTATGCCTGAATAGGGTGAAGCCAGAGGAAACTCTGGTGGAGGCTCGCAGCGGTTCTGACGTGCAAATCGATCGTCAAATTTGGGCATAGGGGCGAAAGACTAATCGAACTATCTAGTAGCTGGTTCCTGCCG????????????????????????????????????????????????????????????????????????????????????????????????????????????????????????????????????????????????????????????????????????????????????????????????????????????????????????????????????????????????????????????????????????????????????????????????????????????????????????????????????????????????????????????????????????????????????????????????????????????????????????????????????????????????????????????????????????????????????????????????????????????????????????????????????????????????????????????????????????????????????????????????????????????????????????????????????????????????????????????????????????????????????????????????????????????????????????????????????????????????????????????????????????????????????????????????????????????????????????????????????????????????????????????????????????????????????????????????????????????????????????????????????????????????????????????????????????????????????????????????????????????????????????????????????????????????????????????????????????????????????????????????????????????????????????????????????????????????????????????????????????????????????????????????????????????????????????????????????????????????????????????????????????????????????????????????????????????????????????????????????????????????????????????????????????????????????????????????????????????????????????????????????????????????????????????????????????????????????????????????????????????????????????????????????????????????????????????????????????????????????????????????????????????????????????????????????????????????????????????????????????????????????????????????????????????????????????????????????????????????????????????????????????????????????????????????????????????????????????????????????????????????????????????????????????????????????????????????????????????????????????????????????????????????????????????????????????????????????????????????????????????????????????????????????????????????????????????????????????????????????????????????????????????????????????????????????????????????????????????????????????????????????????????-------------------ATCCTCATTATCGCGGCCGGTACTGGTGAGTTCGAGGCTGGTATCTCCAAGGATGGCCAGACCCGTGAGCACGCTCTCCTCGCCTACACCCTTGGTGTCAAGCAGCTCATTGTTGCCATCAACAAGATGGACACCACCAAGTGGTCCGAGAGCCGTTTCCAGGAAATCATCAAGGAGACTTCCAACTTCATCAAGAAGGTCGGTTACAACCCTAAGACCGTTCCCTTCGTTCCTATCTCCGGCTTCAACGGTGACAACATGATCGAGGCCTCCAGCAACTGCCCCTGGTACAAGGGTTGGGAGAAGGAGACCAAGACCAAGTCSACTGGTAAGACCCTCCTCGAGGCCATTGATGCCATCGACCCCCCCAGCCGTCCCWCCGACAAGCCTCTCCGTCTYCCTCTCCAGGATGTGTACAAGATTGGCGGTATTGGCACGGTTCCCGTCGGTCGTGTCGAGACTGGTATCATCAAGGCCGGTATGGTCGTCACCTTCGCCCCCGCTGGTGTCACCACTGAAGTGAAGTCCGTCGAGATGCACCACGAGCAGCTCGTTGAGGGTGTTCCCGGTGACAACGTCGGCTTCAACGTCAAGAACGTCTCCGTCAAGGAGATCCGTCGTGGTAACGTTGCCGGTGACTCCAAGAATGATCCCCCCAAGGGTGCCGAGTCTTTCAACGCTCAGGTC---------------------------------------------------------------------------------------------------------------------------------------------------------------------------------------------------------------------------------------------------------------
>Delitschia winteri CBS 225 62
?????????????????????????????????????????????????????????????????????????????????????????????????????????????????????????????????????????????????????????????????????????????????????????????????????????????????????????????????????????????????????????????????????????????????????????????????????????????????????????????????????????????????????????????????????????????????????????????????????????????????????????????????????????????????????????????????????AGCATATCAATAAGCGGAGGAAAAGAAACCAACAGGGATTGCCTCAGTAACGGCGAGTGAAGCGGCAACAGCTCAAATTTGAAATCTGGCTCCCT-TGGGGGCCCGAGTTGTAATTTGCAGAGGGTGTTTCGGCGAGGGCCTGGGTCTAAGTTCCTTGGAACGGGACGTCATAGAGGGTGAGAACCCCGTACGTGGCCCCTGGTCTTCGCCATGTGAAACCCCTTCGACGAGTCGAGTTGTTTGGGAATGCAGCTCTAAATGGGAGGTATATTTCTTCTAAAGCTAAATATTGGCCGGAGACCGATAGCGCACAAGTAGAGTGATCGAAAGATGAAAAGCACTTTGGAAAGAGAGTCAAAAAGCACGTGAAATTGTTGAAAGGGAAGCGCTTGCAACCAGACTTGCCTGCAGTCGTTCATCCGGGCCTCCGCCCGGTGCACTCGTCTGCAGGCAGGCCAGCATCGGTTGGGGCGGCCGGACAAAGGCCTTGGGAATGTGGCTCTCTTCGGGGAGTGTTATAGCCCAGGGCGCAATACGGCCAGCCCCGACCGAGGACCGCGCTTCGGCTAGGATGCTGGCATAATGGTCGCAAGCGGCCCGTCTTGAAACACGGACCAAGGAGTCTAACATCTATGCGAGTGTTTGGGTGTCAAGCCCGAGCGCGGAATGAAAGTGAACGGAGGTGGGACCCC---CGCGGGCGCACCATCGACCGATCCTGATGTCTTCGGATGGATTTGAGTAAGAGCATAGCTGTTGGGACCCGAAAGATGGTGAACTATGCCTGAATAGGGTGAAGCCAGAGGAAACTCTGGTGGAGGCTCGCAGCGGTTCTGACGTGCAAATCGATCGTCAAATTTGGGCATAGGGGCGAAAGACTAATCGAACTATCTAGTAGCTGGTTCCTGCCG-------------------------------------------------------------------------------------------------------------------------------------ATTGGGGTGACCAGAAAAAGGCTGCATCTGCCAAGGCAGGTGTCTCGCAGGTGCTTAACCGTTACACATACGCCTCCACGCTGTCCCATTTGCGACGTACGAACACCCCCGTAGGTCGTGACGGCAAGTTAGCCAAACCGCGCCAACTGCACAACACCCATTGGGGATTGGTCTGTCCTGCAGAGACTCCCGAAGGACAAGCTTGTGGTTTAGTCAAGAATCTGTCGTTGATGTGCTACGTCAGTGTGGGTAGCGAAAGCACCCCTATCACCGATTTCATGAGCCAGAGGAACATGGAGCTTCTGGAGGAATATGACCCGGTTGTCAACCCAACTGCCACCAAAGTCTTTGTGAACGGTGTTTGGGTCGGTGTCCATTCACAACCATCCCAGTTGACCACAGTGGTGCAAGAACTTCGGCGAAACGGAACCTTGTCCTACGAGATGAGTCTTATTCGGGATATCAGAGATAGGGAGTTTAAGATCTTCACCGATGCTGGCCGCGTAATGAGGCCGTTGTTCGTTATTGAGACGGATTACAAGAAGCCTAATCGGGGGATGCTGGTTCTGAACAAGAGCCACATTCAAAAGCTTTACGAAGACAAGGAAATCGACACTTCCNA--NGAATGNCGAGGACGNCGNNGCNGCCAAGTTNGGNTGGAGGGGANTNNNTCACAGCGGNGTCGTGGAGTACCTTGACGCAGAAGAGGAAGAATCNGCAATGNTTATAATGACNCNNGAGGACTTGGACGATCACCACAATCTCACNCAAGGTATNCCAATCCAGGATACTTGGGGAGAT--------------------------------------------------------------------------------------------------------------------------------------------------------------------------------------TGATAGTACCTTACTACTTGGATAACCGTGGTAATTCTAGAGCTAATACATGCTAAAAACCCCGACTTCGGAAGGGGTGTATTTATTAGATAAAAAACCAATGCCCTTCGGGGCTCCTTGGTGATTCATGATAACTTAACGGATCGCATGGCCTTGCGCCGGCGACGGTTCATTCAAATTTCTGCCCTATCAACTTTCGATGGTAAGGTATTGGCTTACCATGGTTTCAACGGGTAACGGGGAATTAGGGTTCGACTCCGGAGAGGGAGCCTGAGAAACGGCTACCACATCCAAGGAAGGCAGCAGGCGCGCAAATTACCCAATCCCGACACGGGGAGGTAGTGACAATAAATACTGATACAGGGCTCTTTTGGGTCTTGTAATTGGAATGAGTACAATTTAAACCCCTTAACGAGGAACAATTGGAGGGCAAGTCTGGTGCCAGCAGCCGCGGTAATTCCAGCTCCAATAGCGTATATTAAAGTTGTTGCAGTTAAAAAGCTCGTAGTTGTACCTTGGGCCTGGCTGGCCGGTCCGCCTCACCGCGTGCACTGGTTCGGTCGGGCCTTTCCTTCTGGAGAACCGCATGCCCTTCACTGGGTGTGTCGGGGAACCAGGACTTTTACTTTGAAAAAATTAGAGTGTTCAAAGCAGGCCTTTGCTCGAATACGTTAGCATGGAATAATAGAATAGGACGTGCGGTCCTATTTTGTTGGTTTCTAGGACCGCCGTAATGATCAATAGGGACAGTCGGGGGCATCAGTATTCAATTGTCAGAGGTGAAATTCTTGGATTTATTGAAGACTAACTACTGCGAAAGCATTTGCCAAGGATGTTTTCATTAATCAGTGAACGAAAGTTAGGGGATCGAAGACGATCAGATACCGTCGTAGTCTTAACCGTAAACTATGCCGACTAGGGATCGGGCGATGTTATTATTTTGACTCGCTCGGCACCTTACGAGAAATCAAAGTTTTTGGGTTCTGGGGGTTCCCAGGCCGATTGCGCTATTCTCATCATCGCCGCCGGTACTGGTGAGTTCGAGGCTGGTATCTCCAAGGACGGACAGACCCGTGAGCACGCTCTGCTCGCTTACACCCTCGGTGTCAAGCAGCTCATCGTTGCTATCAACAAGATGGACACCACCAAGTGGTCCGAGGACCGTTACCAGGAGATCATCAAGGAGACCTCCAACTTCATCAAGAAGGTTGGATACAACCCCAAGACCGTCCCCTTCGTCCCCATCTCTGGTTTCAACGGTGACAACATGATCGACGTCTCCTCCAACTGCCCCTGGTACAAGGGATGGGAGAAGGAGACCAAGACCAAGTCCACTGGTAAGACCCTCCTCGAGGCCATTGATGCCATCGACCCTCCTTCCCGCCCTACCGACAAGCCTCTCCGCCTTCCCCTCCAGGATGTGTACAAGATTGGCGGTATTGGCACGGTTCCCGTCGGTCGTGTCGAGACTGGTGTCATCAAGGCCGGTATGGTCGTCACCTTCGCCCCCGCTGGTGTGACCACTGAAGTCAAGTCCGTTGAGATGCATCACGAGCAGCTCGTCGATGGTGGCCCCGGTGACAACGTCGGCTTCAACGTCAAGAACGTCTCCGTCAAGGAGATCCGTCGTGGCAACGTTGCTGGTGACAGCAAGAACGACCCCCCCAAGGGTGCTGAGTCCTTCAACGCCCAGGTCATCGTCCTTAACCACCCTGGTCAGGTTGGTGCCGGTTATGCGCCAGTGTTGGATTGCCACACTGCCCACATTGCCTGCAAGTTCGGTGAACTCCTCCAGAAGATCGATCGCCGTACCGGAAAGTCCACTGAGGACAACCCTAAGTTCATCAAGTCCGGTGATGCTGCTATCGTCAAGATGATTCCCTCCAAGCCTATGTGCGTTGAGGCTTTCACCGAGTATCCCCCTCTTGGNCGCTTCGCTGTCCGTGACATG
>Fusculina eucalyptorum CBS 145083
TTCTCACCTTACCACCACCCTTCATGAGTACT--TGTGTTTCCTTGGCCGGTCCGCCGGCCACTGGACCTTCAGTAACCAAA---TAATACTTGATTTGTCTGAATCAAA-GCAAAATTAAATTAAAACTTTCAACAATGGATCTCTTGGCTCTGGCATCGATGAAGAACGCAGCGAAATGCGATAAGTAGTGTGAATTGCAGATCTCCGTGAATCATCGAATTTTTGAACGCACATTGCGCCCTTTGGAATTCCTTAGGGCATGCCTGTTCGAGCGTCGTTTCAA-TGTTCAAGCTTTGCTTGGTGTTGGGCGCCTGTCCCCGCGTAGGGACTCGCCTTAAATCTATCAGCGTCTGCATGTTAGGCTAAGAGCGCAGCAGATTACAGCGCCTCAAAGC-CTGGTGTAGCACCTGCTGTAAAACTATCA---------AACTTTTGACCTCGA-GCATATCAATAAGCGGAGGAAAAGAAACCAACAGGGATTGCCCCAGTAACGGCGAGTGAAGCGGCAACAGCTCAAATTTGAAATCTGGCTCTCT-AGGGGGTCCGAGTTGTAATTTGCAGAGGGTGCTTCGGCG-TAGCAGCGGTGTAGGTTCCTTGGAACTGGGCGTCATAGAGGGTGAGAACCCCGTCTGTCGCCGCTTGCGATCGCTATGTGAAGCCCCTTCGAAGAGTCGAGTTGTTTGAGAATGCAGCTCTAAATGGGAGATAAATTTCTTCTAAAGCTAAATACCTGCCAGAGACCGATAGCGCACAAGTAGAGTGATCGAAAGATGAAAAGCACTTTGGAAAGAGAGTGAAAAAGTACGTGAAATTGTTGAAAGGGAAGCGCTTGCAGCCAGACTTGCCTGCGGTTGATCAGCTAAGCTTCTGCTTGGTGCACTCTTCCGTAGGCAGGCCAGCATCAGTTCGGGCGGCTGTAGAAAAGCTTTGGGAATGTAGCTCCTCTCGGGGAGTGTTATAGCCCAGGGTGTAATGCAGCCTGCCTGGACTGAGGTCCGCGCTTCGGCTAGGATGCTGGCGTAATGGCCGCAAGCGGCCCGTCTTGAAACACGGACCAAGGAGTCTAACATCTATGCGAGTGTTTGGGTGTCAAGCCCAGGCGCGTAATGAAAGTGAAC--AGGTGGGATCCC---TTTGGGTGCACCATCGACCGATCCTGATGTCTTCGGATGGATTTGAGTAAGAGCATAGCTGTTGGGACCCGAAAGATGGTGAACTATGCTTGAATAGGGTGAAGCCAGAGGAAACTCTGGTGGAGGCTCGCAGCGGTTCTGACGTGCAAATCGATCGTCAAATTTGGGCATAGGGGCGAAAGACTAATCGAACTATCT------------------?????????????????????????????????????????????????????????????????????????????????????????????????????????????????????????????????????????????????????????????????????????????????????????????????????????????????????????????????????????????????????????????????????????????????????????????????????????????????????????????????????????????????????????????????????????????????????????????????????????????????????????????????????????????????????????????????????????????????????????????????????????????????????????????????????????????????????????????????????????????????????????????????????????????????????????????????????????????????????????????????????????????????????????????????????????????????????????????????????????????????????????????????????????????????????????????????????????????????????????????????????????????????????????????????????????????????????????????????????????????????????????????????????????????????????????????????????????????????????????????????????????????????????????????????????????????????????????????????????????????????????????????????????????????????????????????????????????????????????????????????????????????????????????????????????????????????????????????????????????????????????????????????????????????????????????????????????????????????????????????????????????????????????????????????????????????????????????????????????????????????????????????????????????????????????????????????????????????????????????????????????????????????????????????????????????????????????????????????????????????????????????????????????????????????????????????????????????????????????????????????????????????????????????????????????????????????????????????????????????????????????????????????????????????????????????????????????????????????????????????????????????????????????????????????????????????????????????????????????????????????????????????????????????????????????????????????????????????????????????????????????????????????????????????????????????????????????????????????????????????????????????????????????????????????????????????????????????????????????????????????????????????????????????????????????????????????????????????????????????????????????????????????????????????????????????????????????????????????????????????????????????????????????????????????????????????????????????????????????????????????????????????????????????????????????????????????????????????????????????????????????????????????????????????????????????????????????????????????????????????????????????????????????????????????????????????????????????????????????????????????????????????????????????????????????????????????????????????????????????????????????????????????????????????????????????????????????????????????????????????????????????????????????????????????????????????????????????????????????????????????????????????????????????????????????????????????????????????????????????????????????????????????????????????????????????????????????????????????????????????????????????????????????????????????????????????????????????????????????????????????????????????????????????????
>Fusculina regnans CBS 143428
TACTCACCTTACCACCACCCTTCATGAGTACC--TGTGTTTCCTTGGCTGGTCTGCCAGCCACTGGACCTTCAGTAACCAAA---TAATACTTGAATTGTCTGAATCAAAGCAAAAATTAAATTAAAACTTTCAACAATGGATCTCTTGGCTCTGGCATCGATGAAGAACGCAGCGAAATGCGATAAGTAGTGTGAATTGCAGATCTCCGTGAATCATCGAATTTTTGAACGCACATTGCGCCCTTTGGAATTCCTTAGGGCATGCCTGTTCGAGCGTCGTTTCAA-TGTTCAAGCTTTGCTTGGTGTTGGGCGTCTGTCCCCCCGTGGGGACTCGCCTTAAATCTATCAGCGTCTGCAGGTTAGGCTACGAGCGCAGCAGATTACAGCGCCTCAAAGC-CTGGCGTAGCACCCGCTGTAAAACTATCA---------AACTTTTGACCTCGA------------------------GAAACCAACAGGGATTGCCCTAGTAACGGCGAGTGAAGCGGCAACAGCTCAAATTTGAAATCTGGCTCTCT-AGGGGGTCCGAGTTGTAATTTGCAGAGGGTGCTTCGGCG-TAGCAGCGGTGTAGGTTCCTTGGAACTGGGCGTCATAGAGGGTGAGAACCCCGTCTGTCGCCGCTTGCGATCGCTTTGTGAAGCCCCTTCGAAGAGTCGAGTTGTTTGAGAATGCAGCTCTAAATGGGAGATAAATTTCTTCTAAAGCTAAATACCTGCCAGAGACCGATAGCGCACAAGTAGAGTGATCGAAAGATGAAAAGCACTTTGGAAAGAGAGTGAAAAAGTACGTGAAATTGTTGAAAGGGAAGCGCTTGCAGCCAGACTTGCCTGCGGTTGATCAGCTAAGCTTCTGCTTAGTGCATTCTTCTGTAGGCAGGCCAGCATCAGTTCGGGCGGCTGTAGAAAAGCTTTAGGAATGTAGCTCCTCTCGGGGAGTGTTATAGCCTAGGGTGTAATGCAGCCTGCCTGGACTGAGGTCCGCGCTTCGGCTAGGATGCTGGCGTAATGGCTGCAAGCGGCCCGTCTTGAAACACGGACCAAGGAGTCTAACATCTATGCGAGTGTTTGGGTGTCAAGCCCGGGCGCGTAATGAAAGTGAAC--AGGTGGGATCCC---TTCGGGTGCACCATCGACCGATCCTGATGTCTTCGGATGGATTTGAGTAAGAGCATAGCTGTTGGGACCCGAAAGATGGTGAACTATGCTTGAATAGGGTGAAGCCAGAGGAAACTCTGGTGGAGGCTCGCAGCGGTTCTGACGTGCAAATCGATCGTCAAATTTGGGCATAGGGGCGAAAGACTAATCGAACTATCT------------------?????????????????????????????????????????????????????????????????????????????????????????????????????????????????????????????????????????????????????????????????????????????????????????????????????????????????????????????????????????????????????????????????????????????????????????????????????????????????????????????????????????????????????????????????????????????????????????????????????????????????????????????????????????????????????????????????????????????????????????????????????????????????????????????????????????????????????????????????????????????????????????????????????????????????????????????????????????????????????????????????????????????????????????????????????????????????????????????????????????????????????????????????????????????????????????????????????????????????????????????????????????????????????????????????????????????????????????????????????????????????????????????????????????????????????????????????????????????????????????????????????????????????????????????????????????????????????????????????????????????????????????????????????????????????????????????????????????????????????????????????????????????????????????????????????????????????????????????????????????????????????????????????????????????????????????????????????????????????????????????????????????????????????????????????????????????????????????????????????????????????????????????????????????????????????????????????????????????????????????????????????????????????????????????????????????????????????????????????????????????????????????????????????????????????????????????????????????????????????????????????????????????????????????????????????????????????????????????????????????????????????????????????????????????????????????????????????????????????????????????????????????????????????????????????????????????????????????????????????????????????????????????????????????????????????????????????????????????????????????????????????????????????????????????????????????????????????????????????????????????????????????????????????????????????????????????????????????????????????????????????????????????????????????????????????????????????????????????????????????????????????????????????????????????????????????????????????????????????????????????????????????????????????????????????????????????????????????????????????????????????????????????????????????????????????????????????????????????????????????????????????????????????????????????????????????????????????????????????????????????????????????????????????????????????????????????????????????????????????????????????????????????????????????????????????????????????????????????????????????????????????????????????????????????????????????????????????????????????????????????????????????????????????????????????????????????????????????????????????????????????????????????????????????????????????????????????????????????????????????????????????????????????????????????????????????????????????????????????????????????????????????????????????????????????????????????????????????????????????????????????????????????????????????????
>Gordonomyces mucovaginatus CBS 127273
TCCTCATCATACCTCCACCCTTCATGAGTACC--TTTGTTTCCTTGGCTGGTCCGCTGGCCACAGGACATGTAACAACAAACCTGTAATCCTTGAACTGTCTGAATCCAAC----AAAAAAATTAAAACTTTCAACAATGGATCTCTTGGCTCTGGCATCGATGAAGAACGCAGCGAAATGCGATAAGTAGTGTGAATTGCAGATCTCCGTGAATCATCGAATTTTTGAACGCACATTGCGCCCTTTGGAATTCCTTAGGGCATGCCTGTTCGAGCGTCGTTTCAA-TGTTCAAGCTTTGCTTGGTGTTGGGTGTCTGTCCCCGCGTGAGGACTCGCCTGAAATCTATCAGCGTCCGCATGTTGGGCTAAGAGCGCAGCAGATTACAGCGCCTCA--AAATCAGCGTAGCGTGCACTGCGAGACAACCT---------AACTTTTGA-------------------------------------ACAGGGATTGCCCTAGTAACGGCGAGTGAAGCGGCAACAGCTCAAATTTGAAATCTGGCTCCCTTAGGGTGTCCGAGTTGTAATTTGCAGAGGGTGCTTTGGCG-TAGCAGCGGTGTAGGTTCCTTGGAACTGGGCGTCATAGAGGGTGAGAACCCCGTCTGTCGCCGCTTGCGATCGCTTTGTGAAGCCCCTTCAAAGAGTCGAGTTGTTTGAGAATGCAGCTCTAAATGGGAGATAAATTTCTTCTAAAGCTAAATACCTGCCAGAGACCGATAGCGCACAAGTAGAGTGATCGAAAGATGAAAAGCACTTTGGAAAGAGAGTGAAAAAGTACGTGAAATTGTTGAAAGGGAAGCGCTTGCAGCCAGACTTGCCTGCAGATGGTCAGCTGAGCTCTTGCTCAGTGCACTCTTCTGTAGGCAGGCCAGCATCAGTTCGGGCGGTTGTAGAAAAGCTCTAGGAATGTAGCTCCTCTCGGGGAGTGTTATAGCCTGGGGTGTAATGCGGCCTGCCTGGACTGAGGTCCGCGCTTCGGCTAGGATGCTGGCATAATGGCCTCAAGCGGCCCGTCTTGAAACACGGACCAAGGAGTCTAACATCTATGCGAGTGTTTGGGTGTCAAGCCCAGGCGCGTAATGAAAGTGAAC--AGGTGGGATCCC---TTTGGGTGCACCATCGACCGATCCTGATGTCTTCGGATGGATTTGAGTAAGAGCATAGCTGTTGGGACCCGAAAGATGGTGAACTATGCTTGAATAGGGTGAAGCCAGAGGAAACTCTGGTGGAGGCTCGCAGCGGTTCTGACGTGCAAATCGATCGTCAAATTTGGGCATAGGGGCGAAAGACTAATCGAACTATCTAGTAGCTGGT--------?????????????????????????????????????????????????????????????????????????????????????????????????????????????????????????????????????????????????????????????????????????????????????????????????????????????????????????????????????????????????????????????????????????????????????????????????????????????????????????????????????????????????????????????????????????????????????????????????????????????????????????????????????????????????????????????????????????????????????????????????????????????????????????????????????????????????????????????????????????????????????????????????????????????????????????????????????????????????????????????????????????????????????????????????????????????????????????????????????????????????????????????????????????????????????????????????????????????????????????????????????????????????????????????????????????????????????????????????????????????????????????????????????????????????????????????????????????????????????????????????????????????????????????????????????????????????????????????????????????????????????????????????????????????????????????????????????????????????????????????????????????????????????????????????????????????????????????????????????????????????????????????????????????????????????????????????????????????????????????????????????????????????????????????????????????????????????????????????????????????????????????????????????????????????????????????????????????????????????????????????????????????????????????????????????????????????????????????????????????????????????????????????????????????????????????????????????????????????????????????????????????????????????????????????????????????????????????????????????????????????????????????????????????????????????????????????????????????????????????????????????????????????????????????????????????????????????????????????????????????????????????????????????????????????????????????????????????????????????????????????????????????????????????????????????????????????????????????????????????????????????????????????????????????????????????????????????????????????????????????????????????????????????????????????????????????????????????????????????????????????????????????????????????????????????????????????????????????????????????????????????????????????????????????????????????????????????????????????????????????????????????????????????????????????????????????????????????????????????????????????????????????????????????????????????????????????????????????????????????????????????????????????????????????????????????????????????????????????????????????????????????????????????????????????????????????????????????????????????????????????????????????????????????????????????????????????????????????????????????????????????????????????????????????????????????????????????????????????????????????????????????????????????????????????????????????????????????????????????????????????????????????????????????????????????????????????????????????????????????????????????????????????????????????????????????????????????????????????????????????????????????????????????????????
>Lindgomyces angustiascus T A640 1a
GCCAACTCCTGGACCCCCTGTTTATGTGTAC-CCTTCGTTTCCTCGGCAGGCTTGCCTGCCAATGGGGACTCTAACAAACTCTTTTTGTAGTTGCAGTGTCTGTAG-----TATCAATCTTATTAAAACTTTCAACAACGGATCTCTTGGTTCTGGCATCGATGAAGAACGCAGCGAAATGCGATAAGTAGTGTGAATTGCAGAATTCAGTGAATCATCGAATCTTTGAACGCACATTGCGCCCTTTGGTATTCCATAGGGCATGCCTGTTCGAGCGTCGTTTCAAACCTTCAAGCCTAGCTTGATGTTGGGTGTTTGTCCCGCGGCGTGGACTCGCCTTAAAACCATTGGCAGCAGACATCGTGGCTAATTGCGCAGCAGATACGCGCCTGACGT----TGGATGTCGGCTCTCCACG-AGTGTAGCCTTTATTTTC--AGTTTGACCTCGGAGCATATCAATAAGCGGAGGAAAAGAAACCAACAGGGATTGCCCTAGTAACGGCGAGTGAAGCGGCAACAGCTCAAATTTGAAATCTGGTTCCTT--CGGGGCCCGAGTTGTAATTTGTAGAGGGTGCTTTGGCGTTGGCCATGGTCTAAGTTCCTTGGAACAGGACGTCACAGAGGGTGAGAATCCCGTACGTGGCCGTTGGCCTTCGCCATGTAAAGCCCCTTCGACGAGTCGAGTTGTTTGGGAATGCAGCTCTAAATGGGAGGTAAATTTCTTCTAAAGCTAAATATTGGCCAGAGACCGATAGCGCACAAGTAGAGTGATCGAAAGATGAAAAGCACTTTGGAAAGAGAGTCAAAAAGCACGTGAAATTGTTGAAAGGGAAGCGCTTGCAGCCAGACTTGCCCGTAGTCGCTCATCTAGGCTTCTGCCTGGTGCACTCTTCTGCGGGCAGGCCAGCATCAGTTCAGGCGGTCGGATAAAGGTCTTGGGAATGTGGCTCTCTTCGGGGAGTGTTATAGCCCAGGGCGCAATGCGACCAGCCTGGACTGAGGTCCGCGCATCTGCTAGGATGCTGGCGTAATGGCTGTAAGCGGCCCGTCTTGAAACACGGACCAAGGAGTCTAACATCTATGCGAGTGTTTGGGTGTCAAGCCCGAGCGCGCAATGAAAGTGAACGGAGGTGGGAACCC---GCAGGGCGCACCATCGACCGATCCTGATGTCTTCGGATGGATTTGAGTAAGAGCATAGCTGTTGGGACCCGAAAGATGGTGAACTATGCCTGAATAGGGTGAAGCCAGAGGAAACTCTGGTGGAGGCTCGCAGCGGTTCTGACGTGCAAATCGATCGTCAAATTTGGGCATAGGGGCGAAAGACTAATCGAACTATCTAGTAGCTGGTTCCTGCCG?????????????????????????????????????????????????????????????????????????????????????????????????????????????????????????????????????????????????????????????????????????????????????????????????????????????????????????????????????????????????????????????????????????????????????????????????????????????????????????????????????????????????????????????????????????????????????????????????????????????????????????????????????????????????????????????????????????????????????????????????????????????????????????????????????????????????????????????????????????????????????????????????????????????????????????????????????????????????????????????????????????????????????????????????????????????????????????????????????????????????????????????????????????????????????????????????????????????????????????????????????????????????????????????????????????????????????????????????????????????????????????????????????????????????????????????????????????????????????????????????????????????????????????????????????????????????????????????????????????????-----AAGCCATGCATGTCTAAGTATAAGCA-ATTATACCGTGAAACTGCGAATGGCTCATTAAATCAGTTATCGTTTATTTGATAGTACCTTACTACTTGGATAACCGTGGTAATTCTAGAGCTAATACATGCTAAAAACCCCGACTTCGGGAGGGGTGTATTTATTAGATAAAAAACCAATGCCCTTCGGGGCTCTTTGGTGATTCATAATAACTTAACGGATCGCATGGCCTTGCGCCGGCGACGGTTCATTCAAATTTCTGCCCTATCAACTTTCGATGGTAAGGTATTGGCTTACCATGGTTTCAACGGGTAACGGGGAATTAGGGTTCGATTCCGGAGAGGGAGCCTGAGAAACGGCTACCACATCCAAGGAAGGCAGCAGGCGCGCAAATTACCCAATCCCGACACGGGGAGGTAGTGACAATAAATACTGATACAGGGCTCTTTTGGGTCTTGTAATTGGAATGAGTACAATTTAAACCCCTTAACGAGGAACAATTGGAGGGCAAGTCTGGTGCCAGCAGCCGCGGTAATTCCAGCTCCAATAGCGTATATTAAAGTTGTTGCAGTTAAAAAGCTCGTAGTTGAAACTTGGGCCTGGCTGGCCGGTCCGCCTCACCGCGTGTACTGGTCCGGCCGGGCCTTTCCTTCTGGAGAGCCTCATGCCCTTCACTGGGTGTGTTGGGGAACCAGGACTTTTACTTTGAAAAAATTAGAGTGTTCAAAGCAGGCCTTTGCTCGAATACGTTAGCATGGAATAATAGAATAGGACGTGCGATCCTATTTTGTTGGTTTCTAGGACCGCCGTAATGATTAATAGGGATAGTCGGGGGCATCAGTATTCAATTGTCAGAGGTGAAATTCTTGGATTTATTGAAGACTAACTACTGCGAAAGCATTTGCCAAGGATGTTTTCATTAATCAGTGAACGAAAGTTAGGGGATCGAAGACGATCAGATACCGTCGTAGTCTTAACCGTAAACTATGCCGACTAGGGATCGGGCGATGTTATTATTTTGACTCGCTCGGCACCTTACGAGAAATCAAAGTTTTTGGGTTCTGGGGG?????????????????????????????????????????????????????????????????????????????????????????????????????????????????????????????????????????????????????????????????????????????????????????????????????????????????????????????????????????????????????????????????????????????????????????????????????????????????????????????????????????????????????????????????????????????????????????????????????????????????????????????????????????????????????????????????????????????????????????????????????????????????????????????????????????????????????????????????????????????????????????????????????????????????????????????????????????????????????????????????????????????????????????????????????????????????????????????????????????????????????????????????????????????????????????????????????????????????????????????????????????????????????????????????????????????????????????????????????????????????????????????????????????????????????????????????????????????????????????????????
>Lindgomyces apiculatus T KT 1108
GCCAACTCCCGGACCCTTTGTTCATGTGTAC-CCTTTGTTTCCTCGGCAGGCTTGCCTGCCAACGGGGACTCCAACAAACTCTTCTTGTAGTGGCAGTGTCTGTAT-----TATCAATCTTATTAAAACTTTCAACAACGGATCTCTTGGTTCTGGCATCGATGAAGAACGCAGCGAAATGCGATAAGTAGTGTGAATTGCAGAATTCAGTGAATCATCGAATCTTTGAACGCACATTGCGCCCTTTGGTATTCCATAGGGCATGCCTGTTCGAGCGTCGTTTCAAACCTTCAAGCCTAGCTTGGTGTTGGGTGTTTGTCCCGCCGCGCGGACTCGCCTTAAAATCATTGGCAGCAGACATTGTAGCTAATTGCGCAGCAGATACGCGCCTGACGC----TGGATGTCGGCTCTCCACG-AGCGTAGCCCTTTCAGTNNATTTTTAACTTTC-----------------------------------GGGATTGCCCTAGTAACGGCGAGTGAAGCGGCAACAGCTCAAATTTGAAATCTGGCTCCTT--CGGGGCCCGAGTTGTAATTTGTAGAGGGTGCTTTGGCGTTGGCCATGGTCTAAGTTCCTTGGAACAGGACGTCACAGAGGGTGAGAATCCCGTACGTGGCCGTTGGCCTTCGCCATGTAAAGCCCCTTCGACGAGTCGAGTTGTTTGGGAATGCAGCTCTAAATGGGAGGTAAATTTCTTCTAAAGCTAAATATTGGCCAGAGACCGATAGCGCACAAGTAGAGTGATCGAAAGATGAAAAGCACTTTGGAAAGAGAGTCAAAAAGCACGTGAAATTGTTGAAAGGGAAGCGCTTGCAGCCAGACTTGCCCGTAGTCGCTCATCTAGGCTTCTGCCTGGTGCACTCTTCTGCGGGCAGGCCAGCATCAGTTCAGGCGGTCGGATAAAGGTCTTGGGAATGTGGCTCTCTTCGGGGAGTGTTATAGCCCAGGGCGCAATGCGACCAGCCTGGACTGAGGTCCGCGCATCTGCTAGGATGCTGGCGTAATGGCTGTAAGCGGCCCGTCTTGAAACACGGACCAAGGAGTCTAACATCTATGCGAGTGTTTGGGTGTCAAGCCCGAGCGCGCAATGAAAGTGAACGGAGGTGGGAACCC---GCAGGGCGCACCATCGACCGATCCTGATGTCTTCGGATGGATTTGAGTAAGAGCATAGCTGTTGGGACCCGAAAGATGGTGAACTATGCCTGAATAGGGTGAAGCCAGAGGAAACTCTGGTGGAGGCTCGCAGCGGTTCTGACGTGCAAATCGATCGTCAAATTTGGGCATAGGGGCGAAAGACTAATCGAACTATCTAGTAGCTGGTTCCTGCCG?????????????????????????????????????????????????????????????????????????????????????????????????????????????????????????????????????????????????????????????????????????????????????????????????????????????????????????????????????????????????????????????????????????????????????????????????????????????????????????????????????????????????????????????????????????????????????????????????????????????????????????????????????????????????????????????????????????????????????????????????????????????????????????????????????????????????????????????????????????????????????????????????????????????????????????????????????????????????????????????????????????????????????????????????????????????????????????????????????????????????????????????????????????????????????????????????????????????????????????????????????????????????????????????????????????????????????????????????????????????????????????????????????????????????????????????????????????????????????????????????????????????????????????????????????????????????????????????????????????????--------------------------------------CCGTGAAACTGCGAATGGCTCATTAAATCAGTTATCGTTTATTTGATAGTACCTTACTACTTGGATAACCGTGGTAATTCTAGAGCTAATACATGCTAAAAACCCCGACTTCGGAAGGGGTGTATTTATTAGATAAAAAACCAATGCCCTTCGGGGCTCTTTGGTGATTCATAATAACTTAACGGATCGCATGGCCTTGCGCCGGCGACGGTTCATTCAAATTTCTGCCCTATCAACTTTCGATGGTAAGGTATTGGCTTACCATGGTTTCAACGGGTAACGGGGAATTAGGGTTCGATTCCGGAGAGGGAGCCTGAGAAACGGCTACCACATCCAAGGAAGGCAGCAGGCGCGCAAATTACCCAATCCCGACACGGGGAGGTAGTGACAATAAATACTGATACAGGGCTCTTTTGGGTCTTGTAATTGGAATGAGTACAATTTAAACCCCTTAACGAGGAACAATTGGAGGGCAAGTCTGGTGCCAGCAGCCGCGGTAATTCCAGCTCCAATAGCGTATATTAAAGTTGTTGCAGTTAAAAAGCTCGTAGTTGAAACTTGGGCCTGGCTGGCCGGTCCGCCTCACCGCGTGTACTGGTCCGGCCGGGCCTTTCCTTCTGGAGAGCCTCATGCCCTTCACTGGGTGTGTTGGGGAACCAGGACTTTTACTTTGAAAAAATTAGAGTGTTCAAAGCAGGCCTTTGCTCGAATACGTTAGCATGGAATAATAGAATAGGACGTGCGATCCTATTTTGTTGGTTTCTAGGACCGCCGTAATGATTAATAGGGATAGTCGGGGGCATCAGTATTCAATTGTCAGAGGTGAAATTCTTGGATTTATTGAAGACTAACTACTGCGAAAGCATTTGCCAAGGATGTTTTCATTAATCAGTGAACGAAAGTTAGGGGATCGAAGACGATCAGATACCGTCGTAGTCTTAACCGTAAACTATGCCGACTAGGGATCGGGCGATGTTATTATTTTGACTCGCTCGGCACCTTACGAGAAATCAAAG-----------------?????????????????????????????????????????????????????????????????????????????????????????????????????????????????????????????????????????????????????????????????????????????????????????????????????????????????????????????????????????????????????????????????????????????????????????????????????????????????????????????????????????????????????????????????????????????????????????????????????????????????????????????????????????????????????????????????????????????????????????????????????????????????????????????????????????????????????????????????????????????????????????????????????????????????????????????????????????????????????????????????????????????????????????????????????????????????????????????????????????????????????????????????????????????????????????????????????????????????????????????????????????????????????????????????????????????????????????????????????????????????????????????????????????????????????????????????????????????????????????????????
>Lindgomyces aquaticus T MFLUCC 18 1416
GCCAACTCCCGAACCCTCTGTTTATGTGTAC-CCTTTGTTTCCTCGGCAGGCTTGCCTGCCAATGGGGACTCTAACAAACGCTTTATGTAGTGGCAGTGTCTGTGG-----TATTAATCTTATTAAAACTTTCAACAACGGATCTCTTGGTTCTGGCATCGATGAAGAACGCAGCGAAATGCGATAAGTAGTGTGAATTGCAGAATTCAGTGAATCATCGAATCTTTGAACGCACATTGCGCCCTTTGGTATTCCATAGGGCATGCCTGTTCGAGCGTCGTTTCAAACCTTCAAGCCTAGCTTGGTGTTGGGTGTGTGTCTCGCTGCGCAGACTCGCCTTAAAATCATTGGCAGTAGACATCGTAGCTAATTGCGCAGCAGATACGCGCCTGAAGC----TGGGTGTCGGCTCTCCACG-AGTGTAGCCTTTTTC----------------------------------------------------GGGATTGCCCTAGTAACGGCGAGTGAAGCGGCAACAGCTCAAATTTGAAATCTGGCCCCTT--CGGGGCCCGAGTTGTAATTTGTAGAGGGTGCTTTGGCGTTGGCCATGGTCTAAGTTCCTTGGAACAGGACGTCACAGAGGGTGAGAATCCCGTACGTGGCCGCTGGCCTTCACCATGTAAAGCCCCTTCGACGAGTCGAGTTGTTTGGGAATGCAGCTCTAAATGGGAGGTAAATTTCTTCTAAAGCTAAATATTGGCCAGAGACCGATAGCGCACAAGTAGAGTGATCGAAAGATGAAAAGCACTTTGGAAAGAGAGTCAAAAAGCACGTGAAATTGTTGAAAGGGAAGCGCTTGCAGCCAGACTTGCCCGTAGTCGCTCATCTAGGCTTCTGCCTGGTGCACTCTTCTGCGGGCAGGCCAGCATCAGTTCAGGCGGTCGGATAAAGGTCTTGGGAATGTGGCTCTCTTCGGGGAGTGTTATAGCCCGTGGCGCAATGCGACCAGCCTGGACTGAGGTCCGCGCATCTGCTAGGATGCTGGCGTAATGGCTGTAAGCGGCCCGTCTTGAAACACGGACCAAGGAGTCTAACATCTATGCGAGTGTTTGGGTGTCAAGCCCGAGCGCGCAATGAAAGTGAACGGAGGTGGGAACCC---GCAGGGCGCACCATCGACCGATCCTGATGTCTTCGGATGGATTTGAGTAAGAGCATAGCTGTTGGGACCCGAAAGATGGTGAACTATGCCTGAATAGGGTGAAGCCAGAGGAAACTCTGGTGGAGGCTCGCAGCGGTTCTGACGTGCAAATCGATCGTCAAATTTGGGCATAGGGGCGAAAGACTAATCGAACTATCTAGTAGCTGGTTCCTGC--TTCCTCAAGCTTACTAAAGACGTCTACAAATACCTCCAGAAGTGCGTAGAGAACAACCAGGACTTCAACGTCCAGATGGCGGTAAAGGCTAGCGTCATAACCAATGGTCTCAAGTACTCGCTCGCGACTGGAAACTGGGGTGATCAGAAGAAGGCTGCTTCGGCTAAGGCTGGTGTCTCGCAGGTGTTGAATCGGTATACGTACGCGTCGACATTGTCGCATCTTCGTCGAACCAACACTCCTGTCGGTCGTGATGGCAAGCTTGCCAAACCGCGCCAGCTGCACAACACTCATTGGGGCTTGGTGTGTCCTGCCGAAACTCCAGAAGGACAGGCTTGTGGCTTAGTCAAGAATCTCTCGCTGATGTGCTACGTAAGTGTTGGTAGCGAGAGCACACCCATCACAGATTTCATGAGCCAGCGGAACATGGAACTACTGGAAGAGTACGATCCTGTCCAGAACCCCGCCGCTACTAAAGTGTTCGTCAACGGTGTCTGGGTTGGTGTGCACTCGCAGCCATCACAGCTCGTCTCGGTCGTGCAGGAGCTCCGCCGGAATGGAACATTGTCCTACGAGATGAGTCTCATTCGCGATATCCGAGATCGAGAATTCAAGATCTTCACAGATGCCGGCCGAGTCATGCGGCCGTTGTTTGTCGTTGAGACAGACTATAAGAAACCTAATCGTGGAAGTCTAATACTAGACAAGGCGAAAATTCAGAAGCTTCTCAAGGACAAAGAAATCGACACTTCCGGGTACAGCGATGAGGAGGCCGCACAAATGAAGTACGGCTGGAGAGGTCTCATTCACGATGGTGTCGTCGAATACCTTGACGCCGAAGAGGAAGAATCTGCCATGATCATTATGACCCCCGAAGATCTGGAAGACCACCAGAACCTCATGTCTGGTAACCCTACGTCTGAAGACACGACCGATCACCACAAGCGTATCAAGCCTAAGCCCAATCCTTCAGTGAAGACTTATACGCATTGCGAGATTCATCCCAGTATGATCCTTGGTATCTGCGCTAGC---------------------------------------------------CTGCGAATGGCTCATTAAATCAGTTATCGTTTATTTGATAGTACCTTACTACTTGGATAACCGTGGTAATTCTAGAGCTAATACATGCTAAAAACCCCGACTTCGGGAGGGGTGTATTTATTAGATAAAAAACCAATGCCCTTCGGGGCTCTTTGGTGATTCATAATAACTTAACGGATCGCATGGCCTTGCGCCGGCGACGGTTCATTCAAATTTCTGCCCTATCAACTTTCGATGGTAAGGTATTGGCTTACCATGGTTTCAACGGGTAACGGGGAATTAGGGTTCGATTCCGGAGAGGGAGCCTGAGAAACGGCTACCACATCCAAGGAAGGCAGCAGGCGCGCAAATTACCCAATCCCGACACGGGGAGGTAGTGACAATAAATACTGATACAGGGCTCTTTTGGGTCTTGTAATTGGAATGAGTACAATTTAAACCCCTTAACGAGGAACAATTGGAGGGCAAGTCTGGTGCCAGCAGCCGCGGTAATTCCAGCTCCAATAGCGTATATTAAAGTTGTTGCAGTTAAAAAGCTCGTAGTTGAAACTTGGGCCTGGCTGGCCGGTCCGCCTCACCGCGTGTACTGGTCCGGCCGGGCCTTTCCTTCTGGAGAGCCTCATGTCCTTCACTGGGTGTGTTGGGGAACCAGGACTTTTACTTTGAAAAAATTAGAGTGTTCAAAGCAGGCCTTTGCTCGAATACGTTAGCATGGAATAATAGAATAGGACGTGCGATCCTATTTTGTTGGTTTCTAGGACCGCCGTAATGATTAATAGGGATAGTCGGGGGCATCAGTATTCAATTGTCAGAGGTGAAATTCTTGGATTTATTGAAGACTAACTACTGCGAAAGCATTTGCCAAGGATGTTTTCATTAATCAGTGAACGAAAGTTAGGGGATCGAAGACGATCAGATACCGTCGTAGTCTTAACCGTAAACTATGCCGACTAGGGATCGGGCGATGTTATTATTTTGACTCGCTCGGCACCTTACGAGA-------------------------?????????????????????????????????????????????????????????????????????????????????????????????????????????????????????????????????????????????????????????????????????????????????????????????????????????????????????????????????????????????????????????????????????????????????????????????????????????????????????????????????????????????????????????????????????????????????????????????????????????????????????????????????????????????????????????????????????????????????????????????????????????????????????????????????????????????????????????????????????????????????????????????????????????????????????????????????????????????????????????????????????????????????????????????????????????????????????????????????????????????????????????????????????????????????????????????????????????????????????????????????????????????????????????????????????????????????????????????????????????????????????????????????????????????????????????????????????????????????????????????????
>Lindgomyces breviappendiculatus T KT 1399
GCCAACTCCCGGACCCCTTGTTTATGTGTAT-CCTTCGTTTCCTCGGCAGGCTTGCTTGCCAATGGGGACACCAACAAACTCTTTTTGTAGTGGCAGTGTCTGTGG-----TATCAATCTTATTAAAACTTTCAACAACGGATCTCTTGGTTCTGGCATCGATGAAGAACGCAGCGAAATGCGATAAGTAGTGTGAATTGCAGAATTCAGTGAATCATCGAATCTTTGAACGCACATTGCGCCCTTTGGTATTCCATAGGGCATGCCTGTTCGAGCGTCGTTTCAAACCTTCAAGCCTAGCTTGGTGTTGGGTGTTTGTCCCGCCGTGTGGACTCACCTTAAAATCATTGGCAGCAGACATTGTAGCTAATTGCGCAGCAGATAC-----------------------------------------------------------------------------------------------------------------------------TGAAGCGACAACAGCTCAAATTTGAAATCTGGCTCCTT--TGGGGCCCGAGTTGTAATTTGTAGAGGGTGCTTTGGCGTTGGCCATGGTCTAAGTTCCTTGGAACAGGACGTCACAGAGGGTGAGAATCCCGTACGTGGCCGTTGGCCTTCGCCATGTAAAGCCCCTTCGACGAGTCGAGTTGTTTGGGAATGCAGCTCTAAATGGGAGGTAAATTTCTTCTAAAGCTAAATATTGGCCAGAGACCGATAGCGCACAAGTAGAGTGATCGAAAGATGAAAAGCACTTTGGAAAGAGAGTCAAAAAGCACGTGAAATTGTTGAAAGGGAAGCGCTTGCAGCCAGACTTGCCCGTAGTTGCTCATCTAGGCTTCTGCCTGGTGCACTCTTCTGCGGGCAGGCCAGCATCAGCTCAGGCGGTCGGATAAAGGTCTTGGGAATGTGGCTCTCTTCGGGGAGTGTTATAGCCCAGGGCGCAATGCGACCAGCTTGGACTGAGGTCCGCGCATCTGCTAGGATGCTGGCGTAATGGCTGTAAGCGGCCCGTCTTGAAACACGGACCAAGGAGTCTAACATCTATGCGAGTGTTTGGGTGTCAAGCCCGAGCGCGCAATGAAAGTGAACGGAGGTGGGAACCC---GCAGGGCGCACCATCGACCGATCCTGATGTCTTCGGATGGATTTGAGTAAGAGCATAGCTGTTGGGACCCGAAAGATGGTGAACTATGCCTGAATAGGGTGAAGCCAGAGGAAACTCTGGTGGAGGCTCGCAGCGGTTCTGACGTGCAAATCGATCGTCAAATTTGGGCATAGGGGCGAAAGACTAATCGAACTATCTAGTAGCTGGTTCCTGCCG?????????????????????????????????????????????????????????????????????????????????????????????????????????????????????????????????????????????????????????????????????????????????????????????????????????????????????????????????????????????????????????????????????????????????????????????????????????????????????????????????????????????????????????????????????????????????????????????????????????????????????????????????????????????????????????????????????????????????????????????????????????????????????????????????????????????????????????????????????????????????????????????????????????????????????????????????????????????????????????????????????????????????????????????????????????????????????????????????????????????????????????????????????????????????????????????????????????????????????????????????????????????????????????????????????????????????????????????????????????????????????????????????????????????????????????????????????????????????????????????????????????????????????????????????????????????????????????????????????????????-------------------------------------------------------------TAAATCAGTTATCGTTTATTTGATAGTACCTTACTACTTGGATAACCGTGGTAATTCTAGAGCTAATACATGCTAAAAACCCCGACTTCGGGAGGGGTGTATTTATTAGATAAAAAACCAATGCCCTTCGGGGCTCTTTGGTGATTCATAATAACTTAACGGATCGCATGGCCTTGCGCCGGCGACGGTTCATTCAAATTTCTGCCCTATCAACTTTCGATGGTAAGGTATTGGCTTACCATGGTTTCAACGGGTAACGGGGAATTAGGGTTCGATTCCGGAGAGGGAGCCTGAGAAACGGCTACCACATCCAAGGAAGGCAGCAGGCGCGCAAATTACCCAATCCCGACACGGGGAGGTAGTGACAATAAATACTGATACAGGGCTCTTTTGGGTCTTGTAATTGGAATGAGTACAATTTAAACCCCTTAACGAGGAACAATTGGAGGGCAAGTCTGGTGCCAGCAGCCGCGGTAATTCCAGCTCCAATAGCGTATATTAAAGTTGTTGCAGTTAAAAAGCTCGTAGTTGAAACTTGGGCCTGGCTGGCCGGTCCGCCTCACCGCGTGTACTGGTCCGGCCGGGCCTTTCCTTCTGGAGAGCCTCATGCCCTTCACTGGGTGTGTTGGGGAACCAGGACTTTTACTTTGAAAAAATTAGAGTGTTCAAAGCAGGCCTTTGCTCGAATACGTTAGCATGGAATAATAGAATAGGACGTGCGATCCTATTTTGTTGGTTTCTAGGACCGCCGTAATGATTAATAGGGATAGTCGGGGGCATCAGTATTCAATTGTCAGAGGTGAAATTCTTGGATTTATTGAAGACTAACTACTGCGAAAGCATTTGCCAAGGATGTTTTCATTAATCAGTGAACGAAAGTTAGGGGATCGAAGACGATCAGATACCGTCGTAGTCTTAACCGTAAACTATGCCGACTAGGGATCGGGCGATGTTATTATTTTGACTCG------------------------------------------?????????????????????????????????????????????????????????????????????????????????????????????????????????????????????????????????????????????????????????????????????????????????????????????????????????????????????????????????????????????????????????????????????????????????????????????????????????????????????????????????????????????????????????????????????????????????????????????????????????????????????????????????????????????????????????????????????????????????????????????????????????????????????????????????????????????????????????????????????????????????????????????????????????????????????????????????????????????????????????????????????????????????????????????????????????????????????????????????????????????????????????????????????????????????????????????????????????????????????????????????????????????????????????????????????????????????????????????????????????????????????????????????????????????????????????????????????????????????????????????????
>Lindgomyces carolinensis T DSMZ 103499 G618
GCCAACTCCCGGACCCTATGTTCATGTGTAC-CTTTTGTTTCCTCGGCAGGCTTGCCTGCCAACGGGGACTCCAACAAACTCTTATTGTAGTGGCAGTGTCTGTAA------TTAAATCTTATTAAAACTTTCAACAACGGATCTCTTGGTTCTGGCATCGATGAAGAACGCAGCGAAATGCGATAAGTAGTGTGAATTGCAGAATTCAGTGAATCATCGAATCTTTGAACGCACATTGCGCCCTTTGGTATTCCATAGGGCATGCCTGTTCGAGCGTCGTTTCAAACCTTCAAGCCTAGCTTGGTGATGGGTGTTTGTCCCGTCGCGCGGACTCGCCTTAAAATCATTGGCAGCAGACATTGTAGCTAATTGCGCAGCAGATACGCGCCTGATGC----TGGATGTCGGCTCTCCATG-AGCAAAGCC------------------------------------------------------------------------------------------------------------------------------------------------------------GCGTTGGCCATGGTCTAAGTTCCTTGGAACAGGACGTCACAGAGGGTGAGAATCCCGTACGTGGCCGTTGGCCTTCGCCATGTAAAGCCCCTTCGACGAGTCGAGTTGTTTGGGAATGCAGCTCTAAATGGGAGGTAAATTTCTTCTAAAGCTAAATATTGGCCAGAGACCGATAGCGCACAAGTAGAGTGATCGAAAGATGAAAAGCACTTTGGAAAGAGAGTCAAAAAGCACGTGAAATTGTTGAAAGGGAAGCGCTTGCAGCCAGACTTGCCCGTAGTCGCTCAACTAGGCTTCTGCCTGGTGCACTCTTCTGCGGGCAGGCCAGCATCAGTTCAGGCGGTCGGATAAAGGTTTTGGGAATGTGGCTCTCTTCGGGGAGTGTTATAGCCCAGGATGCAATGCGACCAGCCTGGACTGAGGTCCGCGCATCTGCTAGGATGCTGGCGTAATGGCTGTAAGCGGCCCGTCTTGAAACACGGACCAAGGAGTCTAACATCTATGCGAGTGTTTGGGTGTCAAGCCCGAGCGCGCAATGAAAGTGAACGGAGGTGGGAACCC---GCAGGGCGCACCATCGACCGATCCTGATGTCTTCGGATGGATTTGAGTAAGAGCATAGCTGTTGGGACCCGAAAGATGGTGAACTATGCCTGAATAGGGTGAAGCCAGAGGAAACTCTGGTGGAGGCTCGCAGCGGTTCTGACGTGCAAATCGATCGTCAAATTTGGGCATAGGGGCGAAAGACTAATCGAACTATCTAGTAGCTGGTTCCTGCCG?????????????????????????????????????????????????????????????????????????????????????????????????????????????????????????????????????????????????????????????????????????????????????????????????????????????????????????????????????????????????????????????????????????????????????????????????????????????????????????????????????????????????????????????????????????????????????????????????????????????????????????????????????????????????????????????????????????????????????????????????????????????????????????????????????????????????????????????????????????????????????????????????????????????????????????????????????????????????????????????????????????????????????????????????????????????????????????????????????????????????????????????????????????????????????????????????????????????????????????????????????????????????????????????????????????????????????????????????????????????????????????????????????????????????????????????????????????????????????????????????????????????????????????????????????????????????????????????????????????????------------------------------------TACCGT-GAACTGCGAATGGCTCATTAAATCAGTTATCGTTTATTTGATAGTACCTTACTACTTGGATAACCGTGGTAATTCTAGAGCTAATACATGCTAAAAACCCCGACTTCGGAAGGGGTGTATTTATTAGATAAAAAACCAATGCCCTTCGGGGCTCTTTGGTGATTCATAATAACTTAACGGATCGCATGGCCTTGCGCCGGCGACGGTTCATTCAAATTTCTGCCCTATCAACTTTCGATGGTAAGGTATTGGCTTACCATGGTTTCAACGGGTAACGGGGAATTAGGGTTCGATTCCGGAGAGGGAGCCTGAGAAACGGCTACCACATCCAAGGAAGGCAGCAGGCGCGCAAATTACCCAATCCCGACACGGGGAGGTAGTGACAATAAATACTGATACAGGGCTCTTTTGGGTCTTGTAATTGGAATGAGTACAATTTAAACCCCTTAACGAGGAACAATTGGAGGGCAAGTCTGGTGCCAGCAGCCGCGGTAATTCCAGCTCCAATAGCGTATA-TAAAGTTGTTGCAGTTAAAAAGCTCGTAGTTGAAACTTGGGCCTGGCTGGCTGGTCCGCCTCACCGCGTGTACTGGTTCGGCCGGGCCTTTCCTTCTGGAGAGCCTCATGCCCTTCACTGGGTGTGTTGGGGAACCAGGACTTTTACTTTGAAAAAATTAGAGTGTTCAAAGCAGGCCTTTGCTCGAATACGTTAGCATGGAATAATAGAATAGGACGTGCGATCCTATTTTGTTGGTTTCTAGGACCGCCGTAATGATTAATAGGGATAGTCGGGGGCATC-------------------------------------------------------------------------------------------------------------------------------------------------------------------------------------------------------------------------------------?????????????????????????????????????????????????????????????????????????????????????????????????????????????????????????????????????????????????????????????????????????????????????????????????????????????????????????????????????????????????????????????????????????????????????????????????????????????????????????????????????????????????????????????????????????????????????????????????????????????????????????????????????????????????????????????????????????????????????????????????????????????????????????????????????????????????????????????????????????????????????????????????????????????????????????????????????????????????????????????????????????????????????????????????????????????????????????????????????????????????????????????????????????????????????????????????????????????????????????????????????????????????????????????????????????????????????????????????????????????????????????????????????????????????????????????????????????????????????????????????
>Lindgomyces cigarospora G619
GCCAACTCCCGGACCCTCTGTTTATGTGTAC-CCTTTGTTTCCTCGGCAGGCTTGCCTGCCAACGGGGACTCTAACAAACTCTTATTGTAGTGGCAGTGTCTGTAT-----TATCAATCTTATTAAAACTTTCAACAACGGATCTCTTGGTTCTGGCATCGATGAAGAACGCAGCGAAATGCGATAAGTAGTGTGAATTGCAGAATTCAGTGAATCATCGAATCTTTGAACGCACATTGCGCCCTTTGGTATTCCATAGGGCATGCCTGTTCGAGCGTCGTTTCAAACCTTCAAGCCTAGCTTGGTGTTGGGTGATTGTCCCGCCGCGCGGACTCGCCTCAAATTCATTGGCAGCAGACATTGTAGCTAATTGCGCAGCAGATACGCGCCTGACGC----TGGATGTCGGCTCTCCACG-AGCGTAGCCCTTTCAG-----------------------------------------------------------------------------------------------------------------------------------------------------------------------------TGGAACAGGACGTCACAGAGGGTGAGAATCCCGTACGTGGCCGCTGGCCTTCGCCATGTAAAGCCCCTTCGACGAGTCGAGTTGTTTGGGAATGCAGCTCTAAATGGGAGGTAAATTTCTTCTAAAGCTAAATATTGGCCAGAGACCGATAGCGCACAAGTAGAGTGATCGAAAGATGAAAAGCACTTTGGAAAGAGAGTCAAAAAGCACGTGAAATTGTTGAAAGGGAAGCGCTTGCAGCCAGACTTGCTCGTAGTTGCTCAACTAGGCTTCTGCCTGGTGCACTCTTCTGCGAGCAGGCCAGCATCAGTTCAGGCGGTCGGATAAAGGTCTTGGGAATGTGGCTCTCTTCGGGGAGTGTTATAGCCCAGGGCGCAATGCGACCAGCCTGGACTGAGGTCCGCGCATCTGCTAGGATGCTGGCGTAATGGCTGTAAGCGGCCCGTCTTGAAACACGGACCAAGGAGTCTAACATCTATGCGAGTGTTTGGGTGTCAAGCCCGAGCGCGCAATGAAAGTGAACGGAGGTGGGAACCC---GCAGGGCGCACCATCGACCGATCCTGATGTCTTCGGATGGATTTGAGTAAGAGCATAGCTGTTGGGACCCGAAAGATGGTGAACTATGCCTGAATAGGGTGAAGCCAGAGGAAACTCTGGTGGAGGCTCGCAGCGGTTCTGACGTGCAAATCGATCGTCAAATTTGGGCATAGGGGCGAAAGACTAATCGAACTATCTAGTAGCTGGTTCCTGCCG?????????????????????????????????????????????????????????????????????????????????????????????????????????????????????????????????????????????????????????????????????????????????????????????????????????????????????????????????????????????????????????????????????????????????????????????????????????????????????????????????????????????????????????????????????????????????????????????????????????????????????????????????????????????????????????????????????????????????????????????????????????????????????????????????????????????????????????????????????????????????????????????????????????????????????????????????????????????????????????????????????????????????????????????????????????????????????????????????????????????????????????????????????????????????????????????????????????????????????????????????????????????????????????????????????????????????????????????????????????????????????????????????????????????????????????????????????????????????????????????????????????????????????????????????????????????????????????????????????????????--------------------------------------CCGTGAAACTGCGAATGGCTCATTAAATCAGTTATCGTTTATTTGATAGTACCTTACTACTTGGATAACCGTGGTAATTCTAGAGCTAATACATGCTAAAAACCCCAACTTCGGAAGGGGTGTATTTATTAGATAAAAAACCAATGCCCTTCGGGGCTCTTTGGTGATTCATAATAACTTAACGGATCGCATGGCCTTGCGCCGGCGACGGTTCATTCAAATTTCTGCCCTATCAACTTTCGATGGTAAGGTATTGGCTTACCATGGTTTCAACGGGTAACGGGGAATTAGGGTTCGATTCCGGAGAGGGAGCCTGAGAAACGGCTACCACATCCAAGGAAGGCAGCAGGCGCGCAAATTACCCAATCCCGACACGGGGAGGTAGTGACAATAAATACTGATACAGGGCTCTTTTGGGTCTTGTAATTGGAATGAGTACAATTTAAACCCCTTAACGAGGAACAATTGGAGGGCAAGTCTGGTGCCAGCAGCCGCGGTAATTCCAGCTCCAATAGCGTATATTAAAGTTGTTGCAGTTAAAAAGCTCGTAGTTGAAACTTGGGCCTGGCTGACCGGTCCGCCTCACCGCGTGTACTGGTCCGGCCGGGCCTTTCCTTCTGGAGAGCCTCATGCCCTTCACTGGGTGTGTTGGGGAACCAGGACTTTTACTTTGAAAAAATTAGAGTGTTCAAAGCAGGCCTTTGCTCGAATACGTTAGCATGGAATAATAGAATAGGACGTGCGATCCTATTTTGTTGGTTTCTAGGACCGCCGTAATGATTAATAGGGATAGTCGGGGGCATCAGTATTCAATTGTCAGAGGTGAAATTCTTGGATTTATTGAAGACTAACTACTGCGAAAGCATTTGCCAAGGATGTTTTCATTAATCAGTGAACGAAAGTTAGGGGATCGAAGACGATCAGATACCGTCGTAGTCTTAACCGTAAACTATGCCGACTAGGGATCGGGCGATGTTATTATTTTGACTCGCTCGGCACCTTACGAGAAATCAAAG-----------------?????????????????????????????????????????????????????????????????????????????????????????????????????????????????????????????????????????????????????????????????????????????????????????????????????????????????????????????????????????????????????????????????????????????????????????????????????????????????????????????????????????????????????????????????????????????????????????????????????????????????????????????????????????????????????????????????????????????????????????????????????????????????????????????????????????????????????????????????????????????????????????????????????????????????????????????????????????????????????????????????????????????????????????????????????????????????????????????????????????????????????????????????????????????????????????????????????????????????????????????????????????????????????????????????????????????????????????????????????????????????????????????????????????????????????????????????????????????????????????????????
>Lindgomyces cinctosporus T R56 1
?????????????????????????????????????????????????????????????????????????????????????????????????????????????????????????????????????????????????????????????????????????????????????????????????????????????????????????????????????????????????????????????????????????????????????????????????????????????????????????????????????????????????????????????????????????????????????????????????????????????????????????????????????????????????????????????????????---------------------------------CGGGATTGCCCTAGTAACGGCGAGTGAAGCGGCAACAGCTCAAATTTGAAATCTGGCTCCTT--CGGGGCCCGAGTTGTAATTTGTAGAGGGTGCTTTGGCGTTGGCCATGGTCTAAGTTCCTTGGAACAGGACGTCACAGAGGGTGAGAATCCCGTACGTGGCCGTTGGTCTTCGCCATGTAAAGCCCCTTCGACGAGTCGAGTTGTTTGGGAATGCAGCTCTAAATGGGAGGTAAATTTCTTCTAAAGCTAAATATTGGCCAGAGACCGATAGCGCACAAGTAGAGTGATCGAAAGATGAAAAGCACTTTGGAAAGAGAGTCAAAAAGCACGTGAAATTGTTGAAAGGGAAGCGCTTGCAGCCAGACTTGCTCGTAGTTGCTCATCTAGGCTTCTGCCTGGTGCACTCTTCTGCGAGCAGGCCAGCATCAGTTCAGGCGGTCGGATAAAGGTCTTGGGAATGTGGCTCTCTTCGGGGAGTGTTATAGCCTAGGGCGTAATGCGACCAGTCTGGACTGAGGTTCGCGCATCTGCTAGGATGCTGGCGTAATGGCTGTAAGCGGCCCGTCTTGAAACACGGACCAAGGAGTCTAACATCTATGCGAGTGTTTGGGTGTCAAGCCCGAGCGCGCAATGAAAGTGAACGGAGGTGGGAACCC---GCAGGGTGCACCATCGACCGATCCTGATGTCTTCGGATGGATTTGAGTAAGAGCATAGCTGTTGGGACCCGAAAGATGGTGAACTATGCCTGAATAGGGTGAAGCCAGAGGAAACTCTGGTGGAGGCTCGCAGCGGTTCTGACGTGCAAATCGATCGTCAAATTTGGGCATAGGGGCGAAAGACTAATCGAACTATCTAGTAGCTGGTTCCTGCCG?????????????????????????????????????????????????????????????????????????????????????????????????????????????????????????????????????????????????????????????????????????????????????????????????????????????????????????????????????????????????????????????????????????????????????????????????????????????????????????????????????????????????????????????????????????????????????????????????????????????????????????????????????????????????????????????????????????????????????????????????????????????????????????????????????????????????????????????????????????????????????????????????????????????????????????????????????????????????????????????????????????????????????????????????????????????????????????????????????????????????????????????????????????????????????????????????????????????????????????????????????????????????????????????????????????????????????????????????????????????????????????????????????????????????????????????????????????????????????????????????????????????????????????????????????????????????????????????????????????????-------------------------------------------------------------TAAATCAGTTATCGTTTATTTGATAGTACCTTACTACTTGGATAACCGTGGTAATTCTAGAGCTAATACATGCTAAAAACCCCGACTTCGGGAGGGGTGTATTTATTAGATAAAAAACCAATGCCCTTCGGGGCTCTTTGGTGATTCATAATAACTTAACGGATCGCATGGCCTTGCGCCGGCGACGGTTCATTCAAATTTCTGCCCTATCAACTTTCGATGGTAAGGTATTGGCTTACCATGGTTTCAACGGGTAACGGGGAATTAGGGTTCGATTCCGGAGAGGGAGCCTGAGAAACGGCTACCACATCCAAGGAAGGCAGCAGGCGCGCAAATTACCCAATCCCGACACGGGGAGGTAGTGACAATAAATACTGATACAGGGCTCTTTTGGGTCTTGTAATTGGAATGAGTACAATTTAAACCCCTTAACGAGGAACAATTGGAGGGCAAGTCTGGTGCCAGCAGCCGCGGTAATTCCAGCTCCAATAGCGTATATTAAAGTTGTTGCAGTTAAAAAGCTCGTAGTTGAAACTTGGGCCTGGCTGGCCGGTCCGCCTCACCGCGTGTACTGGTCCGGCCGGGCCTTTCCTTCTGGAGAGCCTCATGCCCTTCACTGGGTGTGTTGGGGAACCAGGACTTTTACTTTGAAAAAATTAGAGTGTTCAAAGCAGGCCTTTGCTCGAATACGTTAGCATGGAATAATAGAATAGGACGTGCGATCCTATTTTGTTGGTTTCTAGGACCGCCGTAATGATTAATAGGGATAGTCGGGGGCATCAGTATTCAATTGTCAGAGGTGAAATTCTTGGATTTATTGAAGACTAACTACTGCGAAAGCATTTGCCAAGGATGTTTTCATTAATCAGTGAACGAAAGTTAGGGGATCGAAGACGATCAGATACCGTCGTAGTCTTAACCGTAAACTATGCCGACTAGGGATCGGGCGATGTTATTATTTTGACTCGCTCGGCACCTTACGAGAAATCAAAGTTTTTGGGTTCTGGGGG?????????????????????????????????????????????????????????????????????????????????????????????????????????????????????????????????????????????????????????????????????????????????????????????????????????????????????????????????????????????????????????????????????????????????????????????????????????????????????????????????????????????????????????????????????????????????????????????????????????????????????????????????????????????????????????????????????????????????????????????????????????????????????????????????????????????????????????????????????????????????????????????????????????????????????????????????????????????????????????????????????????????????????????????????????????????????????????????????????????????????????????????????????????????????????????????????????????????????????????????????????????????????????????????????????????????????????????????????????????????????????????????????????????????????????????????????????????????????????????????????
>Lindgomyces ingoldianusT ATCC 200398
?????????????????????????????????????????????????????????????????????????????????????????????????????????????????????????????????????????????????????????????????????????????????????????????????????????????????????????????????????????????????????????????????????????????????????????????????????????????????????????????????????????????????????????????????????????????????????????????????????????????????????????????????????????????????????????????????????---------------------------------------------------------TGAAGCGGCAACAGCTCAAATTTGAAATCTGGCCCCTT--CGGGGCCCGAGTTGTAATTTGTAGAGGGTGCTTTGGCGTTGGCCATGGTCTAAGTTCCTTGGAACAGGACGTCACAGAGGGTGAGAATCCCGTACGTGGCCGCTGGCCTTCGCCATGTAAAGCCCCTTCGACGAGTCGAGTTGTTTGGGAATGCAGCTCTAAATGGGAGGTAAATTTCTTCTAAAGCTAAATATTGGCCAGAGACCGATAGCGCACAAGTAGAGTGATCGAAAGATGAAAAGCACTTTGGAAAGAGAGTCAAAAAGCACGTGAAATTGTTGAAAGGGAAGCGCTTGCAGCCAGACTTGCTCGTAGTCGCTCATCTAGGCTTCTGCCTGGTGCACTCTTCTGCGGGCAGGCCAGCATCAGTTCAGGCGGTCGGATAAAGGTCTTGGGAATGTGGCTCTCTTCGGGGAGTGTTATAGCCCGTGGCGCAATGCGACCAGCCTGGACTGAGGTCCGCGCATCTGCTAGGATGCTGGCGTAATGGCTGTAAGCGGCCCGTCTTGAAACACGGACCAAGGAGTCTAACATCTATGCGAGTGTTTGGGTGTCAAGCCCGAGCGCGCAATGAAAGTGAACGGAGGTGGGAACCC---GCAGGGCGCACCATCGACCGATCCTGATGTCTTCGGATGGATTTGAGTAAGAGCATAGCTGTTGGGACCCGAAAGATGGTGAACTATGCCTGAATAGGGTGAAGCCAGAGGAAACTCTGGTGGAGGCTCGCAGCGGTTCTGACGTGCAAATCGATCGTCAAATTTGGGCATAGGGGCGAAAGACTAATCGAACTATCTAGTAGCTGGTTCCTGCCG?????????????????????????????????????????????????????????????????????????????????????????????????????????????????????????????????????????????????????????????????????????????????????????????????????????????????????????????????????????????????????????????????????????????????????????????????????????????????????????????????????????????????????????????????????????????????????????????????????????????????????????????????????????????????????????????????????????????????????????????????????????????????????????????????????????????????????????????????????????????????????????????????????????????????????????????????????????????????????????????????????????????????????????????????????????????????????????????????????????????????????????????????????????????????????????????????????????????????????????????????????????????????????????????????????????????????????????????????????????????????????????????????????????????????????????????????????????????????????????????????????????????????????????????????????????????????????????????????????????????-------------------------------------------------------------TAAATCAGTTATCGTTTATTTGATAGTACCTTACTACTTGGATAACCGTGGTAATTCTAGAGCTAATACATGCTAAAAACCCCGACTTCGGGAGGGGTGTATTTATTAGATAAAAAACCAATGCCCTTCGGGGCTCTTTGGTGATTCATAATAACTTAACGGATCGCATGGCCTTGCGCCGGCGACGGTTCATTCAAATTTCTGCCCTATCAACTTTCGATGGTAAGGTATTGGCTTACCATGGTTTCAACGGGTAACGGGGAATTAGGGTTCGATTCCGGAGAGGGAGCCTGAGAAACGGCTACCACATCCAAGGAAGGCAGCAGGCGCGCAAATTACCCAATCCCGACACGGGGAGGTAGTGACAATAAATACTGATACAGGGCTCTTTTGGGTCTTGTAATTGGAATGAGTACAATTTAAACCCCTTAACGAGGAACAATTGGAGGGCAAGTCTGGTGCCAGCAGCCGCGGTAATTCCAGCTCCAATAGCGTATATTAAAGTTGTTGCAGTTAAAAAGCTCGTAGTTGAAACTTGGGCCTGGCTGGCCGGTCCGCCTCACCGCGTGTACTGGTCCGGCCGGGCCTTTCCTTCTGGAGAGCCTCATGTCCTTCACTGGGTGTGTTGGGGAACCAGGACTTTTACTTTGAAAAAATTAGAGTGTTCAAAGCAGGCCTTTGCTCGAATACGTTAGCATGGAATAATAGAATAGGACGTGCGATCCTATTTTGTTGGTTTCTAGGACCGCCGTAATGATTAATAGGGATAGTCGGGGGCATCAGTATTCAATTGTCAGAGGTGAAATTCTTGGATTTATTGAAGACTAACTACTGCGAAAGCATTTGCCAAGGATGTTTTCATTAATCAGTGAACGAAAGTTAGGGGATCGAAGACGATCAGATACCGTCGTAGTCTTAACCGTAAACTATGCCGACTAGGGATCG-----------------------------------------------------------------?????????????????????????????????????????????????????????????????????????????????????????????????????????????????????????????????????????????????????????????????????????????????????????????????????????????????????????????????????????????????????????????????????????????????????????????????????????????????????????????????????????????????????????????????????????????????????????????????????????????????????????????????????????????????????????????????????????????????????????????????????????????????????????????????????????????????????????????????????????????????????????????????????????????????????????????????????????????????????????????????????????????????????????????????????????????????????????????????????????????????????????????????????????????????????????????????????????????????????????????????????????????????????????????????????????????????????????????????????????????????????????????????????????????????????????????????????????????????????????????????
>Lindgomyces lemonweirensis T A632 1a
GCCAACTCCTGGACCCCCTGTTTATGTGTAC-CCTTCGTTTCCTCGGCAGGCTTGCCTGCCAATGGGGACTCTAACAAACTCTTTTCGTAGTTGCAGTGTCTGTAG-----TATCAATCTTATTAAAACTTTCAACAACGGATCTCTTGGTTCTGGCATCGATGAAGAACGCAGCGAAATGCGATAAGTAGTGTGAATTGCAGAATTCAGTGAATCATCGAATCTTTGAACGCACATTGCGCCCTTTGGTATTCCATAGGGCATGCCTGTTCGAGCGTCGTTTCAAACCTTCAAGCCTAGCTTGATGTTGGGTGTTTGTCCCGCGGCGTGGACTCGCCTTAAAACCATTGGCAGCAGACATCGTGGCTAATTGCGCAGCAGATACGCGCCTGACGC----TGGATGTCGGCTCTCCACG-AGTGTAGCCTTTATTTTC--AGT----------AGCATATCAATAAGCGGAGGAAAAGAAACCAACAGGGATTGCCCTAGTAACGGCGAGTGAAGCGGCAACAGCTCAAATTTGAAATCTGGTTCCTT--CGGGGCCCGAGTTGTAATTTGTAGAGGGTGCTTTGGCGTTGGCCATGGTCTAAGTTCCTTGGAACAGGACGTCACAGAGGGTGAGAATCCCGTACGTGGCCGTTGGCCTTCGCCATGTAAAGCCCCTTCGACGAGTCGAGTTGTTTGGGAATGCAGCTCTAAATGGGAGGTAAATTTCTTCTAAAGCTAAATATTGGCCAGAGACCGATAGCGCACAAGTAGAGTGATCGAAAGATGAAAAGCACTTTGGAAAGAGAGTCAAAAAGCACGTGAAATTGTTGAAAGGGAAGCGCTTGCAGCCAGACTTGCCCGTAGTCGCTCATCTAGGCTTCTGCCTGGTGCACTCTTCTGCGGGCAGGCCAGCATCAGTTCAGGCGGTCGGATAAAGGTCTTGGGAATGTGGCTCTCTTCGGGGAGTGTTATAGCCCAGGGCGCAATGCGACCAGCCTGGACTGAGGTCCGCGCATCTGCTAGGATGCTGGCGTAATGGCTGTAAGCGGCCCGTCTTGAAACACGGACCAAGGAGTCTAACATCTATGCGAGTGTTTGGGTGTCAAGCCCGAGCGCGCAATGAAAGTAAACGGAGGTGGGAACCC---GCAGGGCGCACCATCGACCGATCCTGATGTCTTCGGATGGATTTGAGTAAGAGCATAGCTGTTGGGACCCGAAAGATGGTGAACTATGCCTGAATAGGGTGAAGCCAGAGGAAACTCTGGTGGAGGCTCGCAGCGGTTCTGACGTGCAAATCGATCGTCAAATTTGGGCATAGGGGCGAAAGACTAATCGAACTATCTAGTAGCTGGTTCCTGCCG?????????????????????????????????????????????????????????????????????????????????????????????????????????????????????????????????????????????????????????????????????????????????????????????????????????????????????????????????????????????????????????????????????????????????????????????????????????????????????????????????????????????????????????????????????????????????????????????????????????????????????????????????????????????????????????????????????????????????????????????????????????????????????????????????????????????????????????????????????????????????????????????????????????????????????????????????????????????????????????????????????????????????????????????????????????????????????????????????????????????????????????????????????????????????????????????????????????????????????????????????????????????????????????????????????????????????????????????????????????????????????????????????????????????????????????????????????????????????????????????????????????????????????????????????????????????????????????????????????????????-----AAGCCATGCATGTCTAAGTATAAGCA-ATTATACCGTGAAACTGCGAATGGCTCATTAAATCAGTTATCGTTTATTTGATAGTACCTTACTACTTGGATAACCGTGGTAATTCTAGAGCTAATACATGCTAAAAACCCCGACTTCGGGAGGGGTGTATTTATTAGATAAAAAACCAATGCCCTTCGGGGCTCTTTGGTGATTCATAATAACTTAACGGATCGCATGGCCTTGCGCCGGCGACGGTTCATTCAAATTTCTGCCCTATCAACTTTCGATGGTAAGGTATTGGCTTACCATGGTTTCAACGGGTAACGGGGAATTAGGGTTCGATTCCGGAGAGGGAGCCTGAGAAACGGCTACCACATCCAAGGAAGGCAGCAGGCGCGCAAATTACCCAATCCCGACACGGGGAGGTAGTGACAATAAATACTGATACAGGGCTCTTTTGGGTCTTGTAATTGGAATGAGTACAATTTAAACCCCTTAACGAGGAACAATTGGAGGGCAAGTCTGGTGCCAGCAGCCGCGGTAATTCCAGCTCCAATAGCGTATATTAAAGTTGTTGCAGTTAAAAAGCTCGTAGTTGAAACTTGGGCCTGGCTGGCCGGTCCGCCTCACCGCGTGTACTGGTCCGGCCGGGCCTTTCCTTCTGGAGAGCCTCATGCCCTTCACTGGGTGTGTTGGGGAACCAGGACTTTTACTTTGAAAAAATTAGAGTGTTCAAAGCAGGCCTTTGCTCGAATACGTTAGCATGGAATAATAGAATAGGACGTGCGATCCTATTTTGTTGGTTTCTAGGACCGCCGTAATGATTAATAGGGATAGTCGGGGGCATCAGTATTCAATTGTCAGAGGTGAAATTCTTGGATTTATTGAAGACTAACTACTGCGAAAGCATTTGCCAAGGATGTTTTCATTAATCAGTGAACGAAAGTTAGGGGATCGAAGACGATCAGATACCGTCGTAGTCTTAACCGTAAACTATGCCGACTAGGGATCGGGCGATGTTATTATTTTGACTCGCTCGGCACCTTACGAGAAATCAAAGTTTTTGGGTTCTGGGGG?????????????????????????????????????????????????????????????????????????????????????????????????????????????????????????????????????????????????????????????????????????????????????????????????????????????????????????????????????????????????????????????????????????????????????????????????????????????????????????????????????????????????????????????????????????????????????????????????????????????????????????????????????????????????????????????????????????????????????????????????????????????????????????????????????????????????????????????????????????????????????????????????????????????????????????????????????????????????????????????????????????????????????????????????????????????????????????????????????????????????????????????????????????????????????????????????????????????????????????????????????????????????????????????????????????????????????????????????????????????????????????????????????????????????????????????????????????????????????????????????
>Lindgomyces madisonensis T G416 a
GCCAACTCCCGGACCCCTTGTTTATGTGTAC-CCTTCGTTTCCTCGGCAGGCTTGCCTGCCAATGGGGACTCCAACAAACTCCTTTTGTAGTGGCAGTGTCTGTAG-----TATCAATCTTATTAAAACTTTCAACAACGGATCTCTTGGTTCTGGCATCGATGAAGAACGCAGCGAAATGCGATAAGTAGTGTGAATTGCAGAATTCAGTGAATCATCGAATCTTTGAACGCACATTGCGCCCTTTGGTATTCCATAGGGCATGCCTGTTCGAGCGTCGTTTCAAACCTTCAAGCCTAGCTTGGTGTTGGGTGTTTGTCCCGCCGCGCGGACTCGCCTCAAAATCATTGGCAGCAGACATTGTAGCTAATTGCGCAGCACATACGCGCCTGATGC----TGGATGTCGGCTCTCCACGAAGCGTAGCCCTTTTC-----AGTTTGACCTCGG-------------------------------------------------------------GCGGCAACAGCTCAAATTTGAAATCTGGCTCCTT--CGGGGCTCGAGTTGTAATTTGTAGAGGGTGCTTTGGCGTTGGCCATGGTCTAAGTTCCTTGGAACAGGACGTCACAGAGGGTGAGAATCCCGTACGTGGCCGTTGGCCTTCGCCATGTAAAGCCCCTTCGACGAGTCGAGTTGTTTGGGAATGCAGCTCTAAATGGGAGGTAAATTTCTTCTAAAGCTAAATATTGGCCAGAGACCGATAGCGCACAAGTAGAGTGATCGAAAGATGAAAAGCACTTTGGAAAGAGAGTCAAAAAGCACGTGAAATTGTTGAAAGGGAAGCGCTTGCAGCCAGACTTGCCCGTAGTTGCTCATCTAGGCTTCTGCCTGGTGCACTCTTCTGCGGGCAGGCCAGCATCAGTTCAGGCGGTCGGATAAAGGTCCTGGGAATGTGGCTCTCTTCGGGGAGTGTTATAGCCCAGGGTGCAATGCGACCAGCCTGGACTGAGGTCCGCGCATCTGCTAGGATGCTGGCGTAATGGCTGTAAGCGGCCCGTCTTGAAACACGGACCAAGGAGTCTAACATCTATGCGAGTGTTTGGGTGTCAAGCCCGAGCGCGCAATGAAAGTGAACGGAGGTGGGAACCC---GCAGGGTGCACCATCGACCGATCCTGATGTCTTCGGATGGATTTGAGTAAGAGCATAGCTGTTGGGACCCGAAAGATGGTGAACTATGCCTGAATAGGGTGAAGCCAGAGGAAACTCTGGTGGAGGCTCGCAGCGGTTCTGACGTGCAAATCGATCGTCAAATTTGGGCATAGGGGCGAAAGACTAATCGAACTATCTAGTAGCTGGTTCCTGCCG?????????????????????????????????????????????????????????????????????????????????????????????????????????????????????????????????????????????????????????????????????????????????????????????????????????????????????????????????????????????????????????????????????????????????????????????????????????????????????????????????????????????????????????????????????????????????????????????????????????????????????????????????????????????????????????????????????????????????????????????????????????????????????????????????????????????????????????????????????????????????????????????????????????????????????????????????????????????????????????????????????????????????????????????????????????????????????????????????????????????????????????????????????????????????????????????????????????????????????????????????????????????????????????????????????????????????????????????????????????????????????????????????????????????????????????????????????????????????????????????????????????????????????????????????????????????????????????????????????????????------------------------------------TACCGTGAAACTGCGAATGGCTCATTAAATCAGTTATCGTTTATTTGATAGTACCTTACTACTTGGATAACCGTGGTAATTCTAGAGCTAATACATGCTAAAAACCCCGACTTCGGGAGGGGTGTATTTATTAGATAAAAAACCAATGCCCTTCGGGGCTCTTTGGTGATTCATAATAACTTAACGGATCGCATGGCCTTGCGCCGGCGACGGTTCATTCAAATTTCTGCCCTATCAACTTTCGATGGTAAGGTATTGGCTTACCATGGTTTCAACGGGTAACGGGGAATTAGGGTTCGATTCCGGAGAGGGAGCCTGAGAAACGGCTACCACATCCAAGGAAGGCAGCAGGCGCGCAAATTACCCAATCCCGACACGGGGAGGTAGTGACAATAAATACTGATACAGGGCTCTTTTGGGTCTTGTAATTGGAATGAGTACAATTTAAACCCCTTAACGAGGAACAATTGGAGGGCAAGTCTGGTGCCAGCAGCCGCGGTAATTCCAGCTCCAATAGCGTATATTAAAGTTGTTGCAGTTAAAAAGCTCGTAGTTGAAACTTGGGCCTGGCTGGCCGGTCCGCCTCACCGCGTGTACTGGTCCGGCCGGGCCTTTCCTTCTGGAGAGCCTCATGCCCTTCACTGGGTGTGTTGGGGAACCAGGACTTTTACTTTGAAAAAATTAGAGTGTTCAAAGCAGGCCTTTGCTCGAATACGTTAGCATGGAATAATAGAATAGGACGTGCGATCCTATTTTGTTGGTTTCTAGGACCGCCGTAATGATTAATAGGGATAGTCGGGGGCATCAGTATTCAATTGTCAGAGGTGAAATTCTTGGATTTATTGAAGACTAACTACTGCGAAAGCATTTGCCAAGGATGTTTTCATTAATCAGTGAACGAAAGTTAGGGGATCGAAGACGATCAGATACCGTCGTAGTCTTAACCGTAAACTATGCCGACTAGGGATCGGGCGATGTTATTATTTTGACTCGCTCGGCACCTTACGAGAAATCAAAG-----------------?????????????????????????????????????????????????????????????????????????????????????????????????????????????????????????????????????????????????????????????????????????????????????????????????????????????????????????????????????????????????????????????????????????????????????????????????????????????????????????????????????????????????????????????????????????????????????????????????????????????????????????????????????????????????????????????????????????????????????????????????????????????????????????????????????????????????????????????????????????????????????????????????????????????????????????????????????????????????????????????????????????????????????????????????????????????????????????????????????????????????????????????????????????????????????????????????????????????????????????????????????????????????????????????????????????????????????????????????????????????????????????????????????????????????????????????????????????????????????????????????
>Lindgomyces okinawaensis T KT 3531
GCCAACTCCCGGACCCTTTGTTTATGTGTAC-TCTTCGTTTCCTCGGCAGGCTTGCCTGTCAACGGGGACTCCAACAAACTCTTTTTGCAGTGGCAGTGTCTGTAG-----TATCAATCTTATTAAAACTTTCAACAACGGATCTCTTGGTTCTGGCATCGATGAAGAACGCAGCGAAATGCGATAAGTAGTGTGAATTGCAGAATTCAGTGAATCATCGAATCTTTGAACGCACATTGCGCCCTTTGGTATTCCATAGGGCATGCCTGTTCGAGCGTCGTTTCAAACCTTCAAGCCTAGCTTGGTGTTGGGTGTTTGTCCTGCCGCGCGGACTCGCCTTAAAAGCATTGGCAGCAGACATCATAGCTAATTGCGCAGCAGATACGCGCCTGACGT----TGGATGT----------------------------------------------------------------------------------------------------------AGCGGCAACAGCTCAAATTTGAAATCTGGTTCCTT--TGGAGCCCGAGTTGTAATTTGTAGAGGGTGCTTTGGCGTCGGCCATGGTCTAAGTTCCTTGGAACAGGACGTCACAGAGGGTGAGAATCCCGTACGTGGCCGCTGGCCTTCGCCATGTAAAGCCCCTTCGACGAGTCGAGTTGTTTGGGAATGCAGCTCTAAATGGGAGGTAAATTTCTTCTAAAGCTAAATATTGGCCAGAGACCGATAGCGCACAAGTAGAGTGATCGAAAGATGAAAAGCACTTTGGAAAGAGAGTCAAAAAGCACGTGAAATTGTTGAAAGGGAAGCGCTTGCAGCCAGACTTGCTCGTAGTTGCTCATCTAGGCTTCTGCCTGGTGCACTCTTCTGCGGGCAGGCCAGCATCAGTTCAGGCGGTCGGATAAAGGTCTTGGGAATGTGGCTCTCTTCGGGGAGTGTTATAGCCCAGGGTGTAATGCGACCAGTCTGGACTGAGGTCCGCGCATCTGCTAGGATGCTGGCGTAATGGCTGTAAGCGGCCCGTCTTGAAACACGGACCAAGGAGTCTAACATCTATGCAAGTGTTTGGGTGTCAAGCCCGAGCGCGCAATGAAAGTGAACGGAGGTGGGAACCC---GCAGGGTGCACCATCGACCGATCCTGATGTCTTCGGATGGATTTGAGTAAGAGCATAGCTGTTGGGACCCGAAAGATGGTGAACTATGCCTGAATAGGGTGAAGCCAGAGGAAACTCTGGTGGAGGCTCGCAGCGGTTCTGACGTGCAAATCGATCGTCAAAT-----------------------------------------------------?????????????????????????????????????????????????????????????????????????????????????????????????????????????????????????????????????????????????????????????????????????????????????????????????????????????????????????????????????????????????????????????????????????????????????????????????????????????????????????????????????????????????????????????????????????????????????????????????????????????????????????????????????????????????????????????????????????????????????????????????????????????????????????????????????????????????????????????????????????????????????????????????????????????????????????????????????????????????????????????????????????????????????????????????????????????????????????????????????????????????????????????????????????????????????????????????????????????????????????????????????????????????????????????????????????????????????????????????????????????????????????????????????????????????????????????????????????????????????????????????????????????????????????????????????????????????????????????????????????????-----------------------------------------------------------------TCAGTTATCGTTTATTTGATAGTACCTTACTACTTGGATAACCGTGGTAATTCTAGAGCTAATACATGCTAAAAACCCCGACTTCGGGAGGGGTGTATTTATTAGATAAAAAACCAATGCCCTTCGGGGCTCTTTGGTGATTCATAATAACTTAACGGATCGCATGGCCTTGCGCCGGCGACGGTTCATTCAAATTTCTGCCCTATCAACTTTCGATGGTAAGGTATTGGCTTACCATGGTTTCAACGGGTAACGGGGAATTAGGGTTCGATTCCGGAGAGGGAGCCTGAGAAACGGCTACCACATCCAAGGAAGGCAGCAGGCGCGCAAATTACCCAATCCCGACACGGGGAGGTAGTGACAATAAATACTGATACAGGGCTCTTTTGGGTCTTGTAATTGGAATGAGTACAATTTAAACCCCTTAACGAGGAACAATTGGAGGGCAAGTCTGGTGCCAGCAGCCGCGGTAATTCCAGCTCCAATAGCGTATATTAAAGTTGTTGCAGTTAAAAAGCTCGTAGTTGAAACTTGGGCCTGGCTGGCCGGTCCGCCTCACCGCGTGTACTGGTCCGGCCGGGCCTTTCCTTCTGGAGAGCCTCATGCCCTTCACTGGGTGTGTTGGGGAACCAGGACTTTTACTTTGAAAAAATTAGAGTGTTCAAAGCAGGCCTTTGCTCGAATACATTAGCATGGAATAATAGAATAGGACGTGCGATCCTATTTTGTTGGTTTCTAGGACCGCCGTAATGATTAATAGGGATAGTCGGGGGCATCAGTATTCAATTGTCAGAGGTGAAATTCTTGGATTTATTGAAGACTAACTACTGCGAAAGCATTTGCCAAGGATGTTTTCATTAATCAGTGAACGAAAGTTAGGGGATCGAAGACGATCAGATACCGTCGTAGTCTTAACCGTAAACTATGCCGACTAGGGATCGGGCGA------------------------------------------------------------?????????????????????????????????????????????????????????????????????????????????????????????????????????????????????????????????????????????????????????????????????????????????????????????????????????????????????????????????????????????????????????????????????????????????????????????????????????????????????????????????????????????????????????????????????????????????????????????????????????????????????????????????????????????????????????????????????????????????????????????????????????????????????????????????????????????????????????????????????????????????????????????????????????????????????????????????????????????????????????????????????????????????????????????????????????????????????????????????????????????????????????????????????????????????????????????????????????????????????????????????????????????????????????????????????????????????????????????????????????????????????????????????????????????????????????????????????????????????????????????????
>Lindgomyces pseudomadisonensis T KT 2742
GCCAACTCCCGGACCCCTTGTTTATGTGTAC-CCTTCGTTTCCTCGGCAGGCTTGCCTGTCAATGGGGACTCCAACAAACTCTTTTTGTAGTGGCAGTGTCTGTGG-----TATCAATCTTATTAAAACTTTCAACAACGGATCTCTTGGTTCTGGCATCGATGAAGAACGCAGCGAAATGCGATAAGTAGTGTGAATTGCAGAATTCAGTGAATCATCGAATCTTTGAACGCACATTGCGCCCTTTGGTATTCCATAGGGCATGCCTGTTCGAGCGTCGTTTCAAACCTTCAAGCCTAGCTTGGTGTTGGGTGTTTGTCCCGCCGCGCGGACTCGCCTTAAAAACATTGGCAGCAGACATTGTGGCTAATTGCGCAGCACATACGCGCCTGACGCC---TGGATGTCGGCTCTCCACG-AGCGTAGCCCTTTCAGTT---------------AGCATATCAATAAGCGGAGGAAAAGAAACCAACAGGGATTGCCCTAGTAACGGCGAGTGAAGCGGCAACAGCTCAAATTTGAAATCTGGCTCCTT--TGGGGCCCGAGTTGTAATTTGTAGAGGGTGCTTTGGCGTTGGCCATGGTCTAAGTTCCTTGGAACAGGACGTCACAGAGGGTGAGAATCCCGTACGTGGCCGTTGGCCTTCGCCATGTAAAGCCCCTTCGACGAGTCGAGTTGTTTGGGAATGCAGCTCTAAATGGGAGGTAAATTTCTTCTAAAGCTAAATATTGGCCAGAGACCGATAGCGCACAAGTAGAGTGATCGAAAGATGAAAAGCACTTTGGAAAGAGAGTCAAAAAGCACGTGAAATTGTTGAAAGGGAAGCGCTTGCAGCCAGACTTGCTCGTAGTCGCTCATCTAGGCTTCTGCCTGGTGCACTCTTCTGCGGGCAGGCCAGCATCAGTTCAGGCGGTCGGATAAAGGTCTTGGGAATGTGGCTCTCTTCGGGGAGTGTTATAGCCCAGGGCGCAATGCGACCAGCCTGGACTGAGGTCCGCGCATCTGCTAGGATGCTGGCGTAATGGCTGTAAGCGGCCCGTCTTGAAACACGGACCAAGGAGTCTAACATCTATGCGAGTGTTTGGGTGTCAAGCCCGAGCGCGCAATGAAAGTGAACGGAGGTGGGAACCC---GCAGGGTGCACCATCGACCGATCCTGATGTCTTCGGATGGATTTGAGTAAGAGCATAGCTGTTGGGACCCGAAAGATGGTGAACTATGCCTGAATAGGGTGAAGCCAGAGGAAACTCTGGTGGAGGCTCGCAGCGGTTCTGACGTGCAAATCGATCGTCAAATTTGGGCATAGGGGCGAAAGACTAATCGAACTATCTAGTAGCTGGTTCCTGCCG?????????????????????????????????????????????????????????????????????????????????????????????????????????????????????????????????????????????????????????????????????????????????????????????????????????????????????????????????????????????????????????????????????????????????????????????????????????????????????????????????????????????????????????????????????????????????????????????????????????????????????????????????????????????????????????????????????????????????????????????????????????????????????????????????????????????????????????????????????????????????????????????????????????????????????????????????????????????????????????????????????????????????????????????????????????????????????????????????????????????????????????????????????????????????????????????????????????????????????????????????????????????????????????????????????????????????????????????????????????????????????????????????????????????????????????????????????????????????????????????????????????????????????????????????????????????????????????????????????????????---------------------------------------------------------------------TTATCGTTTATTTGATAGTACCTTACTACTTGGATAACCGTGGTAATTCTAGAGCTAATACATGCTAAAAACCCCAACTTCGGGAGGGGTGTATTTATTAGATAAAAAACCAATGCCCTTCGGGGCTCTTTGGTGATTCATAATAACTTAACGGATCGCATGGCCTTGCGCCGGCGACGGTTCATTCAAATTTCTGCCCTATCAACTTTCGATGGTAAGGTATTGGCTTACCATGGTTTCAACGGGTAACGGGGAATTAGGGTTCGATTCCGGAGAGGGAGCCTGAGAAACGGCTACCACATCCAAGGAAGGCAGCAGGCGCGCAAATTACCCAATCCCGACACGGGGAGGTAGTGACAATAAATACTGATACAGGGCTCATTTGGGTCTTGTAATTGGAATGAGTACAATTTAAACCCCTTAACGAGGAACAATTGGAGGGCAAGTCTGGTGCCAGCAGCCGCGGTAATTCCAGCTCCAATAGCGTATATTAAAGTTGTTGCAGTTAAAAAGCTCGTAGTTGAAACTTGGGCCTGGCTGGCCGGTCCGCCTCACCGCGTGTACTGGTCCGGCCGGGCCTTTCCTTCTGGAGAGCCTCATGCCCTTCACTGGGTGTGTTGGGGAACCAGGACTTTTACTTTGAAAAAATTAGAGTGTTCAAAGCAGGCCTTTGCTCGAATACGTTAGCATGGAATAATAGAATAGGACGTGCGATCCTATTTTGTTGGTTTCTAGGACCGCCGTAATGATTAATAGGGATAGTCGGGGGCATCAGTATTCAATTGTCAGAGGTGAAATTCTTGGATTTATTGAAGACTAACTACTGCGAAAGCATTTGCCAAGGATGTTTTCATTAATCAGTGAACGAAAGTTAGGGGATCGAAGACGATCAGATACCGTCGTAGTCTTAACCGTAAACTATGCCGACTAGGGATCGGGCGATGTTATTATTTTGACTCGCTCGGCACC-TACGAGAAATCAAA------------------?????????????????????????????????????????????????????????????????????????????????????????????????????????????????????????????????????????????????????????????????????????????????????????????????????????????????????????????????????????????????????????????????????????????????????????????????????????????????????????????????????????????????????????????????????????????????????????????????????????????????????????????????????????????????????????????????????????????????????????????????????????????????????????????????????????????????????????????????????????????????????????????????????????????????????????????????????????????????????????????????????????????????????????????????????????????????????????????????????????????????????????????????????????????????????????????????????????????????????????????????????????????????????????????????????????????????????????????????????????????????????????????????????????????????????????????????????????????????????????????????
>Lindgomyces rotundatus T KT 966
GCCAACTCCCGGACCCTTTGTTTATGTGTAC-CCTTTGTTTCCTCGGCAGGCTTGCCTGCCAACGGGGACTCCAACAAACTCTTATTGTAGTGGCAGTGTCTGTATA----TATTAATCTTATTAAAACTTTCAACAACGGATCTCTTGGTTCTGGCATCGATGAAGAACGCAGCGAAATGCGATAAGTAGTGTGAATTGCAGAATTCAGTGAATCATCGAATCTTTGAACGCACATTGCGCCCTTTGGTATTCCATAGGGCATGCCTGTTCGAGCGTCGTTTCAAACCTTCAAGCCTAGCTTGGTGTTGGGTGTTTGTCCCGCTGCGCGGACTCGCCTTAAAGTCATTGGCAGCAGACATTGTAGCTAATTGCGCAGCAGATTT-----------------------------------------------------------------------------------------------------------------------------TGAAGCGGCAACAGCTCAAATTTGAAATCTGGCTCCTT--CGGGGCCCGAGTTGTAATTTGTAGAGGGTGCTTTGGCGTCGGCCATGGTCTAAGTTCCTTGGAACAGGACGTCACAGAGGGTGAGAATCCCGTACGTGGCCGCTGGCCTTCGCCATGTAAAGCCCCTTCGACGAGTCGAGTTGTTTGGGAATGCAGCTCTAAATGGGAGGTAAATTTCTTCTAAAGCTAAATATTGGCCAGAGACCGATAGCGCACAAGTAGAGTGATCGAAAGATGAAAAGCACTTTGGAAAGAGAGTCAAAAAGCACGTGAAATTGTTGAAAGGGAAGCGCTTGCAGCCAGACTTGCCCGTAGTCGCTCAACTAGGCTTCTGCCTGGTGCACTCTTCTGCGGGCAGGCCAGCATCAGTTCAGGCGGTCGGATAAAGGTCTTGGGAATGTGGCTCTCTTCGGGGAGTGTTATAGCCCAGGGCGCAATGCGACCAGCTTGGACTGAGGTCCGCGCATCTGCTAGGATGCTGGCGTAATGGCTGTAAGCGGCCCGTCTTGAAACACGGACCAAGGAGTCTAACATCTATGCGAGTGTTTGGGTGTCAAGCCCGAGCGCGCAATGAAAGTGAACGGAGGTGGGAACCC---GCAGGGCGCACCATCGACCGATCCTGATGTCTTCGGATGGATTTGAGTAAGAGCATAGCTGTTGGGACCCGAAAGATGGTGAACTATGCCTGAATAGGGTGAAGCCAGAGGAAACTCTGGTGGAGGCTCGCAGCGGTTCTGACGTGCAAATCGATCGTCAAATTTGGGCATAGGGGCGAAAGACTAATCGAACTATCTAGTAGCTGGTTCCTGCCG?????????????????????????????????????????????????????????????????????????????????????????????????????????????????????????????????????????????????????????????????????????????????????????????????????????????????????????????????????????????????????????????????????????????????????????????????????????????????????????????????????????????????????????????????????????????????????????????????????????????????????????????????????????????????????????????????????????????????????????????????????????????????????????????????????????????????????????????????????????????????????????????????????????????????????????????????????????????????????????????????????????????????????????????????????????????????????????????????????????????????????????????????????????????????????????????????????????????????????????????????????????????????????????????????????????????????????????????????????????????????????????????????????????????????????????????????????????????????????????????????????????????????????????????????????????????????????????????????????????????-------------------------------------------------------------TAAATCAGTTATCGTTTATTTGATAGTACCTTACTACTTGGATAACCGTGGTAATTCTAGAGCTAATACATGCTAAAAACCCCGACTTCGGAAGGGGTGTATTTATTAGATAAAAAACCAATGCCCTTCGGGGCTCTTTGGTGATTCATAATAACTTAACGGATCGCATGGCCTTGCGCCGGCGACGGTTCATTCAAATTTCTGCCCTATCAACTTTCGATGGTAAGGTATTGGCTTACCATGGTTTCAACGGGTAACGGGGAATTAGGGTTCGATTCCGGAGAGGGAGCCTGAGAAACGGCTACCACATCCAAGGAAGGCAGCAGGCGCGCAAATTACCCAATCCCGACACGGGGAGGTAGTGACAATAAATACTGATACAGGGCTCTTTTGGGTCTTGTAATTGGAATGAGTACAATTTAAACCCCTTAACGAGGAACAATTGGAGGGCAAGTCTGGTGCCAGCAGCCGCGGTAATTCCAGCTCCAATAGCGTATATTAAAGTTGTTGCAGTTAAAAAGCTCGTAGTTGAAACTTGGGCCTGGCTGGCCGGTCCGCCTCACCGCGTGTACTGGTCCGGCCGGGCCTTTCCTTCTGGAGAGCCTCATGCCCTTCACTGGGTGTGTTGGGGAACCAGGACTTTTACTTTGAAAAAATTAGAGTGTTCAAAGCAGGCCTTTGCTCGAATACGTTAGCATGGAATAATAGAATAGGACGTGCGATCCTATTTTGTTGGTTTCTAGGACCGCCGTAATGATTAATAGGGATAGTCGGGGGCATCAGTATTCAATTGTCAGAGGTGAAATTCTTGGATTTATTGAAGACTAACTACTGCGAAAGCATTTGCCAAGGATGTTTTCATTAATCAGTGAACGAAAGTTAGGGGATCGAAGACGATCAGATACCGTCGTAGTCTTAACCGTAAACTATGCCGACTAGGGATCG-----------------------------------------------------------------?????????????????????????????????????????????????????????????????????????????????????????????????????????????????????????????????????????????????????????????????????????????????????????????????????????????????????????????????????????????????????????????????????????????????????????????????????????????????????????????????????????????????????????????????????????????????????????????????????????????????????????????????????????????????????????????????????????????????????????????????????????????????????????????????????????????????????????????????????????????????????????????????????????????????????????????????????????????????????????????????????????????????????????????????????????????????????????????????????????????????????????????????????????????????????????????????????????????????????????????????????????????????????????????????????????????????????????????????????????????????????????????????????????????????????????????????????????????????????????????????
>Lophiostoma heterosporum CBS 644 86
?????????????????????????????????????????????????????????????????????????????????????????????????????????????????????????????????????????????????????????????????????????????????????????????????????????????????????????????????????????????????????????????????????????????????????????????????????????????????????????????????????????????????????????????????????????????????????????????????????????????????????????????????????????????????????????????????????AGCATATCAATAAGCGGAGGAAAAGAAACCAACAGGGATTGCCCTAGTAACGGCGAGTGAAGCGGCAACAGCTCAAATTTGAAATCTGGCTCCTT--TGGGGTCCGAGTTGTAATTTGTAGAGGGTGCTTTGGCGTTGGCTGTGGTCTAAGTTCCTTGGAACAGGACGTCACAGAGGGTGAGAATCCCGTACGTGGCCGCCAGCCTCCGCCGTGTAAAGCCCCTTCGATGAGTCGAGTTGTTTGGGAATGCAGCTCTAAATGGGAGGTAAATTTCTTCTAAAGCTAAATATTTGCCAGAGACCGATAGCGCACAAGTAGAGTGATCGAAAGATGAAAAGCACTTTGGAAAGAGAGTCAAAAAGCACGTGAAATTGTTGAAAGGGAAGCGCTTGCAGCTAGACGTGCCTTGGGTTGATCAGCCGGGCTTTTGCCCGGTGCACTCTTCCTTTGGCAGGCCAGCATCAGTTTGGGCGGCTGGATAAAGGTCTGTTAAACGTGACTCCCTTCGGGGAGAGCTTATAGGGCAGACGACATGCAGCCAGTCCGAACTGAGGTCCGCGCATCTGCTAGGATGCTGGCGTAATAGCTGTAAGCGGCCCGTCTTGAAACACGGACCAAGGAGTCTAACATCTATGCGAGTGTTTGGGTGTCAAGCCCGAGCGCGTAATGAAAGTAAACGGAGGTGGGAACCC---TTTGGGTGCACCACCGACCGATCCTGATGTCTTCGGATGGATTTGAGTAAGAGCATAGCTGTTGGGACCCGAAAGATGGTGAACTATGCCTGAATAGGGTGAAGCCAGAGGAAACTCTGGTGGAGGCTCGCAGCGGTTCTGACGTGCAAATCGATCGTCAAATTTGGGCATAGGGGCGAAAGACTAATCGAACTATCTAGTAGCTGGTTCCTGCCG?????????????????????????????????????????????????????????????????????????????????????????????????????????????????????????????????????????????????????????????????????????????????????????????????????????????????????????????????????????????????????????????????????????????????????????????????????????????????????????????????????????????????????????????????????????????????????????????????????????????????????????????????????????????????????????????????????????????????????????????????????????????????????????????????????????????????????????????????????????????????????????????????????????????????????????????????????????????????????????????????????????????????????????????????????????????????????????????????????????????????????????????????????????????????????????????????????????????????????????????????????????????????????????????????????????????????????????????????????????????????????????????????????????????????????????????????????????????????????????????????????????????????????????????????????????????????????????????????????????????----TAAGCCATGCATGTCTAAGTATAAGCAAATTATACCGTGAAACTGCGAATGGCTCATTAAATCAGTTATCGTTTATTTGATAATACCTTACTACTTGGATAACCGTGGTAATTCTAGAGCTAATACATGCTAAAAACCCCAACTTCGGGAGGGGTGTATTTATTAGATAAAAAACCAATGCCCTTCGGGGCTCCTTGGTGATTCATAATAACTTCTCAGATCGCACGGCCTTGCGCCGGCGACGGTTCATTCAAATTTCTGCCCTATCAACTTTCGATGGTAAGGTATTGGCTTACCATGGTTTCAACGGGTAACGGGGAATTAGGGTTCGATTCCGGAGAGGGAGCCTGAGAAACGGCTACCACATCCAAGGAAGGCAGCAGGCGCGCAAATTACCCAATTCCGACTTGGAGAGGTAGTGACAATAAATACTGATACAGGGCTCTTTTGGGTCTTGTAATTGGAATGAGTACAATTTAAACCTCTTAACGAGGAACAATTGGAGGGCAAGTCTGGTGCCAGCAGCCGCGGTAATTCCAGCTCCAATAGCGTATATTAAAGTTGTTGCAGTTAAAAAGCTCGTAGTTGAACCTTTGGCCTGGCTGGCAGGTCCGCCTCACCGCGTGCACTTGTCCGGCCGGGCCTTTTCTTCTGGAGAACCGCATGCCCTTCACTGGGTGTGTTGGGG-ACCAGGACTTTTACTTTGAAAAAATTAGAGTGTTCAAAGCAGGCCTTTGCTCGAATACGTTAGCATGGAATAATAGAATAGGACGTGCGGTCCTATTTTGTTGGTTTCTAGGACCGCCGTAATGATTAATAGGGACAGTCGGGGGCATCAGTATTCAATTGTCAGAGGTGAAATTCTTGGATTTATTGAAGACTAACTACTGCGAAAGCATTTGCCAAGGATGTTTTCATTAATCAGTGAACGAAAGTTAGGGGATCGAAGACGATCAGATACCGTCGTAGTCTTAACCATAAACTATGCCGACTAGGGATCGGGCGGTGTTTCTATTGTGACCCGCTCGGCACCTTACGAGAAATCAAAGTGTTTGGGTTCTGGGGG?????????????????????????????????????????????????????????????????????????????????????????????????????????????????????????????????????????????????????????????????????????????????????????????????????????????????????????????????????????????????????????????????????????????????????????????????????????????????????????????????????????????????????????????????????????????????????????????????????????????????????????????????????????????????????????????????????????????????????????????????????????????????????????????????????????????????????????????????????????????????????????????????????????????????????????????????????????????????????????????????????????????????????????????????????????????????????????????????????????????????????????????????????????????????????????????????????????????????????????????????????????????????????????????????????????????????????????????????????????????????????????????????????????????????????????????????????????????????????????????????
>Lophiostoma macrostomum KT 635
?????????????????????????????????????????????????????????????????????????????????????????????????????????????????????????????????????????????????????????????????????????????????????????????????????????????????????????????????????????????????????????????????????????????????????????????????????????????????????????????????????????????????????????????????????????????????????????????????????????????????????????????????????????????????????????????????????-------------------------------------------------ACGGCGAGTGAAGCGGCAACAGCTCAAATTTGAAATCTGGCTCCTT--CGGGGTCCGAGTTGTAATTTGTAGAGGGTGCTTTGGCGTTGGTTGTGGTCTAAGTTCCTTGGAACAGGACGTCACAGAGGGTGAGAATCCCGTACGTGGCCGCCAGCCTCCGCCGTGTAAAGCCCCTTCGATGAGTCGAGTTGTTTGGGAATGCAGCTCTAAATGGGAGGTAAATTTCTTCTAAAGCTAAATATTTGCCAGAGACCGATAGCGCACAAGTAGAGTGATCGAAAGATGAAAAGCACTTTGGAAAGAGAGTCAAAAAGCACGTGAAATTGTTGAAAGGGAAGCGCTTGCAGCTAGACGTGCCTTGGGTTGATCAGCCGGGCTTTTGCCCGGTGCACTCTTCCCTTGGCAGGCCAGCATCAGTTTGGGCGGCTGGATAAAGGTCTGTTAAACGTGACTTCCTTCGGGGAGAGCTTATAGGGCAGACGACATGCAGCCAGCCTGAACTGAGGTCCGCGCATCTGCTAGGATGCTGGCATAATAGCTGTAAGCGGCCCGTCTTGAAACACGGACCAAGGAGTCTAACATCTATGCGAGTGTTTGGGTGTCAAGCCCGAGCGCGTAATGAAAGTAAACGGAGGTGGGAACCT---TTTAGGTGCACCATCGACCGATCCTGATGTCTTCGGATGGATTTGAGTAAGAGCATAGCTGTTGGGACCCGAAAGATGGTGAACTATGCCTGAATAGGGTGAAGCCAGAGGAAACTCTGGTGGAGGCTCGCAGCGGTTCTGACGTGCAAATCGATCGTCAAATTTGGGCATAGGGGCGAAAGACTAATCGAACTATCTAGTAGCTGGTTCCTGCCGTTCCTGAAGCTGACGAAGGACGTTTATAAATATTTGCAAAAGTGTGTGGAGAGCAACAGCGAGTTCAACGTCCAAATGGCTGTGAAGGGCAGCGTCATCACAAACGGCCTGAAATACTCGCTCGCTACTGGCAACTGGGGCGACCAGAAGAAGGCTGCGTCGGCCAAGGCAGGCGTTTCTCAGGTGCTTAACCGATATACCTACGCATCTACCTTGTCTCACTTGCGGCGAACGAACACTCCCGTTGGCCGTGATGGTAAGCTGGCAAAACCACGACAACTGCACAATACTCACTGGGGCTTGGTGTGTCCCGCTGAGACCCCGGAAGGCCAAGCATGCGGTTTGGTAAAGAACCTTTCACTCATGTGCTACGTCAGTGTCGGTAGCGAGAGCACGCCCATCACTGATTTCATGAGTCAACGGAACATGGAGCTTCTTGAAGAGTACGATCCCGTCGTCAATCCCACGGCCACCAAAGTATTTGTCAATGGTGTCTGGGTGGGCGTGCATTCGCAACCATCCCAACTAGTCTCCGTCGTGCAGGAGCTGCGGAGAAACGGAACTCTATCTTACGAAATGAGTTTGATCCGCGACATTCGAGATCGAGAATTCAAGATCTTTACAGACGCAGGCCGAGTGATGCGACCGCTTTTCGTCGTGGAGACGGACTTCCAGAAACCAAATCGCGGGAGTCTCGTTCTAAATAAGTCTCATATACAGAGGCTCCTCAACGACAAGACAATCGATGTGGCTGGGTTAAACGACGAAGATACAGCAGCGAATAGGTTCGGATGGAGAGGCCTCATCCATAGTGGCACGGTTGAGTATCTTGATGCTGAGGAGGAGGAAACAGCCATGATTATCATGACGCCCGAGGATTTGGAAGAGCACCGGGACCTCATGCAAGGTATTCCTGCGCCGGACGGTGGCCAGGAAAAACACAAACGGATCAAGCCAAAACCGAACCCATCAGTAAGAACCTACACTCACTGTGAGATTCATCCTAGTATGATCCTCGGC-------------------------------------------------------CCGTGAAACTGCGAATGGCTCATTAAATCAGTTATCGTTTATTTGATAGTACCTTACTACTTGGATAACCGTGGTAATTCTAGAGCTAATACATGCTGAAAACCCTGACTTCGGAAAGGGTGTATTTATTAGATAAAAAACCAATGCCCTTT-GGGCTCTTTGGTGATTCATGATAACTTAACGGATCGCATGGCCTTGCGCCGGCGACGGTTCATTCAAATTTCTGCCCTATCAACTTTCGATGGTAAGGTATTGGCTTACCATGGTTTCAACGGGTAACGGGGAATTAGGGTTCGATTCCGGAGAGGGAGCCTGAGAAACGGCTACCACATCCAAGGAAGGCAGCAGGCGCGCAAATTACCCAATCCCGACACGGGGAGGTAGTGACAATAAATACTGATACAGGGCTCTTTTGGGTCTTGTAATCGGAATGAGTACAATTTAAACCTCTTAACGAGGAACAATTGGAGGGCAAGTCTGGTGCCAGCAGCCGCGGTAATTCCAGCTCCAATAGCGTATATTAAAGTTGTTGCAGTTAAAAAGCTCGTAGTTGAATCTTGGGCCTGGCTGGCCGGTCCGCCTCACCGCGTGTACTGGTCTGGCCGGGCCTTTCCTTCTGGAGAACCTCATGCCCTTCAGTGGGTGTGTTGGGGAACCAGGACTTTTACTTTGAAAAAATTAGAGTGTTCAAAGCAGGCCTTTGCTCGAATACGTTAGCATGGAATAATAGAATAGGACGTGCGGTCCTATTTTGTTGGTTTCTAGGACCGCCGTAATGATTAATAGGGATAGTCGGGGGCATCAGTATTCAATTGTCAGAGGTGAAATTCTTGGATTTATTGAAGACTAACTACTGCGAAAGCATTTGCCAAGGATGTTTTCATTAATCAGTGAACGAAAGTTAGGGGATCGAAGACGATCAGATACCGTCGTAGTCTTAACCGTAAACTATGCCGACTAGGGATCGGGCGATGTTTCTATCTTGACTCGCTCGGCACCTTACGAGAAATCAAAGTT---------------?????????????????????????????????????????????????????????????????????????????????????????????????????????????????????????????????????????????????????????????????????????????????????????????????????????????????????????????????????????????????????????????????????????????????????????????????????????????????????????????????????????????????????????????????????????????????????????????????????????????????????????????????????????????????????????????????????????????????????????????????????????????????????????????????????????????????????????????????????????????????????????????????????????????????????????????????????????????????????????????????????????????????????????????????????????????????????????????????????????????????????????????????????????????????????????????????????????????????????????????????????????????????????????????????????????????????????????????????????????????????????????????????????????????????????????????????????????????????????????????????
>Lophiostoma macrostomum KT 709
?????????????????????????????????????????????????????????????????????????????????????????????????????????????????????????????????????????????????????????????????????????????????????????????????????????????????????????????????????????????????????????????????????????????????????????????????????????????????????????????????????????????????????????????????????????????????????????????????????????????????????????????????????????????????????????????????????-------------------------------------------------ACGGCGAGTGAAGCGGCAACAGCTCAAATTTGAAATCTGGCTCCTT--CGGGGTCCGAGTTGTAATTTGTAGAGGGTGCTTTGGCGTTGGTTGTGGTCTAAGTTCCTTGGAACAGGACGTCACAGAGGGTGAGAATCCCGTACGTGGCCGCCAGCCTCCGCCGTGTAAAGCCCCTTCGATGAGTCGAGTTGTTTGGGAATGCAGCTCTAAATGGGAGGTAAATTTCTTCTAAAGCTAAATATTTGCCAGAGACCGATAGCGCACAAGTAGAGTGATCGAAAGATGAAAAGCACTTTGGAAAGAGAGTCAAAAAGCACGTGAAATTGTTGAAAGGGAAGCGCTTGCAGCTAGACGTGCCTTGGGTTGATCAGCCGGGCTTTTGCCCGGTGCACTCTTCCCTTGGCAGGCCAGCATCAGTTTGGGCGGCTGGATAAAGGTCTGTTAAACGTGACTTCCTTCGGGGAGAGCTTATAGGGCAGACGACATGCAGCCAGCCTGAACTGAGGTCCGCGCATCTGCTAGGATGCTGGCATAATAGCTGTAAGCGGCCCGTCTTGAAACACGGACCAAGGAGTCTAACATCTATGCGAGTGTTTGGGTGTCAAGCCCGAGCGCGTAATGAAAGTAAACGGAGGTGGGAACCT---TTTAGGTGCACCATCGACCGATCCTGATGTCTTCGGATGGATTTGAGTAAGAGCATAGCTGTTGGGACCCGAAAGATGGTGAACTATGCCTGAATAGGGTGAAGCCAGAGGAAACTCTGGTGGAGGCTCGCAGCGGTTCTGACGTGCAAATCGATCGTCAAATTTGGGCATAGGGGCGAAAGACTAATCGAACTATCTAGTAGCTGGTTCCTGCCGTTCCTGAAGCTGACGAAGGACGTTTATAAATATTTGCAAAAGTGTGTGGAGAGCAACAGCGAGTTCAACGTCCAAATGGCTGTGAAGGGCAGCGTCATCACAAACGGCCTGAAATACTCGCTCGCTACTGGCAACTGGGGCGACCAGAAGAAGGCTGCGTCGGCCAAGGCAGGCGTTTCTCAGGTGCTTAACCGATATACCTACGCATCTACCTTGTCTCACTTGCGGCGAACGAACACTCCCGTTGGCCGTGATGGTAAGCTGGCAAAACCACGACAACTGCACAATACTCACTGGGGCTTGGTGTGTCCCGCTGAGACCCCGGAAGGCCAAGCATGCGGTTTGGTAAAGAACCTTTCACTCATGTGCTACGTCAGTGTCGGTAGCGAGAGCACGCCCATCACTGATTTCATGAGTCAACGGAACATGGAGCTTCTTGAAGAGTACGATCCCGTCGTCAATCCCACGGCCACCAAAGTATTTGTCAATGGTGTCTGGGTGGGCGTGCATTCGCAACCATCCCAACTAGTCTCCGTCGTGCAGGAGCTGCGGAGAAACGGAACTCTATCTTACGAAATGAGTTTGATCCGCGACATTCGAGATCGAGAATTCAAGATCTTTACAGACGCAGGCCGAGTGATGCGACCGCTTTTCGTCGTGGAGACGGACTTCCAGAAACCAAATCGCGGGAGTCTCGTTCTAAATAAGTCTCATATACAGAGGCTCCTCAACGACAAGACAATCGATGTGGCTGGGTTAAACGACGAAGATACAGCAGCGAATAGGTTCGGATGGAGAGGCCTCATCCATAGTGGCACGGTTGAGTATCTTGATGCTGAGGAGGAGGAAACAGCCATGATTATCATGACGCCCGAGGATTTGGAAGAGCACCGGGACCTCATGCAAGGTATTCCTGCGCCGGACGGTGGCCAGGAAAAACACAAACGGATCAAGCCAAAACCGAACCCATCAGTAAGAACCTACACTCACTGTGAGATTCATCCTAGTATGATCCTCGGC-------------------------------------------------------CCGTGAAACTGCGAATGGCTCATTAAATCAGTTATCGTTTATTTGATAGTACCTTACTACTTGGATAACCGTGGTAATTCTAGAGCTAATACATGCTGAAAACCCTGACTTCGGAAAGGGTGTATTTATTAGATAAAAAACCAATGCCCTTT-GGGCTCTTTGGTGATTCATGATAACTTAACGGATCGCATGGCCTTGCGCCGGCGACGGTTCATTCAAATTTCTGCCCTATCAACTTTCGATGGTAAGGTATTGGCTTACCATGGTTTCAACGGGTAACGGGGAATTAGGGTTCGATTCCGGAGAGGGAGCCTGAGAAACGGCTACCACATCCAAGGAAGGCAGCAGGCGCGCAAATTACCCAATCCCGACACGGGGAGGTAGTGACAATAAATACTGATACAGGGCTCTTTTGGGTCTTGTAATCGGAATGAGTACAATTTAAACCTCTTAACGAGGAACAATTGGAGGGCAAGTCTGGTGCCAGCAGCCGCGGTAATTCCAGCTCCAATAGCGTATATTAAAGTTGTTGCAGTTAAAAAGCTCGTAGTTGAATCTTGGGCCTGGCTGGCCGGTCCGCCTCACCGCGTGTACTGGTCTGGCCGGGCCTTTCCTTCTGGAGAACCTCATGCCCTTCAGTGGGTGTGTTGGGGAACCAGGACTTTTACTTTGAAAAAATTAGAGTGTTCAAAGCAGGCCTTTGCTCGAATACGTTAGCATGGAATAATAGAATAGGACGTGCGGTCCTATTTTGTTGGTTTCTAGGACCGCCGTAATGATTAATAGGGATAGTCGGGGGCATCAGTATTCAATTGTCAGAGGTGAAATTCTTGGATTTATTGAAGACTAACTACTGCGAAAGCATTTGCCAAGGATGTTTTCATTAATCAGTGAACGAAAGTTAGGGGATCGAAGACGATCAGATACCGTCGTAGTCTTAACCGTAAACTATGCCGACTAGGGATCGGGCGATGTTTCTATCTTGACTCGCTCGGCACCTTACGAGAAATCAAAGTT---------------?????????????????????????????????????????????????????????????????????????????????????????????????????????????????????????????????????????????????????????????????????????????????????????????????????????????????????????????????????????????????????????????????????????????????????????????????????????????????????????????????????????????????????????????????????????????????????????????????????????????????????????????????????????????????????????????????????????????????????????????????????????????????????????????????????????????????????????????????????????????????????????????????????????????????????????????????????????????????????????????????????????????????????????????????????????????????????????????????????????????????????????????????????????????????????????????????????????????????????????????????????????????????????????????????????????????????????????????????????????????????????????????????????????????????????????????????????????????????????????????????
>Massaria anomia CBS 591 78
TTCCACGAGGACGACCCTTGTTTATTAGCC--TTCTTGTTTCTTCGGCGAGTTCGCTCGTCAGAAGACCCATTTTAAACTCTTTTTTAGAATAAAGCAGTCTGAGTAAAA-TTTTAAATTAATTAAAACTTTCAACAACGGATCTCTTGGTTCTGGCATCGATGAAGAACGCAGCGAAATGCGATAAGTAGTGTGAATTGCAGAATTCAGTGAATCATCGAATCTTTGAACGCACATTGCGCCCTTTGGTATTCCGAAGGGCATGCCTGTTCGAGCGTCATGTAAA-ATCTCAAGCTTAGCTTGGTATTGGGCGTTTTTGTTTCCCCGGAAACTCGCCTTAAAGTTATCGGCGTTACTAT-GTCGGTCTAAAGCGCAGTAAATTGTCGCTAAAAGAGA--CTAATGTAGAGGCTGCCGTTTAAATACTTAATATTATT---AATTGACCTCGG---------------------------------------TGCCCTAGTAACGGCGAGTGAAGCGGCAATAGCTCAAATTTGAAATCTGGCTCTCTTTGGGGGTCCGAGTTGTAATTTGTAGAGGGT-CTTCGGAGTT-GCCTTGGTCTAAGTTCTTTGGAACAGGACGTCATAGAGGGTGAGAACCCCGTACGTGGCCAATGGTCTTCGCCATGTGAAGCCCCTTCGACGAGTCGAG-TGTTTGGGAATGCAGCTCTAAATGGGAGGTATATTTCTTCTAAAGCTAAATACTGGCCAGAGACCGATAGCGCACAAGTAGAGTGATCGAAAGATGAAAAGCACTTTGGAAAGAGAGTTAAAAAGCACGTGAAATTGTTGAAAGGGAAGCGCTTGCAACCAGACTTGCCTGCAGTTGCTCATCTAGGCTTTTGCCTGGTGCACTCTTCTGTAGGCAGGCCAGTATCAGTTCGGGCGGTTGGATAAAGACGTTGGGAATGTAGCTCTCCTCGGAGAGTGTTATAGCCCAGCGTGTAATACAGCCAGCCTGGACTGAGGTCCGCGCTTCGGCTAGGATACTGGCGTAATGGTTGTAAGCGGCCCGTCTTGAAACACGGACCAAGGAGTCTAACATCTATGCGAGTGTTTGGGTGTCAAGCCCGGACGCGTAATGAAAGTGAACGGAGGTAGGAACCT---TTTAGGTGCACTATCGACCGATCCTGATGTCTTCGGATGGATTTGAGTAAGAGCATAGCTGTTGGGACCCGAAAGATGGTGAACTATGCCTGAATAGGGTGAAGTCAGAGGAAACTCTGATGGAGGCTCGCAGCGGTTCTGACGTGCAAATCGATCGTCAAATTTGGGCATAGGGGCGAAAGACTAATCGAACTATCTAGTAGCTGGTTCCTGC--TTCCTAAAACTCACGAAGGACATGTACAAATACCTTCAAAAGTGCGTCGAGAACAACTCGGACTTCAACGTGCAAATGGCTGTAAAAGCCAGCATAATCACGAATGGTCTCAAGTATTCATTGGCGACTGGAAATTGGGGCGACCAGAAGAAAGCAGCATCCTCCAAAGCGGGTGTATCCCAGGTGCTTAATCGTTACACCTATGCCTCGACATTATCTCATCTCCGCCGGACAAATACCCCTGTCGGTCGTGACGGCAAACTTGCAAAACCCCGCCAGTTGCACAATACTCATTGGGGCCTGGTGTGCCCCGCAGAGACACCAGAAGGACAAGCTTGCGGCTTGGTCAAGAACCTGTCATTAATGTGCTACGTTAGCGTTGGATCCGAGAGTACACCTATCACCGACTTCATGAGCCAAAGGAACATGGAGCTTCTCGAAGAGTACGACCCGAGCCTGAATCCTTCGGCCACAAAGGTTTTCGTCAATGGCGTCTGGGTGGGAGTACACACACAGCCGGCACAACTTGTGAGCGTTGTGCAAGAACTCCGGCGCAACGGGACGCTTTCCTATGAGATGAGTCTTGTCCGGGACATTCGAGACCGCGAGTTCAAAATTTTCACCGATGCCGGACGTGTCATGAGACCCTTGTTCGTCGTTGACCAAAACAACACCAACCCAAACACTGGCGGTCTTGTTCTCAACAGGGCTCACATTGACAAGATCAAGCAGGACAAGGAAATTGACACGCAAGGCCTGAGCGATGAGGACGCCGCAGCTATGAAGTACGGTTGGAGGGGTCTCATCAACGACGGTGTCGTAGAATATCTCGATGCCGAAGAGGAAGAGTCTGCTATGATCGTCATGTCTCCCGAGGATTTAGAAGACCACCGCGCCCTAAAAGCGGGAGACAAGATAGAGCAAGAAGGCGGCGATCCTCACAAGCGAATCAAACCACCGCCGAATCCCGCTGTCAAGGCATACACCCACTGTGAGATTCATCCAAGTATGCTTCTTGGAATCTGTGCCAGTATC-------------------------------------------------TGCGAATGGCTCATTAAATCAGTTATCGTTTATTTGATAGTACC-TACTACTTGG---AACGTGGTAATTCTAGAGCTAATACATGCTAAAAACCCCAA--TTGGAAGGGGTGTATTTATTAGATAAAAAACCAATGCCCTTCGGGGCTCTTTGGTGATTCATAATAACTTAACGGAT---GCAGCCTTGCG-CGGCGACGGTTCATTCAAATTTCTGCCCTATCAACTTTCGATGGTAAGGTATTGGCTTACCATGGTTTCAACGGGTAACGGGGAATTAGGGTTCGACTCCGGAGAGGGAGCCTGAGAAACGGCTACCACATCCAAGGAAGGCAGCAGGCGCGCAAATTACCCAATCCCGACACGGGGAGGTAGTGACAATAAATACTGATACAGGGCTCTTTCGGGTCTTGTAATTGGAATGAGTACAATTTAAATCCCTTAACGAGGAACAATTGGAGGGCAAGTCTGGTGCCAGCAGCCGCGGTAATTCCAGCTCCAATAGCGTATATTAAAGTTGTTGCAGTTAAAAAGCTCGTAGTTGAACCTTGGGCCTGGCTGGCCGGTCCGCCTCACCGCGTGTACTGGTCCGGCCGGGCCTTTCTTTCTGGAGATCCCCATGCCCTTCACTGGGTGTGGTGGGGAACCAGGACTTTTACTGTGAAAAAATTAGAGTGTTCAAAGCAGGCCTTTGCTCGAATACATTAGCATGGAATAATAGAATAGGACGTGCGGTTCTATTTTGTTGGTTTCTAGGACCGCCGTAATGATTAATAGGGATAGTCGGGGGCATCAGTATTCAATTGTCAGAGGTGAAATTCTTGGATTTATTGAAGACTAACTACTGCGAAAGCATTTGCCAAGGATGTTTTCATTAATCAGTGAACGAAAGTTAGGGGATCGAAGACGATCAGATACCGTCGTAGTCTTAACCGTAAACTATGCCGACTAGGGATCGGGCGATGTTGCTATCATGACTCGCTCGGCACCTTACGAGAAATCAAAGTTTTTGGGTTCTGGGGG?????????????????????????????????????????????????????????????????????????????????????????????????????????????????????????????????????????????????????????????????????????????????????????????????????????????????????????????????????????????????????????????????????????????????????????????????????????????????????????????????????????????????????????????????????????????????????????????????????????????????????????????????????????????????????????????????????????????????????????????????????????????????????????????????????????????????????????????????????????????????????????????????????????????????????????????????????????????????????????????????????????????????????????????????????????????????????????????????????????????????????????????????????????????????????????????????????????????????????????????????????????????????????????????????????????????????????????????????????????????????????????????????????????????????????????????????????????????????????????????????
>Massaria ariae M52
?????????????????????????????????????????????????????????????????????????????????????????????????????????????????????????????????????????????????????????????????????????????????????????????????????????????????????????????????????????????????????????????????????????????????????????????????????????????????????????????????????????????????????????????????????????????????????????????????????????????????????????????????????????????????????????????????????AGCATATCAATAAGCGGAGGAAAAGAAACCAACAGGGATTGCCCTAGTAACGGCGAGTGAAGCGGCAATAGCTCAAATTTGAAATCTGGCTCCCTTCGGGGGTCCGAGTTGTAATTTGTAGAGGGTGCTTCGGCGTTGGCCTTGGTCTAAGTTCTTTGGAACAGGACGTCATAGAGGGTGAGAACCCCGTACGTGGCCAGTGGTCTTCGCCATGTGAAGCCCCTTCGACGAGTCGAGTTGTTTGGGAATGCAGCTCTAAATGGGAGGTATATTTCTTCTAAAGCTAAATACTGGCCAGAGACCGATAGCGCACAAGTAGAGTGATCGAAAGATGAAAAGCACTTTGGAAAGAGAGTTAAAAAGCACGTGAAATTGTTGAAAGGGAAGCGCTTGCAACCAGACTTGCTTGCAGTTGCTCATCTAGGCTTTTGCCTGGTGCACTCTTCTGTAGGCAGGCCAGTATCAGTTCGGGCGGTTGGATAAAGACGTTGGGAATGTAGCTCTCCTTGGAGAGTGTTATAGCCCAGCGTGCAATACAGCCAGCCTGGACTGAGGTCCGCGCTTCGGCTAGGATACTGGCGTAATGGTTGTAAGCGGCCCGTCTTGAAACACGGACCAAGGAGTCTAACATCTATGCGAGTGTTTGGGTGTCAAGCCCGGGCGCGTAATGAAAGTGAACGGAGGTAGGAACCT---CTTAGGCGCACTATCGACCGATCCTGATGTCTTCGGATGGATTTGAGTAAGAGCATAGCTGTTGGGACCCGAAAGATGGTGAACTATGCCTGAATAGGGTGAAGTCAGAGGAAACTCTGATGGAGGCTCGCAGCGGTTCTGACGTGCAAATCGATCGTCAAATTTGGGCATAGGGGCGAAAGACTAATCCGAAC----------------------?????????????????????????????????????????????????????????????????????????????????????????????????????????????????????????????????????????????????????????????????????????????????????????????????????????????????????????????????????????????????????????????????????????????????????????????????????????????????????????????????????????????????????????????????????????????????????????????????????????????????????????????????????????????????????????????????????????????????????????????????????????????????????????????????????????????????????????????????????????????????????????????????????????????????????????????????????????????????????????????????????????????????????????????????????????????????????????????????????????????????????????????????????????????????????????????????????????????????????????????????????????????????????????????????????????????????????????????????????????????????????????????????????????????????????????????????????????????????????????????????????????????????????????????????????????????????????????????????????????????-----TAGCCATGCATGTCT-AGTATAAGCAA-TTATACCGTGAAACTGCGAATGGCTCATTAAATCAGTTATCGTTTATTTGATAGTACCTTACTACTTGGATAACCGTGGTAATTCTAGAGCTAATACATGCTAAAAACCCCAACTTCGGAAGGGGTGTATTTATTAGATAAAAAACCAATGCCCTTCGGGGCTCCTTGGTGATTCATAATAACTTAACGGATCGCATGGCCTTGCGCCGGCGACGGTTCATTCAAATTTCTGCCCTATCAACTTTCGATGGTAAGGTATTGGCTTACCATGGTTTCAACGGGTAACGGGGAATTAGGGTTCGACTCCGGAGAGGGAGCCTGAGAAACGGCTACCACATCCAAGGAAGGCAGCAGGCGCGCAAATTACCCAATCCCGACACGGGGAGGTAGTGACAATAAATACTGATACAGGGCTCTTTCGGGTCTTGTAATTGGAATGAGTACAATTTAAATCCCTTAACGAGGAACAATTGGAGGGCAAGTCTGGTGCCAGCAGCCGCGGTAATTCCAGCTCCAATAGCGTATATTAAAGTTGTTGCAGTTAAAAAGCTCGTAGTTGAACCTTGGGCCTGGCTGGCCGGTCCGCCTCACCGCGTGTACTGGTCCGGCCGGGCCTTTCTTTCTGGAGATCCCCATGTCCTTCACTGGGTGTGGCGGGGAACCAGGACTTTTACTGAGAAAAAATTAGAGTGTTCAAAGCAGGCCTTTGCTCGAATATTCCAGCTTGGAATAATAGAATAGGACGTGCGGTTCTATTTTGTTGGTTTCTAGGACCGCCGTAATGATTAATAGGGATAGTCGGGGGCATCAGTATTCAATTGTCAGAGGTGAAATTCTTGGATTTATTGAAGACTAACTACTGCGAAAGCATTTGCCAAGGATGTTTTCATTAATCAGTGAACGAAAGTTAGGGGATCGAAGACGATCAGATACCGTCGTAGTCTTAACCGTAAACTATGCCGACTAGGGATCGGGCG-------------------------------------------------------------CTCGCAGGCCGACTGCGCCATTCTCATCATTGCCGCTGGAACTGGTGAGTTCGAGGCCGGTATCTCCAAGGACGGTCAGACGCGTGAGCACGCCCTGCTTGCCTACACCCTCGGTGTCAAGCAGCTCATCGTCGCCATCAACAAGATGGACACCACCAAGTGGTCTGAGGAGCGTTACAACGAAATCATCAAGGAGACCTCCAACTTCATCAAGAAGGTCGGCTACAACCCCAAGACCGTTCCCTTCGTCCCCATCTCCGGCTTCAACGGCGACAACATGATCGAGGCCTCGACCAACGCCCCCTGGTACAAGGGCTGGGAGAAGGAGACCAAGACCAAGGTCACTGGTAAGACCCTTCTCGAGGCCATTGACGGCATTGACCCCCCGTCGCGTCCCTCCGACAAGCCCCTCCGCCTGCCCCTCCAGGATGTGTACAAGATCGGCGGTATTGGCACGGTCCCCGTCGGCCGTGTCGAGACTGGTGTCATCAAGGCCGGTATGGTCGTCACCTTCGCCCCCGCTGGTGTCACCACTGAAGTCAAGTCCGTCGAGATGCACCACGAGCAGCTCGTCGAGGGTGTTCCCGGTGACAACGTCGGCTTCAACGTCAAGAACGTCTCCGTCAAGGAGATCCGCCGTGGTAACGTTGCCGGTGACTCCAAGCAAGACCCCCCCAAGGGCTGCGAGTCTTTCAACGCCCAGGTCATTGTCCTCAACCACCCCGGCCAGGTCGGTGCTGGGTACGCCCCAGTGTTGGACTGCCACACTGC----------------------------------------------------------------------------------------------------------------------------------------------------------------------------------------------
>Massaria ariae T CBS 125589
?????????????????????????????????????????????????????????????????????????????????????????????????????????????????????????????????????????????????????????????????????????????????????????????????????????????????????????????????????????????????????????????????????????????????????????????????????????????????????????????????????????????????????????????????????????????????????????????????????????????????????????????????????????????????????????????????????AGCATATCAATAAGCGGAGGAAAAGAAACCAACAGGGATTGCCCTAGTAACGGCGAGTGAAGCGGCAATAGCTCAAATTTGAAATCTGGCTCCCTTCGGGGGTCCGAGTTGTAATTTGTAGAGGGTGCTTCGGCGTTGGCCTTGGTCTAAGTTCTTTGGAACAGGACGTCATAGAGGGTGAGAACCCCGTACGTGGCCAGTGGTCTTCGCCATGTGAAGCCCCTTCGACGAGTCGAGTTGTTTGGGAATGCAGCTCTAAATGGGAGGTATATTTCTTCTAAAGCTAAATACTGGCCAGAGACCGATAGCGCACAAGTAGAGTGATCGAAAGATGAAAAGCACTTTGGAAAGAGAGTTAAAAAGCACGTGAAATTGTTGAAAGGGAAGCGCTTGCAACCAGACTTGCTTGCAGTTGCTCATCTAGGCTTTTGCCTGGTGCACTCTTCTGTAGGCAGGCCAGTATCAGTTCGGGCGGTTGGATAAAGACGTTGGGAATGTAGCTCTCCTTGGAGAGTGTTATAGCCCAGCGTGCAATACAGCCAGCCTGGACTGAGGTCCGCGCTTCGGCTAGGATACTGGCGTAATGGTTGTAAGCGGCCCGTCTTGAAACACGGACCAAGGAGTCTAACATCTATGCGAGTGTTTGGGTGTCAAGCCCGGGCGCGTAATGAAAGTGAACGGAGGTAGGAACCT---CTTAGGCGCACTATCGACCGATCCTGATGTCTTCGGATGGATTTGAGTAAGAGCATAGCTGTTGGGACCCGAAAGATGGTGAACTATGCCTGAATAGGGTGAAGTCAGAGGAAACTCTGATGGAGGCTCGCAGCGGTTCTGACGTGCAAATCGATCGTCAAATTTGGGCATAGGGGCGAAAGACTAATCGAAC-----------------------?????????????????????????????????????????????????????????????????????????????????????????????????????????????????????????????????????????????????????????????????????????????????????????????????????????????????????????????????????????????????????????????????????????????????????????????????????????????????????????????????????????????????????????????????????????????????????????????????????????????????????????????????????????????????????????????????????????????????????????????????????????????????????????????????????????????????????????????????????????????????????????????????????????????????????????????????????????????????????????????????????????????????????????????????????????????????????????????????????????????????????????????????????????????????????????????????????????????????????????????????????????????????????????????????????????????????????????????????????????????????????????????????????????????????????????????????????????????????????????????????????????????????????????????????????????????????????????????????????????????----ATAGCCATGCATGTCT-AGTATAAGCAA-TTATACCGTGAAACTGCGAATGGCTCATTAAATCAGTTATCGTTTATTTGATAGTACCTTACTACTTGGATAACCGTGGTAATTCTAGAGCTAATACATGCTAAAAACCCCAACTTCGGAAGGGGTGTATTTATTAGATAAAAAACCAATGCCCTTCGGGGCTCCTTGGTGATTCATAATAACTTAACGGATCGCATGGCCTTGCGCCGGCGACGGTTCATTCAAATTTCTGCCCTATCAACTTTCGATGGTAAGGTATTGGCTTACCATGGTTTCAACGGGTAACGGGGAATTAGGGTTCGACTCCGGAGAGGGAGCCTGAGAAACGGCTACCACATCCAAGGAAGGCAGCAGGCGCGCAAATTACCCAATCCCGACACGGGGAGGTAGTGACAATAAATACTGATACAGGGCTCTTTCGGGTCTTGTAATTGGAATGAGTACAATTTAAATCCCTTAACGAGGAACAATTGGAGGGCAAGTCTGGTGCCAGCAGCCGCGGTAATTCCAGCTCCAATAGCGTATATTAAAGTTGTTGCAGTTAAAAAGCTCGTAGTTGAACCTTGGGCCTGGCTGGCCGGTCCGCCTCACCGCGTGTACTGGTCCGGCCGGGCCTTTCTTTCTGGAGATCCCCATGTCCTTCACTGGGTGTGGCGGGGAACCAGGACTTTTACTGAGAAAAAATTAGAGTGTTCAAAGCAGGCCTTTGCTCGAATATTCCAGCTTGGAATAATAGAATAGGACGTGCGGTTCTATTTTGTTGGTTTCTAGGACCGCCGTAATGATTAATAGGGATAGTCGGGGGCATCAGTATTCAATTGTCAGAGGTGAAATTCTTGGATTTATTGAAGACTAACTACTGCGAAAGCATTTGCCAAGGATGTTTTCATTAATCAGTGAACGAAAGTTAGGGGATCGAAGACGATCAGATACCGTCGTAGTCTTAACCGTAAACTATGCCGACTAGGGATCGGGCGATGTTGTTTTTTTGACTCGCTCGGCACCTTACGAGAAATCAAAGTTTTTGGGTTCTGGGGGCTCGCAGGCCGACTGCGCCATTCTCATCATTGCCGCTGGAACTGGTGAGTTCGAGGCCGGTATCTCCAAGGACGGTCAGACGCGTGAGCACGCCCTGCTTGCCTACACCCTCGGTGTCAAGCAGCTCATCGTCGCCATCAACAAGATGGACACCACCAAGTGGTCTGAGGAGCGTTACAACGAAATCATCAAGGAGACCTCCAACTTCATCAAGAAGGTCGGCTACAACCCCAAGACCGTTCCCTTCGTCCCCATCTCCGGCTTCAACGGCGACAACATGATCGAGGCCTCGACCAACGCCCCCTGGTACAAGGGCTGGGAGAAGGAGACCAAGACCAAGGTCACTGGTAAGACCCTTCTCGAGGCCATTGACGGCATTGACCCCCCGTCGCGTCCCTCCGACAAGCCCCTCCGCCTGCCCCTCCAGGATGTGTACAAGATCGGCGGTATTGGCACGGTCCCCGTCGGCCGTGTCGAGACTGGTGTCATCAAGGCCGGTATGGTCGTCACCTTCGCCCCCGCTGGTGTCACCACTGAAGTCAAGTCCGTCGAGATGCACCACGAGCAGCTCGTCGAGGGTGTTCCCGGTGACAACGTCGGCTTCAACGTCAAGAACGTCTCCGTCAAGGAGATCCGCCGTGGTAACGTTGCCGGTGACTCCAAGCAAGACCCCCCCAAGGGCTGCGAGTCTTTCAACGCCCAGGTCATTGTCCTCAACCACCCCGGCCAGGTCGGTGCTGGGTACGCCCCAGTGTTGGACTGCCACACTGC----------------------------------------------------------------------------------------------------------------------------------------------------------------------------------------------
>Massaria aucupariae M37
?????????????????????????????????????????????????????????????????????????????????????????????????????????????????????????????????????????????????????????????????????????????????????????????????????????????????????????????????????????????????????????????????????????????????????????????????????????????????????????????????????????????????????????????????????????????????????????????????????????????????????????????????????????????????????????????????????AGCATATCAATAAGCGGAGGAAAAGAAACCAACAGGGATTGCCCTAGTAACGGCGAGTGAAGCGGCAATAGCTCAAATTTGAAATCTGGCTCCCTTCGGGGGTCCGAGTTGTAATTTGTAGAGGGTGCTTCGGCGTTGGCCTTGGTCTAAGTTCTTTGGAACAGGACGTCATAGAGGGTGAGAACCCCGTACGTGGCCAGTGGTCTTCGCCATGTGAAGCCCCTTCGACGAGTCGAGTTGTTTGGGAATGCAGCTCTAAATGGGAGGTATATTTCTTCTAAAGCTAAATACTGGCCAGAGACCGATAGCGCACAAGTAGAGTGATCGAAAGATGAAAAGCACTTTGGAAAGAGAGTTAAAAAGCACGTGAAATTGTTGAAAGGGAAGCGCTTGCAACCAGACTTGCTTGCAGTTGCTCATCTAGGCTTTTGCCTGGTGCACTCTTCTGTAGGCAGGCCAGTATCAGTTCGGGCGGTTGGATAAAGACGCTGGGAATGTAGCTCTCCTCGGAGAGTGTTATAGCCCAGCGTGTAATACAGCCAGCCTGGACTGAGGTCCGCGCTTCGGCTAGGATACTGGCGTAATGGTTGTAAGCGGCCCGTCTTGAAACACGGACCAAGGAGTCTAACATCTATGCGAGTGTTTGGGTGTCAAGCCCGGGCGCGTAATGAAAGTGAACGGAGGTAGGAACCT---CTTAGGCGCACTATCGACCGATCCTGATGTCTTCGGATGGATTTGAGTAAGAGCATAGCTGTTGGGACCCGAAAGATGGTGAACTATGCCTGAATAGGGTGAAGTCAGAGGAAACTCTGATGGAGGCTCGCAGCGGTTCTGACGTGCAAATCGATCGTCAAATTTGGGCATAGGGGCGAAAGACTAATCGAACCAT--------------------?????????????????????????????????????????????????????????????????????????????????????????????????????????????????????????????????????????????????????????????????????????????????????????????????????????????????????????????????????????????????????????????????????????????????????????????????????????????????????????????????????????????????????????????????????????????????????????????????????????????????????????????????????????????????????????????????????????????????????????????????????????????????????????????????????????????????????????????????????????????????????????????????????????????????????????????????????????????????????????????????????????????????????????????????????????????????????????????????????????????????????????????????????????????????????????????????????????????????????????????????????????????????????????????????????????????????????????????????????????????????????????????????????????????????????????????????????????????????????????????????????????????????????????????????????????????????????????????????????????????-----TAGCCATGCATGTCT-AGTATAAGCAA-TTATACCGTGAAACTGCGAATGGCTCATTAAATCAGTTATCGTTTATTTGATAGTACCTTACTACTTGGATAACCGTGGTAATTCTAGAGCTAATACATGCTAAAAACCCCAACTTCGGAAGGGGTGTATTTATTAGATAAAAAACCAATGCCCTTCGGGGCTCCTTGGTGATTCATAATAACTTAACGGATCGCATGGCCTTGCGCCGGCGACGGTTCATTCAAATTTCTGCCCTATCAACTTTCGATGGTAAGGTATTGGCTTACCATGGTTTCAACGGGTAACGGGGAATTAGGGTTCGACTCCGGAGAGGGAGCCTGAGAAACGGCTACCACATCCAAGGAAGGCAGCAGGCGCGCAAATTACCCAATCCCGACACGGGGAGGTAGTGACAATAAATACTGATACAGGGCTCTTTCGGGTCTTGTAATTGGAATGAGTACAATTTAAATCCCTTAACGAGGAACAATTGGAGGGCAAGTCTGGTGCCAGCAGCCGCGGTAATTCCAGCTCCAATAGCGTATATTAAAGTTGTTGCAGTTAAAAAGCTCGTAGTTGAACCTTGGGCCTGGCTGGCCGGTCCGCCTCACCGCGTGTACTGGTCCGGCCGGGCCTTTCTTTCTGGAGATCCCCATGTCCTTCACTGGGTGTGGCGGGGAACCAGGACTTTTACTGAGAAAAAATTAGAGTGTTCAAAGCAGGCCTTTGCTCGAATATTCCAGCTTGGAATAATAGAATAGGACGTGCGGTTCTATTTTGTTGGTTTCTAGGACCGCCGTAATGATTAATAGGGATAGTCGGGGGCATCAGTATTCAATTGTCAGAGGTGAAATTCTTGGATTTATTGAAGACTAACTACTGCGAAAGCATTTGCCAAGGATGTTTTCATTAATCAGTGAACGAAAGTTAGGGGATCGAAGACGATCAGATACCGTCGTAGTCTTAACCGTAAACTATGCCGACTAGGGATCGGGCGATGTTGTTTTTTTGACTCGCTCGGCACCTTACGAGAAATCAAAGTTTTTGGGTTCTGGGGGCTCCCAGGCTGACTGCGCCATTCTCATCATTGCCGCTGGAACTGGTGAGTTCGAGGCCGGTATCTCCAAGGACGGTCAGACGCGTGAGCACGCCCTGCTTGCCTACACCCTCGGTGTCAAGCAGCTCATCGTCGCCATCAACAAGATGGACACCACCAAGTGGTCTGAGGACCGTTACAACGAAATCATCAAGGAGACCTCCAACTTCATCAAGAAGGTCGGCTACAACCCCAAGACCGTTCCCTTCGTCCCCATCTCCGGCTTCAACGGCGACAACATGATCGAGGCCTCGAGCAACGCCCCCTGGTACAAGGGCTGGGAGAAGGAGACCAAGACCAAGGTCACTGGTAAGACCCTTCTCGAGGCCATCGACGGCATTGACCCCCCGTCGCGTCCCTCCGACAAGCCCCTCCGCCTGCCCCTCCAGGACGTGTACAAGATCGGTGGTATTGGCACGGTCCCCGTCGGCCGTGTCGAGACTGGTGTCATCAAGGCCGGTATGGTCGTCACCTTCGCCCCCGCTGGTGTCACCACTGAAGTCAAATCCGTCGAGATGCACCACGAGCAGCTCGTCGAGGGTCTTCCCGGTGACAACGTCGGCTTCAACGTCAAGAACGTCTCCGTCAAGGAGATCCGCCGTGGTAACGTTGCCGGTGACTCCAAGCAAGACCCCCCCAAGGGCTGCGAGTCCTTCAACGCCCAGGTCATTGTCCTCAACCACCCTGGCCAGGTCGGTGCTGGGTACGCCCCAGTGTTGGACTGCCACACTGC----------------------------------------------------------------------------------------------------------------------------------------------------------------------------------------------
>Massaria aucupariae T CBS 128225
?????????????????????????????????????????????????????????????????????????????????????????????????????????????????????????????????????????????????????????????????????????????????????????????????????????????????????????????????????????????????????????????????????????????????????????????????????????????????????????????????????????????????????????????????????????????????????????????????????????????????????????????????????????????????????????????????????AGCATATCAATAAGCGGAGGAAAAGAAACCAACAGGGATTGCCCTAGTAACGGCGAGTGAAGCGGCAATAGCTCAAATTTGAAATCTGGCTCCCTTCGGGGGTCCGAGTTGTAATTTGTAGAGGGTGCTTCGGCGTTGGCCTTGGTCTAAGTTCTTTGGAACAGGACGTCATAGAGGGTGAGAACCCCGTACGTGGCCAGTGGTCTTCGCCATGTGAAGCCCCTTCGACGAGTCGAGTTGTTTGGGAATGCAGCTCTAAATGGGAGGTATATTTCTTCTAAAGCTAAATACTGGCCAGAGACCGATAGCGCACAAGTAGAGTGATCGAAAGATGAAAAGCACTTTGGAAAGAGAGTTAAAAAGCACGTGAAATTGTTGAAAGGGAAGCGCTTGCAACCAGACTTGCTTGCAGTTGCTCATCTAGGCTTTTGCCTGGTGCACTCTTCTGTAGGCAGGCCAGTATCAGTTCGGGCGGTTGGATAAAGACGCTGGGAATGTAGCTCTCCTCGGAGAGTGTTATAGCCCAGCGTGTAATACAGCCAGCCTGGACTGAGGTCCGCGCTTCGGCTAGGATACTGGCGTAATGGTTGTAAGCGGCCCGTCTTGAAACACGGACCAAGGAGTCTAACATCTATGCGAGTGTTTGGGTGTCAAGCCCGGGCGCGTAATGAAAGTGAACGGAGGTAGGAACCT---CTTAGGCGCACTATCGACCGATCCTGATGTCTTCGGATGGATTTGAGTAAGAGCATAGCTGTTGGGACCCGAAAGATGGTGAACTATGCCTGAATAGGGTGAAGTCAGAGGAAACTCTGATGGAGGCTCGCAGCGGTTCTGACGTGCAAATCGATCGTCAAATTTGGGCATAGGGGCGAAAGACTAATCGAAC-----------------------?????????????????????????????????????????????????????????????????????????????????????????????????????????????????????????????????????????????????????????????????????????????????????????????????????????????????????????????????????????????????????????????????????????????????????????????????????????????????????????????????????????????????????????????????????????????????????????????????????????????????????????????????????????????????????????????????????????????????????????????????????????????????????????????????????????????????????????????????????????????????????????????????????????????????????????????????????????????????????????????????????????????????????????????????????????????????????????????????????????????????????????????????????????????????????????????????????????????????????????????????????????????????????????????????????????????????????????????????????????????????????????????????????????????????????????????????????????????????????????????????????????????????????????????????????????????????????????????????????????????CAAGATAGCCATGCATGTCT-AGTATAAGCAA-TTATACCGTGAAACTGCGAATGGCTCATTAAATCAGTTATCGTTTATTTGATAGTACCTTACTACTTGGATAACCGTGGTAATTCTAGAGCTAATACATGCTAAAAACCCCAACTTCGGAAGGGGTGTATTTATTAGATAAAAAACCAATGCCCTTCGGGGCTCCTTGGTGATTCATAATAACTTAACGGATCGCATGGCCTTGCGCCGGCGACGGTTCATTCAAATTTCTGCCCTATCAACTTTCGATGGTAAGGTATTGGCTTACCATGGTTTCAACGGGTAACGGGGAATTAGGGTTCGACTCCGGAGAGGGAGCCTGAGAAACGGCTACCACATCCAAGGAAGGCAGCAGGCGCGCAAATTACCCAATCCCGACACGGGGAGGTAGTGACAATAAATACTGATACAGGGCTCTTTCGGGTCTTGTAATTGGAATGAGTACAATTTAAATCCCTTAACGAGGAACAATTGGAGGGCAAGTCTGGTGCCAGCAGCCGCGGTAATTCCAGCTCCAATAGCGTATATTAAAGTTGTTGCAGTTAAAAAGCTCGTAGTTGAACCTTGGGCCTGGCTGGCCGGTCCGCCTCACCGCGTGTACTGGTCCGGCCGGGCCTTTCTTTCTGGAGATCCCCATGTCCTTCACTGGGTGTGGCGGGGAACCAGGACTTTTACTGAGAAAAAATTAGAGTGTTCAAAGCAGGCCTTTGCTCGAATATTCCAGCTTGGAATAATAGAATAGGACGTGCGGTTCTATTTTGTTGGTTTCTAGGACCGCCGTAATGATTAATAGGGATAGTCGGGGGCATCAGTATTCAATTGTCAGAGGTGAAATTCTTGGATTTATTGAAGACTAACTACTGCGAAAGCATTTGCCAAGGATGTTTTCATTAATCAGTGAACGAAAGTTAGGGGATCGAAGACGATCAGATACCGTCGTAGTCTTAACCGTAAACTATGCCGACTAGGGATCGGGCGATGTTGTTTTTTTGACTCGCTCGGCACCTTACGAGAAATCAAAGTTTTTGGGTTCTGGGGGCTCCCAGGCTGACTGCGCCATTCTCATCATTGCCGCTGGAACTGGTGAGTTCGAGGCCGGTATCTCCAAGGACGGTCAGACGCGTGAGCACGCCCTGCTTGCCTACACCCTCGGTGTCAAGCAGCTCATCGTCGCCATCAACAAGATGGACACCACCAAGTGGTCTGAGGACCGTTACAACGAAATCATCAAGGAGACCTCCAACTTCATCAAGAAGGTCGGCTACAACCCCAAGACCGTTCCCTTCGTCCCCATCTCCGGCTTCAACGGCGACAACATGATCGAGGCCTCGAGCAACGCCCCCTGGTACAAGGGCTGGGAGAAGGAGACCAAGACCAAGGTCACTGGTAAGACCCTTCTCGAGGCCATCGACGGCATTGACCCCCCGTCGCGTCCCTCCGACAAGCCCCTCCGCCTGCCCCTCCAGGACGTGTACAAGATCGGTGGTATTGGCACGGTCCCCGTCGGCCGTGTCGAGACTGGTGTCATCAAGGCCGGTATGGTCGTCACCTTCGCCCCCGCTGGTGTCACCACTGAAGTCAAATCCGTCGAGATGCACCACGAGCAGCTCGTCGAGGGTCTTCCCGGTGACAACGTCGGCTTCAACGTCAAGAACGTCTCCGTCAAGGAGATCCGCCGTGGTAACGTTGCCGGTGACTCCAAGCAAGACCCCCCCAAGGGCTGCGAGTCCTTCAACGCCCAGGTCATTGTCCTCAACCACCCTGGCCAGGTCGGTGCTGGGTACGCCCCAGTGTTGGACTGCCACACTGC----------------------------------------------------------------------------------------------------------------------------------------------------------------------------------------------
>Massaria campestris M30
?????????????????????????????????????????????????????????????????????????????????????????????????????????????????????????????????????????????????????????????????????????????????????????????????????????????????????????????????????????????????????????????????????????????????????????????????????????????????????????????????????????????????????????????????????????????????????????????????????????????????????????????????????????????????????????????????????AGCATATCAATAAGCGGAGGAAAAGAAACCAACAGGGATTGCCCTAGTAACGGCGAGTGAAGCGGCAATAGCTCAAATTTGAAATCTGGCTCTCTTGGGGGGTCCGAGTTGTAATTTGTAGAGGGTGCTTCGGCGTTGGCCTTGGTCTAAGTTCTTTGGAACAGGACGTCATAGAGGGTGAGAACCCCGTACGTGGCCAGTGGTCTTCGCCATGTGAAGCCCCTTCGACGAGTCGAGTTGTTTGGGAATGCAGCTCTAAATGGGAGGTATATTTCTTCTAAAGCTAAATACTGGCCAGAGACCGATAGCGCACAAGTAGAGTGATCGAAAGATGAAAAGCACTTTGGAAAGAGAGTTAAAAAGCACGTGAAATTGTTGAAAGGGAAGCGCTTGCAACCAGACTTGCTTGCAGTTGCTCATCTAGGCTTTTGCCTGGTGCACTCTTCTGCAGGCAGGCCAGTATCAGTTCGGGCGGTTGGATAAAGACGTTGGGAATGTAGCACTCCTCGGAGTGTGTTATAGCCCAGCGTGTAATACAGCCAGCCTGGACTGAGGTCCGCGCTTTGGCTAGGATACTGGCGTAATGGTTGTAAGCGGCCCGTCTTGAAACACGGACCAAGGAGTCTAACATCTATGCGAGTGTTTGGGTGTCAAGCCCAGGCGCGTAATGAAAGTGAACGGAGGTAGGAACCT---TTTAGGTGCACTATCGACCGATCCTGATGTCTTCGGAAGGATTTGAGTAAGAGCATAGCTGTTGGGACCCGAAAGATGGTGAACTATGCCTGAATAGGGTGAAGTCAGAGGAAACTCTGATGGAGGCTCGCAGCGGTTCTGACGTGCAAATCGATCGTCAAATTTGGGCATAGGGGCGAAAGACTAATCGAACCAT--------------------????????????????????????????????????????????????????????????????????????????????????????????????????????????????????????????????????????????????????????????????????????????????????????????????????????????????????????????????????????????????????????????????????????????????????????????????????????????????????????????????????????????????????????????????????????????????????????????????????????????????????????????????????????????????????????????????????????????????????????????????????????????????????????????????????????????????????????????????????????????????????????????????????????????????????????????????????????????????????????????????????????????????????????????????????????????????????????????????????????????????????????????????????????????????????????????????????????????????????????????????????????????????????????????????????????????????????????????????????????????????????????????????????????????????????????????????????????????????????????????????????????????????????????????????????????????????????????????????????????????????????????????????????????????????????????????????????????????????????????????????????????????????????????????????????????????????????????????????????????????????????????????????????????????????????????????????????????????????????????????????????????????????????????????????????????????????????????????????????????????????????????????????????????????????????????????????????????????????????????????????????????????????????????????????????????????????????????????????????????????????????????????????????????????????????????????????????????????????????????????????????????????????????????????????????????????????????????????????????????????????????????????????????????????????????????????????????????????????????????????????????????????????????????????????????????????????????????????????????????????????????????????????????????????????????????????????????????????????????????????????????????????????????????????????????????????????????????????????????????????????????????????????????????????????????????????????????????????????????????????????????????????????????????????CTCGCAGGCCGACTGTGCTATTCTCATCATCGCCGCTGGAACTGGTGAGTTCGAAGCCGGTATCTCCAAGGATGGCCAGACGCGTGAGCACGCCCTGCTTGCCTACACGCTCGGTGTCAAGCAACTCATCGTCGCCATCAACAAGATGGACACCACCAAGTGGTCTGAGGAGCGTTTCAACGAAATCATCAAGGAGACGTCCAACTTCATCAAGAAGGTCGGCTACAACCCCAAGACCGTCCCCTTCGTCCCCATCTCCGGCTTCAACGGTGACAACATGATCGATGCCTCGAGCAACTGCCCCTGGTACAAGGGCTGGGAGAAGGAGACCAAGACCAAGTCTACTGGTAAGACGCTCCTGGAGGCCATCGACAGCATCGACCCCCCGTCCCGTCCCTCTGACAAGCCCCTCCGTCTGCCCCTCCAGGATGTGTACAAGATCGGTGGTATTGGCACGGTCCCCGTCGGCCGTGTCGAGACTGGTGTCATCAAGGCCGGTATGGTCGTCACCTTCGCCCCCGCTGGTGTCACCACGGAAGTAAAGTCGGTTGAGATGCACCACGAGCAGCTCGTCGAGGGTCTTCCCGGTGACAACGTCGGCTTCAACGTCAAGAACGTCTCCGTCAAGGAGATCCGCCGTGGTAACGTTGCCGGTGACTCCAAGCAAGACCCCCCCAAGGGCTGCGAGTCTTTCAACGCCCAAGTCATTGTCCTCAACCACCCTGGCCAGGTCGGTGCTGGTTACGCTCCCGTCTTGGATTGCCACACTGC----------------------------------------------------------------------------------------------------------------------------------------------------------------------------------------------
>Massaria campestris T CBS 125594
?????????????????????????????????????????????????????????????????????????????????????????????????????????????????????????????????????????????????????????????????????????????????????????????????????????????????????????????????????????????????????????????????????????????????????????????????????????????????????????????????????????????????????????????????????????????????????????????????????????????????????????????????????????????????????????????????????AGCATATCAATAAGCGGAGGAAAAGAAACCAACAGGGATTGCCCTAGTAACGGCGAGTGAAGCGGCAATAGCTCAAATTTGAAATCTGGCTCTCTTGGGGGGTCCGAGTTGTAATTTGTAGAGGGTGCTTCGGCGTTGGCCTTGGTCTAAGTTCTTTGGAACAGGACGTCATAGAGGGTGAGAACCCCGTACGTGGCCAGTGGTCTTCGCCATGTGAAGCCCCTTCGACGAGTCGAGTTGTTTGGGAATGCAGCTCTAAATGGGAGGTATATTTCTTCTAAAGCTAAATACTGGCCAGAGACCGATAGCGCACAAGTAGAGTGATCGAAAGATGAAAAGCACTTTGGAAAGAGAGTTAAAAAGCACGTGAAATTGTTGAAAGGGAAGCGCTTGCAACCAGACTTGCTTGCAGTTGCTCATCTAGGCTTTTGCCTGGTGCACTCTTCTGCAGGCAGGCCAGTATCAGTTCGGGCGGTTGGATAAAGACGTTGGGAATGTAGCACTCCTCGGAGTGTGTTATAGCCCAGCGTGTAATACAGCCAGCCTGGACTGAGGTCCGCGCTTTGGCTAGGATACTGGCGTAATGGTTGTAAGCGGCCCGTCTTGAAACACGGACCAAGGAGTCTAACATCTATGCGAGTGTTTGGGTGTCAAGCCCAGGCGCGTAATGAAAGTGAACGGAGGTAGGAACCT---TTTAGGTGCACTATCGACCGATCCTGATGTCTTCGGAAGGATTTGAGTAAGAGCATAGCTGTTGGGACCCGAAAGATGGTGAACTATGCCTGAATAGGGTGAAGTCAGAGGAAACTCTGATGGAGGCTCGCAGCGGTTCTGACGTGCAAATCGATCGTCAAATTTGGGCATAGGGGCGAAAGACTAATCGAACCAT--------------------????????????????????????????????????????????????????????????????????????????????????????????????????????????????????????????????????????????????????????????????????????????????????????????????????????????????????????????????????????????????????????????????????????????????????????????????????????????????????????????????????????????????????????????????????????????????????????????????????????????????????????????????????????????????????????????????????????????????????????????????????????????????????????????????????????????????????????????????????????????????????????????????????????????????????????????????????????????????????????????????????????????????????????????????????????????????????????????????????????????????????????????????????????????????????????????????????????????????????????????????????????????????????????????????????????????????????????????????????????????????????????????????????????????????????????????????????????????????????????????????????????????????????????????????????????????????????????????????????????????????????????????????????????????????????????????????????????????????????????????????????????????????????????????????????????????????????????????????????????????????????????????????????????????????????????????????????????????????????????????????????????????????????????????????????????????????????????????????????????????????????????????????????????????????????????????????????????????????????????????????????????????????????????????????????????????????????????????????????????????????????????????????????????????????????????????????????????????????????????????????????????????????????????????????????????????????????????????????????????????????????????????????????????????????????????????????????????????????????????????????????????????????????????????????????????????????????????????????????????????????????????????????????????????????????????????????????????????????????????????????????????????????????????????????????????????????????????????????????????????????????????????????????????????????????????????????????????????????????????????????????????????????????????????CTCGCAGGCCGACTGTGCTATTCTCATCATCGCCGCTGGAACTGGTGAGTTCGAAGCCGGTATCTCCAAGGATGGCCAGACGCGTGAGCACGCCCTGCTTGCCTACACGCTCGGTGTCAAGCAACTCATCGTCGCCATCAACAAGATGGACACCACCAAGTGGTCTGAGGAGCGTTTCAACGAAATCATCAAGGAGACGTCCAACTTCATCAAGAAGGTCGGCTACAACCCCAAGACCGTCCCCTTCGTCCCCATCTCCGGCTTCAACGGTGACAACATGATCGATGCCTCGAGCAACTGCCCCTGGTACAAGGGCTGGGAGAAGGAGACCAAGACCAAGTCTACTGGTAAGACGCTCCTGGAGGCCATCGACAGCATCGACCCCCCGTCCCGTCCCTCTGACAAGCCCCTCCGTCTGCCCCTCCAGGATGTGTACAAGATCGGTGGTATTGGCACGGTCCCCGTCGGCCGTGTCGAGACTGGTGTCATCAAGGCCGGTATGGTCGTCACCTTCGCCCCCGCTGGTGTCACCACGGAAGTAAAGTCGGTTGAGATGCACCACGAGCAGCTCGTCGAGGGTCTTCCCGGTGACAACGTCGGCTTCAACGTCAAGAACGTCTCCGTCAAGGAGATCCGCCGTGGTAACGTTGCCGGTGACTCCAAGCAAGACCCCCCCAAGGGCTGCGAGTCTTTCAACGCCCAAGTCATTGTCCTCAACCACCCTGGCCAGGTCGGTGCTGGTTACGCTCCCGTCTTGGATTGCCACACTGC----------------------------------------------------------------------------------------------------------------------------------------------------------------------------------------------
>Massaria conspurcata T CBS 124647
?????????????????????????????????????????????????????????????????????????????????????????????????????????????????????????????????????????????????????????????????????????????????????????????????????????????????????????????????????????????????????????????????????????????????????????????????????????????????????????????????????????????????????????????????????????????????????????????????????????????????????????????????????????????????????????????????????AGCATATCAATAAGCGGAGGAAAAGAAACCAACAGGGATTGCCCTAGTAACGGCGAGTGAAGCGGCAATAGCTCAAATTTGAAATCTGGCTCTCTTCGAGGGTCCGAGTTGTAATTTGTAGAGGGTGCTTCGGCGTTGGCCTTGGTCTAAGTTCTTTGGAACAGGACGTCATAGAGGGTGAGAACCCCGTACGTGGCCAGTGGTCTTCGCCATGTGAAGCCCCTTCGACGAGTCGAGTTGTTTGGGAATGCAGCTCTAAATGGGAGGTATATTTCTTCTAAAGCTAAATACTGGCCAGAGACCGATAGCGCACAAGTAGAGTGATCGAAAGATGAAAAGCACTTTGGAAAGAGAGTTAAAAAGCACGTGAAATTGTTGAAAGGGAAGCGCTTGCAACCAGACTTGCTTGCAGTTGCTCATCTAGGCTTCTGCCTGGTGCACTCTTCTGTAGGCAGGCCAGTATCAGTTCGGGCGGTTGGATAAAGACGCTGGGAATGTAGCTCTCCTCGGAGAGTGTTATAGCCCAGTGTGTAATACAGCCAGCCTGGACTGAGGTCCGCGCTTCGGCTAGGATACTGGCGTAATGGTTGTAAGCGGCCCGTCTTGAAACACGGACCAAGGAGTCTAACATCTATGCGAGTGTTTGGGTGTCAAGCCCGGGCGCGTAATGAAAGTGAACGGAGGTAGGAACCT---TTTAGGTGCACTATCGACCGATCCTGATGTCTTCGGATGGATTTGAGTAAGAGCATAGCTGTTGGGACCCGAAAGATGGTGAACTATGCCTGAATAGGGTGAAGTCAGAGGAAACTCTGATGGAGGCTCGCAGCGGTTCTGACGTGCAAATCGATCGTCAAATTTGGGCATAGGGGCGAAAGACTAATCGAACCAT--------------------????????????????????????????????????????????????????????????????????????????????????????????????????????????????????????????????????????????????????????????????????????????????????????????????????????????????????????????????????????????????????????????????????????????????????????????????????????????????????????????????????????????????????????????????????????????????????????????????????????????????????????????????????????????????????????????????????????????????????????????????????????????????????????????????????????????????????????????????????????????????????????????????????????????????????????????????????????????????????????????????????????????????????????????????????????????????????????????????????????????????????????????????????????????????????????????????????????????????????????????????????????????????????????????????????????????????????????????????????????????????????????????????????????????????????????????????????????????????????????????????????????????????????????????????????????????????????????????????????????????????????????????????????????????????????????????????????????????????????????????????????????????????????????????????????????????????????????????????????????????????????????????????????????????????????????????????????????????????????????????????????????????????????????????????????????????????????????????????????????????????????????????????????????????????????????????????????????????????????????????????????????????????????????????????????????????????????????????????????????????????????????????????????????????????????????????????????????????????????????????????????????????????????????????????????????????????????????????????????????????????????????????????????????????????????????????????????????????????????????????????????????????????????????????????????????????????????????????????????????????????????????????????????????????????????????????????????????????????????????????????????????????????????????????????????????????????????????????????????????????????????????????????????????????????????????????????????????????????????????????????????????????????????????????CTCCCAGGCTGACTGCGCTATTCTCATCATTGCTGCTGGAACTGGTGAGTTCGAAGCCGGTATCTCCAAGGATGGTCAAACGCGTGAGCACGCCCTGCTTGCCTACACGCTCGGTGTCAAGCAGCTCATCGTCGCCATCAACAAGATGGACACGACCAAGTGGTCTGAGGAGCGTTACAACGAAATCATCAAGGAGACCTCCAACTTCATCAAGAAGGTCGGCTACAACCCCAAGACCGTTCCCTTCGTCCCCATCTCCGGCTTCAACGGCGACAACATGATCGAGGCCTCGACCAACGCCCCCTGGTACAAGGGGTGGGAGAAGGAGACCAAGACCAAGTCCACTGGTAAGACCCTCCTCGAGGCCATCGACAACATTGACCCCCCGTCCCGTCCTTCCGACAAGCCTCTCCGTCTGCCCCTCCAGGATGTGTACAAGATCGGTGGTATTGGCACGGTTCCCGTCGGTCGTGTCGAGACCGGTGTCATCAAGGCCGGTATGGTCGTCACTTTCGCCCCTGCTGGTGTGACCACTGAAGTGAAGTCCGTCGAGATGCACCACGAGCAGCTCACTGAGGGTGTTCCCGGTGACAACGTCGGCTTCAACGTCAAGAACGTCTCCGTCAAGGAGATCCGTCGTGGTAACGTTGCTGGTGACTCCAAGACCGACCCGCCCAAGGGCTGCGAGTCTTTCAACGCTCAGGTCATTGTCCTCAACCACCCCGGGCAGGTCGGTGCTGGTTACGCTCCCGTTTTGGACTGCCACACTGC----------------------------------------------------------------------------------------------------------------------------------------------------------------------------------------------
>Massaria gigantispora M26
AGTGAGCAACCAATCCCTTGTTTATTAGCCCCCTCTTGTTTCTTCGGCGGGTTCGCCCGTCAGAAGACCCCTCTCAAACTCTTTTTTAGAATAAAGCAGTCTGAGTACAACTTTTAATTTAATTAAAACTTTCAACAACGGATCTCTTGGTTCTGGCATCGATGAAGAACGCAGCGAAATGCGATAAGTAGTGTGAATTGCAGAATTCAGTGAATCATCGAATCTTTGAACGCACATTGCGCCCTTTGGTATTCCGAAGGGCATGCCTGTTCGAGCGTCATTCAAA-ACCTCAAGCATAGCTTGGTATTGGGCGTCTTTTGTTCCCTCGGAACTCGCCTCAAAGTCATCGGCGTTCTCTT-GCCGGTCTAAAGCACAGTAAATTGTCGCTTGCAGAGGC-CCGGCGTAGGAGCTGCCGCGAATTCTTTAATTATTCTT-----TTGACCTCGGAGCATATCAATAAGCGGAGGAAAAGAAACCAACAGGGATTGCCCTAGTAACGGCGAGTGAAGCGGCAATAGCTCAAATTTGAAATCTGGCTCTCTTGGGGGGTCCGAGTTGTAATTTGTAGAGGGTGCTTCGGCGTTGGCCTTGGTCTAAGTTCTTTGGAACAGGACGTCATAGAGGGTGAGAACCCCGTACGTGGCCATTGGTCTTCGCCATGTGAAGCCCCTTCGACGAGTCGAGTTGTTTGGGAATGCAGCTCTAAATGGGAGGTATATTTCTTCTAAAGCTAAATACTGGCCAGAGACCGATAGCGCACAAGTAGAGTGATCGAAAGATGAAAAGCACTTTGGAAAGAGAGTTAAAAAGCACGTGAAATTGTTGAAAGGGAAGCGCTTGCAACCAGACTTGGCCGCAGTTGCTCATCTAGGCTTTCGCCTGGTGCACTCTTCTGCGGGCAGGCCAGTATCAGTTCGGGCGGCTGGACAAAGACGCCGGGAATGTAGCTCTCCTCGGAGAGTGTTATAGCCCGGCGTGTAATACAGCCAGCCTGGACTGAGGTCCGCGCTTCGGCTAGGATACTGGCGTAATGGTTGTAAGCGGCCCGTCTTGAAACACGGACCAAGGAGTCTAACATCTATGCGAGTGTTTGGGTGTCAAGCCCGGGCGCGTAATGAAAGTGAACGGAGGTAGGAACCT---TTTAGGCGCACTATCGACCGATCCTGATGTCTTCGGATGGATTTGAGTAAGAGCATAGCTGTTGGGACCCGAAAGATGGTGAACTATGCCTGAATAGGGTGAAGTCAGAGGAAACTCTGATGGAGGCTCGCAGCGGTTCTGACGTGCAAATCGATCGTCAAATTTGGGCATAGGGGCGAAAGACTAATCGAACCAT--------------------?????????????????????????????????????????????????????????????????????????????????????????????????????????????????????????????????????????????????????????????????????????????????????????????????????????????????????????????????????????????????????????????????????????????????????????????????????????????????????????????????????????????????????????????????????????????????????????????????????????????????????????????????????????????????????????????????????????????????????????????????????????????????????????????????????????????????????????????????????????????????????????????????????????????????????????????????????????????????????????????????????????????????????????????????????????????????????????????????????????????????????????????????????????????????????????????????????????????????????????????????????????????????????????????????????????????????????????????????????????????????????????????????????????????????????????????????????????????????????????????????????????????????????????????????????????????????????????????????????????????----ATAGCCATGCATGTCT-AGTATAAGCAATTTATACAGTGAAACTGCGAATGGCTCATTAAATCAGTTATTGTTTATTTGATAATACCTTACTACTTGGATAACCGTGGTAATTCTAGAGCTAATACATGCTAAAAACCCCAACTTCGGAAGGGGTGTGCTTATTAGATAAAAAACCAATGCCCTTCGGGGCTCTTTGGTGATTCACAATAATTTAACAGATCGCATGGCCTTGCGCCGGCGACGGTTCATTCAAATTTCTGCCCTATCAACTTTCGATGGTAAGGTATTGGCTTACCATGGTTTCAACGGGTGACGGGGAATTAGGGTTCGACTCCGGAGAGGGAGCCTGAGAAACGGCTACCACATCCAAGGAAGGCAGCAGGCGCGCAAATTACCCAATCCCGACACGGGGAGGTAGTGACAATAAATACTGATGCAGGGCTCTTTTGGGTCTTGCAATTGGAATGAGTACAATTTAAATCTCTTAACGAGGAACAATTGGAGGGCAAGTCTGGTGCCAGCAGCCGCGGTAATTCCAGCTCCAATAGCGTATGTTAAAGTTGTTGCAGTTAAAAAGCTCGTAGTTGAACCTTGGGCCTGGCTGGCCGGTCCGCCTCACCGCGTGTACTGGTCCGGCCGGGCCTTTTTTTCTGGAGATCCCCATGCCCTTCACTGGGTGTGGCGGGGAACCAGGACTTTTACTGTGAAAAAATCAGAGTGTTCAAAGCAGGCCTTTGCTTGAATGTATTAGCATGGAATAATAAAATAGGACGTGCGGTTCTATTTTGTTGGTTTCTAGGACCGCCGTAATGATTAATAGGGATAGTCGGGGGCATCAGTATTCAATTGTCAGAGGTGAAATTCTTGGATTTATTGAAGACTAACTATTGCGAAAGCATTTGCCAAGGATGTTTTCATTAATCAGTGAACGAAAGTTAGGGGATCGAAGACGATCAGATACCGTCGTAGTCTTAACCGTAAACTATGCCGACTAGGGATCGGGCGATGTTTTTATCTTGACTCGCTCGGCACCTTACGAGAAATCAAAGTTTTTGGGTTCTGGGGGCTCGCAGGCTGACTGTGCCATTCTCATCATTGCCGCTGGTACTGGTGAGTTCGAGGCTGGTATCTCCAAGGATGGCCAGACTCGTGAGCACGCCCTGCTCGCCTACACCCTTGGTGTCAAGCAGCTCATCGTCGCCATCAACAAGATGGACACCACCAAGTGGTCTGAGGACCGTTACAACGAGATCATCAAGGAGACGTCCAACTTCATCAAGAAGGTCGGCTACAACCCCAAGACGGTTCCCTTCGTCCCCATCTCCGGCTTCAACGGTGACAACATGATCGAGGCCTCCAGCAACTGCCCCTGGTACAAGGGCTGGGAGAAGGAGACCAAGACCAAGTCGACTGGTAAGACCCTCCTCGAGGCCATCGACAGCATCGATCCTCCCTCGCGTCCTTCGGACAAGCCCCTCCGCCTGCCCCTCCAGGATGTGTACAAGATTGGAGGCATTGGCACGGTTCCTGTCGGTCGTGTCGAGACCGGTGTCATCAAGGCCGGTATGGTCGTCACCTTCGCCCCCGCTGGTGTCACCACTGAGGTGAAGTCCGTCGAAATGCACCACGAGCAGCTTGTCGAGGGTCTTCCCGGTGACAACGTCGGCTTCAACGTCAAGAACGTCTCCGTCAAGGAGATTCGCCGTGGTAACGTTGCCGGTGACTCCAAGACCGACCCCCCCAAGGGCTGCGAGTCTTTCAACGCCCAGGTCATCGTCCTCAACCACCCCGGTCAGGTCGGTGCTGGTTACGCTCCGGTTCTTGACTGCCACACTGC----------------------------------------------------------------------------------------------------------------------------------------------------------------------------------------------
>Massaria inquinansT M19
-TAAATTAGGACGACCCTTGTTTATTAGCCA-CGTTTGTTTCTTTGGCGAGTTCGCTCGTCAATAGACATTATC-AAAACTATTTTTAGAACAAAGCTGTCTGAGTACTA-TTTTAATTAAATTAAAACTTTCAACAACGGATCTCTTGGTTCTGGCATCGATGAAGAACGCAGCGAAATGCGATAAGTAGTGTGAATTGCAGAATTCAGTGAATCATCGAATCTTTGAACGCACATTGCGCCCTTTGGTATTCCGAAGGGCATACCTGTTCGAGCGTCATCTAAA-TCCTCAAGCGTAGCTTGGTATTGGGTGTTTTGTTTCTTTCGGAAACTCACCTTAAAATTATCGGCGTTTTTAT-GTCGGTCTCAAGCGCAGTAAATTGTTGCTACAAAAGA--CTAGCGGAGAAGCTGCCGTTAATACATTTATTTTATTT---ATTTGACCTCGGAGCATATCAATAAGCGGAGGAAAAGAAACCAACAGGGATTGCCCTAGTAACGGCGAGTGAAGCGGCAATAGCTCAAATTTGAAATCTGGCCTTCTTTGGGGGTCCGAGTTGTAATTTGTAGAGGGTGCTTCGGCGTTGGCCTTGGTCTAAGTTCTTTGGAACAGGACGTCATAGAGGGTGAGAACCCCGTACGTGGCCAGTGGTCTTCGCCATGTGAAGCCCCTTCGACGAGTCGAGTTGTTTGGGAATGCAGCTCTAAATGGGAGGTATATTTCTTCTAAAGCTAAATACTGGCCAGAGACCGATAGCGCACAAGTAGAGTGATCGAAAGATGAAAAGCACTTTGGAAAGAGAGTTAAAAAGCACGTGAAATTGTTGAAAGGGAAGCGCTTGCAACCAGACTTGCTTGCAGTTGCTCATCTAGGCTTTTGCCTGGTGCACTCTTCTGTAGGCAGGCCAGTATCAGTTCGGGCGGTTGGATAAAGACGTTGGGAATGTAGCACTCCTCGGAGTGTGTTATAGCCTGGCGTGTAATACAACCAGCCTGGACTGAGGTCCGCGCTTCGGCTAGGATACTGGCGTAATGGTTGTAAGCGGCCCGTCTTGAAACACGGACCAAGGAGTCTAACATCTATGCGAGTGTTTGGGTGTCAAGCCCAGGCGCGTAATGAAAGTGAACGGAGGTAGGACCCT---TTTAGGTGCACTATCGACCGATCCTGATGTCTTCGGATGGATTTGAGTAAGAGCATAGCTGTTGGGACCCGAAAGATGGTGAACTATGCCTGAATAGGGTGAAGTCAGAGGAAACTCTGATGGAGGCTCGCAGCGGTTCTGACGTGCAAATCGATCGTCAAATTTGGGCATAGGGGCGAAAGACTAATCGAACCAT--------------------TTCCTCAAACTGACAAAGGACATGTACAAATACCTTCAGAGGTGCGTCGAGAATAACTCGGATTTCAACGTGCAAATGGCTGTAAAAGCCAGTATAATCACGAACGGTCTGAAGTACTCATTGGCGACTGGAAATTGGGGCGACCAGAAGAAGGCAGCCTCCTCCAAGGCGGGTGTGTCCCAGGTACTTAATCGTTACACCTATGCCTCGACTCTATCTCATCTCCGCCGGACAAATACCCCTGTCGGTCGTGACGGCAAGCTTGCAAAACCCCGCCAGTTGCACAACACTCATTGGGGCCTGGTGTGCCCCGCAGAGACACCAGAAGGACAGGCCTGCGGCTTGGTGAAGAACCTGTCATTAATGTGCTACGTTAGCGTTGGGTCCGAAAGCACACCTATCACGGATTTCATGAGCCAGCGGAACATGGAGCTTCTCGAAGAGTACGACCCGAGTCTGAATCCTACGGCCACCAAAGTTTTCGTCAATGGCGTCTGGGTGGGTGTACACTCACAACCGTCACAGCTTGTGAGCGTCGTGCAGGAACTCCGGCGGAATGGCACGCTTTCTTATGAGATGAGTCTTGTCCGAGACATCCGCGATCGCGAATTCAAGATTTTCACCGATGCCGGACGTGTCATGAGACCCTTGTTCGTTGTTGACCAAAATAACACCAACCCGAACACAGGAGGCCTTGTTCTCGGCAGACATCATATTGACAGGCTCACAAAAGACAAGGAAATTGACACCCAAGGTATGAGCGACGAGGACGCTGCAACTATGAAGTACGGATGGAGGGGGCTCATCAACGATGGTGTCGTCGAATACGTCGACGCCGAAGAGGAAGAGACCGCTATGATCGTCATGTCTCCAGAGGATTTAGAGGACCACCGTGCCTTGAAACAAGGAGAAAAGGTCGAGCAAGAGAGCGGCGATCCCCATAAGCGGCTCAAACCACCCCCGAATCCAGCTGTCAAGGCATACACCCACTGCGAGATCCATCCGAGTATGCTTCTCGGAATCTGTGCCAGTATCATCAAGATAGCCATGCATGTCT-AGTATAAGCAA-TTATACCGTGAAACTGCGAATGGCTCATTAAATCAGTTATCGTTTATTTGATAGTACCTTACTACTTGGATAACCGTGGTAATTCTAGAGCTAATACATGCTAAAAACCTCAACTTCGGAAGGGGTGTATTTATTAGATAAAAAACCAATGCCCTTCGGGGCTCCTTGGTGATTCATAATAACTTAACGGATCGCATGGCCTTGCGCCGGCGACGGTTCATTCAAATTTCTGCCCTATCAACTTTCGATGGTAAGGTATTGGCTTACCATGGTTTCAACGGGTAACGGGGAATTAGGGTTCGACTCCGGAGAGGGAGCCTGAGAAACGGCTACCACATCCAAGGAAGGCAGCAGGCGCGCAAATTACCCAATCCCGACACGGGGAGGTAGTGACAATAAATACTGATACAGGGCTCTTTCGGGTCTTGTAATTGGAATGAGTACAATTTAAATCCCTTAACGAGGAACAATTGGAGGGCAAGTCTGGTGCCAGCAGCCGCGGTAATTCCAGCTCCAATAGCGTATATTAAAGTTGTTGCAGTTAAAAAGCTCGTAGTTGAACCTTGGGCCTGGCTGGCCGGTCCGCCTCACCGCGTGTACTGGTCCGGCCGGGCCTTTCTTTCTGGAGATCCCCATGCCCTTCACTGGGTGTGGTGGGGAACCAGAACTTTTACTGAGAAAAAATTAGAGTGTTCAAAGCAGGCCTTTGCTCGAATATTCCAGCTTGGAATAATAGAATAGGACGTGCGGTTCTATTTTGTTGGTTTCTAGGACCGCCGTAATGATTAATAGGGATAGTCGGGGGCATCAGTATTCAATTGTCAGAGGTGAAATTCTTGGATTTATTGAAGACTAACTACTGCGAAAGCATTTGCCAAGGATGTTTTCATTAATCAGTGAACGAAAGTTAGGGGATCGAAGACGATCAGATACCGTCGTAGTCTTAACCGTAAACTATGCCGACTAGGGATCGGGCGATGTTGTTTTTTTGACTCGCTCGGCACCTTACGAGAAATCAAAGTTTTTGGGTTCTGGGGGCTCGCAGGCCGACTGCGCTATTCTCATCATCGCTGCTGGGACGGGTGAGTTCGAAGCCGGTATCTCCAAGGATGGCCAGACGCGTGAGCACGCCCTGCTTGCCTACACGCTCGGTGTCAAGCAGCTCATCGTCGCCATCAACAAGATGGACACGACCAAGTGGTCCGAGGAGCGTTTCAACGAAATCATCAAGGAGACGTCCAACTTCATCAAGAAGGTCGGCTACAACCCCAAGACCGTTCCCTTCGTCCCCATCTCCGGTTTCAACGGTGACAACATGATCGACTCCTCGACCAACTGCCCCTGGTACAAGGGCTGGGAGAAGGAGACCAAGACCAAGTCTACTGGTAAGACCCTCCTCGAGGCCATCGACAGCATCGACCCCCCGTCCCGTCCCTCCGACAAGCCCCTCCGTCTGCCTCTCCAGGATGTGTACAAGATTGGTGGTATTGGCACGGTCCCTGTCGGCCGTGTTGAGACTGGTGTCATCAAGGCCGGTATGGTCGTCACCTTCGCTCCCGCTGGTGTCACCACTGAAGTGAAGTCGGTTGAGATGCACCACGAGCAGCTCGTTGAGGGTCTTCCCGGTGACAACGTCGGCTTCAACGTCAAGAACGTCTCCGTCAAGGAGATCCGCCGTGGTAACGTTGCCGGTGACTCCAAGCAAGACCCCCCCAAGGGCTGCGACTCTTTCAACGCCCAGGTCATTGTCCTCAACCACCCTGGCCAGGTCGGTGCTGGTTACGCTCCAGTCTTGGACTGCCACACTGC----------------------------------------------------------------------------------------------------------------------------------------------------------------------------------------------
>Neomassaria alstoniae T MFLUCC 21 0213
?????????????????????????????????????????????????????????????????????????????????????????????????????????????????????????????????????????????????????????????????????????????????????????????????????????????????????????????????????????????????????????????????????????????????????????????????????????????????????????????????????????????????????????????????????????????????????????????????????????????????????????????????????????????????????????????????????----------------------------------GGGATTGCCTTAGTAACGGCGAGTGAAGCGGCAACAGCTCAAATTTGAAATCTGGCTCTTT--TAGGGTCCGAGTTGTAATTTGTAGAGGGTGCTTCGGCATTGGCCTTGGTCTAAGTTCTTTGGAACAAGACGTCACAGAGGGTGAGAGTCCCGTACGTGGCCAGTGGTCCTTGCTATGTGAAGCCCCTTCGACGAGTCGAGTTGTTTGGGAATGCAGCTCTAAATGGGAGGTAAATTTCTTCTAAAGCTAAATATTGGCCAGAGACCGATAGCGCACAAGTAGAGTGATCGAAAGATGAAAAGCACTTTGGAAAGAGAGTCAAAAAGCACGTGAAATTGTTGAAAGGGAAGCGCTTACAGCCAGACTTGCCTGCAGTTGCTCATCTAGGCCTATGCCTGGTGCACTCTTCTGTAGGCAGGCCAGCATCAGTTTGGGCGGCCAGATAAAGGCCTTGGGAATGTAGCTCTCCCCGGAGAGTGTTATAGCCCAGGGTGCCATGTGGCCAGCCTGGACTGAGGTCCGCGCTTCGGCTAGGATGCTGGCGTAATGGCGGTAAGCGGCCCGTCTTGAAACACGGACCAAGGAGTCTAACATCTATGCGAGTGTTTGGGTGTCAAGCCCGGACGCGGAATGAAAGTGAACGGAGGTGGGAACC----TTTGGGTGCACCATCGACCGATCCTGATGTCTTCGGATGGATTTGAGTAAGAGCATAGCTGTTGGGACCCGAAAGATGGTGAACTATGCCTGAATAGGGTGAAGCCAGAGGAAACTCTGGTGGAGGCTCGCAGCGGTTCTGACGTGCAAATCGATCGTCAAATTTGGGCATAGGGGCGAAAGACTAATCGAACTATCTAGTAGCTGGT--------?????????????????????????????????????????????????????????????????????????????????????????????????????????????????????????????????????????????????????????????????????????????????????????????????????????????????????????????????????????????????????????????????????????????????????????????????????????????????????????????????????????????????????????????????????????????????????????????????????????????????????????????????????????????????????????????????????????????????????????????????????????????????????????????????????????????????????????????????????????????????????????????????????????????????????????????????????????????????????????????????????????????????????????????????????????????????????????????????????????????????????????????????????????????????????????????????????????????????????????????????????????????????????????????????????????????????????????????????????????????????????????????????????????????????????????????????????????????????????????????????????????????????????????????????????????????????????????????????????????????----------------------------------------------------------------------TATCGTTTATTTGATAGTACCTTTCTACTAGGATAACCGTGGTAATTCTAGAGCTAATACTTGCTAAAAACCCCGACTTCGGAAGGGGTGTATTTATTAGATAAAAAACCAATGCCCTTCGGGGCTCTCTGGTGATTCATCATAACTTAACGGATCGCATGGCCTTGCGCCGGCGACGGTTCATTCAAATTTCTGCCCTATCAACTTTCGATGGTAAGGTATTGGCTTACCATGGTTTCAACGGGTAACGGGGAATTAGGGTTCGACTCCGGAGAAGGAGCCTGAGAAACGGCTACTACATCCAAGGAAGGCAGCAGGCGCGCAAATTACCCAATCCCGACACGGGGAGGTAGTGACAATAAATACTGATACAGGGCGCTTTTGCGTCTTGTAATTGGAATGAGTACAATTTAAACCCCTTAACGAGGAACAATTGGAGGGCAAGTCTGGTGCCAGCAGCCGCGGTAATTCCAGCTCCAATAGCGTATATTAAAGTTGTTGCAGTTAAAAAGCTCGTAGTTGAACCTTGGGCCTGGCTGGCCGGTCCGCCTCACCGCGTGTACTGGTCCGGCCGGGCCTTTCCTTCTGGAGAACTGCATGCCCTTTACTGGGTGTGTTAGGGAACCAGGACTTTTACTTTGAAAAAATTAGAGTGTTCAAAGCAGGCCTTTGCTCGAATACGTTAGCATGGAATAATAGAATAGGACGTGTGGTTCTATTTTGTTGGTTTCTAGGACCGCCGTAATGATTAATAGGGATAGTCGGGGGCATCAGTATTCAATTGTCAGAGGTGAAATTCTTGGATTTATTGAAGACTAACTACTGCGAAAGCATTTGCCAAGGATGTTTTCATTAATCAGTGAACGAAAGTTAGGGGATCGAAGACGATCAGATACCGTCGTAGTCTTAACCGTAAACTATGCCGACTAGGGATCGGGCGATGTTATTATTTTGACTCGCTCGGCACCTTACGAGAAATCAAAGTTTTTGGGTCCGGGGGG?????????????????????????????????????????????????????????????????????????????????????????????????????????????????????????????????????????????????????????????????????????????????????????????????????????????????????????????????????????????????????????????????????????????????????????????????????????????????????????????????????????????????????????????????????????????????????????????????????????????????????????????????????????????????????????????????????????????????????????????????????????????????????????????????????????????????????????????????????????????????????????????????????????????????????????????????????????????????????????????????????????????????????????????????????????????????????????????????????????????????????????????????????????????????????????????????????????????????????????????????????????????????????????????????????????????????????????????????????????????????????????????????????????????????????????????????????????????????????????????????
>Neomassaria fabacearum MFLUCC 15 0372
?????????????????????????????????????????????????????????????????????????????????????????????????????????????????????????????????????????????????????????????????????????????????????????????????????????????????????????????????????????????????????????????????????????????????????????????????????????????????????????????????????????????????????????????????????????????????????????????????????????????????????????????????????????????????????????????????????AGCATATCAATAAGCGGAGGAAAAGAAACCAACAGGGATTGCCCTAGTAACGGCGAGTGAAGCGGCAACAGCTCAAATTTGAAATCTGGCTCTCTTTGGGGGTCCGAGTTGTAATTTGTAGAGGGTGCTTCGGCGTTGACCTTAGTCTAAGTTCTTTGGAACAAGACGTCATAGAGGGTGAGAATCCCGTATGTGGCTAATGGTCCTCGCCATGTGAAGCCCCTTCGACGAGTCGAGTTGTTTGGGAATGCAGCTCTAAATGGGAGGTAAATTTCTTCTAAAGCTAAATACCGGCCAGAGACCGATAGCGCACAAGTAGAGTGATCGAAAGATGAAAAGCACTTTGGAAAGAGAGTCAAAAAGCACGTGAAATTGTTGAAAGGGAAGCGCTTGCAGTCAGACTTGTTTGCAGTTGCTCATCTAGGCTCTTGCCTAGTGCACTCTTCTGTTAACAGGCCAGCATCAGTTTAGGCGGTCAGATAAAGGCTTTGGGAATGTAGCTCTCTTCGGAGAGTGTTATAGCCCAGAGTGTCATGTGGCCAGCTTTGACTGAGGTCCGCGCTTCGGCAAGGATGCTGGCGTAATGGCTGTAAGCGGCCCGTCTTGAAACACGGACCAAGGAGTCTAACATCTATGCGAGTGTTTGGGTGTTAAGCCCGGGCGCGTAATGAAAGTGAACGGAGGTGGGAACCCTTTTTTGGGCGCACCATCGACCGATCCTGATGTCTTCGGATGGATTTGAGTAAGAGCATAGCTGTTGGGACCCGAAAGATGGTGAACTATGCCTGAATAGGGTGAAGCCAGAGGAAACTCTGGTGGAGGCTCGCAGCGGTTCTGACGTGCAAATCGATCGTCAAATTTGGGCATAGGGGCGAAAGAC--------------------------------?????????????????????????????????????????????????????????????????????????????????????????????????????????????????????????????????????????????????????????????????????????????????????????????????????????????????????????????????????????????????????????????????????????????????????????????????????????????????????????????????????????????????????????????????????????????????????????????????????????????????????????????????????????????????????????????????????????????????????????????????????????????????????????????????????????????????????????????????????????????????????????????????????????????????????????????????????????????????????????????????????????????????????????????????????????????????????????????????????????????????????????????????????????????????????????????????????????????????????????????????????????????????????????????????????????????????????????????????????????????????????????????????????????????????????????????????????????????????????????????????????????????????????????????????????????????????????????????????????????????---------------------------------------------------------------------------------------------------------------------------------------------------------------------------------------------------TCTTTGGTGATTCATGATAACTTAACGGATCGCATGGCCTTGCGCCGGCGACGGTTCATTCAAATTTCTGCCCCATCAACTTTCGATGGTAAGGTATTGGCTTACCATGGTTTCAACGGGTAACGGGGAATTAGGGTTCGACTCCGGAGAGGGAGCCTGAGAAACGGCTACCACATCCAAGGAAGGCAGCAGGCGCGCAAATTACCCAATCCCGACACGGGGAGGTAGTGACAATAAATACTGATACAGGGCGCTTTAGCGTCTTGTAATTGGAATGAGTACAATTTAAATCTCTTAACGAGGAACAATTGGAGGGCAAGTCTGGTGCCAGCAGCCGCGGTAATTCCAGCTCCAATAGCGTATATTAAAGTTGTTGCAGTTAAAAAGCTCGTAGTTGAACTTTGGGCCTGGCTGGCCGGTCCGCCTCACCGCGTGTACTGGTCCGGCCGGGCCTTTCCTTCTGGAGAACCGCATGCCCTTTACTGGGTGTGTTGGGGAACCAGGACTTTTACTTTGAAAAAATTAGAGTGTTCAAAGCAGGCCTTTGCTCGAATACGTTAGCATGGAATAATAGAATAGGACGTGTGGTTCTATTTTGTTGGTTTCTAGGACCGCCGTAATGATTAATAGGGATAGTCGGGGGCATCAGTATTCAATTGTCAGAGGTGAAATTCTTGGATTTATTGAAGACTAACTACTGCGAAAGCATTTGCCAAGGATGTTTTCATTAATCAGTGAACGAAAGTTAGGGGATCGAAGACGATCAGATACCGTCGTAGTCTTAACCGTAAACTATGCCGACTAGGGATCGGGCGATGTTATTATTTTGACTCGCTCGGCACCTTACGAGAAATCAAAG-----------------?????????????????????????????????????????????????????????????????????????????????????????????????????????????????????????????????????????????????????????????????????????????????????????????????????????????????????????????????????????????????????????????????????????????????????????????????????????????????????????????????????????????????????????????????????????????????????????????????????????????????????????????????????????????????????????????????????????????????????????????????????????????????????????????????????????????????????????????????????????????????????????????????????????????????????????????????????????????????????????????????????????????????????????????????????????????????????????????????????????????????????????????????????????????????????????????????????????????????????????????????????????????????????????????????????????????????????????????????????????????????????????????????????????????????????????????????????????????????????????????????
>Neomassaria fabacearum T MFLU 16 1875
?????????????????????????????????????????????????????????????????????????????????????????????????????????????????????????????????????????????????????????????????????????????????????????????????????????????????????????????????????????????????????????????????????????????????????????????????????????????????????????????????????????????????????????????????????????????????????????????????????????????????????????????????????????????????????????????????????---ATATCAATAAGCGGAGGAAAAGAAACCAACAGGGATTGCCCTAGTAACGGCGAGTGAAGCGGCAACAGCTCAAATTTGAAATCTGGCTCTCTTTGGGGGTCCGAGTTGTAATTTGTAGAGGGTGCTTCGGCGTTGACCTTAGTCTAAGTTCTTTGGAACAAGACGTCATAGAGGGTGAGAATCCCGTATGTGGCTAATGGTCCTCGCCATGTGAAGCCCCTTCGACGAGTCGAGTTGTTTGGGAATGCAGCTCTAAATGGGAGGTAAATTTCTTCTAAAGCTAAATACCGGCCAGAGACCGATAGCGCACAAGTAGAGTGATCGAAAGATGAAAAGCACTTTGGAAAGAGAGTCAAAAAGCACGTGAAATTGTTGAAAGGGAAGCGCTTGCAGTCAGACTTGTTTGCAGTTGCTCATCTAGGCTCTTGCCTAGTGCACTCTTCTGTTAACAGGCCAGCATCAGTTTAGGCGGTCAGATAAAGGCTTTGGGAATGTAGCTCTCTTCGGAGAGTGTTATAGCCCAGAGTGTCATGTGGCCAGCTTTGACTGAGGTCCGCGCTTCGGCAAGGATGCTGGCGTAATGGCTGTAAGCGGCCCGTCTTGAAACACGGACCAAGGAGTCTAACATCTATGCGAGTGTTTGGGTGTTAAGCCCGGGCGCGTAATGAAAGTGAACGGAGGTGGGAACCCTTTTTTGGGCGCACCATCGACCGATCCTGATGTCTTCGGATGGATTTGAGTAAGAGCATAGCTGTTGGGACCCGAAAGATGGTGAACTATGCCTGAATAGGGTGAAGCCAGAGGAAACTCTGGTGGAGGCTCGCAGCGGTTCTGACGTGCAAATCGATCGTCAAATTTGGGCATAGGGGCGAAAGACTAATCG--------------------------?????????????????????????????????????????????????????????????????????????????????????????????????????????????????????????????????????????????????????????????????????????????????????????????????????????????????????????????????????????????????????????????????????????????????????????????????????????????????????????????????????????????????????????????????????????????????????????????????????????????????????????????????????????????????????????????????????????????????????????????????????????????????????????????????????????????????????????????????????????????????????????????????????????????????????????????????????????????????????????????????????????????????????????????????????????????????????????????????????????????????????????????????????????????????????????????????????????????????????????????????????????????????????????????????????????????????????????????????????????????????????????????????????????????????????????????????????????????????????????????????????????????????????????????????????????????????????????????????????????????--------------------------------------------------------------------------------------------------------------------------------------------------------------------------------------------------------GGTGATTCATGATAACTTAACGGATCGCATGGCCTTGCGCCGGCGACGGTTCATTCAAATTTCTGCCCCATCAACTTTCGATGGTAAGGTATTGGCTTACCATGGTTTCAACGGGTAACGGGGAATTAGGGTTCGACTCCGGAGAGGGAGCCTGAGAAACGGCTACCACATCCAAGGAAGGCAGCAGGCGCGCAAATTACCCAATCCCGACACGGGGAGGTAGTGACAATAAATACTGATACAGGGCGCTTTAGCGTCTTGTAATTGGAATGAGTACAATTTAAATCTCTTAACGAGGAACAATTGGAGGGCAAGTCTGGTGCCAGCAGCCGCGGTAATTCCAGCTCCAATAGCGTATATTAAAGTTGTTGCAGTTAAAAAGCTCGTAGTTGAACTTTGGGCCTGGCTGGCCGGTCCGCCTCACCGCGTGTACTGGTCCGGCCGGGCCTTTCCTTCTGGAGAACCGCATGCCCTTTACTGGGTGTGTTGGGGAACCAGGACTTTTACTTTGAAAAAATTAGAGTGTTCAAAGCAGGCCTTTGCTCGAATACGTTAGCATGGAATAATAGAATAGGACGTGTGGTTCTATTTTGTTGGTTTCTAGGACCGCCGTAATGATTAATAGGGATAGTCGGGGGCATCAGTATTCAATTGTCAGAGGTGAAATTCTTGGATTTATTGAAGACTAACTACTGCGAAAGCATTTGCCAAGGATGTTTTCATTAATCAGTGAACGAAAGTTAGGGGATCGAAGACGATCAGATACCGTCGTAGTCTTAACCGTAAACTATGCCGACTAGGGATCGGGCGATGTTATTATTTTGACTCGCTCGGCACCTTACGAGAAATCAAAGTTTTTGGG-------------------------------------------------------------------------------------------------------------------------------AAGCAGCTCATCGTCGCCATCAACAAGATGGACACCACCAAGTGGTCCGAGGACCGTTTCAACGAAATCATCAAGGAGACGTCCAACTTCATCAAGAAGGTCGGCTACAACCCCAAGACGGTTCCCTTCGTCCCCATCTCTGGTTTCAACGGTGACAACATGATCGACGCCTCCTCCAACTGCCCCTGGTACAAGGGCTGGGAGAAGGAGACCAAGACCAAGTCCACCGGAAAGACCCTCCTCGAGGCCATCGACAGCATCGACCCTCCTTCCCGTCCTTCCAGCAAGCCCCTCCGTCTGCCCCTCCAGGACGTGTACAAGATTGGCGGTATTGGCACGGTTCCCGTCGGCCGTGTCGAGACTGGTACCATCAAGTCCGGCATGGTCGTCACTTTCGCCCCCGCTGGTGTCACCACCGAGGTCAAGTCCGTCGAGATGCACCACGAGCAGCTTACCGAGGGTGTCCCTGGTGACAACGTCGGCTTCAACGTCAAGAACGTCTCCGTCAAGGAGATCCGTCGTGGCAACGTCGCCGGTGACTCCAAGAACGACCCCCCCAAGGGTGCCGAGTCCTTCAACGCCCAGGTCATCGTCCTCAACCACCCTGGTCAGGTCGGTGCTGGTTACGCTCCCGTCCTCGATTGCCACACTGCCCACATTGCTTGCAAGTTCTCTGAGCTCCTCGAGAAGATTGACCGCCGTACTGGCAAGTCTGTCGAGTCCAGCCCCAAGTTCATCAAGTCTGGTGATGCCGCTATCGTCAAGATGATTCCCTCCAAGCCCATGTGCGTTGAGGCTTTCACTGAGTACCCTCCTCTTGGTCGTTTCGCCGTCCGTGACATG
>Neomassaria formosana NTUCC 17 007
?????????????????????????????????????????????????????????????????????????????????????????????????????????????????????????????????????????????????????????????????????????????????????????????????????????????????????????????????????????????????????????????????????????????????????????????????????????????????????????????????????????????????????????????????????????????????????????????????????????????????????????????????????????????????????????????????????AGCATATCAATAAGCGGAGGAAAAGAAACCAAC-AGGGTTGCCCTAGTAACGGCGAGTGAAGCGGCAACAGCTCAAA-TTGAAATCTGGCTCTCTTTGGGGGTCCGAGTTGTAATTTGTAGAGGGTGCTTCGGCATCGGCCTTGGTCTAAGTTCTTTGGAACAAGACGTCACAGAGGGTGAGAATCCCGTACGTGGCCATTGGTCGTTGCCATGTGAAGCCCCTTCGACGAGTCGAGTTGTTTGGGAATGCAGCTCTAAATGGGAGGTAAATTTCTTCTAAAGCTAAATACCGGCCAGAGACCGATAGCGCACAAGTAGAGTGATCGAAAGATGAAAAGCACTTTGGAAAGAGAGTCAAAAAGCACGTGAAATTGTTGAAAGGGAAGCGCTTACAGCCAGACTTGCCTGCAGTTGCTCATCTAGGCTTTTGCCTGGAGCACTCTTCTGTAGGCAGGCCAGCATCAGTTTGGGCGGCCAGATAAAGGCTTTGGGAATGTAGCACTCTCCGGAGTGTGTTATAGCCCAGAGTGTCATGTGGCCAGCCTGGACTGAGGTCCGCGCTTCGGCTAGGATGCTGGCGTAATGGCGGTAAGCGGCCCGTCTTGAAACACGGACCAAGGAGTCTAACATCTATGCGAGTGTTTGGGTGTCAAGCCCGGACGCGTAATGAAAGTGAACGGAGGTGGGAACC----TTTGGGTGCACCATCGACCGATCCTGATGTCTTCGGATGGATTTGAGTAAGAGCATAGCTGTTGGGACCCGAAAGATGGTGAACTATGCCTGAATAGGGTGAAGCCAGAGGAAACTCTGGTGGAGGCTCGCAGCGGTTCTGACGTGCAAATCGATCGTCAAATTTGGGCATAGGGGCGAAAGACTAATCCGAACCTTCCATG--------------------------------GACGTCTACAAGTACCTGCAGAAGTGTGTGGAAAATGGCCAAGACTTTAATGTCCAGATGGCAATTAAGCCAAGTTTAATCACCAATGGCTTAAAATACTCGTTGGCAACGGGAAACTGGGGCGATCAGAAAAAGGCTGCTTCCTCCAAAGCAGGTGTGTCACAGGTGCTTAATCGTTACACCTACGCGTCTACTTTATCCCATCTTCGTCGAACGAATACCCCTGTGGGTCGGGATGGCAAACTTGCCAAACCTCGTCAATTACACAACACCCATTGGGGTCTGGTATGCCCTGCAGAAACTCCAGAAGGCCAGGCCTGTGGATTAGTCAAGAATTTATCGTTGATGTGCTACGTCAGTGTTGGAAGCGAGAGCACGCCTATTACGGACTTCATGGGCCAGCGAAACATGGAGCTACTCGAAGAGTATGATCCGGTAGTCAATCCTACTGCTACCAAAGTCTTTGTTAACGGTGTCTGGGTGGGTGTACATTCGAACCCCTCGCAGCTTGTGTCCGTTGTACAGGAACTCCGACGAAATGGAACCCTTTCTTACGAGATGAGTCTTATTCGGGACATTCGAGACCGAGAGTTTAAGATATTCACAGATGCTGGACGTGTCATGAGACCTCTTTTCGTTATTGAGACTGACTTCCG--------------------CTCATCTCAACAAGAGTCACATCAATAAGTTGCTCTCTGACAGAGA-ATTGACACCCAGGGTTTGAATGACGAAGATGCGCAATCAATGAAGTTCGGTTGGATGGGGCTCATTCACAGTGGTGTGGTAGAGTATTTGGACGCTGAAGAGGAGGAGGGTGCTATGATCATTATGACTCCAGAAGATCTTGATGATCATCACAATCTAATGCAAGGGATGAC-------------------------CACAAGCGAATTAAGCCAAAGCCAAATGTCTCCGTCAAATCGTATACGCACTGCGAAATTCACCCAAGCATGATCCTCGGTATCTGTGCTAGCA--------CGGACCCTAACAGTCTAAGTATAAGCA--TTATACCGTGAAACTGCGAATGGCTCATTAAATCAGTTATCGTTTATTTGATAGTACCTTACTACTTGGATAACCGTGGTAATTCTAGAGCTAATACATGCTAAAAACCCCGACTTCGGGAGGGGTGTATTTATTAGATAAAAAACCAATGCCCTTCGGGGCTCCTTGGTGATTCATAATAACTTAACGGATCGCATGGCCTTGCGCCGGCGACGGTTCATTCAAATTTCTGCCCTATCAACTTTCGATGGTAAGGTATTGGCTTACCATGGTTTCAACGGGTAACGGGGAATTAGGGTTCGACTCCGGAGAGGGAGCCTGAGAAACGGCTACCACATCCAAGGAAGGCAGCAGGCGCGCAAATTACCCAATCCCGACTCGGGGAGGTAGTGACAATAAATACTGATACAGGGCACTTTCGTGTCTTGTAATTGGAATGAGTACAATTTAAACCCCTTAACGAGGAACAATTGGAGGGCAAGTCTGGTGCCAGCAGCCGCGGTAATTCCAGCTCCAATAGCGTATATTAAAGTTGTTGCAGTTAAAAAGCTCGTAGTTGAACCTTGGGCCTGGCTGGCCGGTCCGCCTCACCGCGTGTACTGGTCCGGCCGGGCCTTTCCTTCTGGAGAACTGCATGCCCTTTACTGGGTGTGTTAGGGAACCAGGACTTTTACTTTGAAAAAATTAGAGTGTTCAAAGCAGGCCTTTGCTCGAATACGTTAGCATGGAATAATAGAATAGGACGTGTGGTCCTATTTTGTTGGTTTCTAGGACCGCCGTAATGATTAATAGGGATAGTCGGGGGCATCAGTATTCAATTGTCAGAGGTGAAATTCTTGGATTTATTGAAGACTAACTACTGCGAAAGCATTTGCCAAGGATGTTTTCATTAATCAGTGAACGAAAGTTAGGGGATCGAAGACGATCAGATACCGTCGTAGTCTTAACCGTAAACTATGCCGACTAGGGATCGGGCGATGTTATTATTTTGACTCGCTCGGCACCTTACGAGAAATCAAAGT----------------------------------TATTCTTATCATCGCCGCTGGTACTGGTGAATTCGAAGCCGGTATCTCTAAGGATGGTCAGACCCGTGAGCACGCTCTCCTCGCCTACACCCTCGGTGTCAGGCAGCTCATCGTCGCCATCAACAAGATGGACACCACCAAGTGGTCTGAGGACCGTTATAAGGAAATCGTCAAGGAGACATCCAACTTCATCAAGAAGGTCGGATACAACCCCAAGCACGTTCCTTTCGTTCCCATCTCTGGTTTCAACGGTGACAACATGATCGAGGCCTCTTCCAACTGCCCCTGGTACAAGGGCTGGGAGAAGGAGACCAAGGCTAAGGTCACTGGTAAGACTCTTCTCGACGCCATCGACGCCATCGACCCCCCCACTCGTCCTTCCGACAAGCCCCTCCGTCTCCCTCTCCAGGATGTGTACAAGATCGGTGGTATTGGCACGGTCCCCGTCGGTCGTGTCGAGACTGGTGTCATCAAGGCCGGTATGGTCGTCACCTTCGCCCCTGCTGGTGTTACCACTGAAGTCAAGTCCGTCGAAATGCACCACGAACAGCTCACCGAGGGTGTTCCCGGTGACAACGTCGGTTTCAACGTCAAGAACGTTTCCGTCAAGGAAATCCGCCGTGGTAACGTTGCTGGTGACTCCAAGAACGACCCTCCCAAGGGTGCCGAGTCTTTCAACGCTCAGGTCATCATCCTCAACCACCCTGGTCAGGTTGGTGCTGG----------------------------------------------------------------------------------------------------------------------------------------------------------------------------------------------------------------------------
>Neomassaria formosana NTUCC 17 008
?????????????????????????????????????????????????????????????????????????????????????????????????????????????????????????????????????????????????????????????????????????????????????????????????????????????????????????????????????????????????????????????????????????????????????????????????????????????????????????????????????????????????????????????????????????????????????????????????????????????????????????????????????????????????????????????????????AGCATATCAATAAGCGGAGGAAAAGAAACCAAC-AGGGTTGCCCTAGTAACGGCGAGTGAAGCGGCAACAGCTCAAA-TTGAAATCTGGCTCTCTTTGGGGGTCCGAGTTGTAATTTGTAGAGGGTGCTTCGGCATCGGCCTTGGTCTAAGTTCTTTGGAACAAGACGTCACAGAGGGTGAGAATCCCGTACGTGGCCATTGGTCGTTGCCATGTGAAGCCCCTTCGACGAGTCGAGTTGTTTGGGAATGCAGCTCTAAATGGGAGGTAAATTTCTTCTAAAGCTAAATACCGGCCAGAGACCGATAGCGCACAAGTAGAGTGATCGAAAGATGAAAAGCACTTTGGAAAGAGAGTCAAAAAGCACGTGAAATTGTTGAAAGGGAAGCGCTTACAGCCAGACTTGCCTGCAGTTGCTCATCTAGGCTTTTGCCTGGAGCACTCTTCTGTAGGCAGGCCAGCATCAGTTTGGGCGGCCAGATAAAGGCTTTGGGAATGTAGCACTCTCCGGAGTGTGTTATAGCCCAGAGTGTCATGTGGCCAGCCTGGACTGAGGTCCGCGCTTCGGCTAGGATGCTGGCGTAATGGCGGTAAGCGGCCCGTCTTGAAACACGGACCAAGGAGTCTAACATCTATGCGAGTGTTTGGGTGTCAAGCCCGGACGCGTAATGAAAGTGAACGGAGGTGGGAACC----TTTGGGTGCACCATCGACCGATCCTGATGTCTTCGGATGGATTTGAGTAAGAGCATAGCTGTTGGGACCCGAAAGATGGTGAACTATGCCTGAATAGGGTGAAGCCAGAGGAAACTCTGGTGGAGGCTCGCAGCGGTTCTGACGTGCAAATCGATCGTCAAATTTGGGCATAGGGGCGAAAGACTAATCCGAACCTTCCATG--------------------------------GACGTCTACAAGTACCTGCAGAAGTGTGTGGAAAATGGCCAAGACTTTAATGTCCAGATGGCAATTAAGCCAAGTTTAATCACCAATGGCTTAAAATACTCGTTGGCAACGGGAAACTGGGGCGATCAGAAAAAGGCTGCTTCCTCCAAAGCAGGTGTGTCACAGGTGCTTAATCGTTACACCTACGCGTCTACTTTATCCCATCTTCGTCGAACGAATACCCCTGTGGGTCGGGATGGCAAACTTGCCAAACCTCGTCAATTACACAACACCCATTGGGGTCTGGTATGCCCTGCAGAAACTCCAGAAGGCCAGGCCTGTGGATTAGTCAAGAATTTATCGTTGATGTGCTACGTCAGTGTTGGAAGCGAGAGCACGCCTATTACGGACTTCATGGGCCAGCGAAACATGGAGCTACTCGAAGAGTATGATCCGGTAGTCAATCCTACTGCTACCAAAGTCTTTGTTAACGGTGTCTGGGTGGGTGTACATTCGAACCCCTCGCAGCTTGTGTCCGTTGTACAGGAACTCCGACGAAATGGAACCCTTTCTTACGAGATGAGTCTTATTCGGGACATTCGAGACCGAGAGTTTAAGATATTCACAGATGCTGGACGTGTCATGAGACCTCTTTTCGTTATTGAGACTGACTTCCG--------------------CTCATCTCAACAAGAGTCACATCAATAAGTTGCTCTCTGACAGAGA-ATTGACACCCAGGGTTTGAATGACGAAGATGCGCAATCAATGAAGTTCGGTTGGATGGGGCTCATTCACAGTGGTGTGGTAGAGTATTTGGACGCTGAAGAGGAGGAGGGTGCTATGATCATTATGACTCCAGAAGATCTTGATGATCATCACAATCTAATGCAAGGGATGAC-------------------------CACAAGCGAATTAAGCCAAAGCCAAATGTCTCCGTCAAATCGTATACGCACTGCGAAATTCACCCAAGCATGATCCTCGGTATCTGTGCTAGCA--------CGGACCCTAACAGTCTAAGTATAAGCA--TTATACCGTGAAACTGCGAATGGCTCATTAAATCAGTTATCGTTTATTTGATAGTACCTTACTACTTGGATAACCGTGGTAATTCTAGAGCTAATACATGCTAAAAACCCCGACTTCGGGAGGGGTGTATTTATTAGATAAAAAACCAATGCCCTTCGGGGCTCCTTGGTGATTCATAATAACTTAACGGATCGCATGGCCTTGCGCCGGCGACGGTTCATTCAAATTTCTGCCCTATCAACTTTCGATGGTAAGGTATTGGCTTACCATGGTTTCAACGGGTAACGGGGAATTAGGGTTCGACTCCGGAGAGGGAGCCTGAGAAACGGCTACCACATCCAAGGAAGGCAGCAGGCGCGCAAATTACCCAATCCCGACTCGGGGAGGTAGTGACAATAAATACTGATACAGGGCACTTTCGTGTCTTGTAATTGGAATGAGTACAATTTAAACCCCTTAACGAGGAACAATTGGAGGGCAAGTCTGGTGCCAGCAGCCGCGGTAATTCCAGCTCCAATAGCGTATATTAAAGTTGTTGCAGTTAAAAAGCTCGTAGTTGAACCTTGGGCCTGGCTGGCCGGTCCGCCTCACCGCGTGTACTGGTCCGGCCGGGCCTTTCCTTCTGGAGAACTGCATGCCCTTTACTGGGTGTGTTAGGGAACCAGGACTTTTACTTTGAAAAAATTAGAGTGTTCAAAGCAGGCCTTTGCTCGAATACGTTAGCATGGAATAATAGAATAGGACGTGTGGTCCTATTTTGTTGGTTTCTAGGACCGCCGTAATGATTAATAGGGATAGTCGGGGGCATCAGTATTCAATTGTCAGAGGTGAAATTCTTGGATTTATTGAAGACTAACTACTGCGAAAGCATTTGCCAAGGATGTTTTCATTAATCAGTGAACGAAAGTTAGGGGATCGAAGACGATCAGATACCGTCGTAGTCTTAACCGTAAACTATGCCGACTAGGGATCGGGCGATGTTATTATTTTGACTCGCTCGGCACCTTACGAGAAATCAAAGT----------------------------------TATTCTTATCATCGCCGCTGGTACTGGTGAATTCGAAGCCGGTATCTCTAAGGATGGTCAGACCCGTGAGCACGCTCTCCTCGCCTACACCCTCGGTGTCAGGCAGCTCATCGTCGCCATCAACAAGATGGACACCACCAAGTGGTCTGAGGACCGTTATAAGGAAATCGTCAAGGAGACATCCAACTTCATCAAGAAGGTCGGATACAACCCCAAGCACGTTCCTTTCGTTCCCATCTCTGGTTTCAACGGTGACAACATGATCGAGGCCTCTTCCAACTGCCCCTGGTACAAGGGCTGGGAGAAGGAGACCAAGGCTAAGGTCACTGGTAAGACTCTTCTCGACGCCATCGACGCCATCGACCCCCCCACTCGTCCTTCCGACAAGCCCCTCCGTCTCCCTCTCCAGGATGTGTACAAGATCGGTGGTATTGGCACGGTCCCCGTCGGTCGTGTCGAGACTGGTGTCATCAAGGCCGGTATGGTCGTCACCTTCGCCCCTGCTGGTGTTACCACTGAAGTCAAGTCCGTCGAAATGCACCACGAACAGCTCACCGAGGGTGTTCCCGGTGACAACGTCGGTTTCAACGTCAAGAACGTTTCCGTCAAGGAAATCCGCCGTGGTAACGTTGCTGGTGACTCCAAGAACGACCCTCCCAAGGGTGCCGAGTCTTTCAACGCTCAGGTCATCATCCTCAACCACCCTGGTCAGGTTGGTGCTGG----------------------------------------------------------------------------------------------------------------------------------------------------------------------------------------------------------------------------
>Neomassaria formosana NTUCC 17 009
?????????????????????????????????????????????????????????????????????????????????????????????????????????????????????????????????????????????????????????????????????????????????????????????????????????????????????????????????????????????????????????????????????????????????????????????????????????????????????????????????????????????????????????????????????????????????????????????????????????????????????????????????????????????????????????????????????AGCATATCAATAAGCGGAGGAAAAGAAACCAAC-AGGGTTGCCCTAGTAACGGCGAGTGAAGCGGCAACAGCTCAAA-TTGAAATCTGGCTCTCTTTGGGGGTCCGAGTTGTAATTTGTAGAGGGTGCTTCGGCATCGGCCTTGGTCTAAGTTCTTTGGAACAAGACGTCACAGAGGGTGAGAATCCCGTACGTGGCCATTGGTCGTTGCCATGTGAAGCCCCTTCGACGAGTCGAGTTGTTTGGGAATGCAGCTCTAAATGGGAGGTAAATTTCTTCTAAAGCTAAATACCGGCCAGAGACCGATAGCGCACAAGTAGAGTGATCGAAAGATGAAAAGCACTTTGGAAAGAGAGTCAAAAAGCACGTGAAATTGTTGAAAGGGAAGCGCTTACAGCCAGACTTGCCTGCAGTTGCTCATCTAGGCTTTTGCCTGGAGCACTCTTCTGTAGGCAGGCCAGCATCAGTTTGGGCGGCCAGATAAAGGCTTTGGGAATGTAGCACTCTCCGGAGTGTGTTATAGCCCAGAGTGTCATGTGGCCAGCCTGGACTGAGGTCCGCGCTTCGGCTAGGATGCTGGCGTAATGGCGGTAAGCGGCCCGTCTTGAAACACGGACCAAGGAGTCTAACATCTATGCGAGTGTTTGGGTGTCAAGCCCGGACGCGTAATGAAAGTGAACGGAGGTGGGAACC----TTTGGGTGCACCATCGACCGATCCTGATGTCTTCGGATGGATTTGAGTAAGAGCATAGCTGTTGGGACCCGAAAGATGGTGAACTATGCCTGAATAGGGTGAAGCCAGAGGAAACTCTGGTGGAGGCTCGCAGCGGTTCTGACGTGCAAATCGATCGTCAAATTTGGGCATAGGGGCGAAAGACTAATCCGAACCTTCCATG--------------------------------GACGTCTACAAGTACCTGCAGAAGTGTGTGGAAAATGGCCAAGACTTTAATGTCCAGATGGCAATTAAGCCAAGTTTAATCACCAATGGCTTAAAATACTCGTTGGCAACGGGAAACTGGGGCGATCAGAAAAAGGCTGCTTCCTCCAAAGCAGGTGTGTCACAGGTGCTTAATCGTTACACCTACGCGTCTACTTTATCCCATCTTCGTCGAACGAATACCCCTGTGGGTCGGGATGGCAAACTTGCCAAACCTCGTCAATTACACAACACCCATTGGGGTCTGGTATGCCCTGCAGAAACTCCAGAAGGCCAGGCCTGTGGATTAGTCAAGAATTTATCGTTGATGTGCTACGTCAGTGTTGGAAGCGAGAGCACGCCTATTACGGACTTCATGGGCCAGCGAAACATGGAGCTACTCGAAGAGTATGATCCGGTAGTCAATCCTACTGCTACCAAAGTCTTTGTTAACGGTGTCTGGGTGGGTGTACATTCGAACCCCTCGCAGCTTGTGTCCGTTGTACAGGAACTCCGACGAAATGGAACCCTTTCTTACGAGATGAGTCTTATTCGGGACATTCGAGACCGAGAGTTTAAGATATTCACAGATGCTGGACGTGTCATGAGACCTCTTTTCGTTATTGAGACTGACTTCCG--------------------CTCATCTCAACAAGAGTCACATCAATAAGTTGCTCTCTGACAGAGA-ATTGACACCCAGGGTTTGAATGACGAAGATGCGCAATCAATGAAGTTCGGTTGGATGGGGCTCATTCACAGTGGTGTGGTAGAGTATTTGGACGCTGAAGAGGAGGAGGGTGCTATGATCATTATGACTCCAGAAGATCTTGATGATCATCACAATCTAATGCAAGGGATGAC-------------------------CACAAGCGAATTAAGCCAAAGCCAAATGTCTCCGTCAAATCGTATACGCACTGCGAAATTCACCCAAGCATGATCCTCGGTATCTGTGCTAGCA--------CGGACCCTAACAGTCTAAGTATAAGCA--TTATACCGTGAAACTGCGAATGGCTCATTAAATCAGTTATCGTTTATTTGATAGTACCTTACTACTTGGATAACCGTGGTAATTCTAGAGCTAATACATGCTAAAAACCCCGACTTCGGGAGGGGTGTATTTATTAGATAAAAAACCAATGCCCTTCGGGGCTCCTTGGTGATTCATAATAACTTAACGGATCGCATGGCCTTGCGCCGGCGACGGTTCATTCAAATTTCTGCCCTATCAACTTTCGATGGTAAGGTATTGGCTTACCATGGTTTCAACGGGTAACGGGGAATTAGGGTTCGACTCCGGAGAGGGAGCCTGAGAAACGGCTACCACATCCAAGGAAGGCAGCAGGCGCGCAAATTACCCAATCCCGACTCGGGGAGGTAGTGACAATAAATACTGATACAGGGCACTTTCGTGTCTTGTAATTGGAATGAGTACAATTTAAACCCCTTAACGAGGAACAATTGGAGGGCAAGTCTGGTGCCAGCAGCCGCGGTAATTCCAGCTCCAATAGCGTATATTAAAGTTGTTGCAGTTAAAAAGCTCGTAGTTGAACCTTGGGCCTGGCTGGCCGGTCCGCCTCACCGCGTGTACTGGTCCGGCCGGGCCTTTCCTTCTGGAGAACTGCATGCCCTTTACTGGGTGTGTTAGGGAACCAGGACTTTTACTTTGAAAAAATTAGAGTGTTCAAAGCAGGCCTTTGCTCGAATACGTTAGCATGGAATAATAGAATAGGACGTGTGGTCCTATTTTGTTGGTTTCTAGGACCGCCGTAATGATTAATAGGGATAGTCGGGGGCATCAGTATTCAATTGTCAGAGGTGAAATTCTTGGATTTATTGAAGACTAACTACTGCGAAAGCATTTGCCAAGGATGTTTTCATTAATCAGTGAACGAAAGTTAGGGGATCGAAGACGATCAGATACCGTCGTAGTCTTAACCGTAAACTATGCCGACTAGGGATCGGGCGATGTTATTATTTTGACTCGCTCGGCACCTTACGAGAAATCAAAGT----------------------------------TATTCTTATCATCGCCGCTGGTACTGGTGAATTCGAAGCCGGTATCTCTAAGGATGGTCAGACCCGTGAGCACGCTCTCCTCGCCTACACCCTCGGTGTCAGGCAGCTCATCGTCGCCATCAACAAGATGGACACCACCAAGTGGTCTGAGGACCGTTATAAGGAAATCGTCAAGGAGACATCCAACTTCATCAAGAAGGTCGGATACAACCCCAAGCACGTTCCTTTCGTTCCCATCTCTGGTTTCAACGGTGACAACATGATCGAGGCCTCTTCCAACTGCCCCTGGTACAAGGGCTGGGAGAAGGAGACCAAGGCTAAGGTCACTGGTAAGACTCTTCTCGACGCCATCGACGCCATCGACCCCCCCACTCGTCCTTCCGACAAGCCCCTCCGTCTCCCTCTCCAGGATGTGTACAAGATCGGTGGTATTGGCACGGTCCCCGTCGGTCGTGTCGAGACTGGTGTCATCAAGGCCGGTATGGTCGTCACCTTCGCCCCTGCTGGTGTTACCACTGAAGTCAAGTCCGTCGAAATGCACCACGAACAGCTCACCGAGGGTGTTCCCGGTGACAACGTCGGTTTCAACGTCAAGAACGTTTCCGTCAAGGAAATCCGCCGTGGTAACGTTGCTGGTGACTCCAAGAACGACCCTCCCAAGGGTGCCGAGTCTTTCAACGCTCAGGTCATCATCCTCAACCACCCTGGTCAGGTTGGTGCTGG----------------------------------------------------------------------------------------------------------------------------------------------------------------------------------------------------------------------------
>Neomassaria hongheensis KUMCC 21 0344
GTCCAAAAACCCCACCCGTGTTTATTAGTACTATTCTGTTTCCTCGACGAGTCCGCTCGTCGGTGGACATTACATGTTAACTTTTTTTTATTTGTATTGTCTGAGTTTAT-AAACAATAAAATAAAAACTTTCAACAACGGATCTCTTGGTTCTGGCATCGATGAAGAACGCAGCGAAATGCGATAAGTAGTGTGAATTGCAGAATTCAGTGAATCATCGAATCTTTGAACGCACATTGCGCCCTTTGGCATTCCGAAGGGCATACCTGTTCGAGCGTCATTTAAACCCCTCAAGCTCAGCTTGGTTTTGGGCGTCTTGTC----GAATAGACTCGCCTTAAAAATATCGGCACTATCTT-GCTTATTAGGGACACAGTACATTGTTGCTCCTGGTAGAAGCAGGTTGGTAGCC-------------------------------------------------------GGAGGAAAGAACCAACCAGGGATTGCCTTAGTAACGGCGAGTGAAGCGGCAACAGCTCAAATTTGAAATCTGGCTCCTT-TTGGGGTCCGAGTTGTAATTTGTAGAGGGTGCTTCGGCATTGGCCTTGGTCTAAGTTCTTTGGAACAAGACGTCACAGAGGGTGAGAGTCCCGTACGTGGCCAATGGTCTTTGCCATGTGAAGCCCCTTCGACGAGTCGAGTTGTTTGGGAATGCAGCTCTAAATGGGAGGTAAATTTCTTCTAAAGCTAAATATTGGCCAGAGACCGATAGCGCACAAGTAGAGTGATCGAAAGATGAAAAGCACTTTGGAAAGAGAGTCAAAAAGCACGTGAAATTGTTGAAAGGGAAGCGCTTACAGCCAGACTTGCCTGCAGTTGCTCATCTAGGCAT-TGCCTAGTGCACTCTTCTGTAGGCAGGCCAGCATCAGTTTGGGCGGCCAGATAAAGGCTTTGGGAATGTAGCTCTCCCCGGAGAGTGTTATAGCCCAGGGTGCCATGTGGCCAGCCTGGACTGAGGTCCGCGCTTCGGCTAGGATGCTGGCGTAATGGCGGTAAGCGGCCCGTCTTGAAACACGGACCAAGGAGTCTAACATCTATGCGAGTGTTTGGGTGTCAAGCCCGGACGCGGAATGAAAGTGAACGGAGGTGGGAACCT---TTTAGGTGCACCATCGACCGATCCTGATGTCTTCGGATGGATTTGAGTAAGAGCATAGCTGTTGGGACCCGAAAGATGGTGAACTATGCCTGAATAGGGTGAAGCCAGAGGAAACTCTGGTGGAGGCTCGCAGCGGTTCTGACGTGCAAATCGATCGTCAAATTTGGGCATAGGGGCGAAAGACTAATCGAACTATCT------------------TTCCTCAAACTCACAAAGGACGTCTACAAGTATCTTCAGAGGTGCGTGGAAAATGGTCAAGACTTTAATGTCCAAATGGCTATTAAGCCAAGTCTAATCACCAATGGTCTCAAATATTCATTGGCAACGGGAAACTGGGGTGATCAAAAGAAAGCAGCATCCTCSAAAGCGGGTGTCTCACAGGTGCTTAATCGTTACACCTATGCTTCTACTTTATCTCATCTTCGCCGAACGAATACTCCAGTCGGGCGTGACGGCAAGCTGGCAAAACCCCGCCAATTACACAATACTCATTGGGGTCTAGTGTGTCCAGCAGAGACTCCTGAAGGCCAAGCGTGTGGTTTAGTCAAGAATTTATCATTGATGTGTTATGTCAGTGTTGGAAGCGAAAGCACACCCATTACGGACTTCATGGGCCAGAGAAACATGGAGCTACTGGAAGAGTATGATCCAGTGGTCAATCCTACCGCTACCAAGGTCTTCGTCAATGGCGTTTGGGTTGGCGTTCATTCAAACCCATCACAGCTTGTGTCCGTTGTGCAGGAACTCCGAAGGAACGGAACACTGTCTTATGAAATGAGTCTTATTCGAGACATTCGAGATCGCGAGTTCAAGATATTTACCGATGCTGGACGAGTTATGAGACCCCTTTTCGTAATCGAGACTGACTTCAAGAAGCCAAATCGTGGATCACTCATTCTAAACAAGGGTCACATCAACAAGCTAGTCGCCGACAGGGATATTGACACCCAAGGGTTGAATGACGAAGATGCACAAGCAATGAAGTACGGATGGATGGGCCTTATTCATAGCGGTGTAGTAGAGTATCTGGATGCTGAAGAAGAGGAGGGCGCTATGATCATTATGACTCCAGAAGATCTCGATGACCACCACAATCTGATGCAAGGTATGACGATACAGAGCGATTCCACGGACCCACACAAACGGATCAAACCCAAGCCAAACGCGTCAGTCAAGAATTTCACACATTGCGAAATCCATCCAAGTATGATTCTGGGTATTTGCGCCAGCATCAT---------------------------------TTATACCGTGAAACTGCGAATGGCTCATTAAATCAGTTATCGTTTATTTGATAGTACCTTTCTACTAGGATAACCGTGGTAATTCTAGAGCTAATACTTGCTAAAAACCCCGACTTCGGAAGGGGTGTATTTATTAGATAAAAAACCAATGCCCTTCGGGGCTCTCTGGTGATTCATCATAACTTAACGGATCGCATGGCCTTGCGCCGGCGACGGTTCATTCAAATTTCTGCCCTATCAACTTTCGATGGTAAGGTATTGGCTTACCATGGTTTCAACGGGTAACGGGGAATTAGGGTTCGACTCCGGAGAGGGAGCCTGAGAGACGGCTACCACATCCAAGGAAGGCAGCAGGCGCGCAAATTACCCAATCCCGACACGGGGAGGTAGTGACAATAAATACTGATACAGGGCGCTTTTGCGTCTTGTAATTGGAATGAGTACAATTTAAACCCCTTAACGAGGAACAATTGGAGGGCAAGTCTGGTGCCAGCAGCCGCGGTAATTCCAGCTCCAATAGCGTATATTAAAGTTGTTGCAGTTAAAAAGCTCGTAGTTGAACCTTGGGCCTGGCTGGCCGGTCCGCCTCACCGCGTGTACTGGTCCGGCCGGGCCTTTCCTTCTGGAGAACTGCATGCCCTTTACTGGGTGTGTTAGGGAACCAGGACTTTTACTTTGAAAAAATTAGAGTGTTCAAAGCAGGCCTTTGCTCGAATACGTTAGCATGGAATAATAGAATAGGACGTGTGGTTCTATTTTGTTGGTTTCTAGGACCGCCGTAATGATTAATAGGGATAGTCGGGGGCATCAGTATTCAATTGTCAGAGGTGAAATTCTTGGATTTATTGAAGACTAACTACTGCGAAAGCATTTGCCAAGGATGTTTTCATTAATCAGTGAACGAAAGTTAGGGGATCGAAGACGATCAGATACCGTCGTAGTCTTAACCGTAAACTATGCCGACTAGGGATCGGGCGATGTTATTATTTTGACTCGCTCGGCACCTTACGAGAAATCAA-------------------------------------TATTCTCATCATCGCCGCTGGTACTGGTGAATTCGAAGCTGGTATCTCCAAGGATGGTCAGACTCGTGAGCACGCTCTGCTTGCCTACACCCTCGGTGTCAGGCAGATCATTGTCGCAATCAACAAGATGGACACCACCAAGTGGTCTGAGGATCGTTACAAGGAAATCGTCAAGGAGACATCCAACTTCATCAAGAAGGTTGGATACAACCCCAAGACCGTTCCTTTCGTCCCTATCTCTGGTTTCAACGGTGACAACATGATCGACGCCTCCTCCAACTGCCCTTGGTACAAGGGATGGGAGAAGGAGACCAAGACCAAGTCTACTGGTAAGACTCTCCTTGAGGCCATCGACGCCATCGACCCTCCGTCGCGTCCTTCCGACAAGCCCCTCCGTCTCCCTCTCCAGGATGTGTACAAGATCGGTGGTATTGGCACGGTCCCCGTCGGTCGTGTCGAGACCGGTGTCATCAAGTCGGGTATGGTCGTCACCTTCGCCCCTGCTGGTGTTACCACTGAAGTCAAGTCCGTCGAAATGCACCACGAACAGCTCACCGAAGGTGTTCCCGGTGACAACGTCGGCTTCAACGTCAAGAACGTTTCCGTCAAGGAAATCCGCCGTGGTAACGTTGCCGGTGACTCCAAGAACGACCCTCCCAAGGGTGCCGAGTCCTTCAACGCTCAGGTCATCGTTCTTAACCACCCTGGTCAGGTCGGTGCTGGTTACGCTCCAGTCTTGGACTGCCACACTGCCCACATTGCTTGCAAGTTCTCTGAACTCCTCGAGAAGATCGACCGACGAACTGGCAAGTCTGTTGAGAACTCTCCTAAGTTCATCAAGTCTGGTGATGCCGCTATCGTCAAGATGATTCCCTCCAAGCCTATGTGCGTTGAGG-----------------------------------------------
>Neomassaria hongheensis T KUMCC 21 0340
GTCCAAAAACCCCACCCGTGTTTATTAGTACTATTCTGTTTCCTCGACGAGTCCGCTCGTCGGTGGACATTACATGTTAACTTTTTTTTATTTGTATTGTCTGAGTTTAT-AAACAATAAAATAAAAACTTTCAACAACGGATCTCTTGGTTCTGGCATCGATGAAGAACGCAGCGAAATGCGATAAGTAGTGTGAATTGCAGAATTCAGTGAATCATCGAATCTTTGAACGCACATTGCGCCCTTTGGCATTCCGAAGGGCATACCTGTTCGAGCGTCATTTAAACCCCTCAAGCTCAGCTTGGTTTTGGGCGTCTTGTC----GAATAGACTCGCCTTAAAAATATCGGCACTATCTT-GCTTATTAGGGACACAGTACATTGTTGCTCCTGGTAGAAGCAGGTTGGTAGCCAC---------------------------TTAACCTTT--------------------AGGAAAGAACCAACAGGGATTGCCTTAGTAACGGCGAGTGAAGCGGCAACAGCTCAAATTTGAAATCTGGCTCCTT-TTGGGGTCCGAGTTGTAATTTGTAGAGGGTGCTTCGGCATTGGCCTTGGTCTAAGTTCTTTGGAACAAGACGTCACAGAGGGTGAGAGTCCCGTACGTGGCCAATGGTCTTTGCCATGTGAAGCCCCTTCGACGAGTCGAGTTGTTTGGGAATGCAGCTCTAAATGGGAGGTAAATTTCTTCTAAAGCTAAATATTGGCCAGAGACCGATAGCGCACAAGTAGAGTGATCGAAAGATGAAAAGCACTTTGGAAAGAGAGTCAAAAAGCACGTGAAATTGTTGAAAGGGAAGCGCTTACAGCCAGACTTGCCTGCAGTTGCTCATCTAGGCAT-TGCCTAGTGCACTCTTCTGTAGGCAGGCCAGCATCAGTTTGGGCGGCCAGATAAAGGCCTTGGGAATGTAGCTCTCCCCGGAGAGTGTTATAGCCCAGGGTGCCATGTGGCCAGCCTGGACTGAGGTCCGCGCTTCGGCTAGGATGCTGGCGTAATGGCGGTAAGCGGCCCGTCTTGAAACACGGACCAAGGAGTCTAACATCTATGCGAGTGTTTGGGTGTCAAGCCCGGACGCGGAATGAAAGTGAACGGAGGTGGGAACCT---TTTAGGTGCACCATCGACCGATCCTGATGTCTTCGGATGGATTTGAGTAAGAGCATAGCTGTTGGGACCCGAAAGATGGTGAACTATGCCTGAATAGGGTGAAGCCAGAGGAAACTCTGGTGGAGGCTCGCAGCGGTTCTGACGTGCAAATCGATCGTCAAATTTGGGCATAGGGGCGAAAGACT-ATCGANATATCT------------------------------------GACGTCTACAAGTATCTTCAGAGGTGCGTGGAAAATGGTCAAGACTTTAATGTCCAAATGGCTATTAAGCCAAGTCTAATCACCAATGGTCTCAAATATTCATTGGCAACGGGAAACTGGGGTGATCAAAAGAAAGCAGCATCCTCGAAAGCGGGTGTCTCACAGGTGCTTAATCGTTACACCTATGCTTCTACTTTATCTCATCTTCGCCGAACGAATACTCCAGTCGGGCGTGACGGCAAGCTGGCAAAACCCCGCCAATTACACAATACTCATTGGGGTCTAGTGTGTCCAGCAGAGACTCCTGAAGGCCAAGCGTGTGGTTTAGTCAAGAATTTATCATTGATGTGTTATGTCAGTGTTGGAAGCGAAAGCACACCCATTACGGACTTCATGGGCCAGAGAAACATGGAGCTACTGGAAGAGTATGATCCAGTGGTCAATCCTACCGCTACCAAGGTCTTCGTCAATGGCGTTTGGGTTGGCGTTCATTCAAACCCATCACAGCTTGTGTCCGTTGTGCAGGAACTCCGAAGGAACGGAACACTGTCTTATGAAATGAGTCTTATTCGAGACATTCGAGATCGCGAGTTCAAGATATTTACCGATGCTGGACGAGTTATGAGACCCCTTTTCGTAATCGAGACTGACTTCAAGAAGCCAAATCGTGGATCACTCATTCTAAACAAGGGTCACATCAACAAGCTAGTCGCCGACAGGGATATTGACACCCAAGGGTTGAATGACGAAGATGCACAAGCAATGAAGTACGGATGGATGGGCCTTATTCATAGCGGTGTAGTAGAGTATCTGGATGCTGAAGAAGAGGAGGGCGCTATGATCATTATGACTCCAGAAGATCTCGATGACCACCACAATCTGATGCAAGGTATGACGATACAGAGCGATTCCACGGACCCACACAAACGGATCAAACCCAAGCCAAACGCGTCAGTCAAGAATTTCACACATTGCGAAATCCATCCAAGTATGATTCTGGGTATTTGCGCCAGCATCAT-------------------------------------ACCGTGAAACTGCGAATGGCTCATTAAATCAGTTATCGTTTATTTGATAGTACCTTTCTACTAGGATAACCGTGGTAATTCTAGAGCTAATACTTGCTAAAAACCCCGACTTCGGAAGGGGTGTATTTATTAGATAAAAAACCAATGCCCTTCGGGGCTCTCTGGTGATTCATCATAACTTAACGGATCGCATGGCCTTGCGCCGGCGACGGTTCATTCAAATTTCTGCCCTATCAACTTTCGATGGTAAGGTATTGGCTTACCATGGTTTCAACGGGTAACGGGGAATTAGGGTTCGACTCCGGAGAGGGAGCCTGAGAGACGGCTACCACATCCAAGGAAGGCAGCAGGCGCGCAAATTACCCAATCCCGACACGGGGAGGTAGTGACAATAAATACTGATACAGGGCGCTTTTGCGTCTTGTAATTGGAATGAGTACAATTTAAACCCCTTAACGAGGAACAATTGGAGGGCAAGTCTGGTGCCAGCAGCCGCGGTAATTCCAGCTCCAATAGCGTATATTAAAGTTGTTGCAGTTAAAAAGCTCGTAGTTGAACCTTGGGCCTGGCTGGCCGGTCCGCCTCACCGCGTGTACTGGTCCGGCCGGGCCTTTCCTTCTGGAGAACTGCATGCCCTTTACTGGGTGTGTTAGGGAACCAGGACTTTTACTTTGAAAAAATTAGAGTGTTCAAAGCAGGCCTTTGCTCGAATACGTTAGCATGGAATAATAGAATAGGACGTGTGGTTCTATTTTGTTGGTTTCTAGGACCGCCGTAATGATTAATAGGGATAGTCGGGGGCATCAGTATTCAATTGTCAGAGGTGAAATTCTTGGATTTATTGAAGACTAACTACTGCGAAAGCATTTGCCAAGGATGTTTTCATTAATCAGTGAACGAAAGTTAGGGGATCGAAGACGATCAGATACCGTCGTAGTCTTAACCGTAAACTATGCCGACTAGGGATCGGGCGATGTTATTATTTTGACTCGCTCGGCACCTTACGAGAAATCAAAGT----------------------------------TATTCTCATCATCGCCGCTGGTACTGGTGAATTCGAAGCTGGTATCTCCAAGGATGGTCAGACTCGTGAGCACGCTCTGCTTGCCTACACCCTCGGTGTCAGGCAGATCATTGTCGCAATCAACAAGATGGACACCACCAAGTGGTCTGAGGATCGTTACAAGGAAATCGTCAAGGAGACATCCAACTTCATCAAGAAGGTTGGATACAACCCCAAGACCGTTCCTTTCGTCCCTATCTCTGGTTTCAACGGTGACAACATGATCGACGCCTCCTCCAACTGCCCTTGGTACAAGGGATGGGAGAAGGAGACCAAGACCAAGTCTACTGGTAAGACTCTCCTTGAGGCCATCGACGCCATCGACCCTCCGTCGCGTCCTTCCGACAAGCCCCTCCGTCTCCCTCTCCAGGATGTGTACAAGATCGGTGGTATTGGCACGGTCCCCGTCGGTCGTGTCGAGACCGGTGTCATCAAGTCGGGTATGGTCGTCACCTTCGCCCCTGCTGGTGTTACCACTGAAGTCAAGTCCGTCGAAATGCACCACGAACAGCTCACCGAAGGTGTTCCCGGTGACAACGTCGGCTTCAACGTCAAGAACGTTTCCGTCAAGGAAATCCGCCGTGGTAACGTTGCCGGTGACTCCAAGAACGACCCTCCCAAGGGTGCCGAGTCCTTCAACGCTCAGGTCATCGTTCTTAACCACCCTGGTCAGGTCGGTGCTGGTTACGCTCCAGTCTTGGACTGCCACACTGCCCACATTGCTTGCAAGTTCTCTGAACTCCTCGAGAAGATCGACCGACGAACTGGCAAGTCTGTTGAGAACTCTCCTAAGTTCATCAAGTCTGGTGATGCCGCTATCGTCAAGATGATTCCCTCCAAGCCTATGTGCGTTGAGGCTTTCACCGAGTACCCACCTCT-------------------------
>Neomassaria thailandica T MFLUCC 21 0193
?????????????????????????????????????????????????????????????????????????????????????????????????????????????????????????????????????????????????????????????????????????????????????????????????????????????????????????????????????????????????????????????????????????????????????????????????????????????????????????????????????????????????????????????????????????????????????????????????????????????????????????????????????????????????????????????????????----------------------------------GGGATTGCCCTAGTAACGGCGAGTGAAGCGGCAACAGCTCAAATTTGAAATCTGGCTCTCTTTGGGGGTCCGAGTTGTAATTTGTAGAGGGTGCTTCGGCGTTGGCACTGGCCTAAGTTCTTTGGAACAAGACGTCATAGAGGGTGAGAATCCCGTATGCGGCTAATTGTCTTCGCCATGTGAAGCCCCTTCGACGAGTCGAGTTGTTTGGGAATGCAGCTCTAAATGGGAGGTATATTTCTTCTAAAGCTAAATACCGGCCAGAGACCGATAGCGCACAAGTAGAGTGATCGAAAGATGAAAAGCACTTTGGAAAGAGAGTCAAAAAGCACGTGAAATTGTTGAAAGGGAAGCGCTTGCAACCAGACTTGCCTGCCGTTGCTCATCTAGGCTTTTGCCTGGTGCACTCTTCGGTAGGCAGGCCAGCATCAGTTCGGGCGGTCAGATAAAGGCCTTGGGAATGTAGCTCTCTCCGGAGAGTGTTATAGCCCAGGGTGCCATGTGGCCAGCCTGGACTGAGGTCCGCGCTTCGGCTAGGATGCTGGCGTAATGGTCGTAAGCGGCCCGTCTTGAAACACGGACCAAGGAGTCTAACATCTATGCGAGTGTTTGGGTGTCAAGCCCGGGCGCGTAATGAAAGTGAACGGAGGTGGGAACCT---TTTAGGTGCACCATCGACCGATCCTGATGTCTTCGGATGGATTTGAGTAAGAGCATAGCTGTTGGGACCCGAAAGATGGTGAACTATGCCTGAATAGGGTGAAGCCAGAGGAAACTCTGGTGGAGGCTCGCAGCGGTTCTGACGTGCAAATCGATCGTCAAATTTGGGCATAGGGGCGAAAGACTAATCGAACTATATAGTAGCTGGTTCCT----?????????????????????????????????????????????????????????????????????????????????????????????????????????????????????????????????????????????????????????????????????????????????????????????????????????????????????????????????????????????????????????????????????????????????????????????????????????????????????????????????????????????????????????????????????????????????????????????????????????????????????????????????????????????????????????????????????????????????????????????????????????????????????????????????????????????????????????????????????????????????????????????????????????????????????????????????????????????????????????????????????????????????????????????????????????????????????????????????????????????????????????????????????????????????????????????????????????????????????????????????????????????????????????????????????????????????????????????????????????????????????????????????????????????????????????????????????????????????????????????????????????????????????????????????????????????????????????????????????????????----------------------------------------------------------------------TATCGTTTATTTGATAGTACCTTACTACTTGGATAACCGTGGTAATTCTAGAGCTAATACATGCTAAAATGCCCAACTTCGGAAGGGCTGTATTTATTAGATAAAAAACCAATGCCCTTCGGGGCTCTTTGGTGATTCATAATAACTTAACGGATCGCATGGCCTTGCGCCGGCGACGGTTCATTCAAATTTCTGCCCTATCAACTTTCGATGGTAAGGTAGTGGCTTACCATGGTTTCAACGGGTAACGGGGAATTAGGGTTCGATTCCGGAGAAGAAGCCTGAGAAACGGCTTCTACATCCAAGGAAGGCAGCAGGCGCGCAAATTACCCAATCCCGACTCGGGGAGGTAGTGACAATACATACTGATACAGGGCACTTTTGTGTCTTGTAATTGGAATGAGTACAATTTAAACCCCTTAACGAGGAACAATTGGAGGGCAAGTCTGGTGCCAGCAGCCGCGGTAATTCCAGCTCCAATAGCGTATATTAAAGTTGTTGCAGTTAAAAAGCTCGTAGTTGAACCTTGGGCCTGGCTGGCCGGTCCGCCTCACCGCGTGTACTGGTCCGGCCGGGCCTTTCCTTCTGGAGAACTGCATGCCCTTTAGTGGGTGTGTTGGGGAACCAGGACTTTTACTTTGAAAAAATTAGAGTGTTCAAAGCAGGCCTTTGCTCGAATACGTTAGCATGGAATAATAGAATAGGACGTGCGGTTCTATTTTGTTGGTTTCTAGGACCGCCGTAATGATTAATAGGGATAGTCGGGGGCATCAGTATTCAATTGTCAGAGGTGAAATTCTTGGATTTATTGAAGACTAACTACTGCGAAAGCATTTGCCAAGGATGTTTTCATTAATCAGTGAACGAAAGTTAGGGGATCGAAGACGATCAGATACCGTCGTAGTCTTAACCGTAAACTATGCCGACTAGGGATCGGGCGATGTTATTATTTTGACTCGCTCGGCACCTTACGAGAAATCAAAGTTTTTGGGTCTGGGGGG-------------------------------GCCGCTGGTACTGGTGAATTCGAAGCTGGTATCTCCAAGGATGGTCAGACTCGTGAGCACGCTCTCCTTGCCTACACCCTCGGTGTCAGGCAGCTCATCGTCGCCATCAACAAGATGGACACCACCAAGTGGTCCGAGGACCGTTACCAAGAAATCATCAAGGAAACCTCCAACTTCATCAAGAAGGTTGGATACAACCCCAAGACCGTTCCTTTCGTCCCCATCTCTGGTTTCAACGGTGACAACATGATCGAGGCCTCCACCAACTGCCCCTGGTACAAGGGATGGGAGAAGGAGACCAAGACCAAGAGCACTGGTAAGACCCTCCTCGAGGCCATCGACAGCATTGACCCTCCCACCCGTCCTTCCGACAAGCCCCTTCGTCTTCCTCTCCAGGATGTGTACAAGATCGGTGGTATTGGCACGGTCCCAGTCGGTCGTGTCGAGACTGGTGTCATCAAGGCCGGTATGGTCGTTACCTTCGCTCCTGCTGGTGTCACCACTGAAGTCAAGTCCGTCGAAATGCACCACGAACAGCTTGCTGAGGGTGTCCCGGGTGACAACGTTGGCTTCAACGTCAAGAACGTCTCCGTCAAGGAAATCCGCCGTGGTAACGTCGCTGGTGACTCCAAGACCGACCCCCCCAAGGGTGCCGACTCTTTCAACGCTCAGGTCATTGTCCTCAACCACCCTGGTCAAGTTGGTGCCGGTTACGCCCCAGTGTTGGACTGCCACACTGCCCACATTGCCTGCAAGTTCTCTGAGCTCCTCGAGAAGATTGACCGACGAACTGGCAAGTCTGTTGAAAACTCTCCCAAGTTCATCAAGTCTGGTGACGCCGCTATCGTTAAGATGATTCCCTCCAAGCCCATGTGCGTTGAGGCTTTCACTGAGTACC--------------------------------
>Pigmentatineomassaria italica
?????????????????????????????????????????????????????????????????????????????????????????????????????????????????????????????????????????????????????????????????????????????????????????????????????????????????????????????????????????????????????????????????????????????????????????????????????????????????????????????????????????????????????????????????????????????????????????????????????????????????????????????????????????????????????????????????????----------------------------------GGGATTGCCCTAGTAACGGCGAGTGAAGCGGCAACAGCTCAAATTTGAAATCTGGCTCTCTTTGGGGGTCCGAGTTGTAATTTGCAGAGGGTGCTTCGGCGTTGGCCTTGGTCTAAGTTTCTTGGAACAGGACGTCACAGAGGGTGAGAATCCCGTATGTGGCCACAGGTCTTCGCCTTGTGAAGCCCTTTCAACGAGTCGAGTTGTTTGGGAATGCAGCTCTAATTGGGAGGTAAATTTCTTCTAAAGCTAAATACGGGCCAGAGACCGATAGCGCACAAGTAGAGTGATCGAAAGATGAAAAGCACTTTGGAAAGAGAGTTAAAAAGCACGTGAAATTGTTGAAAGGGAAGCGCTTGCAGCCAGACTTGCTCGCAGTTGCTCATCGAGGCTTACGCCTCGTGCATTCTTCTGCGGGCAGGCCAGCATCAGTTCGGGCGGTCAGAAAAAGACCTTGGGAATGTAGCTCTCTCCGGAGAGTGTTATAGCCCAGGGTGCAATGTGGCCAGCCTGGACTGAGGTCCGCGCTTCGGCTAGGATGCTGGCGTAATGGCCCCAAGCGGCCCGTCTTGAAACACGGACCAAGGAGTCTAACATCTATGCGAGTGTTTGGGTGCAAAGCCCGGGCGCGCAATGAAAGTGAACGGAGGTGGGAACCC---TTTGGGTGCACCATCGACCGATCCTGATGTCTTCGGATGGATTTGAGTAAGAGCATAGCTGTTGGGACCCGAAAGATGGTGAACTATGCCTGAATAGGGTGAAGCCAGAGGAAACTCTGGTGGAGGCTCGCAGCGGTTCTGACGTGCAAATCGATCGTCAAATTTGGGCATAGGGGCGAAAGACTAATCGAACTAT---------------------------------------------------------------GCGTGGAAGGTGGCCAGGACTTCAATGTTCAAATGGCGGTCAAAGCCAGTCTCATCACCAATGGCCTGAAATATTCATTGGCCACGGGAAATTGGGGTGATCAGAAGAAGGCGGCATCTTCCAAAGCGGGTGTGTCCCAGGTCCTTAACCGTTACACCTATGCCTCGACTTTATCCCATCTCCGCCGAACCAATACCCCTGTCGGTCGTGATGGCAAGCTTGCAAAACCGCGCCAGTTGCACAATACCCATTGGGGCTTGGTATGTCCCGCAGAAACTCCGGAAGGTCAAGCCTGTGGCTTGGTCAAGAATCTTTCGTTGATGTGCTACGTGAGCGTTGGGAGCGAGAGCACGCCTATTACTGATTTCATGAGTCAGAGGAATATGGAACTTCTTGAGGAATACGATCCGGTAGTTAACCCCACTGCTACCAAGGTCTTTGTAAATGGTGTCTGGGTTGGGGTGCATTCACAACCATCACAACTTGTGTCTGTCGTGCAGGAACTCCGACGGAATGGAACTCTCTCCTACGAGATGAGTCTCATTCGAGACATCCGAGATCGCGAGTTCAAAATTTTCACGGACGCCGGGCGTGTAATGAGACCTCTGTTCGTCATCGAGACCGACTTCCGCAAGCTGAATCGCGGCTCGCTTATCCTCAACAAGAGCCATATCTCAAGGCTCATGAAAGATAGGGATGTTGACACGCAAGGATACAATGATGAGGACGCGCAAACAATGAAGTTTGGCTGGATGGGACTGATTCACAGTGGTGTGGTTGAATATCTCGACGCTGAAGAGGAAGAGGGTGCTATGATCATCATGACACCAGAAGATCTGGACGATCACCACAACCTGAGTCAGGGGCTACCAGTCCAGGGCGAATCCAGCGATCCGCATAAGCGAATCAAGCCGAAGCCGAATCCCTCTGTAAAGACTTACACCCACTGCGAGATCCATCCAAGTATGATTCTAG-----------------------------------------------------------------------------------------TATCGTTTATTTGATAGTACCTTACTACTTGGATAACCGTGGTAATTCTAGAGCTAATACATGCTAAAAACCTCGACTTCGGGAGAGGTGTATTTATTAGATAAAAAACCAATGCCCTTCGGGGCTCTTTGGTGATTCATAATAACTTAACGGATCGCATGGCCTTGCGCCGGCGACGGTTCATTCAAATTTCTGCCCTATCAACTTTCGATGGTAAGGTATTGGCTTACCATGGTTTCAACGGGTAACGGGAAATTAGGGTTTGATTCCGGAGAGGGCGCCTGAGAAACGGCGGCCACATCCAAGGAAGGCAGCAGGCGCGCAAATTACCCAATCCCGACACGGGGAGGTAGTGACAATAAATACTGATACAGGGCTCTTTAGGGTCTTGTAATTGGAATGAGTACAATTTAAACCCCTTAACGAGGAACAATTGGAGGGCAAGTCTGGTGCCAGCAGCCGCGGTAATTCCAGCTCCAATAGCGTATATTAAAGTTGTTGCAGTTAAAAAGCTCGTAGTTGAACCTTGGGCCTGGCTGGCCGGTCCGCCTCACCGCGTGCACTGGTCCGGCCGGGCCTTTCCTTCTGGAGAACTGCATGCCCTTTACTGGGTGTGTTGGGGAACCAGGACTTTTACTTTGAAAAAATTAGAGTGTTCAAAGCAGGCCTTTGCTCGAATACATTAGCATGGAATAATAGAATAGGACGTGCGGTCCTATTTTGTTGGTTTCTAGGACCGCCGTAATGATTAATAGGGATAGTCGGGGGCATCAGTATTCAATTGTCAGAGGTGAAATTCTTGGATTTATTGAAGACTAACTACTGCGAAAGCATTTGCCAAGGATGTTTTCATTAATCAGTGAACGAAAGTTAGGGGATCGAAGACGAT-----------------------------------------------------------------------------------------------------------------------------------------------GCCGCTGGTACTGGTGAGTTCGAAGCTGGTATCTCCAAGGACGGCCAGACTCGTGAGCACGCTCTGCTTGCCTACACCCTCGGTGTCAAGCAACTCATCGTCGCCATCAACAAGATGGACACCACCAAGTGGTCTGAGGAGCGTTACAACGAAATCATCAAGGAGACATCCAACTTCATCAAGAAGGTCGGATTCAACCCCAAGCACGTTCCTTTCGTCCCTATCTCTGGTTTCAATGGTGACAACATGATCGACTCCTCCAGCAACTGCCCCTGGTACAAGGGATGGGAGAAGGAGACCAAGACCAAGTCCTCCGGCAAGACCCTCCTTGAGGCCATTGACGCCATCGACCCCCCAAGCCGTCCTTCCGACAAGCCCCTCCGTCTCCCTCTCCAGGATGTGTACAAGATTGGTGGTATTGGCACGGTTCCCGTCGGTCGTGTCGAGACTGGTGTCATCAAGTCCGGTATGGTCGTCACCTTCGCCCCTGCTGGTGTCACCACTGAAGTCAAGTCCGTCGAAATGCACCACGAGCAGCTTGTCGAGGGTGTCCCCGGTGACAACGTGGGCTTCAACGTCAAGAACGTCTCCGTCAAGGAAATCCGCCGTGGTAACGTCGCCGGTGACTCCAAGAACGACCCTCCCAAGGGTGCCGAGTCCTTCAACGCCCAGGTCATTGTTCTCAACCATCCCGGTCAGGTCGGTGCTGGTTACGCTCCAGTCTTGGATTGCCACACTGCCCACATTGCCTGCAAGTTCTCTGAGCTCTTGGAGAAGATCGACCGACGAACTGGAAAGTCCGTTGAGAGCTCTCCTAAGTTCATCAAGTCTGGTGATGCCGCTATCGTCAAGATGATTCCGTCCAAGCCGATGTGTGTGGAGG-----------------------------------------------
>Quercicola fusiformis MFUCC 18 0479
TCCGAACAACCCCACCCTTGTTCATGAGCWCCCATTCGWTTCCTCGGCGGGCCAGCCCGCCGGTGGACCCCCCAACAAAACCTTTCTTGCAGTTAGCAGTGTCAGTCTGAAAAGCAATTAAATCAAAACTTTCAACAACGGATCTCTTGGTTCTGGCATCGATGAAGAACGCAGCGAAATGCGATAAGTAGTGTGAATTGCAGAATTCAGTGAATCATCGAATCTTTGAACGCACATTGCGCCCCCTGGTATTCCGGGGGGCATGCCTGTTCGAGCGTCATTTCGA-CCTTCAAGCTCTGCTTGGTGTTGGGCGCTTGTCCCCGCACGGGGACTCGCCTTAAAATCATCGGCGCCGGCGG-CTCGGTCCGGAGCGCAGCAGAATGCAGCTCCCGCACC--CGCGCCCGCTGGCTTCCSCAAGCCGCATC---------GAAKCTTGACCTCGR-------------GCGGAGGAAAAGAAACCAACAGGGATTGCCTCAGTAACGGCGAGTGAAGCGGCAACAGCTCAAATTTGAAATCTGGCCCCCTATCGGGGTCCGAGTTGTAATTTGCAGAGGGCGCTTCGGCGCTGGCCCCGGCCTAAGTTCCTTGGAACAGGACGTCGCAGAGGGTGAGAACCCCGTACGTGGCCGCCGGCCTTCGCCATGTGAAGCCCCTTCGACGAGTCGAGTTGTTTGGGAATGCAGCTCTAAATGGGAGGTAAATTTCTTCTAAAGCTAAATACTGGCCAGAGACCGATAGCGCACAAGTAGAGTGATCGAAAGATGAAAAGCACTTTGGAAAGAGAGTCAAAAAGCACGTGAAATTGTTGAAAGGGAAGCGCTTGCAGCCAGACTTGCCCGCAGTTGCTCAACCCGGCTTACGCCTGGTGCACTCTTCTGCGGGCAGGCCAGCATCAGTTCGGGCGGTTGGATAAAGGCCTCGGGAATGTGGCTCTCTTCGGGGAGTGTTATAGCCCGGGGTGCAATGCAGCCAGCCCGGACTGAGGTCCGCGCTCTTGCTAGGATGCTGGCGTAATGGCCGCAAGCGGCCCGTCTTGAAACACGGACCAAGGAGTCTAACATCTATGCGAGTGTTTGGGTGTCAAGCCCGGGCGCGCAATGAAAGTGAACGGAGGTGGGAACCC---TTTGGGCGCACCATCGACCGATCCTGATGTCTTCGGATGGATTTGAGTAAGAGCATAGCTGTTGGGACCCGAAAGATGGTGAACTATGCCTGAATAGGGTGAAGCCAGAGGAAACTCTGGTGGAGGCTCGCAGCGGTTCTGACGTGCAAATCGATCGTCAAATTTGGGCATAGGGGCGAAAGACTAATC----------------------------TTCTTGAGCTCACAAAGGACGTTTACAAATACCTCCAAAAGTGTGTGGAAAATAACCAGGACTTTAACGTGCAGATGGCCATTAAAGCAAGCGTCATCACGAACGGACTGAAGTACTCGCTTGCGACGGGAAATTGGGGAGACCAAAAGAAAGCTGCATCTGCCAAAGCTGGAGTTTCGCAGGTGCTCAATAGGTACACCTACGCATCGACGTTATCTCATCTACGTAGAACAAATACTCCAGTTGGACGTGATGGGAAATTGGCCAAGCCTCGTCAGCTACACAATACGCATTGGGGCTTGGTGTGTCCTGCCGAGACCCCAGAGGGACAGGCTTGTGGTCTGGTGAAGAATCTGTCATTAATGTGCTACGTAAGTGTGGGTAGCGAGAGCACACCCATCACAGATTTCATGAGCCAGAGAAATATGGAACTCCTCGAAGAATACGACCCTGTTGTCAATCCATCAGCCACGAAGGTATTCGTCAACGGTGTTTGGGTTGGTGTACACTCACAACCCTCACAACTCGTCTCAGTCGTGCAGGAACTTCGACGCAATGGAACACTTTCCTACGAAATGAGTCTCATCCGTGACATCCGAGACCGAGAATTCAAGATCTTCACAGATGCGGGTCGAGTTATGAGACCTTTATTCGTCGTAGAGACTGATTATCGGAAACCAAACCGTGGCGACCTGGTCCTAGAAAAGGCACATATTGCGCTATTGAAGAAAGACAAAGAGATTGACACTTCAGGAATGAATGATGAAGACGCGGCATCTCATAGATTCGGTTGGAGAGGTCTAATTCATGATGGTGTTGTGGAGTATCTTGACGCTGAAGAAGAGGAGACCGCAATGATCATCATGACCCCCGAAGATTTGGAGGACCACCGAACTATTATGCAAGGCGGACCTGTACAGGACCAAACCTCAGATCGACACAAACGGATTAAACCGAAGCCTAATCCTTCAGTGAAGACCTACACTCATTGCGAAATTCATCCTAGTATGATTCTTGGGATTTGTGCGAGCATTAT------------------------------------TACCGTGAAACTGCGAATGGCTCA-TAAATCAG-TATCGTTTATTTGATAGTACCTTACTACTTGGATAACCGTGGTAATTCTAGAGCTAATACATGCTAAAAACCTCGACTTCGGGAGGGGTGTATTTATTAGATAAAAAACCAATGCCCTTCGGGGCTCTTTGGTGATTCATGATAACTTAACGGATCGCATGGCCTTGCGCCGGCGACGGTTCATTCAAATTTCTGCCCTATCAACTTTCGATGGTAAGGTATTGGCTTACCATGGTGGCAACGGGTGACGGGGAATAAGGGTTCGGTTCCGGAGAGGGAGCCTGAGAAACGGCTACCACATCCAAGGAAGGCAGCAGGCGCGCAAATTACCCAATCCCGACACGGGGAGGTAGTGACAATAAATACTGATACAGGGCTCTTTTGGGTCTTGTAATTGGAATGAGTACAATTTAAACCCCTTAACGAGGAACAATTGGAGGGCAAGTCTGGTGCCAGCAGCCGCGGTAATTCCAGCTCCAATAGCGTATATTAAAGTTGTTGCAGTTAAAAAGCTCGTAGTTGAACCTTGGGCCTGGCTGGCCGGTCCGCCTCACCGCGTGTACTGGTCCGGCCGGGCCTTTCCTTCTGGAGAGCCGCATGCCCTTCACTGGGTGTGTCGGGGAACCAGGACTTTTACTTTGAAAAAATTAGAGTGTTCAAAGCAGGCCTTTGCTCGAATACGTTAGCATGGAATAATAGAATAGGACGTGCGGTTCTATTTTGTTGGTTTCTAGGACCGCCGTAATGATTAATAGGGATAGTCGGGGGCATCAGTATTCAATTGTCAGAGGTGAAATTCTTGGATTTATTGAAGACTAACTACTGCGAAAGCATTTGCCAAGGATGTTTTCATTAATCAGTGAACGAAAGTTAGGGGATCGAAGACGATCAGATACCGTCGTAGTCTTAACCGTAAACTATGCCGACTAGGGATCGGGCGATGTTACTA-TTTGACTCGCTCGGCACCTTACGAGAAATCAAGTTT-TTGGGTTCTGGGGG-------------------------------------------GGTGAGTTCGAGGCTGGTATCTCTAAGGATGGACAGACTCGTGAGCACGCCCTTCTCGCCTACACTCTTGGTGTCCGACAAATCATCGTTGCCATCAACAAGATGGACACCACCAAGTGGAGCGAGGACCGTTACAACGAAATCATCAAGGAGACCTCCAACTTTATCAAGAAGGTCGGTTATAACCCTAAGCACGTCCCATTCGTCCCCATCTCCGGTTTCAACGGTGACAACATGATCGAGCCCTCCACCAACTGCCCGTGGTATAAGGGCTGGGAGAAGGAGACCAAGTCCAAGTCTACTGGCAAGACTCTCCTTGAGGCCATCGATGCCATTGACCCCCCTAGCCGTCCTTCCGACAAGCCTCTCCGTCTTCCCCTTCAGGACGTGTACAAGATTGGTGGTATTGGCACCGTCCCAGTTGGCCGTGTCGAGACCGGTGTCATCAAGGCTGGCATGGTCGTTACCTTTGCTCCCGCTGGTGTCACCACTGAAGTCAAGTCCGTCGAAATGCACCACGAACAGCTCACCGAGGGTGTTCCAGGTGACAACGTTGGCTTCAACGTCAAGAACGTTTCTGTCAAGGAAATCCGCCGTGGTAACGTTGCTGGTGACTCCAAGAACGACCCACCAAAGGGTGCCGAGTCCTTCAACGCCCAGGTCATTGTCCTTAACCACCCCGGTCAGGTCGGTGCTGGTTATGCCCCTGTATTGGATTGCCACACTGCCCACATTGCTTGCAAGTTCTCCGAGCTTCTCGAGAAGATTGACCGACGAACTGGCAAGTCTGTTGAGAACAGCCCTAAGTTCATCAAGTCTGGTGATGCCGCTATCGTCAAGATGATTCCCTCCAAGCCTATGTGCGTTGAGG-----------------------------------------------
>Quercicola guttulospora MFUCC 18 0481
TCCGAACAACCCCACCCTTGTTCATGAGCACCCATTCGTTTCCTCGGCGGGTCAGCCCGCCGGTGGACGCCCCAACGAAACCTTCCTTGCAGTGAGCAGTATCAGTCTGAA----CAATCAGTCAAAACTTTCAACAACGGATCTCTTGGTTCTGGCATCGATGAAGAACGCAGCGAAATGCGATAAGTAGTGTGAATTGCAGAATTCAGTGAATCATCGAATCTTTGAACGCACATTGCGCCCCCTGGTATTCCGGGGGGCATGCCTGTTCGAGCGTCATTTCGA-CCCCCAAGCTCTCCTTGGTGTTGGGCGCTTGTCCCCGCGCGGGGACTCCCCTTAAAATCATCGGCGCCGGCGG-TTCGGTCCGGAGCGCAGCAGAATGCAGCTCCCGCTCC--CGCATCCCCCGCCCTCCGCAAGCG------------------------------------------GCGGAGGAAAAGAAACCAACAGGGATTGCCTCAGTAACGGCGAGTGAAGCGGCAACAGCTCAAATTTGAAATCTGGCCCCCCCTTGGGGTCCGAGTTGTAATTTGCAGAGGGTGCTTCGGCGCTGGCCCCGGCCTAAGTTCCTTGGAACAGGACGTCGCAGAGGGTGAGAACCCCGTACGTGGCCGCCGGCCTTCGCCATGTGAAGCCCCTTCGACGAGTCGAGTTGTTTGGGAATGCAGCTCTAAATGGGAGGTAAATTTCTTCTAAAGCTAAATACTGGCCAGAGACCGATAGCGCACAAGTAGAGTGATCGAAAGATGAAAAGCACTTTGGAAAGAGAGTCAAAAAGCACGTGAAATTGTTGAAAGGGAAGCGCTTGCAGCCAGACTTGCCCGCAGTTGCTCAACCCGGCTTACGCCTGGTGCACTCTTCTGCGGGCAGGCCAGCATCAGTTCGGGCGGTTGGATAAAGGCCCCGGGAATGTGGCTCTCTTCGGGGAGTGTTATAGCCCAGGGTGTAATGCAGCCAGCCTGGACTGAGGTCCGCGCTCTTGCTAGGATGCTGGCGTAATGGCCGCAAGCGGCCCGTCTTGAAACACGGACCAAGGAGTCTAACATCTATGCGAGTGTTTGGGTGTCAAGCCCGGGCGCGCAATGAAAGTGAACGGAGGTGGGAACCC---TTTGGGCGCACCATCGACCGATCCTGATGTCTTCGGATGGATTTGAGTAAGAGCATAGCTGTTGGGACCCGAAAGATGGTGAACTATGCCTGAATAGGGTGAAGCCAGAGGAAACTCTGGTGGAGGCTCGCAGCGGTTCTGACGTGCAAATCGATCGTCAAATTTGGGCATAGGGGCGAAAGACTAATC---------------------------?????????????????????????????????????????????????????????????????????????????????????????????????????????????????????????????????????????????????????????????????????????????????????????????????????????????????????????????????????????????????????????????????????????????????????????????????????????????????????????????????????????????????????????????????????????????????????????????????????????????????????????????????????????????????????????????????????????????????????????????????????????????????????????????????????????????????????????????????????????????????????????????????????????????????????????????????????????????????????????????????????????????????????????????????????????????????????????????????????????????????????????????????????????????????????????????????????????????????????????????????????????????????????????????????????????????????????????????????????????????????????????????????????????????????????????????????????????????????????????????????????????????????????????????????????????????????????????????????????????????------------------------------------TACCGTGAAACTGCGAATGGCTCATTAAATCAGTTATCGTTTATTTGATAGTACCTTACTACTTGGATAACCGTGGTAATTCTAGAGCTAATACATGCTAAAAACCCCGACTTCGGGAGGGGTGTATTTATTAGATAAAAAACCAATGCCCTTTGGGGCTCTTTGGTGATTCATGATAACTTAACGGATCGCATGGCCTTGCGCTGGCGACGGTTCATTCAAATTTCTGCCCTATCAACTTTCGATGGTAAGGTATTGGCTTACCATGGTGGCAACGGGTGACGGGGAATAAGGGTTCGGTTCCGGAGAGGGAGCCTGAGAAACGGCTACCACATCCAAGGAAGGCAGCAGGCGCGCAAATTACCCAATCCCGACACGGGGAGGTAGTGACAATAAATACTGATACAGGGCTCTTTTGGGTCTTGTAATTGGAATGAGTACAATTTAAACCCCTTAACGAGGAACAATTGGAGGGCAAGTCTGGTGCCAGCAGCCGCGGTAATTCCAGCTCCAATAGCGTATATTAAAGTTGTTGCAGTTAAAAAGCTCGTAGTTGAACCTTGGGCCTGGCTGGCCGGTCCGCCTCACCGCGTGTACTGGTCCGGCCGGGCCTTTCCTTCTGGAGAGCCGCATGCCCTTCACTGGGTGTGTTGGGGAACCAGGACTTTTACTTTGAAAAAATTAGAGTGTTCAAAGCAGGCCTTTGCTCGAATACGTTAGCATGGAATAATAGAATAGGACGTGCGGTTCTATTTTGTTGGTTTCTAGGACCGCCGTAATGATTAATAGGGATAGTCGGGGGCATCAGTATTCAATTGTCAGAGGTGAAATTCTTGGATTTATTGAAGACTAACTACTGCGAAAGCATTTGCCAAGGATGTTTTCATTAATCAGTGAACGAAAGTTAGGGGATCGAAGACGATCAGATACCGTCGTAGTCTTAACCGTAAACTATGCCGACTAGGGATC-GGCGATGTACT--ATTTGACTCGCTCGGCACCTTACGAGAAATCAAGTTT-TTGGGTTCTGGGGG-------------------------------------------GGTGAGTTCGAGGCTGGTATCTCCAAAGATGGACAGACTCGTGAGCACGCCCTTCTCGCCTACACTCTTGGTGTCCGACAAATCATCGTTGCCATCAACAAGATGGACACCACGAAGTGGAGCGAGGACCGTTATAACGAAATTATCAAGGAGACCTCCAACTTCATCAAGAAGGTCGGTTACAACCCTAAGCACGTTCCATTCGTCCCTATCTCCGGCTTTAACGGTGACAACATGATTGAGCCCTCCACCAACTGCCCGTGGTACAAGGGCTGGGAGAAGGAGACCAAGTCTAAGGCTACTGGCAAGACCCTCCTTGAGGCCATTGATGCCATTGACCCCCCTAGCCGTCCTTCCGACAAGCCTCTCCGTCTTCCCCTTCAGGATGTGTACAAGATTGGTGGTATTGGCACTGTCCCAGTCGGCCGTGTCGAGACCGGTGTCATCAAGGCTGGTATGGTCGTTACTTTCGCCCCGGCTGGTGTCACCACTGAAGTCAAGTCCGTCGAAATGCACCACGAGCAGCTCACCGAGGGCGTTCCAGGTGACAACGTCGGTTTCAATGTCAAGAACGTTTCCGTCAAGGAAATCCGCCGTGGTAACGTTGCTGGTGACTCCAAGAACGACCCACCAAAGGGTGCCGAGTCCTTCAACGCTCAGGTCATTGTCCTTAACCACCCCGGTCAGGTCGGTGCTGGTTATGCTCCTGTCTTGGATTGCCACACTGCCCACATTGCTTGCAAGTTCTCCGAGCTTCTCGAGAAGATCGACCGACGAACTGGCAAGTCCGTTGAGAATAGCCCCAAGTTCATCAAGTCTGGTGATGCCGCTATTGTGAAGATGATTCCCTCCAAGCCTATGTGCGTTGAGG-----------------------------------------------
>Salsuginea ramicola KT 2597 2
?????????????????????????????????????????????????????????????????????????????????????????????????????????????????????????????????????????????????????????????????????????????????????????????????????????????????????????????????????????????????????????????????????????????????????????????????????????????????????????????????????????????????????????????????????????????????????????????????????????????????????????????????????????????????????????????????????----------------------------------GGGATTGCCTCAGTAACGGCGAGTGAAGCGGCAACAGCTCAAATTTAAAATCTGGCCTTCC--CGAGGCCCGAGTTGTAATTTGTAGAGGGTGCTTTGGCATTGGCCCCAGTCTAAGTTCCTTGGAACAGGACGTCATGGAGGGTGAGAATCCCGTATGTGGCTGGTGGCCTTTGCCCTGTAAAGTCCCTTCAACGAGTCGAGTTGTTTGGGAATGCAGCTCTAAATGGGAGGTAAATTTCTTCTAAAGCTAAATATTGGCCAGAGACCGATAGTGCACAAGTAGAGTGATCGAAAGATGAAAAGCACTTTGGAAAGAGAGTGAGACAGCACGTGAAATTGTTGAAAGGGAAGCGCTTGCAGCCAGACTTGCCCGCTGTTGCCCCGCCTGGCTTCTGCAAGGCGGACTCTCCAGCGGGCAGGCCAGCATCAGTCTGGGCGGTCGGACAAAGGCCCTGGGAATGTGGCTCCCTTCGGGGAGTGTTATAGCCTGGGGCGCCACGCGACCAGCCGGGACTGAGGCCTGCGCATCTGCTAGGATGCTGGCGTAATGGCTGCAAGCGGCCCGTCTTGAAACACGGACCAAGGAGTCTAACATCTATGCGAGTGTTTGGGTGTGAAGCCCTGGCGCGCAATGAAAGTGAATGGAGGTGGGAACCC---TACGGGTGCACCATCGACCGATCCTGATGTTTTCGGATGGATTTGAGTAAGAGCATAGCTGTTGGGACCCGAAAGATGGTGAACTATGCCTGAATAGGGTGAAGCCAGAGGAAACTCTGGTGGAGGCTCGCAGCGGTTCTGACGTGCAAATCGATCGTCGAATTTGGGCATAGGGGCGAAAGACTAATCGAACCATCTAGTAGCTGGTTCCTGCCGTTCCTCAAACTCACCAAGGACGTTTACAAGTACCTCCAGAAGTGCGTAGAGAACAACCAGGACTTCAACGTCCAGATGGCGGTGAAGGCTAGTGTGATCACCAACGGCCTCAAGTACTCGCTCGCCACGGGAAATTGGGGCGATCAAAAGAAGGCCGCCTCCGCAAAGGCCGGCGTCTCCCAAGTGCTCAACAGGTACACATACGCGTCGACGCTATCACACCTCCGTCGAACGAATACCCCGGTCGGCCGCGAAGGGAAACTTGCCAAGCCGCGTCAGTTGCACAACACTCATTGGGGTTTGGTGTGTCCCGCCGAGACTCCAGAAGGGCAAGCGTGTGGTTTGGTAAAGAACCTCTCGTTGATGTGCTACGTTAGCGTCGGCAGCGAGAGCACGCCTATTACGGATTTCATGAGCCAGCGCAATATGGACCTTCTGGAAGAGTACGATCCTGTTGTTAACCCCACCGCCACCAAGGTTTTCGTCAATGGTGTGTGGGTAGGAGTGCATTCACAACCCTCACAACTCGTCTCTGTTGTACAGGAGCTCCGACGAAACGGGACACTTTCTTATGAGATGAGTCTCATCCGGGATATTCGGGACAGGGAGTTTAAGATTTTCACCGATGCCGGTCGAGTTATGAGGCCTCTGTTTGTTGTTGAGACGGACTTCAAAAAGCCCAATCGTGGGAGCCTCATTTTGGACAAGAGCAAAATCCAGAAACTCCAGAGGGATAGAGAGATCGATACCTCTGGATACAGTGATGAGGAGGCGGCACAGATGAAATATGGGTGGCGGGGCCTTATCCAAGACGGCGTTGTCGAATATTTGGATGCAGAAGAAGAGGAAACCGCCATGATCATCATGACGCCCGAGGACTTGGAGGACCACCAGAACCTTATGTCGGGCGTTCCGGTGGTTGATACTGGCGCGGATCGTCATAAGCGAATCAGCGAGCGA------TCATCCGTGAGNACGTATACACACTGCGAGATCCACCCGAGCATGATCGNTG-------CGCGAGTCTTGC---------------------------AGCAA---ATATACGTGAACTGCGAATGGCTCATTAAATCAGTTATCGTTTATTTGATAGTACCTTACTACTTGGATAACCGTGGTAATTCTAGAGCTAATACATGCTGAAAACCCCAACTTCGGGAGGGGTGTATTTATTAGATAAAAAACCAATGCCCTCCGGGGCTCTTTGGTGATTCATAATAACTCAACGGATCGCATGGCCTTGCGCCGGCGACGGTTCATTCAAATTTCTGCCCTATCAACTTTCGATGGTAAGGTACCGGCTTACCATGGTTTCAACGGGTGACGGGGAATTAGGGTTTGACTCCGGAGAGGGAGCCTGAGAAACGGCTACCACATCCAAGGAAGGCAGCAGGCGCGCAAATTACCCAATCCCGACACGGGGAGGTAGTGACAATAAATACTGATACAGGGCTCTTTTGGGTCTTGTAATTGGAATGAGTACAATTTAAACCTCTTAACGAGGAACAATTGGAGGGCAAGTCTGGTGCCAGCAGCCGCGGTAATTCCAGCTCCAATAGCGTATATTAAAGTTGTTGCAGTTAAAAAGCTCGTAGTTGAACCTTGGGCCTGGCTGGCCGGTCCGCCTCACCGCGTGTACTGGTCTGGCCGGGCCTTTCCTTCTGGAGAGCCTCATGCCCTTCACTGGGTGTGCTGGGGAACCAGGACTTTTACTTTGAAAAAATTAGAGTGTTCAAAGCAGGCCTTTGCTCGAATACATTAGCATGGAATAATAGAATAGGACGTGCTGTCCTATTTTGTTGGTTTCTAGGACAGCCGTAATGATTAATAGGGACAGTCGGGGGCATCAGTATTCAATTGTCAGAGGTGAAATTCTTGGATTTATTGAAGACTAACTACTGCGAAAGCATTTGCCAAGGATGTTTTCATTAATCAGTGAACGAAAGTCAGGGGATCGAAGACGATCAGATACCGTCGTAGTCTTGACCGTAAACTATGCCGACTAGGGATTGGGCGGTGTTACTGTTTTGACTCGCTCAGCACT--------------------------------------AGGCCGACTGCGCTATCCTTATCATCGCCGCCGGTACTGGTGAATTCGAGGCTGGTATCTCCAAGGATGGCCAGACTCGTGAGCACGCTCTCCTCGCCTACACCCTCGGTGTTAAGCAGCTCATCGCTGCTATCAACAAGATGGACACAGCAAAGTGGAGTGAGGACCGTTACAACGAGATCATCAAGGAGACGTCGAACTTCATCAAGAAAGTCGGCTACAACCCCAAGACCGTCCCCTTCGTCCCCATCTCCGGCTTCAACGGTGACAACATGATTGAGCCCTCCACCAACTGCCCCTGGTACAAGGGCTGGGAAAAGGAGACCAAGACTAAGTCCTCTGGCAAGACCCTCCTTGAGGCCATCGACGCTATCGACCCCCCTACCCGTCCCTCCGACAAACCTCTCCGTCTTCCCCTCCAGGATGTGTACAAGATTGGCGGTATTGGCACTGTCCCGGTCGGTCGTGTCGAGACTGGTATCATCAAGTCCGGCATGGTTGTCACCTTCGCTCCCGCCAACGTGACCACCGAAGTCAAATCTGTCGAAATGCATCACGAGCAGCTTTCTGAGGGTGTCCCCGGCGACAACGTCGGCTTCAACGTCAAGAACGTTTCCGTCAAGGAAATCCGTCGTGGTAACGTCGCCGGTGACTCCAAGAACGACCCACCGAAAGGTGCTGAGTCTTTCAACGCCCAGGTCATCGTGCTTAACCACCCCGGCCAGGTTGGTGCTGGTTACGCCCCTGTCTTGGATTGCCACACCGCCCACATTGCTTGCAAGTTCTCCGAGCTCCTCGAGAAGATCGACCGACGAACTGGCAAGTCCGTTGAGGCCAATCCCAAGTTCATCAAGAGCGGTGATGCCACCATCGTTAGGAAGATTCCCTGCAAGCCCATGCGT------------------------------------------------------
>Salsuginea ramicolaT KT 2597 1
?????????????????????????????????????????????????????????????????????????????????????????????????????????????????????????????????????????????????????????????????????????????????????????????????????????????????????????????????????????????????????????????????????????????????????????????????????????????????????????????????????????????????????????????????????????????????????????????????????????????????????????????????????????????????????????????????????----------------------------------GGGATTGCCTCAGTAACGGCGAGTGAAGCGGCAACAGCTCAAATTTAAAATCTGGCCTTCC--CGAGGCCCGAGTTGTAATTTGTAGAGGGTGCTTTGGCATTGGCCCCAGTCTAAGTTCCTTGGAACAGGACGTCATGGAGGGTGAGAATCCCGTATGTGGCTGGTGGCCTTTGCCCTGTAAAGTCCCTTCAACGAGTCGAGTTGTTTGGGAATGCAGCTCTAAATGGGAGGTAAATTTCTTCTAAAGCTAAATATTGGCCAGAGACCGATAGTGCACAAGTAGAGTGATCGAAAGATGAAAAGCACTTTGGAAAGAGAGTGAGACAGCACGTGAAATTGTTGAAAGGGAAGCGCTTGCAGCCAGACTTGCCCGCTGTTGCCCCGCCTGGCTTCTGCAAGGCGGACTCTCCAGCGGGCAGGCCAGCATCAGTCTGGGCGGTCGGACAAAGGCCCTGGGAATGTGGCTCCCTTCGGGGAGTGTTATAGCCTGGGGCGCCACGCGACCAGCCGGGACTGAGGCCTGCGCATCTGCTAGGATGCTGGCGTAATGGCTGCAAGCGGCCCGTCTTGAAACACGGACCAAGGAGTCTAACATCTATGCGAGTGTTTGGGTGTGAAGCCCTGGCGCGCAATGAAAGTGAATGGAGGTGGGAACCC---TACGGGTGCACCATCGACCGATCCTGATGTTTTCGGATGGATTTGAGTAAGAGCATAGCTGTTGGGACCCGAAAGATGGTGAACTATGCCTGAATAGGGTGAAGCCAGAGGAAACTCTGGTGGAGGCTCGCAGCGGTTCTGACGTGCAAATCGATCGTCGAATTTGGGCATAGGGGCGAAAGACTAATCGAACCATCTAGTAGCTGGTTCCTGCCGTTCCTCAAACTCACCAAGGACGTTTACAAGTACCTCCAGAAGTGCGTAGAGAACAACCAGGACTTCAACGTCCAGATGGCGGTGAAGGCTAGTGTGATCACCAACGGCCTCAAGTACTCGCTCGCCACGGGAAATTGGGGCGATCAAAAGAAGGCCGCCTCCGCAAAGGCCGGCGTCTCCCAAGTGCTCAACAGGTACACATACGCGTCGACGCTATCACACCTCCGTCGAACGAATACCCCGGTCGGCCGCGAAGGGAAACTTGCCAAGCCGCGTCAGTTGCACAACACTCATTGGGGTTTGGTGTGTCCCGCCGAGACTCCAGAAGGGCAAGCGTGTGGTTTGGTAAAGAACCTCTCGTTGATGTGCTACGTTAGCGTCGGCAGCGAGAGCACGCCTATTACGGATTTCATGAGCCAGCGCAATATGGACCTTCTGGAAGAGTACGATCCTGTTGTTAACCCCACCGCCACCAAGGTTTTCGTCAATGGTGTGTGGGTAGGAGTGCATTCACAACCCTCACAACTCGTCTCTGTTGTACAGGAGCTCCGACGAAACGGGACACTTTCTTATGAGATGAGTCTCATCCGGGATATTCGGGACAGGGAGTTTAAGATTTTCACCGATGCCGGTCGAGTTATGAGGCCTCTGTTTGTTGTTGAGACGGACTTCAAAAAGCCCAATCGTGGGAGCCTCATTTTGGACAAGAGCAAAATCCAGAAACTCCAGAGGGATAGAGAGATCGATACCTCTGGATACAGTGATGAGGAGGCGGCACAGATGAAATATGGGTGGCGGGGCCTTATCCAAGACGGCGTTGTCGAATATTTGGATGCAGAAGAAGAGGAAACCGCCATGATCATCATGACGCCCGAGGACTTGGAGGACCACCAGAACCTTATGTCGGGCGTTCCGGTGGTTGATACTGGCGCGGATCGTCATAAGCGAATCAGCGAGCGA------TCATCGGTGAGNACGTATACACACTGCGAGATCCACCCGAGCATGATCGNTG-------CGGGTGTCTTGC---------------------------AGCAA---ATATACGTGAACTGCGAATGGCTCATTAAATCAGTTATCGTTTATTTGATAGTACCTTACTACTTGGATAACCGTGGTAATTCTAGAGCTAATACATGCTGAAAACCCCAACTTCGGGAGGGGTGTATTTATTAGATAAAAAACCAATGCCCTCCGGGGCTCTTTGGTGATTCATAATAACTCAACGGATCGCATGGCCTTGCGCCGGCGACGGTTCATTCAAATTTCTGCCCTATCAACTTTCGATGGTAAGGTACCGGCTTACCATGGTTTCAACGGGTGACGGGGAATTAGGGTTTGACTCCGGAGAGGGAGCCTGAGAAACGGCTACCACATCCAAGGAAGGCAGCAGGCGCGCAAATTACCCAATCCCGACACGGGGAGGTAGTGACAATAAATACTGATACAGGGCTCTTTTGGGTCTTGTAATTGGAATGAGTACAATTTAAACCTCTTAACGAGGAACAATTGGAGGGCAAGTCTGGTGCCAGCAGCCGCGGTAATTCCAGCTCCAATAGCGTATATTAAAGTTGTTGCAGTTAAAAAGCTCGTAGTTGAACCTTGGGCCTGGCTGGCCGGTCCGCCTCACCGCGTGTACTGGTCTGGCCGGGCCTTTCCTTCTGGAGAGCCTCATGCCCTTCACTGGGTGTGCTGGGGAACCAGGACTTTTACTTTGAAAAAATTAGAGTGTTCAAAGCAGGCCTTTGCTCGAATACATTAGCATGGAATAATAGAATAGGACGTGCTGTCCTATTTTGTTGGTTTCTAGGACAGCCGTAATGATTAATAGGGACAGTCGGGGGCATCAGTATTCAATTGTCAGAGGTGAAATTCTTGGATTTATTGAAGACTAACTACTGCGAAAGCATTTGCCAAGGATGTTTTCATTAATCAGTGAACGAAAGTCAGGGGATCGAAGACGATCAGATACCGTCGTAGTCTTGACCGTAAACTATGCCGACTAGGGATTGGGCGGTGTTACTCTTTTGACTCGCTCAGCACT--------------------------------------AGGCCGACTGCGCTATCCTTATCATCGCCGCCGGTACTGGTGAATTCGAGGCTGGTATCTCCAAGGATGGCCAGACTCGTGAGCACGCTCTCCTCGCCTACACCCTCGGTGTTAAGCAGCTCATCGCTGCTATCAACAAGATGGACACAGCAAAGTGGAGTGAGGACCGTTACAACGAGATCATCAAGGAGACGTCGAACTTCATCAAGAAAGTCGGCTACAACCCCAAGACCGTCCCCTTCGTCCCCATCTCCGGCTTCAACGGTGACAACATGATTGAGCCCTCCACCAACTGCCCCTGGTACAAGGGCTGGGAAAAGGAGACCAAGACTAAGTCCTCTGGCAAGACCCTCCTTGAGGCCATCGACGCTATCGACCCCCCTACCCGTCCCTCCGACAAACCTCTCCGTCTTCCCCTCCAGGATGTGTACAAGATTGGCGGTATTGGCACTGTCCCGGTCGGTCGTGTCGAGACTGGTATCATCAAGTCCGGCATGGTTGTCACCTTCGCTCCCGCCAACGTGACCACCGAAGTCAAATCTGTCGAAATGCATCACGAGCAGCTTTCTGAGGGTGTCCCCGGCGACAACGTCGGCTTCAACGTCAAGAACGTTTCCGTCAAGGAAATCCGTCGTGGTAACGTCGCCGGTGACTCCAAGAACGACCCACCGAAAGGTGCTGAGTCTTTCAACGCCCAGGTCATCGTGCTTAACCACCCCGGCCAGGTTGGTGCTGGTTACGCCCCTGTCTTGGATTGCCACACCGCCCACATTGCTTGCAAGTTCTCCGAGCTCCTCGAGAAGATCGACCGACGAACTGGCAAGTCCGTTGAGGCCAATCCCAAGTTCATCAAGAGCGGTGATGCCACCATCGTTAGGAAGATTCCCTGCAAGCCCATGCGT------------------------------------------------------
>Zopfia rhizophilaT CBS 207 26
?????????????????????????????????????????????????????????????????????????????????????????????????????????????????????????????????????????????????????????????????????????????????????????????????????????????????????????????????????????????????????????????????????????????????????????????????????????????????????????????????????????????????????????????????????????????????????????????????????????????????????????????????????????????????????????????????????AGCATATCAATAAGCGGAGGAAAAGAAACCAACAGGGATTGCCCTAGTAACGGCGAGTGAAGCGGCAACAGCTCAAATTTGAAATCTGGCCCTCTTTGGGGGTCCGAGTTGTAATTTGCAGAGGGAGCTTCGGCGTCGGCGTCGGCCTAAGTTCTTTGGAACAGGACGTCATAGAGGGTGAGAACCCCGTACGTGGCCGTCAGCCTTTGCCGTGTGAAGCCCCTTCGACGAGTCGAGTTGTTTGGGAATGCAGCTCTAAATGGGAGGTAAATTTCTTCTAAAGCTAAATAGCGGCCAGAGACCGATAGCGCACAAGTAGAGTGATCGAAAGATGAAAAGCACTTTGGAAAGAGAGTCAAAAAGCACGTGAAATTGTTGAAAGGGAAGCGCTTGCAGCCAGACTTGTCTGCGGTTGTTCATCCGGGCCCACGCCCGGTGCACTCGTCCGCAGGCAGGCCAGCATCAGTTCGGGCGGTCGGATAAAGGCCCCGGGAATGTAGCTCTCTTCGGGGAGTGTTATAGCCCGGGGTGCAATGCGGCCAGCCTGGACTGAGGTCCGCGCTTCGGCTAGGATGCTGGCGTAATGGCCGCAAGCGGCCCGTCTTGAAACACGGACCAAGGAGTCTAACATCTATGCGAGTGTTTGGGTGTCAAACCCGGACGCGCAATGAAAGTGAACGGAGGTGGGAACCC---CCTGGGTGCACCATCGACCGATCCTGATGTCTTCGGATGGATTTGAGTAAGAGCATAGCTGTTGGGACCCGAAAGATGGTGAACTATGCCTGAATAGGGTGAAGCCAGAGGAAACTCTGGTGGAGGCTCGCAGCGGTTCTGACGTGCAAATCGATCGTCAAATTTGGGCATAGGGGCGAAAGACTAATCGAACTATCTAGTAGCTGGTTCCTGCCG?????????????????????????????????????????????????????????????????????????????????????????????????????????????????????????????????????????????????????????????????????????????????????????????????????????????????????????????????????????????????????????????????????????????????????????????????????????????????????????????????????????????????????????????????????????????????????????????????????????????????????????????????????????????????????????????????????????????????????????????????????????????????????????????????????????????????????????????????????????????????????????????????????????????????????????????????????????????????????????????????????????????????????????????????????????????????????????????????????????????????????????????????????????????????????????????????????????????????????????????????????????????????????????????????????????????????????????????????????????????????????????????????????????????????????????????????????????????????????????????????????????????????????????????????????????????????????????????????????????????????????????????????????????????????????????????????????????????????????????????????????????????????????????????????????????????????????????????????????????????????????????????????????????????????????????????????????????????????????????????????????????????????????????????????????????????????????????????????????????????????????????????????????????????????????????????????????????????????????????????????????????????????????????????????????????????????????????????????????????????????????????????????????????????????????????????????????????????????????????????????????????????????????????????????????????????????????????????????????????????????????????????????????????????????????????????????????????????????????????????????????????????????????????????????????????????????????????????????????????????????????????????????????????????????????????????????????????????????????????????????????????????????????????????????????????????????????????????????????????????????????????????????????????????????????????????????????????????????????????????????????????????????????????????????????????????????????????????????????????????????????????????????????????????????????????????????????????????????????????????????????????????????????????????????????????????????????????????????????????????????????????????????????????????????????????????????????????????????????????????????????????????????????????????????????????????????????????????????????????????????????????????????????????????????????????????????????????????????????????????????????????????????????????????????????????????????????????????????????????????????????????????????????????????????????????????????????????????????????????????????????????????????????????????????????????????????????????????????????????????????????????????????????????????????????????????????????????????????????????????????????????????????????????????????????????????????????????????????????????????????????????????????????????????????????????????????????????????????????????????????????????????????????????????
